# Supplementary material for: Assessment of biomass potentials of microalgal communities in open pond raceways using mass cultivation
Source: PeerJ. 2020 Jul 16;8:e9418. doi: 10.7717/peerj.9418 (PMC7369025; doi:10.7717/peerj.9418)
Supplement: Data S1 [file peerj-08-9418-s018.zip]

Archive with 10 entries (10 files):
- primer establishment.fasta
- V4_565F-981R.fasta
- V4_565F-981R_assignment.xlsx
- V4_565F-981R_OTU.xlsx
- V4_D512-D978.fasta
- V4_D512-D978_assignment.xlsx
- V4_D512-D978_OTU.xlsx
- V8-V9.fasta
- V8-V9_assignment.xlsx
- V8-V9_OTU.xlsx
