# Supplementary material for: Assessment of biomass potentials of microalgal communities in open pond raceways using mass cultivation
Source: PeerJ. 2020 Jul 16;8:e9418. doi: 10.7717/peerj.9418 (PMC7369025; doi:10.7717/peerj.9418)
Supplement: Data S1 [file peerj-08-9418-s018.zip › V4_565F-981R_OTU.xlsx]

## Sheet: Sheet1
Query					Subject						Score		Identities		Gaps		Strand		Taxonomy												Filter
Name	Q_Length	Q_Start	Q_End	Q_Coverage	Description	Accession	S_Length	S_Start	S_End	S_Coverage	Bit	E-Value	I_Match/Total	I_Pct.(%)	G_Match/Total	G_Pct.(%)	Query	Subject	Organism	species	genus	family	suborder	order	subclass	class	subphylum	phylum	kingdom	superkingdom	Filter
denovo0	416	1	416	100	Pseudopediastrum sp. KNUA039 18S ribosomal RNA gene, partial sequence	0	1765	544	959	23.5694	763	0	415/416	99	0/416	0	Plus	Plus	Eukaryota; Viridiplantae; Chlorophyta; Chlorophyceae; Sphaeropleales; Hydrodictyaceae; Pseudopediastrum	Pseudopediastrum sp.	Pseudopediastrum	Hydrodictyaceae		Sphaeropleales		Chlorophyceae		Chlorophyta	Viridiplantae	Eukaryota
denovo1	416	1	416	100	Chlamydomonas sp. KNUA040 small subunit ribosomal RNA gene, partial sequence	0	1766	544	959	23.5561	763	0	415/416	99	0/416	0	Plus	Plus	Eukaryota; Viridiplantae; Chlorophyta; Chlorophyceae; Chlamydomonadales; Chlamydomonadaceae; Chlamydomonas	Chlamydomonas sp.	Chlamydomonas	Chlamydomonadaceae		Chlamydomonadales		Chlorophyceae		Chlorophyta	Viridiplantae	Eukaryota
denovo2	415	1	415	100	Desmodesmus subspicatus strain JD-062 18S ribosomal RNA gene, partial sequence	0	1001	370	784	41.4585	761	0	414/415	99	0/415	0	Plus	Plus	Eukaryota; Viridiplantae; Chlorophyta; Chlorophyceae; Sphaeropleales; Scenedesmaceae; Desmodesmus	Desmodesmus subspicatus	Desmodesmus	Scenedesmaceae		Sphaeropleales		Chlorophyceae		Chlorophyta	Viridiplantae	Eukaryota
denovo3	415	1	415	100	Chlamydomonad sp. Pic8/18P-3d 18S ribosomal RNA gene, partial sequence	0	1687	511	925	24.5999	745	0	411/415	99	0/415	0	Plus	Plus	Eukaryota; Viridiplantae; Chlorophyta; Chlorophyceae; Chlamydomonadales; Chlamydomonadaceae	Chlamydomonad sp.		Chlamydomonadaceae		Chlamydomonadales		Chlorophyceae		Chlorophyta	Viridiplantae	Eukaryota
denovo4	415	1	415	100	Chlorella sp. KMMCC FC-91 18S ribosomal RNA gene, partial sequence	0	1672	470	884	24.8206	767	0	415/415	100	0/415	0	Plus	Plus	Eukaryota; Viridiplantae; Chlorophyta; Trebouxiophyceae; Chlorellales; Chlorellaceae; Chlorella; unclassified Chlorella	Chlorella sp.	Chlorella	Chlorellaceae		Chlorellales		Trebouxiophyceae		Chlorophyta	Viridiplantae	Eukaryota
denovo5	415	1	415	100	Uncultured eukaryote clone C1_296 18S ribosomal RNA gene, partial sequence	0	1079	513	927	38.4615	761	0	414/415	99	0/415	0	Plus	Plus	Eukaryota; environmental samples	Uncultured eukaryote										Eukaryota
