# Supplementary material for: Assessment of biomass potentials of microalgal communities in open pond raceways using mass cultivation
Source: PeerJ. 2020 Jul 16;8:e9418. doi: 10.7717/peerj.9418 (PMC7369025; doi:10.7717/peerj.9418)
Supplement: Data S1 [file peerj-08-9418-s018.zip › V4_D512-D978_assignment.xlsx]

## Sheet: Sheet1
Group	Organism	Kingdom	Phylum	Class	Order	Family	Genus	Species	Score	Hit	Accession_Number_1	Accession_Number_2	Accession_Number_3	V4.D512
denovo0	Eukaryota; __Chlorophyta; __Chlorophyceae; __Sphaeropleales; __Hydrodictyaceae; __Pseudopediastrum; __Pseudopediastrum sp.	Eukaryota	__Chlorophyta	__Chlorophyceae	__Sphaeropleales	__Hydrodictyaceae	__Pseudopediastrum	__Pseudopediastrum sp.	1	1	KT883909.1	NA	NA	61928
denovo1	Eukaryota; __Chlorophyta; __Chlorophyceae; __Chlamydomonadales; __Chlamydomonadaceae; __Chlamydomonas; __Chlamydomonas sp.	Eukaryota	__Chlorophyta	__Chlorophyceae	__Chlamydomonadales	__Chlamydomonadaceae	__Chlamydomonas	__Chlamydomonas sp.	1	1	KY654753.1	NA	NA	27342
denovo2	Eukaryota; __Chlorophyta; __Chlorophyceae; __Sphaeropleales; __Scenedesmaceae; __Desmodesmus; __Desmodesmus abundans	Eukaryota	__Chlorophyta	__Chlorophyceae	__Sphaeropleales	__Scenedesmaceae	__Desmodesmus	__Desmodesmus abundans	1	1	KR904903.1	NA	NA	7108
denovo3	Eukaryota; __Chlorophyta; __Chlorophyceae; __Chlamydomonadales; __Chlamydomonadaceae; __; __Chlamydomonad sp.	Eukaryota	__Chlorophyta	__Chlorophyceae	__Chlamydomonadales	__Chlamydomonadaceae	__	__Chlamydomonad sp.	1	1	AY220603.1	NA	NA	897
denovo4	Eukaryota; __Chlorophyta; __Trebouxiophyceae; __Chlorellales; __Chlorellaceae; __Chlorella; __Chlorella vulgaris	Eukaryota	__Chlorophyta	__Trebouxiophyceae	__Chlorellales	__Chlorellaceae	__Chlorella	__Chlorella vulgaris	1	1	KU306723.1	NA	NA	365
denovo5	Eukaryota; __Chlorophyta; __Chlorophyceae; __Chlamydomonadales; __Chlorococcaceae; __Chlorococcum; __Chlorococcum sp.	Eukaryota	__Chlorophyta	__Chlorophyceae	__Chlamydomonadales	__Chlorococcaceae	__Chlorococcum	__Chlorococcum sp.	1	1	KP726224.1	NA	NA	31
