# Supplementary material for: Assessment of biomass potentials of microalgal communities in open pond raceways using mass cultivation
Source: PeerJ. 2020 Jul 16;8:e9418. doi: 10.7717/peerj.9418 (PMC7369025; doi:10.7717/peerj.9418)
Supplement: Data S1 [file peerj-08-9418-s018.zip › V4_D512-D978_OTU.xlsx]

## Sheet: Sheet1
Query					Subject						Score		Identities		Gaps		Strand		Taxonomy												Filter
Name	Q_Length	Q_Start	Q_End	Q_Coverage	Description	Accession	S_Length	S_Start	S_End	S_Coverage	Bit	E-Value	I_Match/Total	I_Pct.(%)	G_Match/Total	G_Pct.(%)	Query	Subject	Organism	species	genus	family	suborder	order	subclass	class	subphylum	phylum	kingdom	superkingdom	Filter
denovo0	436	1	436	100	Pseudopediastrum sp. KNUA039 18S ribosomal RNA gene, partial sequence	0	1765	559	994	24.7025	800	0	435/436	99	0/436	0	Plus	Plus	Eukaryota; Viridiplantae; Chlorophyta; Chlorophyceae; Sphaeropleales; Hydrodictyaceae; Pseudopediastrum	Pseudopediastrum sp.	Pseudopediastrum	Hydrodictyaceae		Sphaeropleales		Chlorophyceae		Chlorophyta	Viridiplantae	Eukaryota
denovo1	436	1	436	100	Chlamydomonas sp. KNUA040 small subunit ribosomal RNA gene, partial sequence	0	1766	559	994	24.6886	800	0	435/436	99	0/436	0	Plus	Plus	Eukaryota; Viridiplantae; Chlorophyta; Chlorophyceae; Chlamydomonadales; Chlamydomonadaceae; Chlamydomonas	Chlamydomonas sp.	Chlamydomonas	Chlamydomonadaceae		Chlamydomonadales		Chlorophyceae		Chlorophyta	Viridiplantae	Eukaryota
denovo2	435	1	435	100	Desmodesmus abundans strain LRB-CO801 18S ribosomal RNA gene, partial sequence	0	1230	14	448	35.3659	798	0	434/435	99	0/435	0	Plus	Plus	Eukaryota; Viridiplantae; Chlorophyta; Chlorophyceae; Sphaeropleales; Scenedesmaceae; Desmodesmus	Desmodesmus abundans	Desmodesmus	Scenedesmaceae		Sphaeropleales		Chlorophyceae		Chlorophyta	Viridiplantae	Eukaryota
denovo3	435	1	435	100	Chlamydomonad sp. Pic8/18P-3d 18S ribosomal RNA gene, partial sequence	0	1687	526	960	25.7854	793	0	433/435	99	0/435	0	Plus	Plus	Eukaryota; Viridiplantae; Chlorophyta; Chlorophyceae; Chlamydomonadales; Chlamydomonadaceae	Chlamydomonad sp.		Chlamydomonadaceae		Chlamydomonadales		Chlorophyceae		Chlorophyta	Viridiplantae	Eukaryota
denovo4	435	1	429	98.6207	Chlorella vulgaris strain KNUA027 18S ribosomal RNA gene, partial sequence	0	1771	562	990	24.2236	793	0	429/429	100	0/429	0	Plus	Plus	Eukaryota; Viridiplantae; Chlorophyta; Trebouxiophyceae; Chlorellales; Chlorellaceae; Chlorella	Chlorella vulgaris	Chlorella	Chlorellaceae		Chlorellales		Trebouxiophyceae		Chlorophyta	Viridiplantae	Eukaryota
denovo5	435	1	435	100	Chlorococcum sp. KLL-G015 clone a 18S ribosomal RNA gene, partial sequence; internal transcribed spacer 1, 5.8S ribosomal RNA gene, and internal transcribed spacer 2, complete sequence; and 28S ribosomal RNA gene, partial sequence	0	2473	538	975	17.7113	717	0	423/439	96	5/439	1	Plus	Plus	Eukaryota; Viridiplantae; Chlorophyta; Chlorophyceae; Chlamydomonadales; Chlorococcaceae; Chlorococcum	Chlorococcum sp.	Chlorococcum	Chlorococcaceae		Chlamydomonadales		Chlorophyceae		Chlorophyta	Viridiplantae	Eukaryota
