# Supplementary material for: Assessment of biomass potentials of microalgal communities in open pond raceways using mass cultivation
Source: PeerJ. 2020 Jul 16;8:e9418. doi: 10.7717/peerj.9418 (PMC7369025; doi:10.7717/peerj.9418)
Supplement: Data S1 [file peerj-08-9418-s018.zip › V8-V9_assignment.xlsx]

## Sheet: Sheet1
Group	Organism	Kingdom	Phylum	Class	Order	Family	Genus	Species	Score	Hit	Accession_Number_1	Accession_Number_2	Accession_Number_3	V8.09
denovo0	Eukaryota; __Chlorophyta; __Chlorophyceae; __Sphaeropleales; __Hydrodictyaceae; __Pseudopediastrum; __Pseudopediastrum integrum	Eukaryota	__Chlorophyta	__Chlorophyceae	__Sphaeropleales	__Hydrodictyaceae	__Pseudopediastrum	__Pseudopediastrum integrum	1	1	HM021309.1	NA	NA	20052
denovo1	Eukaryota; __Chlorophyta; __Chlorophyceae; __Sphaeropleales; __Scenedesmaceae; __Tetradesmus; __Tetradesmus obliquus	Eukaryota	__Chlorophyta	__Chlorophyceae	__Sphaeropleales	__Scenedesmaceae	__Tetradesmus	__Tetradesmus obliquus	1	1	KU900221.1	NA	NA	12746
denovo2	Eukaryota; __Chlorophyta; __Chlorophyceae; __Chlamydomonadales; __Chlamydomonadaceae; __; __Chlamydomonadaceae sp.	Eukaryota	__Chlorophyta	__Chlorophyceae	__Chlamydomonadales	__Chlamydomonadaceae	__	__Chlamydomonadaceae sp.	1	1	KP204578.1	NA	NA	6343
denovo3	Eukaryota; __Chlorophyta; __Chlorophyceae; __Sphaeropleales; __Scenedesmaceae; __Desmodesmus; __Desmodesmus sp.	Eukaryota	__Chlorophyta	__Chlorophyceae	__Sphaeropleales	__Scenedesmaceae	__Desmodesmus	__Desmodesmus sp.	1	1	AB917136.1	NA	NA	1569
denovo4	Eukaryota; __Chlorophyta; __Chlorophyceae; __; __; __Chlorochytrium; __Chlorochytrium lemnae	Eukaryota	__Chlorophyta	__Chlorophyceae	__	__	__Chlorochytrium	__Chlorochytrium lemnae	1	1	KM020027.1	NA	NA	265
denovo5	Eukaryota; __Chlorophyta; __Trebouxiophyceae; __Chlorellales; __Chlorellaceae; __Chlorella; __Chlorella sp.	Eukaryota	__Chlorophyta	__Trebouxiophyceae	__Chlorellales	__Chlorellaceae	__Chlorella	__Chlorella sp.	1	1	FJ946884.1	NA	NA	513
