# Supplementary material for: Assessment of biomass potentials of microalgal communities in open pond raceways using mass cultivation
Source: PeerJ. 2020 Jul 16;8:e9418. doi: 10.7717/peerj.9418 (PMC7369025; doi:10.7717/peerj.9418)
Supplement: Data S1 [file peerj-08-9418-s018.zip › V8-V9_OTU.xlsx]

## Sheet: Sheet1
Query					Subject						Score		Identities		Gaps		Strand		Taxonomy												Filter
Name	Q_Length	Q_Start	Q_End	Q_Coverage	Description	Accession	S_Length	S_Start	S_End	S_Coverage	Bit	E-Value	I_Match/Total	I_Pct.(%)	G_Match/Total	G_Pct.(%)	Query	Subject	Organism	species	genus	family	suborder	order	subclass	class	subphylum	phylum	kingdom	superkingdom	Filter
denovo0	369	1	369	100	Pseudopediastrum integrum strain Mj2008/86 18S ribosomal RNA gene, partial sequence; internal transcribed spacer 1, 5.8S ribosomal RNA gene, and internal transcribed spacer 2, complete sequence; and 28S ribosomal RNA gene, partial sequence	0	2408	1374	1742	15.3239	676	0	368/369	99	0/369	0	Plus	Plus	Eukaryota; Viridiplantae; Chlorophyta; Chlorophyceae; Sphaeropleales; Hydrodictyaceae; Pseudopediastrum	Pseudopediastrum integrum	Pseudopediastrum	Hydrodictyaceae		Sphaeropleales		Chlorophyceae		Chlorophyta	Viridiplantae	Eukaryota
denovo1	369	1	369	100	Tetradesmus obliquus strain CCAP 276/3A 18S ribosomal RNA gene, partial sequence	0	1792	1419	1787	20.5915	682	0	369/369	100	0/369	0	Plus	Plus	Eukaryota; Viridiplantae; Chlorophyta; Chlorophyceae; Sphaeropleales; Scenedesmaceae; Tetradesmus	Tetradesmus obliquus	Tetradesmus	Scenedesmaceae		Sphaeropleales		Chlorophyceae		Chlorophyta	Viridiplantae	Eukaryota
denovo2	369	1	369	100	Chlamydomonadaceae sp. MCWWS36 18S ribosomal RNA gene, partial sequence; internal transcribed spacer 1, 5.8S ribosomal RNA gene, and internal transcribed spacer 2, complete sequence; and 28S ribosomal RNA gene, partial sequence	0	1304	5	373	28.2975	676	0	368/369	99	0/369	0	Plus	Plus	Eukaryota; Viridiplantae; Chlorophyta; Chlorophyceae; Chlamydomonadales; Chlamydomonadaceae	Chlamydomonadaceae sp.		Chlamydomonadaceae		Chlamydomonadales		Chlorophyceae		Chlorophyta	Viridiplantae	Eukaryota
denovo3	369	1	369	100	Desmodesmus sp. GM4i genes for 18S rRNA, ITS1, 5.8S rRNA, ITS2, 28S rRNA, partial and complete sequence	0	2945	1806	2174	12.5297	676	0	368/369	99	0/369	0	Plus	Plus	Eukaryota; Viridiplantae; Chlorophyta; Chlorophyceae; Sphaeropleales; Scenedesmaceae; Desmodesmus	Desmodesmus sp.	Desmodesmus	Scenedesmaceae		Sphaeropleales		Chlorophyceae		Chlorophyta	Viridiplantae	Eukaryota
denovo4	369	1	369	100	Chlorochytrium lemnae strain SAG 15.85 18S ribosomal RNA gene, partial sequence; internal transcribed spacer 1, complete sequence; and 5.8S ribosomal RNA gene, partial sequence	0	3573	2709	3077	10.3275	638	4e-179	361/369	97	0/369	0	Plus	Plus	Eukaryota; Viridiplantae; Chlorophyta; Chlorophyceae; Chlorochytrium	Chlorochytrium lemnae	Chlorochytrium					Chlorophyceae		Chlorophyta	Viridiplantae	Eukaryota
denovo5	369	1	369	100	Chlorella sp. VI11 18S ribosomal RNA gene, partial sequence	0	1793	1420	1788	20.58	682	0	369/369	100	0/369	0	Plus	Plus	Eukaryota; Viridiplantae; Chlorophyta; Trebouxiophyceae; Chlorellales; Chlorellaceae; Chlorella; unclassified Chlorella	Chlorella sp.	Chlorella	Chlorellaceae		Chlorellales		Trebouxiophyceae		Chlorophyta	Viridiplantae	Eukaryota
