# Supplementary material for: Assessment of biomass potentials of microalgal communities in open pond raceways using mass cultivation
Source: PeerJ. 2020 Jul 16;8:e9418. doi: 10.7717/peerj.9418 (PMC7369025; doi:10.7717/peerj.9418)
Supplement: Data S3 [file peerj-08-9418-s020.zip]

Archive with 22 entries (22 files):
- Diversity_Index.xlsm
- Heatmap.xlsx
- Krona/OPR#1/OPR#1_APR.html
- Krona/OPR#1/OPR#1_AUG.html
- Krona/OPR#1/OPR#1_JUL.html
- Krona/OPR#1/OPR#1_JUN.html
- Krona/OPR#1/OPR#1_MAY.html
- Krona/OPR#1/OPR#1_NOV.html
- Krona/OPR#1/OPR#1_OCT.html
- Krona/OPR#1/OPR#1_SEP.html
- Krona/OPR#1.html
- Krona/OPR#3/OPR#3_APR.html
- Krona/OPR#3/OPR#3_AUG.html
- Krona/OPR#3/OPR#3_JUL.html
- Krona/OPR#3/OPR#3_JUN.html
- Krona/OPR#3/OPR#3_MAY.html
- Krona/OPR#3/OPR#3_NOV.html
- Krona/OPR#3/OPR#3_OCT.html
- Krona/OPR#3/OPR#3_SEP.html
- Krona/OPR#3.html
- Result of Assembly.xlsm
- Venn.xlsx
