# Supplementary material for: Assessment of biomass potentials of microalgal communities in open pond raceways using mass cultivation
Source: PeerJ. 2020 Jul 16;8:e9418. doi: 10.7717/peerj.9418 (PMC7369025; doi:10.7717/peerj.9418)
Supplement: Data S3 [file peerj-08-9418-s020.zip › Diversity_Index.xlsm]

## Sheet: Sheet1
Community richness & diversity
SampleName	OTUs	Chao1	Shannon	Simpson	GoodsCoverage
OPR#1_Apr	29	41	1.03228	0.399869	0.999764
OPR#1_May	45	49.5	0.657009	0.158286	0.999854
OPR#1_Jun	50	53	1.33757	0.387947	0.999854
OPR#1_Jul	74	79	3.04248	0.784847	0.99962
OPR#1_Aug	81	94	2.85436	0.79026	0.999553
OPR#1_Sep	213	220.556	2.08059	0.463303	0.999829
OPR#1_Oct	165	191.64	2.17609	0.504409	0.999336
OPR#1_Nov	99	137.5	3.11502	0.744341	0.998215
OPR#3_Apr	39	52.2	0.619059	0.17287	0.999797
OPR#3_May	36	45.3333	0.77288	0.201336	0.999884
OPR#3_Jun	49	52	1.13118	0.321579	0.999868
OPR#3_Jul	59	81.6667	1.44137	0.510843	0.999703
OPR#3_Aug	72	80.6667	2.29221	0.679396	0.999626
OPR#3_Sep	166	196	2.36606	0.592161	0.999407
OPR#3_Oct	124	136	1.92501	0.505615	0.999248
OPR#3_Nov	162	178.435	1.85529	0.490128	0.999731
