# Supplementary material for: Assessment of biomass potentials of microalgal communities in open pond raceways using mass cultivation
Source: PeerJ. 2020 Jul 16;8:e9418. doi: 10.7717/peerj.9418 (PMC7369025; doi:10.7717/peerj.9418)
Supplement: Data S3 [file peerj-08-9418-s020.zip › Heatmap.xlsx]

## Sheet: Heatmap
Heatmap (log10)
Species	OPR#1_AUG	OPR#1_JUL	OPR#1_APR	OPR#3_APR	OPR#1_MAY	OPR#3_MAY	OPR#3_AUG	OPR#3_JUL	OPR#3_JUN	OPR#1_NOV	OPR#3_SEP	OPR#1_SEP	OPR#1_JUN	OPR#1_OCT	OPR#3_OCT	OPR#3_NOV
Unassigned	0.178694	0.0342075	0.0392917	0	0.0179002	0.0116235	0.0575606	0.0332447	0.00880889	1.28195	0.192824	1.90851	0.0208598	0.328322	1.68186	0.6247
Chlorella miniata	0	0	0	0	0	0	0	0	0	0.535497	0.428498	0.816642	0	2.97284	0.162861	0.0930813
Uncultured phytoplankton	0	0	0	0	0	0	0	0	0	1.39554	0.00164807	0.00904032	0	1.25767	0.00313195	0.0028788
Micractinium pusillum	0	0	0	0	0	0	0	0	0	1.44422	0.00494421	0	0	0.00897054	0.159729	0.795509
Golenkinia longispicula	1.2646	0.0266059	0	0	0	0	0.0402924	0.0402436	0	3.03448	0.0856997	0.00100448	0	0.251175	0.0657709	0.0834853
Coelastrum pseudomicroporum	0.134021	2.17408	0.149308	0.958791	0.177374	0.328364	0.227364	0.556411	0.325929	1.45233	0.159863	0.696105	0.310812	0.321145	0.419681	0.790711
Spathidium stammeri	0	0.114025	0	0	0	0.00145294	0.846141	0.0104983	0.0322993	0	0	0.0100448	0	0.00179411	0	0
Chlorophyceae sp.	0	0	0	0	0	0	0	0	0	0.0973631	0.0576825	0.323443	0	0.516703	0.0689029	0.406871
Acricotopus lucens	0	0	0	0	0.00162729	0.0392294	0	0	0	0.0162272	0	0	0.139761	0.954466	0	0.000959601
Macrothrix triserialis	1.20619	0	0	0	0	0	0.00863409	0	0	0	0	0	0	0	0	0
Rhizophydium sp.	0.0206186	0.870391	0	0.00169099	0.00325457	0	0.103609	0.0279955	0.00146815	0	0.0955881	0.150672	0.0312898	0.0466468	0.0375834	0.0422224
Hariotina reticulata	0.175258	0.969213	0.0157167	0.00169099	0.0406822	0.00435882	0.00287803	0.00524916	0.0029363	0	0	0	0.0917833	0	0	0
Rhodosporidiobolus fluvialis	0.0412371	0.687951	0	0.00507297	0	0	0.0230242	0.00699888	0.0029363	0	0	0.0602688	0.00625795	0.00897054	0.00313195	0
Chironomus tepperi	0.127148	0.627138	0	0	0	0	0.00287803	0	0	0	0	0	0	0	0.00939585	0
Uroleptus gallina	0	0.505511	0	0.0118369	0	0.00145294	0	0	0	0	0	0	0	0	0	0
Uncultured eukaryote	0.00687285	2.30331	0	0	0	0	0.00287803	0.0402436	0	0	0	0.0130582	0	0	0	0
Desmodesmus insignis	0	0	0	0	0	0	0	0	0	0.0486815	2.60395	0.11652	0	0.0520291	0.435341	0.256213
Blastodinium oviforme	0	0	0	0	0	0	0	0	0	0.00811359	4.95245	0.0462061	0	0.016147	0.162861	0.0345456
Tetradesmus obliquus	0.0549828	0.623337	1.24424	6.3987	1.99505	2.94947	0.0287803	0.0857363	0.30097	0	0	0	0.141847	0	0	0
Pseudodifflugia cf.	0	0.0266059	0.00785834	0.20461	2.40676	0.119141	0.00863409	0.244961	0.0190859	15.2779	0.00329614	0.00301344	0.0146019	0.00897054	0.0125278	0.0057576
Invertebrate environmental	0.742268	0.114025	23.2345	0.275631	2.28959	2.53683	0.097853	0.479423	0.629836	0.0243408	1.08113	2.56544	0.166879	0.016147	0.00939585	0.014394
Pseudopediastrum integrum	1.97595	5.53782	0.00523889	0.0101459	0.011391	0.00435882	0.0460485	0.0857363	0.00146815	0	0.444979	0.0150672	0.0250318	0.00897054	0.0156597	0.0652529
Uncultured ciliate	0.127148	13.3751	0	0.00169099	0	0.151106	0	0.00174972	0.00587259	0	0.00659228	0.197883	0	0	0.0062639	0.000959601
Chlorella sp.	0.285223	6.10034	0.736065	0.348344	0.582569	0.100253	0.0460485	0.0402436	0.121856	0	0	0	2.26746	0	0	0
Amoeboaphelidium sp.	11.378	19.6921	0.0104778	0	0.00325457	0	0.529557	0.0909854	1.24793	0.00811359	0.206009	2.77437	1.72302	0.0932936	0.0125278	0.0124748
Heterocypris sp.	32.6186	0	0	0	0	0	0	0	0	0.137931	1.4091	4.32027	0	1.17335	0.942717	0.0038384
Uncultured dinoflagellate	26.5395	0.00380084	0	0.00338198	0	0	1.75272	0	0	0.0486815	10.3285	0.025112	0	0.0125588	0.0219236	0.0124748
Nucleariidae environmental	0.261168	2.59977	0.458403	0.142043	0.408449	4.13507	20.6614	31.8642	11.7834	0.129817	0.00659228	0	1.87113	0.132764	0.0125278	1.08531
Uncultured eukaryote	16.6014	2.81262	0.0130972	0.586773	0.0764825	0.212129	7.20083	0.260708	2.29618	15.5456	7.75417	6.12733	7.92674	7.75234	13.7649	17.7114
Uncultured fungus	0.189003	0.114025	0.0104778	0.00169099	0.079737	0	16.9027	1.33504	1.2538	1.50913	3.16759	1.6584	7.69311	7.85999	9.58063	3.94108
Desmodesmus sp.	4.79038	39.8176	73.8894	90.7655	91.709	89.2788	51.1023	64.7099	81.9007	57.0872	66.7765	76.9442	77.4213	75.6288	72.0724	73.0784

## Sheet: Heatmap_OPR#1
Heatmap (log10) - OPR#1
Species	AUG	JUL	MAY	APR	NOV	SEP	JUN	OCT
Acricotopus lucens	0	0	0.00162729	0	0.0162272	0	0.139761	0.954466
Chlorophyceae sp.	0	0	0	0	0.0973631	0.323443	0	0.516703
Macrothrix triserialis	1.20619	0	0	0	0	0	0	0
Tetradesmus obliquus	0.0549828	0.623337	1.99505	1.24424	0	0	0.141847	0
Hariotina reticulata	0.175258	0.969213	0.0406822	0.0157167	0	0	0.0917833	0
Rhizophydium sp.	0.0206186	0.870391	0.00325457	0	0	0.150672	0.0312898	0.0466468
Rhodosporidiobolus fluvialis	0.0412371	0.687951	0	0	0	0.0602688	0.00625795	0.00897054
Chironomus tepperi	0.127148	0.627138	0	0	0	0	0	0
Uroleptus gallina	0	0.505511	0	0	0	0	0	0
Uncultured eukaryote	0.00687285	2.30331	0	0	0	0.0130582	0	0
Coelastrum pseudomicroporum	0.134021	2.17408	0.177374	0.149308	1.45233	0.696105	0.310812	0.321145
Uncultured phytoplankton	0	0	0	0	1.39554	0.00904032	0	1.25767
Micractinium pusillum	0	0	0	0	1.44422	0	0	0.00897054
Golenkinia longispicula	1.2646	0.0266059	0	0	3.03448	0.00100448	0	0.251175
Unassigned	0.178694	0.0342075	0.0179002	0.0392917	1.28195	1.90851	0.0208598	0.328322
Chlorella miniata	0	0	0	0	0.535497	0.816642	0	2.97284
Chlorella sp.	0.285223	6.10034	0.582569	0.736065	0	0	2.26746	0
Nucleariidae environmental	0.261168	2.59977	0.408449	0.458403	0.129817	0	1.87113	0.132764
Pseudopediastrum integrum	1.97595	5.53782	0.011391	0.00523889	0	0.0150672	0.0250318	0.00897054
Uncultured ciliate	0.127148	13.3751	0	0	0	0.197883	0	0
Pseudodifflugia cf.	0	0.0266059	2.40676	0.00785834	15.2779	0.00301344	0.0146019	0.00897054
Invertebrate environmental	0.742268	0.114025	2.28959	23.2345	0.0243408	2.56544	0.166879	0.016147
Uncultured eukaryote	16.6014	2.81262	0.0764825	0.0130972	15.5456	6.12733	7.92674	7.75234
Uncultured fungus	0.189003	0.114025	0.079737	0.0104778	1.50913	1.6584	7.69311	7.85999
Heterocypris sp.	32.6186	0	0	0	0.137931	4.32027	0	1.17335
Uncultured dinoflagellate	26.5395	0.00380084	0	0	0.0486815	0.025112	0	0.0125588
Amoeboaphelidium sp.	11.378	19.6921	0.00325457	0.0104778	0.00811359	2.77437	1.72302	0.0932936
Desmodesmus sp.	4.79038	39.8176	91.709	73.8894	57.0872	76.9442	77.4213	75.6288

## Sheet: Heatmap_OPR#3
Heatmap (log10) - OPR#3
Species	AUG	JUL	JUN	APR	MAY	SEP	OCT	NOV
Golenkinia longispicula	0.0402924	0.0402436	0	0	0	0.0856997	0.0657709	0.0834853
Rhizophydium sp.	0.103609	0.0279955	0.00146815	0.00169099	0	0.0955881	0.0375834	0.0422224
Chlorella-like algae	0.00575606	0.00349944	0.0146815	0.138661	0.0392294	0	0	0
Uncultured ciliate	0	0.00174972	0.00587259	0.00169099	0.151106	0.00659228	0.0062639	0.000959601
Chlorella sp.	0.0460485	0.0402436	0.121856	0.348344	0.100253	0	0	0
Pseudodifflugia cf.	0.00863409	0.244961	0.0190859	0.20461	0.119141	0.00329614	0.0125278	0.0057576
Chlorella miniata	0	0	0	0	0	0.428498	0.162861	0.0930813
Pseudopediastrum integrum	0.0460485	0.0857363	0.00146815	0.0101459	0.00435882	0.444979	0.0156597	0.0652529
Scenedesmus acutus	0	0	0	0	0	0.0181288	0.0438473	0.223587
Albugo laibachii	0	0	0	0	0	0.00494421	0.00313195	0.237981
Chlorophyceae sp.	0	0	0	0	0	0.0576825	0.0689029	0.406871
Micractinium pusillum	0	0	0	0	0	0.00494421	0.159729	0.795509
Amoeboaphelidium sp.	0.529557	0.0909854	1.24793	0	0	0.206009	0.0125278	0.0124748
Spathidium stammeri	0.846141	0.0104983	0.0322993	0	0.00145294	0	0	0
Coelastrum pseudomicroporum	0.227364	0.556411	0.325929	0.958791	0.328364	0.159863	0.419681	0.790711
Unassigned	0.0575606	0.0332447	0.00880889	0	0.0116235	0.192824	1.68186	0.6247
Desmodesmus insignis	0	0	0	0	0	2.60395	0.435341	0.256213
Heterocypris sp.	0	0	0	0	0	1.4091	0.942717	0.0038384
Blastodinium oviforme	0	0	0	0	0	4.95245	0.162861	0.0345456
Invertebrate environmental	0.097853	0.479423	0.629836	0.275631	2.53683	1.08113	0.00939585	0.014394
Uncultured dinoflagellate	1.75272	0	0	0.00338198	0	10.3285	0.0219236	0.0124748
Tetradesmus obliquus	0.0287803	0.0857363	0.30097	6.3987	2.94947	0	0	0
Uncultured eukaryote	7.20083	0.260708	2.29618	0.586773	0.212129	7.75417	13.7649	17.7114
Uncultured fungus	16.9027	1.33504	1.2538	0.00169099	0	3.16759	9.58063	3.94108
Nucleariidae environmental	20.6614	31.8642	11.7834	0.142043	4.13507	0.00659228	0.0125278	1.08531
Desmodesmus sp.	51.1023	64.7099	81.9007	90.7655	89.2788	66.7765	72.0724	73.0784
