# Supplementary material for: Assessment of biomass potentials of microalgal communities in open pond raceways using mass cultivation
Source: PeerJ. 2020 Jul 16;8:e9418. doi: 10.7717/peerj.9418 (PMC7369025; doi:10.7717/peerj.9418)
Supplement: Data S3 [file peerj-08-9418-s020.zip › Result of Assembly.xlsm]

## Sheet: Sheet1
Result of Assembly (by FLASH)
FLASH
SampleName	Total Bases	Read Count	N (%)	GC (%)	Q20 (%)	Q30 (%)
OPR#1_Apr	23143590	62463	0.0001	50.63	99.29	97.25
OPR#1_May	33789552	91691	0.0001	50.2	99.4	97.66
OPR#1_Jun	30438482	82976	0.0001	49.68	99.32	97.44
OPR#1_Jul	29317920	79705	0.0002	50.43	99.39	97.63
OPR#1_Aug	29671573	80348	0.0003	49.49	99.44	97.88
OPR#1_Sep	80556486	219285	0	49.87	99.13	96.93
OPR#1_Oct	43527983	118039	0	50.13	99.14	96.99
OPR#1_Nov	16526741	44872	0	50.02	99.08	96.87
OPR#3_Apr	35035714	94925	0.0001	50.36	99.31	97.32
OPR#3_May	36479196	98747	0.0001	50.1	99.4	97.68
OPR#3_Jun	37748461	102401	0.0001	49.64	99.32	97.45
OPR#3_Jul	33980897	91876	0.0002	49.45	99.36	97.56
OPR#3_Aug	32443678	88168	0.0001	49.25	99.28	97.27
OPR#3_Sep	52534782	142248	0	49.34	99.11	96.88
OPR#3_Oct	23957485	64876	0	50.05	99.14	97
OPR#3_Nov	69944412	189383	0	50.08	99.17	97
