# Supplementary material for: Assessment of biomass potentials of microalgal communities in open pond raceways using mass cultivation
Source: PeerJ. 2020 Jul 16;8:e9418. doi: 10.7717/peerj.9418 (PMC7369025; doi:10.7717/peerj.9418)
Supplement: Data S3 [file peerj-08-9418-s020.zip › Venn.xlsx]

## Sheet: Total
Venn diagram - Group average
Both (OPR#1 and OPR#3)	rate of increase and decrease (#3-#1)	OPR#1, sp	ratio(%)	OPR#3, sp	ratio(%)
Desmodesmus sp.	11.5496	Soleniscus radovani	0.0483414	Chlorogonium capillatum	0.0085266
Nucleariidae environmental	7.97861	Filinia longiseta	0.0369146	Brachiaria fragrans	0.0085165
Uncultured fungus	2.13358	Vannella sp.	0.0185291	Desmodesmus communis	0.008313
Tetradesmus obliquus	0.713025	Fuscheria sp.	0.0138184	Uncultured Chlorophyta	0.0033889
Blastodinium oviforme	0.634924	Eimeriidae environmental	0.0137525	Leptosphaeria maculans	0.0032387
Desmodesmus insignis	0.384784	Rozella sp.	0.0081615	Chasechloa madagascariensis	0.0020392
Spathidium stammeri	0.0955659	Glissomonad sp.	0.0055842	Coccoid scenedesmid	0.0017292
Albugo laibachii	0.0289177	Lagenidium deciduum	0.0047713	Microdiaphanosoma arcuatum	0.0011995
Chlorella-like algae	0.0201955	Chlamydomonas noctigama	0.0042304	Phytophthora capsici	0.0010569
Uncultured ichthyosporean	0.0073164	Flamella sp.	0.0037553	Uncultured peritrich	0.0009596
Myzocytiopsis glutinospora	0.0061214	Uncultured choanoflagellate	0.0021478	Vannella simplex	0.0008749
Flechtneria rotunda	0.0033402	Brachionus plicatilis	0.0020271	Woodruffides metabolicus	0.0007197
Uncultured Pezizomycotina	0.0033216	Plectidae sp.	0.0019821	Cercozoa sp.	0.0007195
Heterochlamydomonas sp.	0.0029002	Trichocerca rattus	0.0013097	Basidiobolus haptosporus	0.0007195
Coleps sp.	0.0020052	Monoblepharis hypogyna	0.0012887	Paralagenidium sp.	0.0006519
Desmodesmus opoliensis	0.0013316	Cypria crenulata	0.0012887	Heterochlamydomonas lobata	0.000618
Mychonastes homosphaera	0.0007026	Neovahlkampfia nana	0.0009502	Uncultured metazoan	0.0005858
Colepidae sp.	0.0003938	Anurofeca sp.	0.0008136	Hyaloraphidium curvatum	0.0005487
Uncultured chlorophyte	0.0003681	Stauroneis kriegeri	0.0006728	Kirchneriella aperta	0.0004798
Dictyosphaerium sp.	0.0002391	Paramonas globosa	0.0005022	Desmodesmus perforatus	0.0003599
Brachionus calyciflorus	0.0002062	Chlamydaster sterni	0.0005022	Craterocolla cerasi	0.0003599
Lobochlamys culleus	0.0001143	Chlorella sorokiniana	0.0004751	Chaetothyriales sp.	0.0003599
Paradermamoeba levis	1.53e-05	Vannella planctonica	0.0004296	Phascolodon vorticella	0.0003599
Uncultured freshwater	-1.69e-05	Lecane inermis	0.0003767
Humulus lupulus	-4.51e-05
Uncultured Chlorophyceae	-4.51e-05
Oocystis heteromucosa	-0.000298
Pirsonia guinardiae	-0.000329
Prorocentrum sipadanense	-0.000671
Desmodesmus bicellularis	-0.000673
Anamixilla torresi	-0.000774
Desmodesmus denticulatus	-0.000774
Loxophyllum sp.	-0.001049
Asterarcys quadricellulare	-0.001195
Uncultured cercozoan	-0.002396
Oxytrichidae environmental	-0.002491
Desmodesmus abundans	-0.002849
Euglypha tuberculata	-0.002934
Uncultured marine	-0.003299
Selenastraceae sp.	-0.003696
Uncultured cryptophyte	-0.003721
AF293898 Leptomyxa	-0.004449
Pseudocharaciopsis ovalis	-0.005351
Uncultured alveolate	-0.005502
Makinoella tosaensis	-0.008884
Uncultured Chytridiomycota	-0.011946
Radiococcus polycoccus	-0.012315
Desmodesmus pannonicus	-0.017901
Phaseoleae environmental	-0.018302
Scenedesmus acutus	-0.022308
Cryptodifflugia oviformis	-0.024549
Pseudopediastrum alternans	-0.024716
Dermamoeba algensis	-0.027769
Scenedesmus SDEC-12	-0.033422
Lagenidium sp.	-0.034106
Abrochtha meselsoni	-0.050333
Chlorophyceae sp.	-0.050507
Uroleptus gallina	-0.061528
Micractinium pusillum	-0.061626
Chironomus tepperi	-0.092751
Rhodosporidiobolus fluvialis	-0.09544
Rhizophydium sp.	-0.101589
Acricotopus lucens	-0.133986
Macrothrix triserialis	-0.149694
Unassigned	-0.149889
Hariotina reticulata	-0.159442
Coelastrum pseudomicroporum	-0.206008
Uncultured eukaryote(Rozella)	-0.285015
Uncultured phytoplankton	-0.331824
Chlorella miniata	-0.455067
Golenkinia longispicula	-0.532798
Pseudopediastrum integrum	-0.863227
Uncultured eukaryote	-0.88357
Chlorella sp.	-1.16437
Uncultured ciliate	-1.69074
Uncultured dinoflagellate	-1.81384
Pseudodifflugia cf.	-2.14096
Invertebrate environmental	-3.00359
Amoeboaphelidium sp.	-4.1979
Heterocypris sp.	-4.48681

## Sheet: APR
Venn diagram - APR
Both (OPR#1 and OPR#3)	rate of increase and decrease (#3-#1)	OPR#1, sp	ratio(%)	OPR#3, sp	ratio(%)
Desmodesmus sp.	16.8762	Uncultured Chytridiomycota	0.0628667	Chlorogonium capillatum	0.0507297
Tetradesmus obliquus	5.15446	Unassigned	0.0392917	Desmodesmus communis	0.0490387
Coelastrum pseudomicroporum	0.809482	Amoeboaphelidium sp.	0.0104778	Uncultured Chlorophyta	0.0169099
Uncultured eukaryote	0.573676	Trichocerca rattus	0.0104778	Uroleptus gallina	0.0118369
Pseudodifflugia cf.	0.196751			Phytophthora capsici	0.0084549
Chlorella-like algae	0.136042			Rhodosporidiobolus fluvialis	0.005073
Pseudopediastrum integrum	0.004907			Uncultured dinoflagellate	0.003382
Uncultured fungus	-0.008787			Rhizophydium sp.	0.001691
Lagenidium sp.	-0.011572			Oocystis heteromucosa	0.001691
Hariotina reticulata	-0.014026			Uncultured cercozoan	0.001691
Radiococcus polycoccus	-0.022812			Uncultured ciliate	0.001691
Myzocytiopsis glutinospora	-0.027123
Scenedesmus SDEC-12	-0.03329
Nucleariidae environmental	-0.31636
Chlorella sp.	-0.387721
Invertebrate environmental	-22.9589

## Sheet: MAY
Venn diagram - MAY
Both (OPR#1 and OPR#3)	rate of increase and decrease (#3-#1)	OPR#1, sp	ratio(%)	OPR#3, sp	ratio(%)
Nucleariidae environmental	3.72662	Uncultured fungus	0.079737	Uncultured ciliate	0.151106
Tetradesmus obliquus	0.954414	Scenedesmus SDEC-12	0.0634642	Chlorella-like algae	0.0392294
Invertebrate environmental	0.24724	Radiococcus polycoccus	0.0488186	Desmodesmus communis	0.0145294
Coelastrum pseudomicroporum	0.15099	Anurofeca sp.	0.0065091	Chlorogonium capillatum	0.0072647
Uncultured eukaryote	0.135647	Amoeboaphelidium sp.	0.0032546	Uncultured Chlorophyta	0.0072647
Acricotopus lucens	0.0376021	Rhizophydium sp.	0.0032546	Hyaloraphidium curvatum	0.0014529
Uncultured ichthyosporean	0.0298143	Paradermamoeba levis	0.0016273	Spathidium stammeri	0.0014529
Pseudocharaciopsis ovalis	0.0025572			Uroleptus gallina	0.0014529
Makinoella tosaensis	0.0012786
Uncultured Chytridiomycota	-0.001802
Desmodesmus pannonicus	-0.001802
Oocystis heteromucosa	-0.001802
Unassigned	-0.006277
Pseudopediastrum integrum	-0.007032
Myzocytiopsis glutinospora	-0.007207
Hariotina reticulata	-0.036323
Lagenidium sp.	-0.040857
Chlorella sp.	-0.482316
Pseudodifflugia cf.	-2.28762
Desmodesmus sp.	-2.43022

## Sheet: JUN
Venn diagram - JUN
Both (OPR#1 and OPR#3)	rate of increase and decrease (#3-#1)	OPR#1, sp	ratio(%)	OPR#3, sp	ratio(%)
Nucleariidae environmental	9.91223	Abrochtha meselsoni	0.00625795	Spathidium stammeri	0.0322993
Desmodesmus sp.	4.47936	Acricotopus lucens	0.139761	Chlorella-like algae	0.0146815
Invertebrate environmental	0.462957	Scenedesmus SDEC-12	0.0333757	Chlorogonium capillatum	0.00734074
Tetradesmus obliquus	0.159124	Uncultured cercozoan	0.0208598	Uncultured ciliate	0.00587259
Coelastrum pseudomicroporum	0.0151173	Uncultured Pezizomycotina	0.00417197	Hyaloraphidium curvatum	0.0029363
Uncultured ichthyosporean	0.0096592	Uncultured chlorophyte	0.00208598	Desmodesmus communis	0.0029363
Pseudodifflugia cf.	0.00448404			Makinoella tosaensis	0.0029363
Desmodesmus pannonicus	-0.00332166			Uncultured Chlorophyta	0.0029363
Rhodosporidiobolus fluvialis	-0.00332166			Uncultured metazoan	0.0029363
Myzocytiopsis glutinospora	-0.0047898			Oocystis heteromucosa	0.00146815
Pseudocharaciopsis ovalis	-0.00749362
Unassigned	-0.012051
Lagenidium sp.	-0.0220955
Pseudopediastrum integrum	-0.0235637
Radiococcus polycoccus	-0.0268853
Rhizophydium sp.	-0.0298216
Hariotina reticulata	-0.088847
Amoeboaphelidium sp.	-0.475097
Chlorella sp.	-2.14561
Uncultured eukaryote	-5.63056
Uncultured fungus	-6.43931

## Sheet: JUL
Venn diagram - JUL
Both (OPR#1 and OPR#3)	rate of increase and decrease (#3-#1)	OPR#1, sp	ratio(%)	OPR#3, sp	ratio(%)
Nucleariidae environmental	29.2644	Chironomus tepperi	0.627138	Uncultured cryptophyte	0.0174972
Desmodesmus sp.	24.8923	Uroleptus gallina	0.505511	Vannella simplex	0.0069989
Uncultured fungus	1.22101	Vannella sp.	0.148233	Uncultured ichthyosporean	0.0017497
Invertebrate environmental	0.365398	Makinoella tosaensis	0.0684151	Loxophyllum sp.	0.0017497
Pseudodifflugia cf.	0.218355	Desmodesmus pannonicus	0.0646142	Myzocytiopsis glutinospora	0.0017497
Golenkinia longispicula	0.0136377	Dermamoeba algensis	0.0532117	Paradermamoeba levis	0.0017497
Oocystis heteromucosa	-0.000301	Chlamydomonas noctigama	0.0304067	Uncultured alveolate	0.0017497
Unassigned	-0.000963	Pseudopediastrum alternans	0.0304067	Uncultured metazoan	0.0017497
AF293898 Leptomyxa	-0.006153	Flamella sp.	0.0266059
Pseudocharaciopsis ovalis	-0.013454	Oxytrichidae environmental	0.022805
Chlorella-like algae	-0.030708	Scenedesmus acutus	0.0190042
Lagenidium sp.	-0.091882	Neovahlkampfia nana	0.0076017
Spathidium stammeri	-0.103527	Chlorella sorokiniana	0.0038008
Abrochtha meselsoni	-0.203495	Uncultured Pezizomycotina	0.0038008
Tetradesmus obliquus	-0.537601	Uncultured dinoflagellate	0.0038008
Rhodosporidiobolus fluvialis	-0.680952
Rhizophydium sp.	-0.842396
Hariotina reticulata	-0.963964
Coelastrum pseudomicroporum	-1.61767
Uncultured eukaryote(Rozella)	-2.26306
Uncultured eukaryote	-2.55191
Pseudopediastrum integrum	-5.45208
Chlorella sp.	-6.0601
Uncultured ciliate	-13.3734
Amoeboaphelidium sp.	-19.6012

## Sheet: AUG
Venn diagram - AUG
Both (OPR#1 and OPR#3)	rate of increase and decrease (#3-#1)	OPR#1, sp	ratio(%)	OPR#3, sp	ratio(%)
Desmodesmus sp.	46.3119	Heterocypris sp.	32.6186	Spathidium stammeri	0.846141
Nucleariidae environmental	20.4002	Uncultured ciliate	0.127148	Myzocytiopsis glutinospora	0.0863409
Uncultured fungus	16.7137	Fuscheria sp.	0.106529	Desmodesmus abundans	0.0143901
Coelastrum pseudomicroporum	0.0933437	Rozella sp.	0.0652921	Mychonastes homosphaera	0.0086341
Rhizophydium sp.	0.0829905	Glissomonad sp.	0.0446735	Pseudodifflugia cf.	0.0086341
Chlorella-like algae	0.0023196	Uncultured cryptophyte	0.0412371	Uncultured alveolate	0.0086341
Uncultured eukaryote(Rozella)	-0.003995	Pseudopediastrum alternans	0.0274914	Cercozoa sp.	0.0057561
Loxophyllum sp.	-0.011426	Eimeriidae environmental	0.0274914	Basidiobolus haptosporus	0.0057561
Rhodosporidiobolus fluvialis	-0.018213	AF293898 Leptomyxa	0.024055	Chlorogonium capillatum	0.002878
Tetradesmus obliquus	-0.026203	Pseudocharaciopsis ovalis	0.0206186	Uncultured freshwater	0.002878
Lagenidium sp.	-0.112199	Uncultured choanoflagellate	0.0171821
Unassigned	-0.121134	Monoblepharis hypogyna	0.0103093
Chironomus tepperi	-0.12427	Cypria crenulata	0.0103093
Dermamoeba algensis	-0.168943	Prorocentrum sipadanense	0.0103093
Hariotina reticulata	-0.17238	Makinoella tosaensis	0.0068729
Abrochtha meselsoni	-0.192912	Chlamydomonas noctigama	0.0034364
Cryptodifflugia oviformis	-0.196391	Desmodesmus pannonicus	0.0034364
Chlorella sp.	-0.239175	Oocystis heteromucosa	0.0034364
Invertebrate environmental	-0.644415	Vannella planctonica	0.0034364
Macrothrix triserialis	-1.19755	Flamella sp.	0.0034364
Golenkinia longispicula	-1.22431
Pseudopediastrum integrum	-1.9299
Uncultured eukaryote	-9.40055
Amoeboaphelidium sp.	-10.8484
Uncultured dinoflagellate	-24.7868

## Sheet: SEP
Venn diagram - SEP
Both (OPR#1 and OPR#3)	rate of increase and decrease (#3-#1)	OPR#1, sp	ratio(%)	OPR#3, sp	ratio(%)
Uncultured dinoflagellate	10.3033	Filinia longiseta	0.295317	Desmodesmus opoliensis	0.0065923
Blastodinium oviforme	4.90625	Soleniscus radovani	0.281254	Nucleariidae environmental	0.0065923
Desmodesmus insignis	2.48743	Rhodosporidiobolus fluvialis	0.0602688	Heterochlamydomonas lobata	0.0049442
Uncultured eukaryote	1.62685	Lagenidium deciduum	0.0381702	Coccoid scenedesmid	0.0049442
Uncultured fungus	1.5092	Plectidae sp.	0.0140627	Micractinium pusillum	0.0049442
Pseudopediastrum integrum	0.429912	Uncultured eukaryote(Rozella)	0.0130582	Prorocentrum sipadanense	0.0049442
Golenkinia longispicula	0.0846952	Spathidium stammeri	0.0100448	Colepidae sp.	0.0049442
Coleps sp.	0.0160416	Brachionus plicatilis	0.0090403	Paralagenidium sp.	0.0032961
Uncultured chlorophyte	0.0086193	Brachionus calyciflorus	0.0060269	Phaseoleae environmental	0.0016481
Pseudopediastrum alternans	0.0055878	Uncultured cryptophyte	0.0060269	Uncultured ichthyosporean	0.0016481
Dictyosphaerium sp.	0.0045833	Fuscheria sp.	0.0040179
Albugo laibachii	0.0019308	Paramonas globosa	0.0040179
Asterarcys quadricellulare	0.0015699	Chlamydaster sterni	0.0040179
Loxophyllum sp.	0.0012872	Lecane inermis	0.0030134
Pseudodifflugia cf.	0.0002827	Heterochlamydomonas sp.	0.0030134
Humulus lupulus	-0.000361	Mychonastes homosphaera	0.0030134
Uncultured Chlorophyceae	-0.000361	Uncultured freshwater	0.0030134
Desmodesmus bicellularis	-0.005383	Uncultured marine	0.0030134
Uncultured phytoplankton	-0.007392	Pseudocharaciopsis ovalis	0.002009
Desmodesmus abundans	-0.01224	Lobochlamys culleus	0.0010045
Euglypha tuberculata	-0.026147	Flechtneria rotunda	0.0010045
Desmodesmus pannonicus	-0.035313
Selenastraceae sp.	-0.042549
Uncultured alveolate	-0.049015
Rhizophydium sp.	-0.055084
Uncultured Chytridiomycota	-0.08976
Scenedesmus acutus	-0.115467
Uncultured ciliate	-0.19129
Chlorophyceae sp.	-0.26576
Chlorella miniata	-0.388144
Coelastrum pseudomicroporum	-0.536242
Invertebrate environmental	-1.48431
Unassigned	-1.71569
Amoeboaphelidium sp.	-2.56837
Heterocypris sp.	-2.91117
Desmodesmus sp.	-10.1676

## Sheet: OCT
Venn diagram - OCT
Both (OPR#1 and OPR#3)	rate of increase and decrease (#3-#1)	OPR#1, sp	ratio(%)	OPR#3, sp	ratio(%)
Uncultured eukaryote	6.01257	Acricotopus lucens	0.954465	Heterochlamydomonas sp.	0.0156597
Uncultured fungus	1.72064	Scenedesmus SDEC-12	0.114823	Uncultured ichthyosporean	0.0156597
Unassigned	1.35353	Eimeriidae environmental	0.082529	Chironomus tepperi	0.0093958
Desmodesmus insignis	0.383312	Flechtneria rotunda	0.0448527	Selenastraceae sp.	0.0062639
Micractinium pusillum	0.150759	Brachionus plicatilis	0.0071764	Uncultured ciliate	0.0062639
Blastodinium oviforme	0.146714	Stauroneis kriegeri	0.0053823	Coccoid scenedesmid	0.0031319
Coelastrum pseudomicroporum	0.0985358	AF293898 Leptomyxa	0.0053823
Uncultured Chytridiomycota	0.0540628	Uncultured alveolate	0.0053823
Dictyosphaerium sp.	0.0268187	Uncultured chlorophyte	0.0035882
Uncultured dinoflagellate	0.0093649	Pirsonia guinardiae	0.0035882
Pseudopediastrum integrum	0.0066892	Plectidae sp.	0.0017941
Phaseoleae environmental	0.0044388	Pseudocharaciopsis ovalis	0.0017941
Pseudodifflugia cf.	0.0035573	Spathidium stammeri	0.0017941
Desmodesmus opoliensis	0.003101	Colepidae sp.	0.0017941
Euglypha tuberculata	0.0026757
Desmodesmus abundans	0.0021885
Albugo laibachii	-0.000456
Pseudopediastrum alternans	-0.004168
Rhodosporidiobolus fluvialis	-0.005839
Invertebrate environmental	-0.006751
Rhizophydium sp.	-0.009063
Desmodesmus pannonicus	-0.015265
Asterarcys quadricellulare	-0.01706
Scenedesmus acutus	-0.056623
Amoeboaphelidium sp.	-0.080766
Nucleariidae environmental	-0.120236
Golenkinia longispicula	-0.185404
Heterocypris sp.	-0.23063
Chlorophyceae sp.	-0.4478
Uncultured phytoplankton	-1.25454
Chlorella miniata	-2.80998
Desmodesmus sp.	-3.55642

## Sheet: NOV
Venn diagram - NOV
Both (OPR#1 and OPR#3)	rate of increase and decrease (#3-#1)	OPR#1, sp	ratio(%)	OPR#3, sp	ratio(%)
Desmodesmus sp.	15.9912	Soleniscus radovani	0.105477	Brachiaria fragrans	0.0681317
Uncultured fungus	2.43195			Pseudopediastrum integrum	0.0652529
Uncultured eukaryote	2.16571			Rhizophydium sp.	0.0422224
Nucleariidae environmental	0.955491			Uncultured Pezizomycotina	0.0345456
Chlorophyceae sp.	0.309508			Leptosphaeria maculans	0.0259092
Albugo laibachii	0.229867			Chasechloa madagascariensis	0.0163132
Desmodesmus insignis	0.207532			Heterochlamydomonas sp.	0.0105556
Flechtneria rotunda	0.0725789			Microdiaphanosoma arcuatum	0.009596
Blastodinium oviforme	0.026432			Brachionus calyciflorus	0.0076768
Scenedesmus acutus	0.0126336			Uncultured peritrich	0.0076768
Asterarcys quadricellulare	0.0059297			Selenastraceae sp.	0.0067172
Amoeboaphelidium sp.	0.0043612			Coccoid scenedesmid	0.0057576
Anamixilla torresi	-0.006194			Woodruffides metabolicus	0.0057576
Desmodesmus denticulatus	-0.006194			Lagenidium sp.	0.0057576
Invertebrate environmental	-0.009947			Uncultured Chytridiomycota	0.004798
Acricotopus lucens	-0.015268			Kirchneriella aperta	0.0038384
Desmodesmus pannonicus	-0.019457			Desmodesmus perforatus	0.0028788
Scenedesmus SDEC-12	-0.022422			Craterocolla cerasi	0.0028788
Uncultured marine	-0.023381			Chaetothyriales sp.	0.0028788
Desmodesmus abundans	-0.027134			Phascolodon vorticella	0.0028788
Dictyosphaerium sp.	-0.02949			Oxytrichidae environmental	0.0028788
Uncultured dinoflagellate	-0.036207			Lobochlamys culleus	0.0019192
Heterocypris sp.	-0.134093			Paralagenidium sp.	0.0019192
Pseudopediastrum alternans	-0.141247			Desmodesmus opoliensis	0.0009596
Phaseoleae environmental	-0.152504			Pirsonia guinardiae	0.0009596
Chlorella miniata	-0.442416			Uncultured ciliate	0.0009596
Micractinium pusillum	-0.64871
Unassigned	-0.657247
Coelastrum pseudomicroporum	-0.661622
Uncultured phytoplankton	-1.39266
Golenkinia longispicula	-2.951
Pseudodifflugia cf.	-15.2721
