# Supplementary material for: Assessment of biomass potentials of microalgal communities in open pond raceways using mass cultivation
Source: PeerJ. 2020 Jul 16;8:e9418. doi: 10.7717/peerj.9418 (PMC7369025; doi:10.7717/peerj.9418)
Supplement: Data S4 [file peerj-08-9418-s021.zip › 18S rRNA_OPR_Apr to Aug.fasta]

>denovo0	01_18699
ATAACAGGTCTGTGATGCCCTTAGATGTTCTGGGCCGCACGCGCGCTACACTGATGCATTCAACAAGCCTATCCCTAGCCGAAAGGCTCGGGTAATCTTTGAAACTGCATCGTGATGGGGATAGATTATTGCAATTATTAGTCTTCAACGAGGAATGCCTAGTAAGCGCAATTCATCAGATTGCGTTGATTACGTCCCTGCCCTTTGTACACACCGCCCGTCGCTCCTACCGATTGGGTGTGCTGGTGAAGTGTTCGGATTGGCAATTGAAGGTGGCAACACCGTCGATTGCCGAGAAGTTCATTAAACCCTCCCACCTAGAGGAAGGAGAAGTCGTAACAAGGTTTCCGTAGGTGAACCTGCAGAAGGC

>denovo1	01_543207
ATAACAGGTCTGTGATGCCCTTAGATGTTCTGGGCCGCACGCGCGCTACACTGATGAAGTCAACGAGTATATCCTTGGCCGGAAGGCCCGGGTAATCTTGTGAAACTTCATCGTGCTGGGGATAGTCCATTGCAATTATTGGACTTCAACGAGGAATTCCTAGTAAGCGTGAGTCATCAGCTCGCGTTGATTACGTCCCTGCCCTTTGTACACACCGCCCGTCGCTACTACCGATTGAATGGCTTAGTGAGGCCTTCGGATTGATAAAATGACTCCAGCAATGGAGACACTTTGTTGAAAAGTTGGTCAAACTTGGTCATTTAGAGGAAGTAAAAGTCGTAACAAGGTTTCCGTAGGTGAACCTGCAGAA

>denovo2	08_561511
ATAACAGGTCTGTGATGCCCTTAGATGTTCTGGGCCGCACGCGCGCTACACTGATGAAGTCAGCGAGTTCATTCCTTGGCCGAGAGGTCTGGGTAATCTTGTGAAACTTCATCGTGCTGGGGATAGACCATTGTAATTATTGGTCTTCAACGAGGAATTCCTAGTAAGCGCGAGTCATCAGCTCGCGTTGATTACGTCCCTGCCCTTTGTACACACCGCCCGTCGCTACTACCGATTGAATGGCTTAGTGAGGCCTTGGGATTCGGGTACTGCAGAAATGTATTACCTGGAGAACTTGTACAAACTTGGTCATTTAGAGGAAGTAAAAGTCGTAACAAGGTTTCCGTAGGTGAACCTGCAGAAGGC

>denovo3	05_581246
ATAACAGGTCTGTGATGCCCTTAGATGTTCTGGGCTGCACGCGCGCTACACTGATGAAGTCAGCGAGTCTTTCCTTGGCCGAGAGGTCTGGGTAATCTTGTGAAACTTCATCGTGCTGGGGATAGAGCATTGTAATTATTGCTCTTCAACGAGGAATTCCTAGTAAGCGTGAGTCATCAGCTCACGTTGATTACGTCCCTGCCCTTTGTACACACCGCCCGTCGCTACTACCGATTGAATGGCTTAGTGAGGCCTTGGGATTCATGTCGGCAGCAATGTTGGACACGGAAAACTTGGTCAAACTTGGTCATTTAGAGGAAGTAAAAGTCGTAACAAGGTTTCCGTAGGTGAACCTGCAGAAGGG

>denovo4	02_602902
ATAACAGGTCTGTGATGCCCTTAGATGTTCTGGGCTGCACGCGCGCTACACTGATGCATTCAACAAGTTTGCTAACCTTTCCTGAAAAGGATGGGTAATCTTGTGAAAGTGCATCGTGATGGGGATAGATTATTGCAATTATTAATCTTCAACGAGGAATTCCTAGTAAGCGCGAGTCATCAGCTCGTGCTGATTACGTCCCTGCCCTTTGTACACACCGCCCGTCGCTCCTACCGATTGAGTGATCCGGTGAATAATTTGAACTGCAGTACTGTCCAGGTATTCCTGGATAGAACAGTGGAAAGTCTAGTGAACCTTATCACTTAGAGGAAGGAGAAGTCGTAACAAGGTTTCCGTAGGTGAA

>denovo5	04_626588
ATAACAGGTCTGTGATGCCCTTAGATGTCCTGAGCTGCACGCGCGCTACAATGACACATTCAACGAGTATTTCCTGATCCGAAAGGATTCGGGCAATCTTTTTAGTGTGTGTCGTGATAGGGATAGATCTTTGTAATTATGGATCTTGAACGAGGAATTCCTAGTAAGCGCATGTCATCAGCATGTGCTGATTACGTCCCTGCAAAATGTACACACCGCCCGTCGCTATTACCGATTGGGTGTATAGGTGAACCTTCTCGATAGGCGCAAGCCTAGAAATTAAGTAAACCTTTGCACCTAGAGGAAATAAAAGTCGTAACAAGGTTTCCGTAGGTGAACCTGCAGAAGGG

>denovo6	15_643561
ATAACAGGTCTGTGATGCCCTTAGATGTTCTGGGCCGCACGCGCGCTACACTGATGCATTCAACAAGCCTATCCCTAGCCGAAAGGCTCGGGTAATCTTTGAAACTGCATCGTGATGGGGATAGATTATTGCAATTATTAGTCTTCAACGAGGAATGCCTAGTAAGCGCAATTCATCAGATTGCGTTGATTACGTCCCTGCCCTTTGTACACACCGCCCGTCGCTACTACCGATTGAATGGCTTAGTGAGGCCTTCGGATTGATAAAATGACTCCAGCAATGGAGACACTTTGTTGAAAAGTTGGTCAAACTTGGTCATTTAGAGGAAGTAAAAGTCGTAACAAGGTTTC

>denovo7	09_652219
ATAACAGGTCTGTGATGCCCTTAGATGTTCTGGGCCGCACGCGCGCTACACTGATGCATTCAACAAGCCTATCCTTGACCGAAGGGTCTGGGTAATCTTTGAAACTGCATCGTGATGGGGATAGATTATTGCAATTATTAGTCTTCAACGAGGAATGCCTAGTAAGCGCAAGTCATCAGCTTGCGTTGATTACGTCCCTGCCCTTTGTACACACCGCCCGTCGCTCCTACCGATTGGGTGTGCTGGTGAAGTGTTCGGATTGGCAGCTTAGGGTGGCAACACCTCAGGTCTGCCGAGAAGTTCATTAAACCCTCCCACCTAGAGGAAGGAGAAGTCGTAACAAGGTTTCC

>denovo8	07_662030
ATAACAGGTCTGTGATGCCCTTAGATGTTCTGGGCCGCACACGCGCTACACTGAAGGAGGCAACGTGTTTGTCTGGCTCGAAAGAGTCGGGTAACCCGTTTAATCTCCTTCGTGCTAGGGATTGAGGTTTGCAATTGTCCTTCATGAACGAGGAATTCCCAGTAAGTGCAAGTCATAAGCTTGCGCTGACTACGTCCCTGCCCTTTGTACACACCGCCCGTCGCTACTACCGATTGAATGATTTAGTGAGGACTTCGGACTGAGGCCGATGCAGCTTTCGGGTTGCGCCGGTATTTCGGAAAGATGTCCAAACTGTATCATTTAGAGGAAGTAAAAGTCGTAACAAGGTT

>denovo9	03_667984
ATAACAGGTCTGTGATGCCCTTAGATGTTCTGGGCCGCACGCGCGCTACACTGACAAAGTCAGCGAGTGTTCACCTTGACCGAGAGGTCTGGGTAATCTTGTGAAACTTTGTCGTGCTGGGGATAGACCATTGCAATTATTGGTCTTCAACGAGGAATTCCTAGTAAGCGCAAGTCATCAGCTTGCGTTGATTACGTCCCTGCCCTTTGTACACACCGCCCGTCGTTACTACCGATTGAATGGCTTAGTGAGGCCTCCGGATTGTGCATAGTCGCGAGACTGTGTGTGAGAAGCTGGTCAAACTTGGTCATTTAGAGGAAGTACAAGTCGTAACAAGGTTTCCGTAGGT

>denovo10	01_676930
ATAACAGGTCTGTGATGCCCTTAGATGTTCGGGGCCGCACGCGCGCTACACTGAAGGGATAAGCGTGTTTTTCCTGCTCCGAAAGGAGTGGGTAACCCGCTGAAACCCCTTCGTGATTGGGATCGGGGCTTGAAATTATTCTCCGTGAACGAGGAATTCCCAGTAAGCGCGAGTCATAAGCTCGCGTTGATTACGTCCCTGCCCTTTGTACACACCGCCCGTCGCTACTACCGATTGAATGGTTTAGTGAGATCTTCGGATTGGTCCGGAAGTGGCCGCAAGGTCGCCTCTAGGTGCCGAGAAGATGATCAAACTTGATCATTTAGAGGAAGTAAAAGTCGTAACAAGG

>denovo11	01_686516
ATAACAGGTCTGTGATGCCCTTAGATGTTCTGGGCCGCACGCGCGCTACACTGATGCATTCAACAAGCCTATCCTTGGCCGAGAGGCCCGGGTAATCTTTAAAACTGCATCGTGATGGGGATAGATTATTGCAATTATTAGTCTTCAACGAGGAATGCCTAGTAAGCGCGAGTCATCAGCTCGCGTTGATTACGTCCCTGCCCTTTGTACACACCGCCCGTCGCTCCTACCGATTGGGTGTGCTGGTGAAGTGTTCGGATTGGCAGAAGCGGGTGGCAACACCTGCTACTGCCGAGAAGTTCATTAAACCCTCCCACCTAGAGGAAGGAGAAGTCGTAACAAGGTTTCC

>denovo12	05_691486
ATAACAGGTCTGTGATGCCCTTAGATGTCCTGGGCCGCACGCGTGCTACACTGACGCATACAGCGAGTACACCCCAGCTCCGAGAGGCAGCTGGTAATCAGCAATATGCGTCGTGATGGGGATAGATCTTTGGAATTATAGATCTTGAACGAGGAATTCCTAGTAGGCGCAAGTCATTACCTTGCGCCGATTAAGTCCCTGCCCTTTGTACACACCGCCCGTCGCTCCTACCGATTTCGAGTGGTCCGGTGAACCTTTTGGACTGCGAGCGTCCTCGTGGCGCTTGCGGAAAATCAAGTAAACCATATCACTTAGAGGAAGGAGAAGTCGTAACAAGGTTTCCGTAGGT

>denovo13	01_694636
ATAACAGGTCTGTGATGCCCTTAGATGTTCTGGGCCGCACGCGCGCTACACTGATGCATTCAACAAGCCTATCCCTAGCCGAAAGGCTCGGGTAATCTTTGAAACTGCATCGTGATGGGGATAGATTATTGCAATTATTAGTCTTCAACGAGGAATGCCTAGTAAGCGCAATTCATCAGATTGCGTTGATTACGTCCCTGCCCTTTGTACACACCGCCCGTCGCTCCTACCGATTGGGTGTGCTGGTGAAGTGTTCGGATTGGCAGCTTAGGGTGGCAACACCTCAGGTCTGCCGAGAAGTTCCCTAAACCCTCCCACCTAGAGGAAGGAGAAGTCGTAACAAGGTTTC

>denovo14	01_699655
ATAACAGGTCTGTGATGCCCTTAGATGTTCTGGGCCGCACGCGCGCTACACTGATGCATTCAACAAGCCTATCCCTAGCCGAAAGGCTCGGGTAATCTTTGAAACTGCATCGTGATGGGGATAGATTATTGCAATTATTAGTCTTCAACGAGGAATGCCTAGTAAGCGCAATTCATCAGATTGCGTTGATTACGTCCCTGCCCTTTGTACACACCGCCCGTCGCTCCTACCGATTGGGTGTGCTGGTGAAGTGTTCGGATTGGCGACCGGGGGCGGTCTCCGCTCTCGGCCGCCGAGAAGTTCATTAAACCCTCCCACCTAGAGGAAGGAGAAGTCGTAACAAGGTTTC

>denovo15	03_703513
ATAACAGGTCTGTGATGCCCTTAGATGTTCTGGGCCGCACGCGCGCTACACTGGCAGGTTCATCGAGTTTATAACCTTGACCGAAAGGTCTGGGTAATCTTCTCAATGCCTGCCGTGCTGGGGATAGATCATTGTAATTATTGATCTTCAACGAGGAATTCCTAGTAAACGCAAGTCATTAACTTGCATTGATTACGTCCCTGCCCTTTGTACACACCGCCCGTCGCTACTACCGATTGAATGGCTTAGTGAGCTCTACGGACTGCGAGTCGCGAGGCAACTTGCGGCTTGTGGGAAGTAGATCAAACTTGATCATTTAGAGGAAGTAAAAGTCGTAACAAGGTTTCCG

>denovo16	05_704902
ATAACAGGTCTGTGATGCCCTTAGATGTTCTGGGCCGCACGCGCGCTACACTGATGGCGTCAGCGAGTGTATCCTTGGCTGAAAAGCCTGGGTAATCTTGTGAAACGCCATCGTGCTAGGGATAGAGCCCTGTAATTAGGCTCTTCAACGAGGAATCCCTAGTAAGCGCAAGTCATCAGCTTGCGTTGATTACGTCCCTGCCCTTTGTACACACCGCCCGTCGCTACTACCGATTGAATGGCTTAGTGAGGCCTTGGGATTCATGTCGGCAGCAATGTTGGACACGGAAAACTTGGTCAAACTTGGTCATTTAGAGGAAGTAAAAGTCGTAACAAGGTTTCCGTAGGTG

>denovo17	08_706239
ATAACAGGTCTGTGATGCCCTTAGATGTCCGGGGCCGCACGCGCGCTACAATGACAGTATCAGAGAGTATTACCACCTGGTCCGAAAGGATTGGGAAATCTTGGCATTATTGTCACATCAGGGATTGAGACTTGTAATTATTTCTCATGAACGAGGAATTCCCAGTAGATGCAAGTCATCAGCTTGCGTCGATTACGTCCCTGCCCTTTGTACACACCGCCCGTCGCTACTACCGATTGAATGGTTTAGTGAGGTCCTCGGATCGTGACCTTTGCAGTGCAAGCTGCGTTGGTTGTGAGAAGACGATCGAACTTGATCATTTAGAGGAAGTAAAAGTCGTAACAAGGTT

>denovo18	05_708420
ATAACAGGTCTGTGATGCCCTTAGATGTTCTGGGCCGCACGCGCGCTACACTGATGCATTCAATGAGCCTATCCTTGGTCGAGAGACCTGGGTAAACTTATAAAATGCATCGTGATGGGGATAGATTATTGCAATTATTAGTCTTCAACGAGGAATGCCTAGTAAGCGCGAGTCATCAGCTCGCGTTGATTACGTCCCTGCCCTTTGTACACACCGCCCGTCGCTCCTACCGATTGGGTGTGCTGGTGAAGTGTTCGGATTGGTAAGGGTGGTGGTCTTCACTGCCCTTGCTGAGAAGTTCATTAAACCCTCCCGCCTAGAGGAAGGAGAAGTCGTAACAAGGTTTCCG

>denovo19	06_708978
ATAACAGGTCTGTGATGCCCTTAGATGTCCTGGGCCGCACGCGTGCTACACTGACGCATACAGCGAGTACTTCCCAGCTCCGTGAGGCAGCTGGTAATCAGCAATATGCGTCGTGATGGGGATAGATCTTTGGAATTATAGATCTTGAACGAGGAATTCCTAGTAAGCGCAAGTCATTACCTTGCGCTGATTAAGTCCCTGCCCTTTGTACACACCGCCCGTCGCTCCTACCGATTTCGAGTGATCCGGTGAACCTTTTGGACTGCGTGGGGTCTCGTGCCTCGTGTGGAAAATCAAGTAAACCATATCACTTAGAGGAAGGAGAAGTCGTAACAAGGTTTCCGTAGGT

>denovo20	05_710091
ATAACAGGTCTGTGATGCCCTTAGATGTTCTGGGCCGCACGCGCGCTACACTGATGGCGTCAGCGAGTGTATCCTTGGCTGAAAAGCCTGGGTAATCTTGTGAAACGCCATCGTGCTAGGGATAGAGCCCTGTAATTAGGCTCTTCAACGAGGAATCCCTAGTAAGCGCAAGTCATCAGCTTGCGTTGATTACGTCCCTGCCCTTTGTACACACCGCCCGTCGCTACTACCGATTGAATGGCTTAGTGAGATTTTCGGATCGGCCGCTGTGTTTCCGCATGGCTGCTGAGAAGTTACTCAAACTTGGTCATTTAGAGGAAGTAAAAGTCGTAACAAGGTTTCCGTAGGT

>denovo21	15_710924
ATAACAGGTCTGTGATGCCCTTATATGTCCTGGGCTGCACGCGTGCTACACTGATGCATACAACAAGTGCCTAGCCTGCCAAGGTATGGCAATCTCGAATATGCATCGTGATGGGGATAGATCTTTGCAATTATAGATCTTGAACGAGGAATTCCTAGTAAGTGCAAGTCATCATCTTGCATTGATTATGTCCCTGCCCTTTGTACACACCGCCCGTCGCTCCTACCGATACCGGGTGATCCGGTGAACCTATTGGACCAACTCAGGAAAAATAAGTAAACCTTATCACCTAGAGGAAGGAGAAGTCGTAACAAGGTTTCCGTAGGTGAACCTGCAGAAGGG

>denovo22	01_711735
ATAACAGGTCTGTGATGCCCTTAGATGTTCTGGGCCGCACGCGCGCTACACTGATGCATTCAACAAGCCTATCCTTGACCGAAAGGTCCGGGTAATCTTTGAAACTGCATCGTGATGGGGATAGATTATTGCAATTATTAGTCTTCAACGAGGAATGCCTAGTAGGCGCAATTCATCAGATTGCGCCGACTACGTCCCTGCCCTTTGTACACACCGCCCGTCGCTCCTACCGATTGGGTGTGCTGGTGAAGTGTTCGGATTGGCAACTAAGGGTGGCAACACCTCTGGTTGCCGAGAAGTTCATTAAACCCTCCCACCTAGAGGAAGGAGAAGTCGTAACAA

>denovo23	05_712753
ATAACAGGTCTGTGATGCCCTTAGATGTTCTGGGCTGCACGCGCGCTACACTGATGAAACCAGCGAGTTTATAACCTTGGCCGACAGGTCTGGGTAATCTTGTGAAATTTCATCGTGCTGGGGATAGACCATTGCAATTATTGGTCTTCAACGAGGAATTCCTAGTAAGCGCGAGTCATCAGCTCGCGTTGATTACGTCCCTGCCCTTTGTACACACCGCCCGTCGCTACTACCGATTGAATGGCTTAGTGAGACCCTTGGATTGGAATTCATTAGTCGCAAGACTGAAGGATGCTGAAAAAATGGTCAAACTTGGTCATTTAGAGGAAGTAAAAGTCGTAA

>denovo24	03_713314
ATAACAGGTCTGTGATGCCCTTAGATGTTCTGGGCTGCACGCGCGCTACACTGACGAGGTCAGCAAGTATAATCCTTGACCGGAAGGTCTGGGTAATCTTTTGAAACCTTGTCGTGCTGGGGATAGACCATTGCAATTATTGGTCTTCAACGAGGAATTCCTAGTAAGCGCAAGTCATCAGCTTGCGTTGATTACGTCCCTGCCCTTTGTACACACCGCCCGTCGCTACTACCGATTGAATGGCTTAGTGAGGCCTCCGGATTGCCTTTTAGGTGAAAAGTTGGTCAAACTTGGTCATTTAGAGGAAGTAAAAGTCGTAACAAGGTTTCCGTAGGTGAACCT

>denovo25	06_713639
ATAACAGGTCTGTGATGCCCTTCGATGTTCTGGGCTGCACGCGCGTTACACTGACGCATGCAACGAGCTTGTCCTGGCCCGACGGGGTTGGGTAATCTTTTTAAAGTGCGTCGTGATGGGGATAGAACATTGCAATTATTGTTCTTGAACGAGGAATTCCTAGTAATTGCAGGTCAACAACCTGCGATGATTACGTCCCTGCCCTTTGTACACACCGCCCGTCGCTCCTACCGATGGTTGAACCGATGAGGACTCGGGACACTTGAGTTCTGGTCGGCTGAAAGGTCGATCGTCTCGAGCGGAACTTGTTCAAATCTTTTTAACTAGAGGAAGGAGAAGTCG

>denovo26	07_714235
ATAACAGGTCTGTGATGCCCTTAGATGTCCTGGGCCGCACGCGCGCTACACTGCGAGAATCAGCGCGTCTCAAACTCCTTGCCTGAGAAGGCCGGGTAACCGCTGAACCTCTCGCGTGGTTGGGATTGAGGACTGCAATGATCCTCATGAACCAGGAATCCCTAGTAGGCGCGGGTCACTAGCCCGCGTCGATTACGTCCCTGCCCTTTGTACACACCGCCCGTCGCTACTACCGATTGAATGATTTAGTGAGGTCTTCGGACGGCGGTTCGAGCCTGGTGCAAACTTGGGCTGGAGCTGCTGAAAGATGCCCGAACTTGATCCTTTAGAGGAAGTAAAAGT

>denovo27	05_714673
ATAACAGGTCTGTGATGCCCTTAGATGTCCGAGGCTGCACGCGCGCTACACTGGAGAGTTCAGAATGTTTCTTCCTACTTCGGCAGAAGTGGGTAACCATTAAATTCTCTTCGTGACTGGGATCGGAGCTTGCAATTATTCTCCGTCAACGAGGAATTCCTAGTAAGCACTATTTCATCAGAATGTGCTGATTATGTCCCTGTCCTTTGTACACACCGCCCGTCGCTACTACCGATTGAATGTTTTAGTGAGATCTTCGGCTTGGTTTTCCGAGTGGCTCTCGGGTCGTTCGGTATATATCGAAAAGATGCTCAAACTGGATCATTTAGAGGAAGTAAAAGT

>denovo28	05_714925
ATAACAGGTCTGTGATGCCCTTAGATGTTCTGGGCCGCACGCGCGCTACACTGACAGAGCCAGCGAGTCTACCACCTTTGCCGGAAGGCATGGGTAATCTTGTGAAACTCTGTCGTGATGGGGATAGAGCATTGCAATTATTGCTCTTCAACGAGGAATACCTAGTAAGCGTGATTCATCAGATCGCGTTGATTACGTCCCTGCCCTTTGTACACACCGCCCGTCGCTACTACCGATTGAATGGCTTAGTGAGGCCTCCGGATTGGCTATTGGGAGCTCGCGAGAGCACTCGACTGCTGAGAAGTTGTACGAACTTGGTCATTTAGAGGAAGTAAAAGTCGT

>denovo29	03_715529
ATAACAGGTCTGTGATGCCCTTAGATGTTCTGGGCCGCACGCGCGCTACACTGATAAAGGCAACGAGTAATTCACCTTGGCCGGAAGGTCTGGGTAATCTTGTGAAACTTTATCGTGCTGGGGATAGTCCTTTGCAATTATTGGACTTAAACGAGGAATTCCTAGTAAGCGTGAGTCATCAGCTCGCGTTGATTACGTCCCTGCCCTTTGTACACACCGCCCGTCGCTAGTACCGATTGAATGGCTTAGTGAGACCTCCGGATTGATAGTTCATTGGTGGCAACACCATAGAATCGTTGAGAAGCTGGTCAAACTTGGTCATTTAGAGGAACTAAAAGTCGT

>denovo30	05_715710
ATAACAGGTCTGTGATGCCCTTAGATGTTCTGGGCGACACGCGTGTTACAATGAAGCTGACAACGTGCTACCTTATCCGAGAGGATTGGGAAATCACTTAGCCAGCTTCCTAGTTGGGATTGTGGACTGAAAAAGTTCACATGAACTTGGAACCCCTAGTAAGTGTGAGTCACTAACTCGCATTGATTACGTCCCTGGTCTTTGTACACACCGCCCGTCGCTATTACCGACGAATTATTTAGTGAGATCTCTGGAGGTGAACACGACGGTGTTTCGGCACTGTTGTTGCTTCGCCAAAGTTGATCAAACTTGATGATTTGGAGGAAATAAAAGTCGTAACAA

>denovo31	01_716181
ATAACAGGTCTGTGATGCCCTTAGATGTTCTGGGCCGCACGCGCGCTACACTGATGCGTTCAGCGAGTATACAACCTTGATCGATAGGTCTGGGTAATCTTGTGAATGCGCATCGTGCTAGGGATAGATTGTTGCAATTTTCAATCTTGAACGAGGAATTCCTAGTAAACGCAAGTCATCAGCTTGCATTGATTACGTCCCTGCCCTTTGTACACACCGCCCGTCGCACCTACCGATTGAATGACTCGGTGAGAAATCGGGACCGTGAGTCCGTTTGCTTCATTGCGAGTGGATTGATGGGAACTTTTTCTAACCTCGCCATTTAGAGGAAGGTGAAGTCGT

>denovo32	08_716387
ATAACAGGTCTGTGATGCCCTTAGATGTTCTGGGCCGCACGCGCGCTACACTGATGCAAGCAACAAGTCTTTTCCTTGGCTGAAAAGTCAGGGTAATCTTTTGAAATTGCATCGTGATGGGGTTTGACGATTGTAATTATTCGTCACTAACGAGGAATTCCTAGTAAGCGCGGGTCATCAGCCCGCACTGATTACGTCCCTGCCCTTTGTACACACCGCCCGTCGCTCCTACCGATTGAATGTTCCGGTGAACCCTTCGGACCTATTGATGTCAGTGGGGAAACTCATTGTCACTCGATTGGAAAGTTGTGTAAACCTTAACATTTAGAGGAAGGAGAAGTC

>denovo33	04_716567
ATAACAGGTCTGTGATGCCCTTAGATGTTCTGGGCCACACGCGCGCTACACTGATAAAGTCAGCGAGTCCATTCCTTGGCCGACAGGTCTGGGTAATCTTGTGAAACTTTATCGTGATGGGGATAGACCATTGCAATTATTGGTCTTCAACGAGGAATTCCTAGTAAGCGCGAGTCATCAACTCGCGTTGATTACGTCCCTGTTCTTTGTACACACCGCCCGTCGCTACTACCGATTGAATGGCTTAGTGAGGCCTTGGGATTCTGGGATGGGCAGAGATGCGTGTCCGGGGAGAACTTGTCCAAACTTGGTCATTTAGAGGAAGTAAAAGTCGTAACAAGG

>denovo34	05_716741
ATAACAGGTCTGTGATGCCCTTAGATGTTCTGGGCTGCACGCGCGCTACACTGATGAAGTCAGCGAGTCTTTCCTTGGCCGAGAGGTCTGGGTAATCTTGTGAAACTTCATCGTGCTGGGGATAGAGCATTGTAATTATTGCTCTTCAACGAGGAATTCCTAGTAAGCGTGAGTCATCAGCTCACGTTGATTACGTCCCTGCCCTTTGTACACACCGCCCGTCGCTACTACCGATTGAATGGCTTAGTGAGACCCTTGGATTGGAATTCATTAGTCGCAAGACTGAAGGATGCTGAAAAAATGGTCAAACTTGGTCATTTAGAGGAAGTAAAAGTCGTAACA

>denovo35	01_716921
ATAACAGGTCTGTGATGCCCTTAGATGTTCTGGGCCGCACGCGCGCTACACTGATGCATTCAACAAGCCTATCCCTAGCCGAAAGGCTCGGGTAATCTTTGAAACTGCATCGTGATGGGGATAGATTATTGCAATTATTAGTCTTCAACGAGGAATGCCTAGTAAGCGCAATTCATCAGATTGCGTTGATTACGTCCCTGCCCTTTGTACACACCGCCCGTCGCTCCTACCGATTGGGTGTGCTGGTGAAGTGTTCGGATTGGCATCTAAGGGTGGTTCCACTCTTTGATGCCGAGAAGTTCATTAAACCCTCCCACCTAGAGGAAGGAGAAGTCGTAACAA

>denovo36	15_717362
ATAACAGGTCTGTGATGCCCTTAGATGTTCTGGGCCGCACGCGCGCTACACTGATGAAGTCAACGAGTATATCCTTGGCCGGAAGGCCCGGGTAATCTTGTGAAACTTCATCGTGCTGGGGATAGTCCATTGCAATTATTGGACTTCAACGAGGAATTCCTAGTAAGCGTGAGTCATCAGCTCGCGTTGATTACGTCCCTGCCCTTTGTACACACCGCCCGTCGCTACTACCGATTGAATGGCTTAGTGAGGCCTCCGGATTGTGCATAGTCGCGAGACTGTGTGTGAGAAGCTGGTCAAACTTGGTCATTTAGAGGAAGTACAAGTCGTAACAAGGTTTCC

>denovo37	09_717514
ATAACAGGTCTGTGATGCCCTTAGATGTTCTGGGCCGCACGCGCGCTACACTGATGCATTCAACGAGCTTAGCCTTGGCCGAGAGGCCCGGGTAATCTTTGAAACTGCATCGTGATGGGGATAGATTATTGCAATTATTAATCTTCAACGAGGAATGCCTAGTAAGCGCAAGTCATCAGCTTGCGTTGATTACGTCCCTGCCCTTTGTACACACCGCCCGTCGCTCCTACCGATTGGGTGTGCTGGTGAAGTGTTCGGATTGGCGACTGGGGGCGGTCTCCGCTCTCAGCCGCCGAAAAGTTCATTAAACCCTCCCACCTAGAGGAAGGAGAAGTCGTAACA

>denovo38	10_717807
ATAACAGGTCTGTGATGCCCTTAGATGTTCTGGGCCGCACGCGCGCTACACTGATGCGTTCAACGAGTTTACAACCTTGATCGATAGGTCTGGGTAATCTTTTGAATGCGCATCGTGCTAGGGATAGATTGTTGCAATTTTCAATCTTGAACGAGGAATTCCTAGTAAACGCAAGTCATCAGCTTGCATTGATTACGTCCCTGCCCTTTGTACACACCGCCCGTCGCACCTACCGATTGAATGACTCGGTGAAAAATTGGGACCGTGGATCTGTTTGCTTTATTGCGAGTGGATTTGTGGGAACTTTTTTTAACCTCGCCATTTAGAGGAAGGTGAAGTCGT

>denovo39	01_718002
ATAACAGGTCTGTGATGCCCTTAGATGTTCTGGGCCGCACGCGCGCTACACTGATAAAGCCAGCGAGTGACGTCCTTGACCGACAGGTCTGGGCAATCTTGTGAACCTTTATCGTGATGGGGATTGTGTCTTGCAATTATTACACATGAACGAGGAATTCCTAGTAAGTGCGGGTCATCAGCTCGCGCTGATTACGTCCCTGCCCTTTGTACACACCGCCCGTCGATACAACCGATTGAATGGCTTAGTGAGGCCCTTGGATGCGCGGCCGCCTCGGCAGTCGCGCAGAAATCGTCCAAACTTGGTCATTTAGAGGATGTAAAAGTCGTAACAAGGTCTCCG

>denovo40	01_718141
ATAACAGGTCTGTGATGCCCTTAGATGTCCTGAGCTGCACGCGCGCTACAATGACACATTCAACGAGTATTTCCTGACCCGAAAGGGCCCGGGTAATCTTTTTAGTGTGTGTCGTGATAGGGATAGATCTTTGTAATTATGGATCTTGAACGAGGAATTCCTAGTAAGCGCACGTCATCAGCGTGTGCTGATTACGTCCCTGCAAAATGTACACACCGCCCGTCGCTATTACCGATTGGGTGTATAGGTGAACCTTCCTGATAGTCGCAAGACTAGAAGTTAAGTAAACCTTTGCACCTAGAGGAAATAAAAGTCGTAACAAGGTTTCCGTAGGTGAACCTG

>denovo41	06_718332
ATAACAGGTCTGTGATGCCCTTAGATGTTCTGGGCGGCACGCGAGTTACAATGAAGCTGACAACGTGTTACCTTCGCCGAGAGGTGTGGGAAATCACTTAGCCAGCTTCCTAGTTGGGATTGTGGACTGAAAAAGTTCACATGAACCAGGAACTCCTAGTAAGTGTGAGTCACTAGCTTGCATTGATTACGACCCTGATCTTTGTACACACCGCCCGTCGCTATTACCGACGAATTATTTAGTGAGATCTCTGGAGGTGAGCGTTGCGATGTTTCGGCATTGCGATTGTTTTTGCCAAAGTTGATCAAACTTGATGATTTGGAGGAAATAAAAGTCGTAACA

>denovo42	01_718416
ATAACAGGTCTGTGATGCCCTTAGATGTTCTGGGCCGCACGCGCGCTACACTGATGCATTCAACAAGCCTATCCTTGACCGAGAGGTCTGGGTAATCTTTGAAACTGCATCGTGATGGGGATAGACTATTGCAATTCTTAGTCTTCAACGAGGAATGCCTAGTAAGCGCAAGTCATCAGCTTGCGTTGATTACGTCCCTGCCCTTTGTACACACCGCCCGTCGCTCCTACCGATTGGGTGTGCTGGTGAAGTGTTCGGATTGGCATCTAAGGGTGGTTCCACTCTTTGATGCCGAGAAGTTCATTAAACCCTCCCACCTAGAGGAAGGAGAAGTCGTAACAA

>denovo43	04_718602
ATAACAGGTCTGTGATGCCCTTAGATGTTCTGGGCCGCACGCGCGCTACACTGATGAAGTCAGCGAGTTCATTCCTTGGCTGCGAAGTCTGGGTAATCTTGTGAAACTTCATCGTGATGGGGATAGACGCTTGTAATTATTCGTCTTCAACGAGGAATTCCTAGTAAGCGCGAGTCATCAGCTCGCGTTGATTACGTCCCTGCCCTTTGTACACACCGCCCGTCGCTACTACCGATTGAATGGCTTAGTGAGGCCTTGGGATTCTGGTTGACTCAGCAATGGGTCATTCGGGAAATCTCGTCCAAACTTGGTCATTTAGAGGAAGTAAAAGTCGTAACAAGG

>denovo44	05_718747
ATAACAGGTCTGTGATGCCCTTAGATGTCTTGGGCCGCACGCGCGCTACACTGAGAGTTTCAATGAGTTTGTCCTCGGCTGAAATGCTTTGGGAAATCTTTCGAAAACCTCTCGTGATGGGGATAGATTATTGTAAATATTGATCTTGAACGAGGAATTCCTAGTAAGCGTAAGTCATCAGCTTGCGTTGATTACGTCCCTGCCCTTTGTACACACCGCCCGTCGCTCCTACCGATTGAATGATTCGGTGAAAAGTTCGGCCGGCTTACCGCAAGGTGGAGCCAAAGTTCCTTGAACCACATCATTTAGAGGAAGGAGAAGTCGTAACAAGGTTTCCGTAGG

>denovo45	03_718797
ATAACAGGTCTGTGATGCCCTTAGATGTTCTGGGCGGCACGCGAGTTACAATGAAGCCATAAGCGTGCTCCTTGTTCGAAAGAATTGGGTAATCACTTAACCGGCTTCGTAGTTGGGATTATGGACTGAAAAAGTTCATATGAACCAGGAATAACTTGTAAGCATGAGTCACTAGCTTGTGTTGAATACGTCCCTTGAGTTTGTACACACCGCCCGTCGCTAGTACCGACGAGTTATTTAGTGAGATCTTTGGAGGTGAGCTCTACGGTGACTTGTTTACTGTGGCTGTATTACCAAAGTTGATCAAACTTGATGATTTGGAGGAACTAAAAGTCGTAACAA

>denovo46	08_718862
ATAACAGGTCTGTGATGCCCTTAGATGTTCTGGGCCGCACGCGCGCTACACTGATGCATTCATCAAGCTTACAACCTTGGCTGAGAGGCCTGGGTAATCTTGTCAAAGTGCATCGTGCTGGGGATAGATTATTGTAATTTTTAATCTTCAACGAGGAATTCCTAGTAAACGCAAGTCATTAGCTTGCATTGATTACGTCCCTGCCCTTTGTACACACCGCCCGTCGCTACTACCGATTGAATGGCTTAGTGAGTTCCGCGGATCGTGGCTAGTGGCTGGCAACAGTCGTTAGTTATGAGAAGCGGATCAAACTTGATCATTTAGAGGAAGTAAAAGTCGTAA

>denovo47	02_719117
ATAACAGGTCTGTGATGCCCTTAGATGTTCTGGGCCGCACGCGCGCTACACTGATGCATTCAACAAGCCTATCCCTAGCCGAAAGGCTCGGGTAATCTTGTGAAACTTCATCGTGCTGGGGATAGTCCATTGCAATTATTGGACTTCAACGAGGAATTCCTAGTAAGCGTGAGTCATCAGCTCGCGTTGATTACGTCCCTGCCCTTTGTACACACCGCCCGTCGCTCCTACCGATTGGGTGTGCTGGTGAAGTGTTCGGATTGGCAATTGAAGGTGGCAACACCGTCGATTGCCGAGAAGTTCATTAAACCCTCCCACCTAGAGGAAGGAGAAGTCGTAACA

>denovo48	01_719171
ATAACAGGTCTGTGATGCCCTTAGATGTTCTGGGCCGCACGCGCGCTACACTGATGCATTCAACAAGCCTATCCCTAGCCGAAAGGCTCGGGTAATCTTTGAAACTGCATCGTGATGGGGATAGATTATTGCAATTATTGGACTTCAACGAGGAATTCCTAGTAAGCGTGAGTCATCAGCTCGCGTTGATTACGTCCCTGCCCTTTGTACACACCGCCCGTCGCTACTACCGATTGAATGGCTTAGTGAGGCCTTGGGATTCGGGTACTGCAGAAATGTATTACCTGGAGAACTTGTACAAACTTGGTCATTTAGAGGAAGTAAAAGTCGTAACAAGGTTTC

>denovo49	03_719237
ATAACAGGTCTGTGATGCCCTTAGATGTTCTGGGCCGCACGCGCGCTACACTGATGAAGTCAACGAGTATATCCTTGACCGGAAGGTCCGGGTAATCTTGTGAAACTTCATCGTGCTGGGGATAGTCCATTGCAATTTTTGGACTTCAACGAGGAATTCCTAGTAAGCGTGAGTCATCAGCTCGCGTTGATTACGTCCCTGCCCTTTGTACACACCGCCCGTCGCTACTACCGATTGAATGGCTTAGTGAGGCCTTCGGATTGATGAGCCGATTCCAGCAATGGAAACGGCTCGTCGAGAAGTTGGTCAAACTTGGTCATTTAGAGGAAGTAAAAGTCGTAA

>denovo50	05_719306
ATAACAGGTCTGTGATGCCCTTAGATGTTCTGGGCCGCACGCGCGCTACACTGATGGCGTCAGCGAGTGTATCCTTGGCTGAAAAGCCTGGGTAATCTTGTGAAACGCCATCGTGCTAGGGATAGAGCCCTGTAATTAGGCTCTTCAACGAGGAATCCCTAGTAAGCGCAAGTCATCAGCTTGCGTTGATTACGTCCCTGCCCTTTGTACACACCGCCCGTCGCTCCTACCGATTTCGAGTGGTCCGGTGAACCTTTTGGACTGCGAGCGTCCTCGTGGCGCTTGCGGAAAATCAAGTAAACCATATCACTTAGAGGAAGGAGAAGTCGTAACAAGGTTTCC

>denovo51	14_719319
ATAACAGGTCTGTGATGCCCTTAGATGCTCTGGGCTGCACGCGCGCTACACTGATGCACTCAATTAGTCTCTTCCTTACCTGCAAGGGTTGGGCAACCTCAAACATGTGTCGTGATGGGGATAGTCTATTGTAATTATTAGTCTTCAACGAGGAATTCCTAGTAAGCGTGAGTCATCAGCTCATGTTGATTATGTCCCTGCCCTTTGTACACACCGCCCGTCGCTCCTACCGATTGAGTGATCCGGTGAATAATTTGGAATGCAGCGGACGCAGTTCATGTGTTCTGCTACATGAAGTTTGGTAAACCTTATTACTTAGAGGAAGGAGAAGTCGTAACAAGG

>denovo52	05_719402
ATAACAGGTCTGTGATGCCCTTAGATGTTCTGGGCCGCACGCGCGTTACACTGACTAATTCAGCAAGCTTTATCCTTGGCCGATAGGTCTGGGTAATCTTTTGAAAGTTAGTCGTGCTGGGGACAGATGTTTGTAATTATCCATCTCGAACCAGGAATGCCTAGTAAGCGTACGTCATCAACGTACGCTGATTACGTCCCTGCCCTTTGTACACACCGCCCGTCGCTCCTACCGATTGAATGGTCCGGTGAGAACTTTGGATGGCGGGTTTCCGGCGGCCGCGAGGTCGTTTGGGGCCATGTCAGAAATTGTTCAAACCTTACCATTTAGAGGAAGGAGAAG

>denovo53	04_719420
ATAACAGGTCTGTGATGCCCTTAGATGTCCTGGGCCGCACGCGTGCTACACTGATACGTACAATAAGTATTCCTGTCTCGAAAGGCGACGGGTAATCTATAATACGTATCGTGCTGGGGATAGATGATTGTAATTATTCATCTTGAACGAGGAATTCCTAGTAAGTGCAGGTCATTAGCCTGCGCTGATTAAGTCCCTGCCCTTTGTACACACCGCCCGTCGCTCCTACCGATTTCGAGTGGTCCGGTGAGCCTTTTGGACCAGGGGGAAACTTCTGTAAATCAAGCAAACCTTATCACTTAGAGGAAGGAGAAGTCGTAACAAGGTTTCCGTAGGTGAACC

>denovo54	05_719500
ATAACAGGTCTGTGATGCCCTTAGATGTTCTGGGCCACACGCGCGTTACACTGACATATTCAACGAGCATTATCCTTGCCCGTCGGGGTTGGGTAATCTTTTAAATGTATGTCGTGCTGGGGATAGATCATTGTAATTATTGGTCTTGAACGAGGAATTCCTAGTAAGTGCGAGTCATCAACTCGCGCTGATTACGTCCCTGCCCTTTGTACACACCGCCCGTCGCTCCTACCGATTGAATGGTCCGGCGAGAACTCAGGATGGATATGGATTTTGGACCCGTTAGGTGTTCCAACCATATCCAGAATTTGTTCAAACCTTACCATTTAGAGGAAGGAGAAG

>denovo55	05_719510
ATAACAGGTCTGTGATGCCCTTATATGTCCTGGGCTGCACGCGTGCTACACTGATGCATACAACAAGTATCCAAGCCCGCCAGGGTGAGGTAATCTCGAATATGCATCGTGATGGGGATAGATCTTTGCAATTATAGATCTTGAACGAGGAATTCCTAGTAAGTGCAAGTCATCATCTTGCATTGATTATGTCCCTGCCCTTTGTACACACCGCCCGTCGCTCCTACCGATACCGGGTGATCCGGTGAACCTTTTGGACCGTTTTTACGGAAAGATAAGTAAACCTAATCACCTAGAGGAAGGAGAAGTCGTAACAAGGTTTCCGTAGGTGAACCTGCAGAA

>denovo56	03_719596
ATAACAGGTCTGTGATGCCCTTAGATGTTCTGGGCCGCACGCGCGCTACACTGATGAAGTCAGCGAGTTTTCACCTTTACCGGAAGGTACGGGTAATCTTGTGAAACTTCATCGTGCTGGGGATAGATCATTGCAATTATTGATCTTCAACGAGGAATTCCTAGTAAGCGTGAGTCATCAGCTCGCGTTGATTACGTCCCTGCCCTTTGTACACACCGCCCGTCGCTACTACCGATTGAATGGTTTAGTGAGGTCTTCGGACTGGTCCTGCAGGTGGCAACACCGAGCGTGGTACCGGGAAGTTGAACAAACTTGATCATTTAGAGGAAGTAAAAGTCGTAA

>denovo57	05_719655
ATAACAGGTCTGTGATGCCCTTAGATGTTCTGGGCCGCACGCGCGCTACACTGATGAAGTCAGCGAGTTCATTCCTTGGCCGGAAGGCCCGGGTAATCTTGTGAAACTTCATCGTGCTGGGGATAGAGCATTGCAATTATTGCTCTTCAACGAGGAATTCCTAGTAAGCGCAAGTCATCAGCTTGCGTTGATTACGTCCCTGCCCTTTGTACACACCGCCCGTCGTTACTACCGATTGAATGACTTAGTGAGGACTCGGGATTGGATTCCAGGCTGGCAACAGCACTGGTGTCCGAGAACTTGTTCAAACTTGGTCATTTAGAGGAAGTACAAGTCGTAACA

>denovo58	12_719662
ATAACAGGTCTGTGATGCCCTTAGATGTTCTGGGCCGCACGCGCGCTACACTGATGAAGTCAACGAGTATATCCTTGGCCGGAAGGCCCGGGTAATCTTGTGAAACTTCATCGTGCTGGGGATAGTCCATTGCAATTATTGGACTTCAACGAGGAATTCCTAGTAAGCGTGAGTCATCAGCTCGCGTTGATTACGTCCCTGCCCTTTGTACACACCGCCCGTCGCTACTACCGATTGAATGGCTTAGTGAGACCCTCGGATTGTTTCAGTTTAAGGGCAACCTTTCGCTGAGACGAGAAGTTGGTCAAACTTGGTCATTTAGAGGAAGTAAAAGTCGTAACA

>denovo59	02_719710
ATAACAGGTCTGTGATGCCCTTAGATGTCCTGGGCCGCACGCGCGCTACACTGATGCGTTCAACGAGTCTATAACCTAGTCCGGCAGGACCGGGTAATCTTGAAACGCGCATCGTGATAGGGATAGATTATTGCAACTATTAATCTTGAACGAGGAATTCCTAGTAAACGCGAGTCATCAGCTCGCATTGATTACGTCCCTGCCCTTTGTACACACCGCCCGTCGCACCTACCGATTGAATGATTCGGTGAAGATTTCGGACTGTGCCACTGGTCTCTGACTGGCGGCGTGGGAAGTTATCTAAACCTCATCATTTAGAGGAAGGTGAAGTCGTAACAAGGT

>denovo60	10_719753
ATAACAGGTCTGTGATGCCCTTAGATGTTCTGGGCCGCACGCGCGCTACACTGATGCATTCAACAAGCCTATCCTTGACCGAAGGGTCTGGGTAATCTTTGAAACTGCATCGTGATGGGGATAGATTATTGCAATTATTAGTCTTCAACGAGGAATGCCTAGTAAGCGCATGTCATCAGCATGTGCTGATTACGTCCCTGCAAAATGTACACACCGCCCGTCGCTATTACCGATTGGGTGTATAGGTGAACCTTCTCGATAGGCGCAAGCCTAGAAATTAAGTAAACCTTTGCACCTAGAGGAAATAAAAGTCGTAACAAGGTTTCCGTAGGTGAACCTGCA

>denovo61	09_719848
ATAACAGGTCTGTGATGCCCTTAGATGTTCTGGGCCGCACGCGCGCTACACTGATGCATTCAACAAGCCTATCCCTAGCCGAAAGGCTCGGGTAATCTTTGAAACTGCATCGTGATGGGGATAGATTATTGCAATTATTAGTCTTCAACGAGGAATGCCTAGTAAGCGCAATTCATCAGATTGCGTTGATTACGTCCCTGCCCTTTGTACACACCGCCCGTCGCTCCTACCGATTGGGTGTGCTGGTGAAGTGTTCGGATTGGCTTCAGCAGTTGGCAACTTCTGCTGTTGCTGAGAAGATCATTAAACCCTCCCACCTAGAGGAAGGAGAAGTCGTAACAA

>denovo62	01_719869
ATAACAGGTCTGTGATGCCCTTAGATGTTCTGGGCCGCACGCGCGCTACACTGATGAAGTCAGCGAGTTCTTCCTTGTCCGAGAGGATTGGGTAACCTTGTGAAACTTCATCGTGCTGGGGATAGACCTTTGCAATTATTGGTCTTCAACGAGGAATTCCTAGTAAGCGTGAGTCATCAGCTCGCGTTGATTACGTCCCTGCCCTTTGTACACACCGCCCGTCGCTACTACCGATTGAATGGCTTAGTGAGGCCTTGGGATTGGCTTGCAGTCTGGCAACAGATCTGCATGCTGAAAACTTGGTCAAACTTGGTCATTTAGAGGAAGTAAAAGTCGTAACAA

>denovo63	06_719904
ATAACAGGTCTGTGATGCCCTTAGATGTTCTGGGCCGCACGCGCGCTACACTGATGAAGTCAGCGAGTTCATTCCTTGACCGGAAGGTCCGGGTAATCTTGTGAAACTTCATCGTGCTGGGGATAGAGCATTGCAATTATTGCTCTTCAACGAGGAATTCCTAGTAAGCGTAAGTCATCAGCTTACGTTGATTACGTCCCTGCCCTTTGTACACACCGCCCGTCGTTACTACCGATTGAATGTCTTAGTGAGGTCTCGGGATTGGCCATCGGACTGGCAACAGAACCGGTAGCCGAGAACTTGCCCAAACTTGGTCATTTAGAGGAAGTACAAGTCGTAACA

>denovo64	05_719965
ATAACAGGTCTGTGATGCCCTTAGATGTTCTGGGCCGCACGCGCGCTACACTGATGCATTCAACAAGCCTATCCCTAGCCGAAAGGCTCGGGTAATCTTTGAAACTGCATCGTGATGGGGATAGATTATTGCAATTATTAGTCTTCAACGAGGAATGCCTAGTAAGCGCAATTCATCAGATTGCGTTGATTACGTCCCTGCCCTTTGTACACACCGCCCGTCGCTCCTACCGATTGAATGGTCCGGTGAACTGCGCGGAGTCCCCCGCGGCCAAGCGCAGTGAACCTTATCATTTAGAGGAAGGAGAAGTCGTAACAAGGTTTCCGTAGGTGAACCTGCAGA

>denovo65	03_719968
ATAACAGGTCTGTGATGCCCTTAGATGTTCTGGGCCGCACGCGCGCTACACTGATGCATTCAACAAGCCTATCCCTAGCCGAAAGGCTCGGGTAATCTTTGAAACTGCATCGTGATGGGGATAGATTATTGCAATTATTAGTCTTCAACGAGGAATGCCTAGTAAGCGCAATTCATCAGATTGCGTTGATTACGTCCCTGCCCTTTGTACACACCGCCCGTCGCTCCTACCGATTGGGTGTGCTGGTGAAGCGTTCGGATTGGCGCCTTTCACGGGCGACCGTGTTTGGCGCCGAGAAGTTCTCTAAACCCTCCCACCTAGAGGAAGGAGAAGTCGTAACAA

>denovo66	07_720012
ATAACAGGTCTGTGATGCCCTTAGATGTTCTGGGCTGCACGCGCGCTACACTGACGAAGTCAGCAAGTCTATAACCTTGGCCGGGAGGTCTGGGTAATCTTGTGAAACTTTGTCGTGCTGGGGATAGTCCATTGCAATTATTGGACTTCAACGAGGAATTCCTAGTAAGCGCAAGTCATCAGCTTGCGTTGATTACGTCCCTGCCCTTTGTACACACCGCCCGTCGCTACTACCGATTGAATGGCTTAGTGAGACCTTCGGATCAGCGCTCCACGCCTGGCAACAGGCGAGAGATGGTGAAAAGTCGGTCAAACTTGGTCATTTAGAGGAAGTAAAAGTCGT

>denovo67	05_720051
ATAACAGGTCTGTGATGCCCTTAGATGTTCTGGGCCGCACACGCGCTACACTGACGCAACCAACGAGCGCTCCTTGGCCGGAAGGTCCGGGGAATCTCGAAACTGCGTCGTGATGGGGATAGATTATTGCAATTATTAATCTTCAACGAGGAATGCCTAGTAAGCGCAAGTCATCAGCTTGCGTTGATTACGTCCCTGCCCTTTGTACACACCGCCCGTCGCTCCTACCGATTGGGTGTGCTGGTGAAGCGTTCGGATTGGCGCCTTTCACGGGCGACCGTGTTTGGCGCCGAGAAGTTCTCTAAACCCTCCCACCTAGAGGAAGGAGAAGTCGTAACAAGG

>denovo68	07_720093
ATAACAGGTCTGTGATGCCCTTATATGTCCTGGGCTGCACGCGTGCTACACTGATGCATACAACAAGTTCCTAGCCCGATAGGGTAAGGCAATCTTTAATATGCATCGTGATGGGGATAGATCTTTGCAATTATAGATCTTGAACGAGGAATTCCTAGTAAGTGCAAGTCATCATCTTGCATTGATTATGTCCCTGCCCTTTGTACACACCGCCCGTCGCTCCTACCGATACCGGGTGATAAGGTGAATTTGTTGGACCATTCACATGGGAAGATAAGTAAACCTTATCACCTAGAGGAAGGAGAAGTCGTAACAAGGTTTCCGTAGGTGAACCTGCAGAAG

>denovo69	13_720144
ATAACAGGTCTGTGATGCCCTTAGATGTTCTGGGCCGCACGCGCGCTACACTGATGCATTCAACAAGCCTATCCCTAGCCGAAAGGCTCGGGTAATCTTTGAAACTGCATCGTGATGGGGATAGATTATTGCAATTATTAGTCTTCAACGAGGAATGCCTAGTAAGCGCAATTCATCAGATTGCGTTGATTACGTCCCTGCCCTTTGTACACACCGCCCGTCGCTCCTACCGATTGGGTGATCCGGTGAAATGTTCGGAGGTCGGTCGTTCCCGCCGGGGCAACTCGGCGGTGGCTGGCCAAAGTCCATTAAACCATATCATTTAGAGGAAGGAGAAGTCGT

>denovo70	10_720165
ATAACAGGTCTGTGATGCCCTTAGATGCCCTGGGCTGCACGCGCGTTACACTGACGATCGCAACAAGTGGTCTCCTTGCCCGATGGGGCTGGGTAAACTTTTAAAAGATCGTCGTGATGGGGATTGAACCTTGCAATTATTGTTCATGAACGAGGAATTCCTAGTAAGCGCAGTTCATCAGACTGCGCTGATTACGTCCCTGCCCTTTGTACACACCGCCCGTCGCTCCTACCGATTGAATGGTCCGGTGAGAACTCAGGACGGCAGTACTTTAGTTTATCCGCAAGGGTAAGCGGGTACAGCCGGAATTTGTTCAAACCTTACCATTTAGAGGAAGGAGA

>denovo71	07_720195
ATAACAGGTCTGTGATGCCCTTAGATGTTCTGGGCTGCACGCGCGCTACACTGATGCATTCAACAAGTTTGCTAACCTTTCCTGAAAAGGATGGGTAATCTTGTGAAAGTGCATCGTGATGGGGATAGATTATTGCAATTATTAATCTTCAACGAGGAATTCCTAGTAAGCGCGAGTCATCAGCTCGTGCTGATTCCGTCCGTCGCTCCTACCGATTGAGTGATCCGGTGAATAATTTGAACTGCAGTACTGTCCAGGTATTCCTGGATAGAACAGTGGAAAGTCTAGTGAACCTTATCACTTAGAGGAAGGAGAAGTCGTAACAAGGTTTCCGTAGGTGA

>denovo72	09_720217
ATAACAGGTCTGTGATGCCCTTAGATGTTCTGGGCCGCACGCGCGCTACACTGATGCATTCAACAAGCCTATCCCTAGCCGAAAGGCTCGGGTAATCTTTGAAACTGCATCGTGATGGGGATAGATTATTGCAATTATTAGTCTTCAACGAGGAATGCCTAGTAAGCGCAATTCATCAGATTGCGTTGATTACGTCCCTGCCCTTTGTACACACCGCCCGTCGCTCCTACCGATTGAATGTGCTGGTGAAATGCTCGGATTGGTTTCTGGTGGGGCAACCTGCCTGAGACCGAGAAGTTCATTGAACCCTCCCATTTAGAGGAAGGAGAAGTCGTAACAAG

>denovo73	07_720266
ATAACAGGTCTGTGATGCCCTTAGATGTCCTGGGCCGCACGCGCGCTACACTGACACATGCAGCGAGTTTTCCTTGTCCGAAAGGTCTGGGTAATCTTGTAAATGTGTGTCGTGATAGGGATAGATTATTGCAATTATTAATCTTGAACGAGGAATTCCTAGTAAATGCGGGTCATCAGCTCGCGTTGATTACGTCCCTGCCCTTTGTACACACCGCCCGTCGCACCTACCGATTGAATGATTCGGTGAAACTTTCGGACCGTGATTAGGACGCTTTCGGGCGACCTGATCGTGGGAAGTTATTTAAACCTCATCATTTAGAGGAAGGTGAAGTCGTAACA

>denovo74	05_720329
ATAACAGGTCTGTGATGCCCTTAGATGTTCTGGGCCGCACGCGCGCTACACTGATGCATTCAACAAGCCTATCCCTAGCCGAAAGGCTCGGGTAATCTTTGAAACTGCATCGTGATGGGGATAGATTATTGCAATTATTAGTCTTCAACGAGGAATGCCTAGTAAGCGCAATTCATCAGATTGCGTTGATTACGTCCCTGCCCTTTGTACACACCGCCCGTCGCTCCTACCGATTGGGTGTGCTGGTGAAGCGTTCGGATTGGTGCGTTGGAACGGTTTCCGCTCCTGCGCGCTGAGAAGTTCTCTAAACCCTCCCACCTAGAGGAAGGAGAAGTCGTAAC

>denovo75	01_720366
ATAACAGGTCTGTGATGCCCTTAGATGTTCTGGGCCGCACGCGCGCTACACTGATGCATTCAACAAGCCTATCCCTAGCCGAAAGGCTCGGGTAATCTTTGAAACTGCATCGTGATGGGGATAGATTATTGCAATTATTAGTCTTCAACGAGGAATGCCTAGTAAGCGCAATTCATCAGATTGCGTTGATTACGTCCCTGCCCTTTGTACACACCGCCCGTCGCTACTACCGATTGGATGGCTTAGTGAGGTCTTTGGATTGCCGAGTGATTGCAGCAATGTGAACACTTGGCGAGAAGTTGCCCAAACTTGGTCATCTAGAGGAAGTAAAAGTCGTAACA

>denovo76	08_720386
ATAACAGGTCTGTGATGCCCTTAGATGTGCTGGGCCGCACGCGCGCTACAATGATACGTTCAGCAAGTTCTATCCTGGTCCGGAAGGATTCGGGTAATCTTGGCAACGCGTATCGTGCTGGGGATCGATCTTTGCAATTATAGATCTTGAACGAGGAATTCCTAGTAAGTGCAAGTCATCAGCTTGTACTGATTATGTCCCTGCCCTTTGTACACACCGCCCGTCGCTCCTACCGATTTCGAGTGATCCGGTGAACCTTCTGGACCGAATTAGTCTTTACGTCTAAATTGGGAAGTTAAGTAAACCTTATCACTTAGAGGAAGGAGAAGTCGTAACAAGGT

>denovo77	08_720414
ATAACAGGTCTGTGATGCCCTTAGATGTCCTGGGCCGCACGCGCGCTACAATGACACATTCAGCGAGTAATTCCTGGTCCGGAAGGATTCGGGTAATCTTGTTAGTATGTGTCGCGCTAGGGATAGATCTTTGGAATTATAGATCTTGAACGAGGAATTCCTTGTAAGCACAAGTCATCAGCTTGTGCTGAATACGTCCCTGCCCTTTGTACACACCGCCCGTCGCTCCTACCGATTTCGAGTGATCCGGTGAACTTTCTGGACTGCAGTAGCAATACAGCAGGAAGTTAAGTAAACCTTATCACTTAGAGGAAGGAGAAGTCGTAACAAGGTTTCCGTAG

>denovo78	10_720432
ATAACAGGTCTGTGATGCCCTTAGATGTTCTGGGCCGCACGCGCGCTACACTGATGTATTCAACGAGTTTATAGCCTTGGCCGACAGGCCCGGGTAATCTTTGAAATTTCATCGTGATGGGGATAGATCATTGCAATTGTTGGTCTTCAACGAGGAATTCCTAGTAAGCGCGAGTCATCAGCTCGCGTTGACTACGTCCCTGCCCTTTGTACACACCGCCCGTCGCTCCTACCGATTGAATGGTCCGGTGAAGTGTTCGGATCGCGGCGACGTGGGCGGTTCGCTGCCGGCGACGTCGCGAGAAGTCCACTGAACCTTATCATTTAGAGGAAGGAGAAGTC

>denovo79	05_720446
ATAACAGGTCTGTGATGCCCTTAGATGTCTTGGGCCGCACGCGCGCTACACTGAGAGTTTCAATGAGTTTACCCCTAAGTTGAAAAGCTTCGGAAATCTTCAGAAAATCTCTCGTGATGGGGATAGATTCTTGTAAATATTGATCTTGAACGAGGAATTCCTAGTAAGCGTAAGTCATCAGCTTACGTTGATTACGTCCCTGCCCTTTGTACACACCGCCCGTCGCTCCTACCGATTGAATGGTTCGGTGAAAAGTTCGGAGGCTTGGGCCGAATAGGCTCGCTGAAGTTCCTTGAACCACATCATTTAGAGGAAGGAGAAGTCGTAACAAGGTTTCCGTA

>denovo80	05_720448
ATAACAGGTCTGTGATGCCCTTAGATGTTCTGGGCCGCACGCGCGCTACACTGATGAAGTCAACGAGTATATCCTTGGCCGGAAGGCCCGGGTAATCTTGTGAAACTTCATCGTGCTGGGGATAGTCCATTGCAATTATTGGACTTCAACGAGGAATTCCTAGTAAGCGTGAGTCATCAGCTCGCGTTGATTACGTCCCTGCCCTTTGTACACACCGCCCGTCGCTAGTACCGATTGAATGGCTTAGTGAGACCTCCGGATTGATTTTTCATTGGTGGCAACACCATAGAATGATTGAAAAGCTGGTCAAACTTGGTCATTTAGAGGAACTAAAAGTCGTA

>denovo81	14_720488
ATAACAGGTCTGTGATGCCCTTAGATGTTCTGGGCCGCACGCGCGCTACACTGACAGGTTCAGCGAGTTTAACACCTTGGCCGGTAGGTCTGGGTAATCTTCTGAAACCCTGTCGTGCTGGGGATAGATTATTGCAATTATTAATCTTCAACGAGGAATTCCTAGTAAGCGTGAGTCATCAGCTCGCGTTGATTACGTCCCTGCCCTTTGTACACACCGCCCGTCGCTCCTACCGATTGGGTGATCCGGTGAAATGTTCGGAGGTCGGTCGTTCCCGCCGGGGCAACTCGGCGGTGGCTGGCCAAAGTCCATTAAACCATATCATTTAGAGGAAGGAGAAG

>denovo82	09_720498
ATAACAGGTCTGTGATGCCCTTAGATGTTCTGGGCCGCACGCGCGCTACACTGACGCGATCAACGAGCCTATCCTTGGCCGAGAGGCCCGGGTAATCTTGAAAACCGCGTCGTGATGGGGATAGATTATTGCAATTATTAGTCTTCAACGAGGAATGCCTAGTAAGCGCAATTCATCAGATTGCGTTGATTACGTCCCTGCCCTTTGTACACACCGCCCGTCGCTCCTACCGATTGGGTGTGCTGGTGAAGTGTTCGGATTGGCAATTGAAGGTGGCAACACCGTCGATTGCCGAGAAGTTCATTAAACCCTCCCACCTAGAGGAAGGAGAAGTCGTAACA

>denovo83	08_720517
ATAACAGGTCTGTGATGCCCTTAGATGTCCTGAGCTGCACGCGTACTACAATGGCACTTTCAACGAGTTTTTCCTGATCCGAAAGGATTTGGGTAATCTTTTTAGTGAGTGCCGTGATTGGGATAGATCTTTGTAATTGTGGATCTTGAACTAGGAATTCCTAGTAAGCGCGATTCATCAAATCGTGCTGATTACGTCCCTGCAAAATGTACACACCGCCCGTCGCTTTTACCGATTGAGTGTTCAGGTGAGTCTTCTTGATAGTTGCAAAACTAAAAATTGAACAAACCTTAGCACTTAGAGGAAAAAGAAGTCGTAACAAGGTTTCCGTAGGTGAACCT

>denovo84	07_720532
ATAACAGGTCTGTGATGCCCTTAGATGTCCTGGGCCGCACGCGCGCTACAATGACACGTGCAACAAGTTCACCCTGGCCCGAAAGGGTCCGGGTAATCTTCATAATGCGTGTCGCGATAGGGATCGACCTTTGCAATTATAGGTCTTGAACGAGGAATTCCTAGTAAGTGCAAGTCATCAGCTTGTACTGATTACGTCCCTGCCCTTTGTACACACCGCCCGTCGCTCCTACCGATTCGAGTGATCCGGTGAACATTCTGGACTAGTCTGACCTTGAGGATGGCTGGGAAGTTAAGTAAACCTTATCACTTAGAGGAAGGAGAAGTCGTAACAAGGTTTCC

>denovo85	11_720562
ATAACAGGTCTGTGATGCCCTTAGATGTTCTGGGCCGCACGCGCGCTACACTGATGAAGTCAACGAGTATATCCTTGGCCGGAAGGCCCGGGTAATCTTGTGAAACTTCATCGTGCTGGGGATAGTCCATTGCAATTATTGGACTTCAACGAGGAATTCCTAGTAAGCGTGAGTCATCAGCTCGCGTTGATTACGTCCCTGCCCTTTGTACACACCGCCCGTCGCTCCTACCGATTGGGTGTGCTGGTGAAGTGTTCGGATTGGCAATTGAAGGTGGCAACACCGTCGATTGCCGAGAAGTTCATTAAACCCTCCCACCTAGAGGAAGTAAAAGTCGTAAC

>denovo86	08_720604
ATAACAGGTCTGTGATGCCCTTAGATGTTCTGGGCTGCACGCGCGCTACACTGACAGGGGGAGAGAGTGGAGCTGGGCCGAGAGGCGTGGCGAATCAGGAGACCCTGTCGTGCTGGGGATAGATCATTGCAATTATTGGTCTTGAACGAGGAATTCCTAGTAAGCGCGAGTCAACAGCTTGCGCTGATTACGTCCCTGCCCTTTGTACACACCGCCCGTCGCTACTACCGATTGGGGGGTTAGGTGAGGTGCTGGGGGGCGGTGGTGGGAGTGTAGGGTGTTGAGCCCGCAGTGCGCCACTGCTGAACAGAGCCAAACTTTGCTCCCTAGAGGAAGTAAAA

>denovo87	06_720627
ATAACAGGTCTGTGATGCCCTTCGATGTCCTGGGCCGCACGCGCGCTACACTGGTGCAGTCAGCGAGTGCTTCGCCTCGCGCACGTCCGCGGTGTGCGCTCGTCGTCGCCGCGGACCACCCCGGCCGGAAGGCCCGGGCAATCTCGTCAAACTGCACCGTGATGGGGATAGATCCTTGCAATTCTCGATCTTCAACGAGGAATTCCTAGTAAGCGCGAGTCATCAACTCGCATTGATTACGTCCCTGCCCTTTGTACACACCGCCCGTCGCTCCTACCGATTGAATGGTCCGGTGAACTGCGCGGAGTCCCCCGCGGCCAAGCGCAGTGAACCTTATCATT

>denovo88	15_720639
ATAACAGGTCTGTGATGCCCTTAGATGTTCTGGGCCGCACGCGCGCTACACTGATGAAGTCAGCGAGTTCATTCCTTGGCCGAGAGGTCTGGGTAATCTTGTGAAACTTTGTCGTGCTGGGGATAGACCATTGCAATTATTGGTCTTCAACGAGGAATTCCTAGTAAGCGCAAGTCATCAGCTTGCGTTGATTACGTCCCTGCCCTTTGTACACACCGCCCGTCGTTACTACCGATTGAATGGCTTAGTGAGGCCTTCGGATTGATAAAATGACTCCAGCAATGGAGACACTTTGTTGAAAAGTTGGTCAAACTTGGTCATTTAGAGGAAGTAAAAGTCGT

>denovo89	07_720670
ATAACAGGTCTGTGATGCCCTTAGATGTTCTGGGCTGCACGCGCGCTACACTGATGAAGTCAGCGAGTCTTTCCTTGGCCGAGAGGTCTGGGTAATCTTGTGAAACGCCATCGTGCTAGGGATAGAGCCCTGTAATTAGGCTCTTCAACGAGGAATCCCTAGTAAGCGCAAGTCATCAGCTTGCGTTGATTACGTCCCTGCCCTTTGTACACACCGCCCGTCGTTACTACCGATTGAATGGCTTAGTGAGGCCTCCGGATTGTGCATAGTCGCGAGACTGTGTGTGAGAAGCTGGTCAAACTTGGTCATTTAGAGGAAGTACAAGTCGTAACAAGGTTTCC

>denovo90	05_720691
ATAACAGGTCTGTGATGCCCTTAGATGTCTTGGGCAGCACGCGTATTACAATATTGATACCAACGAGTTTATCGTACTTGTATGCCTGCTCTAATTAAAAACAGAGTGGGAAAACTTGTCAAGCATTAATGTGACTGGGATAGCTGTTTGGAATTACATCTTGAACGAGGAATTCCTAGTAGTCGCATGTCATCAACATGCAACGATTACGTCCCTGCTCTTTGTACACACCGCCCGTCGCTCCTACCAATGGAATGAAAAGGTGAATTTGAAAGACTAAGCGCAAGTGAGGAAATTTAGCTGAACCTTTTTGTTTGTAGGAAGGAGAAGTCGTAACAAGG

>denovo91	07_720708
ATAACAGGTCTGTGATGCCCTTAGATGTTCTGGGCTGCACGCGCGCTACACTGATGCATTCAACAAGTTTGCTAACCTTTCCTGAAAAGGATGGGTAATCTTGTGAAAGTGCATCGTGATGGGGATAGATTATTGCAATTATTAATCTTCAACGAGGAATTCCTAGTAAGCGTGAGTCATCAGCTCACGTTGATTACGTCCCTGCCCTTTGTACACACCGCCCGTCGTTACTACCGATTGAATGGCTTAGTGAGGCCTCCGGATTGTGCATAGTCGCGAGACTGTGTGTGAGAAGCTGGTCAAACTTGGTCATTTAGAGGAAGTACAAGTCGTAACAAGGT

>denovo92	10_720721
ATAACAGGTCTGTGATGCCCTTAGATGTTCTGGGCCGCACGCGCGCTACACTGATGCATTCAACAAGCCTATCCCTAGCCGAAAGGCTCGGGTAATCTTTGAAACTGCATCGTGATGGGGATAGATTATTGCAATTATTAGTCTTCAACGAGGAATGCCTAGTAAGCGCAATTCATCAGATTGCGTTGATTACGTCCCTGCCCTTTGTACACACCGCCCGTCGCTCCTACCGATTGAATGGTCCGGTGAGAACTCAGGACGGCAGTGTTTTAGCTTATCCGCAAGGGTAAGCGGATGCAGCCGGAATTTGTTCAAACCTTACCATTTAGAGGAAGGAGAAG

>denovo93	09_720738
ATAACAGGTCTGTGATGCCCTTAGATGTTCTGGGCCGCACGCGCGCTACACTGACGCGATCAACGAGCCTATCCTTGGCCGAGAGGCCCGGGTAATCTTGAAAACCGCGTCGTGATGGGGATAGATTATTGCAATTATTAGTCTTCAACGAGGAATGCCTAGTAAGCGCGAGTCATCAGCTCGCGTTGATTACGTCCCTGCCCTTTGTACACACCGCCCGTCGCTCCTACCGATTGAATGTGCTGGTGAAATGCTCGGATTGGTTTCTGGTGGGGCAACCTGCCTGAGACCGAGAAGTTCATTGAACCCTCCCATTTAGAGGAAGGAGAAGTCGTAACAAG

>denovo94	05_720753
ATAACAGGTCTGTGATGCCCTTAGATGTCCTAGGCTGCACGCGCGCTACACTGTCTGGTACAATGAGTTATACATAGCTGGTCCAAAAGGATTGGCGAATCTTGTGAATGCTTGACGTGATGGGGATTGATCATTGAAATTATTGGTCATGAACGAGGAATTCCTAGTAGGTATGCTTCATCAAAGCATGCCGACTACGTCCCTGCCCTTTGTACACACCGCCCGTCGCTCCTACCGATTGAGTGATCAGATGAAATCCGCGGACTTGGCTACCGCAAGGTTGCTGGGGAAGTTGAGTAAATCTTACTGCTTAGAGGAAGGAGAAGTCGTAACAAGGTTTC

>denovo95	08_720765
ATAACAGGTCTGTGATGCCCTTTAGATGTTCTGGGCTGCACGCGCGCTACACTGATATAATCAACGAGTATGAACAAGCCTTTGCAGAAATGTATGGGTAAACTTTTGAAATTATATCGTGATGGGGATCGATAATTGTAATTATTTATCGTCAACGAGGAATTCCTAGTAAGCGCAAGTCATCAGCTTGCGTTGATTACGTCCCTGCCCTTTGTACACACCGCCCGTCGCTCCTACCGATGAATGGTCCGGTGAAATCTTAAGATTGAGGACATATACTTACTGATTTCGGTTAGTAAGTTTGTTCTTGAGAATTTGAGTAAACCTTGCCATTTAGAGGA

>denovo96	08_720771
ATAACAGGTCTGTGATGCCCTTAGATGTTCTGGGCCGCACGCGCGCTACACTGATGAAGTCAGCGAGTTCATTCCTTGGCCGAGAGGTCTGGGTAATCTTGTGAAAGTGCATCGTGATGGGGATAGATTATTGCAATTATTAATCTTCAACGAGGAATTCCTAGTAAGCGCGAGTCATCAGCTCGTGCTGATTACGTCCCTGCCCTTTGTACACACCGCCCGTCGCTCCTACCGATTGGGTGTGCTGGTGAAGTGTTCGGATTGGCAATTGAAGGTGGCAACACCGTCGATTGCCGAGAAGTTCATTAAACCCTCCCACCTAGAGGAAGGAGAAGTCGTAA

>denovo97	07_720790
ATAACAGGTCTGTGATGCCCTTAGATGTCCTGGGCCGCACGCGCGCTACACTGACACAAGCAGCGAGTTTTCCTTGTCCGAAAGGTCTGGGTAATCTTGTAAATCTGTGTCGTGATAGGGATAGATTATTGCAATTATTAATCTTGAACGAGGAATTCCTAGTAAATGCGGATCATCAGTTCGCGTTGATTACGTCCCTGCCCTTTGTACACACCGCCCGTCGCACCTACCGATTGGATGATTCGGTGAAACTTTCGGACCGTGTGCAGGACGCTCTCGGGCGACTTGTGCGTGGGAAGTTATTTAAACCTCATCATCTAGAGGAAGGTGAAGTCGTAACA

>denovo98	05_720797
ATAACAGGTCTGTGATGCCCTTAGATGTTCTGGGCCGCACGCGCGCTACACTGATGCATTCAACGAGCTTAGCCTTGGCCGAGAGGCCCGGGTAATCTTTGAAACTGCATCGTGATGGGGATAGATTATTGCAATTATTAGTCTTCAACGAGGAATGCCTAGTAAGCGCGAGTCATCAGCTCGCGTTGATTACGTCCCTGCCCTTTGTACACACCGCCCGTCGCTCCTACCGATTGGGTGTGCTGGTGAAGTGTTCGGATTGGCAGCTTAGGGTGGCAACACCTCAGGTCTGCCGAGAAGTTCCCTAAACCCTCCCACCTAGAGGAAGGAGAAGTCGTAAC

>denovo99	07_720819
ATAACAGGTCTGTGATGCCCTTAGATGTTCTGGGCCGCACGCGCGCTACACTGACAAAGTCAGCGAGTGTTCACCTTGACCGAGAGGTCTGGGTAATCTTGTGAAACTTTGTCGTGCTGGGGATAGACCATTGCAATTATTGGTCTTCAACGAGGAATTCCTAGTAAGCGTGAGTCATCAGCTCACGTTGATTACGTCCCTGCCCTTTGTACACACCGCCCGTCGCTCCTACCGATTGAGTGATCCGGTGAATAATTTGAACTGCAGTACTGTCCAGGTATTCCTGGATAGAACAGTGGAAAGTCTAGTGAACCTTATCACTTAGAGGAAGGAGAAGTCGT

>denovo100	05_720828
ATAACAGGTCTGTGATGCCCTTAGATGTTCTGGGCTGCACGCGCGCTACACTGATGAAGTCAGCGAGTCTTTCCTTGGCCGAGAGGTCTGGGTAATCTTTGAAACTGCATCGTGATGGGGATAGATTATTGCAATTATTAGTCTTCAACGAGGAATGCCTAGTAAGCGCAAGTCATCAGCTTGCGTTGATTACGTCCCTGCCCTTTGTACACACCGCCCGTCGCTCCTACCGATTGGGTGTGCTGGTGAAGTGTTCGGATTGGCAGCTTAGGGTGGCAACACCTCAGGTCTGCCGAGAAGTTCCCTAAACCCTCCCACCTAGAGGAAGGAGAAGTCGTAAC

>denovo101	07_720843
ATAACAGGTCTGTGATGCCCTTAGATGTTCTGGGCCGCACGCGCGCTACACTGACGACATCAGCGAGTGTACCGTCCTGCGTCGGAAGGCGTGGGTAATCTTGTGAAATGTCGTCGTGATGGGGATAGATCTTTGTAACTATCGATCTTCAACGAGGAATTCCTAGTAAGCGCGGTTCATCAAATCGCGTTGATTACGTCCCTGCCCTTTGTACACACCGCCCGTCGCTACTACCGATTGAATGGTTTAGTGAGGCCTCGGGACTGGCGCCCGCGAGCTGGCAACAGCTTGTTGGTGCCGGGAACTTGGACAAACTTGATCATTTAGAGGAAGTAAAAGTC

>denovo102	08_720861
ATAACAGGTCTGTGATGCCCTTAGATGTTCTGGGCCGCACGCGCGCTACACTGATGAAGTCAGCGAGTTCATTCCTTGGCCGAGAGGTCTGGGTAATCTTGTGAAACGCCATCGTGCTAGGGATAGAGCCCTGTAATTAGGCTCTTCAACGAGGAATCCCTAGTAAGCGCAAGTCATCAGCTTGCGTTGATTACGTCCCTGCCCTTTGTACACACCGCCCGTCGCTCCTACCGATTGGGTGTGCTGGTGAAGTGTTCGGATTGGCAATTGAAGGTGGCAACACCGTCGATTGCCGAGAAGTTCATTAAACCCTCCCACCTAGAGGAAGGAGAAGTCGTAAC

>denovo103	01_720891
ATAACAGGTCTGTGATGCCCTTAGATGTTCGGGGCCGCACGCGCGCTACACTGAAGGGATAAGCGTGTTTTTCCTGCTCCGAAAGGAGTGGGTAACCCGCTGAAACCCCTTCGTGATTGGGATCGGGGCTTGAAATTATTCTCCGTGAACGAGGAATTCCCAGTAAGCGCGAGTCATAAGCTCGCGTTGATTACGTCCCTGCCCTTTGTACACACCGCCCGTCGCTCCTACCGATTGGGTGTGCTGGTGAAGTGTTCGGATTGGCAATTGAAGGTGGCAACACCTCAGGTCTGCCGAGAAGTTCATTAAACCCTCCCACCTAGAGGAAGGAGAAGTCGTAA

>denovo104	05_720922
ATAACAGGTCTGTGATGCCCTTAGATGTTCTGGGCCGCACGCGCGCTACACTGATAAGTTCAAAAAGTATCTCGTTAGAGAATCCTTCTCTGGAAAGAGTGGGTAATCTTTGAAAGCTTATCGTGATGGGGATAGATGATTGCAATTATTCATCTTGAACGAGGAATTCCTAGTAAGCGTAAGTCATCAGCTTACGTTGATTACGTCCCTGCCCCTTGTACACACCGCCCGTCGCTGCTACCGATTGGATGATCCGGTGAAATCTTTGGATTGCTGCGAAATACTATTGGAAACAATAGTTTTGTGGTGAAAAGTTGATTAAACCTTATCATCTAGAGGAA

>denovo105	06_720940
ATAACAGGTCTGTGATGCCCTTAGATGTTCTGGGCCGCACACGCGCTACACTGACGCGATCAGCGAGCCTAGCCTTGGCCGAGAGGTCCGGGTAATCTTGCAATCCGCGTCGTGATGGGGATAGATTATTGCAATTATTAATCTTCAACGAGGAATGCCTAGTAAGCGCGAGTCATCAGCTCGCGTTGATTACGTCCCTGCCCTTTGTACACACCGCCCGTCGCTCCTACCGATTGGGTGTGCTGGTGAAGCGTTCGGATTGGTGCGTTGGAACGGTTTCCGCTCCTGCGCGCTGAGAAGTTCTCTAAACCCTCCCACCTAGAGGAAGGAGAAGTCGTAAC

>denovo106	04_720949
ATAACAGGTCTGTGATGCCCTTAGATGTTCTGGGCCACACGCGCGCTACAATGACGAGTTCAATGAGTGATTCTTTCCTTGCCCGGAAGGGTGTGGGTAATCTTTTCAATGCTCGTCGTGATGGGGCTAGATTTTTGCAATTATTAATCTTCAACGAGGAATCTCTAGTATGTGCGAGTCATCAGCTCGCGCAGAATACGTCCCTGTCTTTTGTACACACCGCCCGTCGCACCTACCGATTGGACGATCCGGCAAGATGTTTGGAGTCGGGCTTTGCTGGGTAACTGGCGAAGTTTGGCGAAGCTCCTCAAACCTTATCGTCTAGAGGAAGGTGAAGTCGT

>denovo107	03_720977
ATAACAGGTCTGTGATGCCCTTAGATGTTCTGGGCCGCACGCGCGCTACACTGGCAGAGGCAGCGAGTAGAGCCTGCTCCGAAGGGAGTGGGTAATCTTGTGAAACTCTGCCGTGATGGGGATAAACCATTGTAATTGTTGGTTTTGAACGAGGAATTCCTAGTAAGCGCAAGTCATTAGCTTGCGTTGATTACGTCCCTGCCCTTTGTACACACCGCCCGTCGCTACTACCGATTGAATGGCTCAGTGAGGCCTCCGGATCTGACGAGTGATTGTTGGAGAAGCTGAACAAACTTGGTCATTTAGAGGAAGTAAAAGTCGTAACAAGGTTTCCGTAGGTG

>denovo108	07_720986
ATAACAGGTCTGTGATGCCCTTAGATGTTCTGGGCTGCACGCGCGCTACACTGATGCATTCAACAAGTTTGCTAACCTTTCCTGAAAAGGATGGGTAATCTTTGAAACTGCATCGTGATGGGGATAGATTATTGCAATTATTAGTCTTCAACGAGGAATGCCTAGTAAGCGCAATTCATCAGATTGCGTTGATTACGTCCCTGCCCTTTGTACACACCGCCCGTCGCTCCTACCGATTGAGTGATCCGGTGAATAATTTGAACTGCAGTACTGTCCAGGTATTCCTGGACAGAACAGTGGAAAGTCTAGTGAACCTTATCACTTAGAGGAAGGAGAAGTCG

>denovo109	05_721004
ATAACAGGTCTGTGATGCCCTTAGATGTTCTGGGCTGCACGCGCGCTACACTGATGAAGTCAGCGAGTCTTTCCTTGGCCGAGAGGTCTGGGTAATCTTGTGAAACTCTGTCGTGATGGGGATAGAGCATTGCAATTATTGCTCTTCAACGAGGAATACCTAGTAAGCGTGATTCATCAGATCGCGTTGATTACGTCCCTGCCCTTTGTACACACCGCCCGTCGCTACTACCGATTGAATGGCTTAGTGAGGCCTCCGGATTGGCTATTGGGAGCTCGCGAGAGCACTCGACTGCTGAGAAGTTGTACGAACTTGGTCATTTAGAGGAAGTAAAAGTCGTA

>denovo110	02_721020
ATAACAGGTCTGTGATGCCCTTAGATGTTCTGGGCCGCACGCGCGCTACACTGATGAAGTCAGCGAGTTTTCTAATTTGCTGGTTGGTTCTAGTCTTTGGCTGGCCAACTAGTAAGGTTCCTGTTCCGAAAGGATTGGGTAATCTTATGAAACTTCATCGTGATGGGGATTGGGCTTTGTAATTATCGCCCATGAACGAGGAATTCCTAGTAAGTGTGGGTCATCAGCCCACGCTGATTACGTCCCTGCCCTTTGTACACACCGCCCGTCGCTACTACCGATTGGATGGCTTAGTGAGGTCTTTGGATTGCCGAGTGATTGCAGCAATGTGAACACTTGGC

>denovo111	04_721035
ATAACAGGTCTGTGATGCCCTTAGATGTTCTGGGCCGCACGCGCGCTACACTGATGCATTCAACAAGCCTATCCCTAGCCGAAAGGCTCGGGTAATCTTTGAAACTGCATCGTGATGGGGATAGATTATTGCAATTATTAGTCTTCAACGAGGAATGCCTAGTAAGCGCAATTCATCAGATTGCGTTGATTACGTCCCTGCCCTTTGTACACACCGCCCGTCGCTACTACCGATTGAATGGATTAGTGAGCTTCACGGATGGTTGCGTGGTAGGTTTCTATCACGCAACGAGAAGTGAATCAAACTTGCTCATTTAGAGGAAGTAAAAGTCGTAACAAGGT

>denovo112	14_721054
ATAACAGGTCTGTGATGCCCTTAGATGTTCTGGGCCGCACGCGCGCTACACTGATGCATTCAACAAGCCTATCCCTAGCCGAAAGGCTCGGGTAATCTTTGAAACTGCATCGTGATGGGGATAGATTATTGCAATTATTAGTCTTCAACGAGGAATGCCTAGTAAGCGCAATTCATCAGATTGCGTTGATTACGTCCCTGCCCTTTGTACACACCGCCCGTCGCTCCTACCGATTGAGTGATCCGGTGAATAATTTGAACTGCAATACTGTCCAGGTATTCCTGGACAGAACAGTGGAAAGTCTAGTGAACCTTATCACTTAGAGGAAGGAGAAGTCGTAA

>denovo113	07_721069
ATAACAGGTCTGTGATGCCCTTAGATGTCTTGGGCCGCACGCGCGCTACACTGAGAGTTTCAATGAGTTTGTCCTCGGCTGAAATGCTTTGGGAAATCTTTCGAAAACCTCTCGTGATGGGGATAGATTATTGTAAATATTGATCTTGAACGAGGAATTCCTAGTAAGCGTAAGTCATCAGCTTGCGTTGATTACGTCCCTGCCCTTTGTACACACCGCCCGTCGCTCCTACCGATTGGGTGTGCTGGTGAAGTGTTCGGATTGGCAGAAGCGGGTGGCAACACCTGCTACTGCCGAGAAGTTCATTAAACCCTCCCACCTAGAGGAAGGAGAAGTCGTAA

>denovo114	07_721075
ATAACAGGTCTGTGATGCCCTTAGATGTTCTGGGCCGCACGCGCGCTACACTGACAAAGTCAGCGAGTGTTCACCTTGACCGAGAGGTCTGGGTAATCTTGTGAAACTTTGTCGTGCTGGGGATAGACCATTGCAATTATTGGTCTTCAACGAGGAATTCCTAGTAAGCGCAAGTCATCAGCTTGCGCTGACTACGTCCCTGCCCTTTGTACACACCGCCCGTCGCTACTACCGATTGAATGGCTTAGTGAGGCCTTGGGATTCATGTCGGCAGCAATGTTGGACACGGAAAACTTGGTCAAACTTGGTCATTTAGAGGAAGTAAAAGTCGTAACAAGGTT

>denovo115	05_721098
ATAACAGGTCTGTGATGCCCTTCGATGTCCTGGGCCGCACGCGCGCTACACTGGTGCAGTCAGCGAGTGCTTCGCCTCGCGCACGTCCGCGGTGTGCGCCGCTCGTCGTCGCCGCCGCGGACCACCCCGGCCGGAAGGCCCGGGCAATCTCGTCAAACTGCACCGTGATGGGGATAGATCCTTGCAATTCTCGATCTTCAACGAGGAATTCCTAGTAAGCGCGAGTCATCAACTCGCATTGATTACGTCCCTGCCCTTTGTACACACCGCCCGTCGCTCCTACCGATTGAATGGTCCGGTGAACTGCGCGGAGTCCCCCGCGGCCAAGCGCAGTGAACCTT

>denovo116	03_721113
ATAACAGGTCTGTGATGCCCTTAGATGTTCTGGGCCGCACGCGCGCTACACTGACAAAGCCAGCGAGTATTCACCTTGACCGGAAGGTCTGGGTAATCTTTTGAAACTTTGTCGTGATGGGGATTGACCATTGCAATTATTGGTCATGAACGAGGAATTCCTAGTAAGTGCGAGTCATCAGCTCGCGTTGATTACGTCCCTGCCCTTTGTACACACCGCCCGTCGATACTACCGATTGAATGGCTTAGTGAGGCCTTTGGATCAGGCTGCATGGCCGCAAGGCCGGTGCGGACTGAGAAATTGGTCAAACTTGGTCATTTAGAGGAAGTAAAAGTCGTAAC

>denovo117	07_721120
ATAACAGGTCTGTGATGCCCTTAGATGTTCTGGGCCGCACGCGCGCTACACTGATGGCGTCAGCGAGTGTATCCTTGGCTGAAAAGCCTGGGTAATCTTGTGAAACGCCATCGTGCTAGGGATAGAGCCCTGTAATTAGGCTCTTCAACGAGGAATCCCTAGTAAGCGCAATTCATCAGATTGCGTTGATTACGTCCCTGCCCTTTGTACACACCGCCCGTCGTTACTACCGATTGAATGGCTTAGTGAGGCCTCCGGATTGTGCATAGTCGCGAGACTGTGTGTGAGAAGCTGGTCAAACTTGGTCATTTAGAGGAAGTACAAGTCGTAACAAGGTTTCC

>denovo118	03_721158
ATAACAGGTCTGTGATGCCCTTAGATGTTCTGGGCCGCACGCGCGCTACACTGATGAAGTCAACGAGTACATCCTTGGCTGGAAAGCCTGGGTAATCTTTTGAAACTTCATCGTGCTGGGGATAGTGCATTGCAATTATTGCACTTCAACGAGGAATTCCTAGTAAGCGTGAGTCATCAGCTCGCGTTGATTACGTCCCTGCCCTTTGTACACACCGCCCGTCGCTACTACCGATTGAATGGCTTAGTGAGGCCTTCGGATCGATAGACTCTTGCCAGCGATGGTAATTGTTTGTTGAAAAGTTGGTCAAACTTGGTCATTTAGAGGAAGTAAAAGTCGTA

>denovo119	15_721165
ATAACAGGTCTGTGATGCCCTTAGATGTTCTGGGCCGCACGCGCGCTACACTGATGAAGTCAACGAGTATATCCTTGGCCGGAAGGCCCGGGTAATCTTGTGAAACGCCATCGTGCTAGGGATAGAGCCCTGTAATTAGGCTCTTCAACGAGGAATCCCTAGTAAGCGCAAGTCATCAGCTTGCGTTGATTACGTCCCTGCCCTTTGTACACACCGCCCGTCGCTACTACCGATTGAATGGCTTAGTGAGGCCTTCGGATTGATAAAATGACTCCAGCAATGGAGACACTTTGTTGAAAAGTTGGTCAAACTTGGTCATTTAGAGGAAGTAAAAGTCGTAA

>denovo120	04_721171
ATAACAGGTCTGTGATGCCCTGAGATATCCTAGGCGGCACGCGTACTACAATGTCATTGACAACAGGCTTTCTGCTTCTGCAGGCCTCTACCAAAATGTAGGGGAAAACGTGTCAAACACTTATATGACTGGGATAGCTGTTTGTAATTACATCTTAAACGAGGAATTCCTAGTAAGCGCAAGTCATTATCTTGCATTGATTACGTCCCTGTCTTTTGTACACACCGCCCGTCGCTCCTACCGATTGGATAGCAAGGTGAACTTGATGGACTCTAACGAGAAAATTTATTAAACCTTTCCATCTCTAGGAAGGAGAAGTCGTAACAAGGTCTCCGTAGGTG

>denovo121	08_721180
ATAACAGGTCTGTGATGCCCTTAGATGTTCTGGGCCGCACGCGCGCTACACTGACAAGTTCAACGAGTTTAACACCTTGCTCGATAGGGCTGGGTAATCTTTGAAAAACTTGTCGTGATGGGGATAGATCATTGTAATTATTGGTCTTCAACGAGGAATTCCTAGTAAGCGTGAGTCATCAGCTCGCGTTGATTACGTCCCTGCCCTTTGTACACACCGCCCGTCGCTCCTACCGATTGGGTGTGCTGGTGAAGTGTTCGGATTGGCAATTGAAGGTGGCAACACCGTCGATTGCCGAGAAGTTCATTAAACCCTCCCACCTAGAGGAAGGAGAAGTCGTA

>denovo122	06_721196
ATAACAGGTCTGTGATGCCCTTAGATGTTCGGGGCCGCACGCGCGCTACACTGAAGGGATAAGCGTGTTTTTCCTGCTCCGAAAGGAGTGGGTAATCCGCTGAAACCCCTTCGTGATTGGGATCGGGGCTTGAAATTATTCTCCGTGAACGAGGAATTCCTAGTAAGCGCAAGTCATAAGCTTGCGTTGATTACGTCCCTGCCCTTTGTACACACCGCCCGTCGCTACTACCGATTGAATGGCTTAGTGAGGCCTTGGGATTCATGTCGGCAGCAATGTTGGACACGGAAAACTTGGTCAAACTTGGTCATTTAGAGGAAGTAAAAGTCGTAACAAGGTTT

>denovo123	08_721197
ATAACAGGTCTGTGATGCCCTTAGATGTTCTGGGCCGCACGCGCGCTACACTGATGCATTCAACAAGCCTATCCCTAGCCGAAAGGCTCGGGTAATCTTTGAAACTGCATCGTGATGGGGATAGATTATTGCAATTATTAGTCTTCAACGAGGAATGCCTAGTAAGCGCAATTCATCAGATTGCGTTGATTACGTCCCTGCCCTTTGTACACACCGCCCGTCGCTCCTACCGATACCGGGTGTTGTGCTGAACCTATTAGACCACTTGTGGAAAGATATGTAAAGCTTAACACCTAGAGGAAGGAGAAGTCGTAACAAGGTTTCCGTAGGTGAACCTGCAG

>denovo124	07_721208
ATAACAGGTCTGTGATGCCCTTAGATGTCCTGGGCCGCACGCGCGCTACACTGACGTGAGCAGAGAGCTTTTTCCTGGTCCGAGAGGATTGGGGAATCTTTTAAATCACGTCGTGTCGGGGATCGATTATTGTAATTATTAGTCGTGAACGAGGAATTCCTAGTAAGCGCAAGTCACTAGCTTGCGCTGATTACGTCCCTGCCCTTTGTACACACCGCCCGTCGCTCCTACCGATTGAATGATCCGGTGAACCCCTCGGATTGCTTGGACCGGTTAACGGGGCAACTCGTTAGCTTCCAGGTGAGAAGTTGGGTAAACCTTATCATTTAGAGGAAGGAGAA

>denovo125	07_721211
ATAACAGGTCTGTGATGCCCTTAGATGTTCTGGGCTGCACGCGCGCTACACTGATGAAGTCAGCGAGTCTTTCCTTGGCCGAGAGGTCTGGGTAATCTTGTGAAACTTCATCGTGCTGGGGATAGAGCATTGTAATTATTGCTCTTCAACGAGGAATTCCTAGTAAGCGCGAGTCATCAGCTCGTGCTGATTACGTCCCTGCCCTTTGTACACACCGCCCGTCGCTACTACCGATTGAATGATTTAGTGAGGACTTCGGACTGAGGCCGATGCAGCTTTCGGGTTGCGCCGGTATTTCGGAAAGATGTCCAAACTGTATCATTTAGAGGAAGTAAAAGTCG

>denovo126	14_721226
ATAACAGGTCTGTGATGCCCTTAGATGTTCTGGGCCGCACGCGCGCTACACTGATGCATTCAACAAGCCTATCCTTGGCCGAGAGGCCCGGGTAATCTTTAAAACTGCATCGTGATGGGGATAGATTATTGCAATTATTAATCTTCAACGAGGAATTCCTAGTAAGCGCGAGTCATCAGCTCGTGCTGATTACGTCCCTGCCCTTTGTACACACCGCCCGTCGCTCCTACCGATTGGGTGTGCTGGTGAAGTGTTCGGATTGGCAATTGAAGGTGGCAACACCGTCGATTGCCGAGAAGTTCATTAAACCCTCCCACCTAGAGGAAGGAGAAGTCGTAACA

>denovo127	06_721232
ATAACAGGTCTGTGATGCCCTTAGATGTCCTGGGCCGCACGCGCGCTACACTGACACATGCAGCGAGTCTTCCTTGGCCGAAAGGTCTGGGTAATCTTGTAAATGTGTGTCGTGATAGGGATAGATTATTGCAATTATTAATCTTGAACGAGGAATTCCTAGTAAATGCGGGTCATCAGCTCGCGTTGATTACGTCCCTGCCCTTTGTACACACCGCCCGTCGCACCTACCGATTGAATGATTCGATGAATTTTTCGGACTGTGATCAGGACGCCTCGGCGACCTGGTTGTGGGAAGTTATTTAAATCTCATCATTTAGAGGAAGGTGAAGTCGTAACAAG

>denovo128	10_721233
ATAACAGGTCTGTGATGCCCTTAGATGCCCTGGGCTGCACGCGCGTTACACTGACGATTGCAACGAGTGATTTCCTTGCCCGATGGGGCTGGGTAAGCTTTGAAAAGATCGTCGTGATGGGGATTGAACCTTGCAATTATTGTTCATGAACGAGGAATTCCTAGTAAGCGCAGTTCATCAAACTGCGCTGATTACGTCCCTGCCCTTTGTACACACCGCCCGTCGCTCCTACCGATTGAATGGTCCGGTGAGAACTCAGGACGGCAGTGTTTTAGCTTATCCGCAAGGGTAAGCGGATGCAGCCGGAATTTGTTCAAACCTTACCATTTAGAGGAAGGAGA

>denovo129	04_721250
ATAACAGGTCTGTGATGCCCTTAGATGTTCTGGGCCGCACGCGCGCTACACTGATGCATTCAACGAGCTTAGCCTTGGCCGAGAGGCCCGGGTAATCTTTGAAACTGCATCGTGATGGGGATAGATTATTGCAATTATTAATCTTCAACGAGGAATGCCTAGTAAGCGCAATTCATCAGATTGCGTTGATTACGTCCCTGCCCTTTGTACACACCGCCCGTCGCTCCTACCGATTGGGTGTGCTGGTGAAGTGTTCGGATTGGCAGAAGCGGGTGGCAACACCGTCGGTTGCCGAGAAGTTCATTAAACCCTCCCACCTAGAGGAAGGAGAAGTCGTAACA

>denovo130	05_721267
ATAACAGGTCTGTGATGCCCTTAGATGTTCTGGGCTGCACGCGCGCTACACTGATGAAGTCAGCGAGTCTTTCCTTGGCCGAGAGGTCTGGGTAATCTTGTGAAACTTCATCGTGCTGGGGATAGAGCATTGTAATTATTGCTCTTCAACGAGGAATGCCTAGTAAGCGCAAGTCATCAGCTTGCGTTGATTACGTCCCTGCCCTTTGTACACACCGCCCGTCGCTCCTACCGATTGGGTGTGCTGGTGAAGTGTTCGGATTGGCAGAAGCGGGTGGCAACACCTGCTACTGCCGAGAAGTTCATTAAACCCTCCCACCTAGAGGAAGGAGAAGTCGTAAC

>denovo131	07_721271
ATAACAGGTCTGTGATGCCCTTATATGTCCTGGGCTGCACGCGTGCTACACTGATGCATACAACAAGTTCCTAGCCCGACAGGGTGTGGCAATCTCGAATATGCATCGTGATGGGGATAGATCTTTGCAATTATAGATCTTGAACGAGGAATTCCTAGTAAATGTAAGTCATCATCTTACATTGATTATGTCCCTGCCCTTTGTACACACCGCCCGTCGCTCCTACCGATACCGGGTGATGTGCTGAATCTGTTGGACCGAGTTTCGGGAAAACAGGTAAAGCTTATCACCTAGAGGAAGGAGAAGTCGTAACAAGGTTTCCGTAGGTGAACCTGCAGAAG

>denovo132	07_721284
ATAACAGGTCTGTGATGCCCTTAGATGTTCTGGGCTGCACGCGCGCTACACTGAAGGAGGCAACGTGTTTGTCTGGCTCGAAAGAGTCGGGTAACCCGTTTAATCTCCTTCGTGCTAGGGATTGAGGTTTGCAATTGTCCTTCATGAACGAGGAATTCCCAGTAAGTGCAAGTCATAAGCTTGCGCTGACTACGTCCCTGCCCTTTGTACACACCGCCCGTCGCTCCTACCGATTGAGTGATCCGGTGAATAATTTGAACTGCAGTACTGTCCAGGTATTCCTGGATAGAACAGTGGAAAGTCTAGTGAACCTTATCACTTAGAGGAAGGAGAAGTCGTAA

>denovo133	04_721295
ATAACAGGTCTGTGATGCCCTTAGATGTTCTGGGCTGCACGCGCGTTACACTGACGAATTCAACAAGTTTGTTCCTTCTCCGATAGGAGTGGGTAATCTTATGAAAGTTCGTCGTGCTGGGGATTGATGCTTGCAATTATTCATCATGAACCAGGAATGCCTAGTAGGCGTATGTCATCAACGTACGCCGATTACGTCCCTGCCCTTTGTACACACCGCCCGTCGCTCCTACCGATTGGGTGTGCTGGTGAAGTGTTCGGATTGGCAATTGAAGGTGGCAACACCGTCGATTGCCGAGAAGTTCATTAAACCCTCCCACCTAGAGGAAGGAGAAGTCGTAA

>denovo134	09_721299
ATAACAGGTCTGTGATGCCCTTAGATGTTCTGGGCCGCACGCGCGCTACACTGATGCGTTCAACGAGTATACAACCTTGATCGATAGGTCTGGGTAATCTTGTGAATGCGCATCGTGCTAGGGATAGACTGTTGCAATTTTCAGTCTTGAACGAGGAATTCCTAGTAAACGCAAGTCATCAGCTTGCATTGATTACGTCCCTGCCCTTTGTACACACCGCCCGTCGCACCTACCGATTGAATGGCTCGGTGAAAAATTGGGACTGTGAGTCCGCTTGCTTCATTGCGAGTGGATTGATGGGAACTTTTTTAAACCTCGGCATTTAGAGGAAGGTGAAGTCG

>denovo135	04_721310
ATAACAGGTCTGTGATGCCCTTAGATGTTCTGGGCCGCACGCGCGCTACACTGATGCATTCAACAAGCCTATCCCTAGCCGAAAGGCTCGGGTAATCTTTGAAACTGCATCGTGATGGGGATAGATTATTGCAATTATTAGTCTTCAACGAGGAATGCCTAGTAAGCGCAATTCATCAGATTGCGTTGATTACGTCCCTGCCCTTTGTACACACCGCCCGTCGCTCCTACCGATTGAATGGTCCGGTGAGAACTCGGGATGGCGGGTTTCCTGGCGGGCAACCGTCGTGGAGCCATGTCAGAACTTGTTCAAACCTTACCATTTAGAGGAAGGAGAAGTCG

>denovo136	07_721314
ATAACAGGTCTGTGATGCCCTTAGATGTCTTGGGCCGCACGCGCGCTACACTGAGAGCCTCAGCACGTCTTCATCCAAGGCTGAAAGGTCTCAGGAAATCTTTTGAAAAACTCTCGTGATGGGGATAGATTATTGTAAATATTGGTCTTGAACGAGGAATTCCTAGTAAGCGTAAGTCATCAGCTTGCGTTGATTACGTCCCTGCCCTTTGTACACACCGCCCGTCGCTCCTACCGATTGAATGGTTCGGTGAAAAGTTCGGAGGTCCGGACTCTGTTCGGGCCAAAGTTCCTTAAACCACATCATTTAGAGGAAGGAGAAGTCGTAACAAGGTTTCCGTA

>denovo137	08_721320
ATAACAGGTCTGTGATGCCCTTAGATGTTCTGGGCCGCACGCGCGCTACACTGATGAAGTCAGCGAGTTCATTCCTTGGCCGAGAGGTCTGGGTAATCTTGTGAAACTTCATCGTGCTGGGGATAGACCATTGTAATTATTGGTCTTCAACGAGGAATTCCTAGTAAACGCAAGTCATTAGCTTGCATTGATTACGTCCCTGCCCTTTGTACACACCGCCCGTCGCTACTACCGATTGAATGGCTTAGTGAGTTCCGCGGATCGTGGCTAGTGGCTGGCAACAGTCGTTAGTTATGAGAAGCGGATCAAACTTGATCATTTAGAGGAAGTAAAAGTCGTAA

>denovo138	01_721327
ATAACAGGTCTGTGATGCCCTTAGATGTTCTGGGCCGCACGCGCGCTACACTGATGCATTCAACAAGCCTATCCCTAGCCGAAAGGCTCGGGTAATCTTTGAAACTGCATCGTGATGGGGATAGATTATTGCAATTATTAGTCTTCAACGAGGAATGCCTAGTAAGCGCAATTCATCAGATTGCGTTGATTACGTCCCTGCCCTTTGTACACACCGCCCGTCGCTACTACCGATTGAATGGCTTAGTGAGGCCTTGGGATTCAGAGTTCTCAGCAATGGGTGCTCAGAAAAACTTGGTCAAACTTGGTCATTTAGAGGAAGTAAAAGTCGTAACAAGGTTT

>denovo139	02_721331
ATAACAGGTCTGTGATGCCCTTATATGTCCTGGGCTGCACGCGTGCTACACTGATGCATACAACAAGTTCCTAGACCGAAAGGTTACGGCAATCTCGAATATGCATCGTGATGGGGATAGATCTTTGCAATTATAGATCTTGAACGAGGAATTCCTAGTAAATGTAAGTCATCATCTTACATTGATTATGTCCCTGCCCTTTGTACACACCGCCCGTCGCTCCTACCGATACCGGGTGTTGTGCTGAACCTATTAGACCACTTGTGGAAAGATATGTAAAGCTTAACACCTAGAGGAAGGAGAAGTCGTAACAAGGTTTCCGTAGGTGAACCTGCAGAAGG

>denovo140	05_721338
ATAACAGGTCTGTGATGCCCTTAGATGTTCTGGGCCGCACGCGCGCTACACTGATGGCGTCAGCGAGTGTATCCTTGGCTGAAAAGCCTGGGTAATCTTGTGAAACGCCATCGTGCTAGGGATAGAGCCCTGTAATTAGGCTCTTCAACGAGGAATCCCTAGTAAGCGCAAGTCATCAGCTTGCGTTGATTACGTCCCTGCCCTTTGTACACACCGCCCGTCGCTCCTACCGATTGGGTGTGCTGGTGAAGTGTTCGGATTGGCAATTGAAGGTGGCAACACCTGCTACTGCCGAGAAGTTCATTAAACCCTCCCACCTAGAGGAAGGAGAAGTCGTAACA

>denovo141	07_721351
ATAACAGGTCTGTGATGCCCTTAGATGTTCTGGGCTGCACGCGCGCTACACTGATGAAGTCAGCGAGTCTTTCCTTGGCCGAGAGGTCTGGGTAATCTTGTGAAACTTCATCGTGCTGGGGATAGAGCATTGTAATTATTGCTCTTCAACGAGGAATTCCTAGTAAGCGCAAGTCATCAGCTTGCGCTGACTACGTCCCTGCCCTTTGTACACACCGCCCGTCGCTCCTACCGATTGAGTGATCCGGTGAATAATTTGAACTGCAGTACTGTCCAGGTATTCCTGGATAGAACAGTGGAAAGTCTAGTGAACCTTATCACTTAGAGGAAGGAGAAGTCGTA

>denovo142	05_721357
ATAACAGGTCTGTGATGCCCTTAGATGTTCTGGGCCGCACGCGCGCTACACTGATAAGTTCAAAAAGTATCCTTTTATTGGAATCCTTCTCTGGAAAGAGTGGGTAATCTTTGAAAGCTTATCGTGATGGGGATAGATGATTGCAATTATTCATCTTGAACGAGGAATTCCTAGTAAGCGTAAGTCATCAGCTTACGTTGATTACGTCCCTGCCCCTTGTACACACCGCCCGTCGCTGCTACCGATTGGATGATCCGGTGAAATCTTTGGATCGCTGCGAAATACTTTAGGCAACTAAAGTTTTGTGGTGAAAAGTTGATTAAACCTTATCATCTAGAGGA

>denovo143	05_721376
ATAACAGGTCTGTGATGCCCTTAGATGTTCTGGGCCGCACGCGCGCTACACTGATGGCGTCAGCGAGTGTATCCTTGGCTGAAAAGCCTGGGTAATCTTGTGAAACGCCATCGTGCTAGGGATAGAGCCCTGTAATTAGGCTCTTCAACGAGGAATCCCTAGTAAGCGCAAGTCATCAGCTTGCGTTGATTACGTCCCTGCCCTTTGTACACACCGCCCGTCGCTCCTACCGATTGGGTGTGCTGGTGAAGCGTTCGGATTGGCGCCTTTCACGGGCGACCGTGTTTGGCGCCGAGAAGTTCTCTAAACCCTCCCACCTAGAGGAAGGAGAAGTCGTAACA

>denovo144	14_721379
ATAACAGGTCTGTGATGCCCTTAGATGTTCTGGGCCGCACGCGCGCTACACTGATGAAGTCAACGAGTATATCCTTGGCCGGAAGGCCCGGGTAATCTTGTGAAACTTCATCGTGCTGGGGATAGTCCATTGCAATTATTGGACTTCAACGAGGAATTCCTAGTAAGCGCAAGTCATCAGCTTGCGTTGATTACGTCCCTGCCCTTTGTACACACCGCCCGTCGCTACTACCGATTGAATGGCTTAGTGAGACCTTCGGATCAGCGCTCCACGCCTGGCAACAGGCGAGAGATGGTGAAAAGTCGGTCAAACTTGGTCATTTAGAGGAAGTAAAAGTCGTA

>denovo145	04_721381
ATAACAGGTCTGTGATGCCCTTAGATGTTCTGGGCTGCACGCGTGCTACACTGATGCATACAACAAGTGCCTAGCCTGCCAAGGTATGGCAATCTCGAATATGCATCGTGATGGGGATAGATCTTTGCAATTATAGATCTTGAACGAGGAATTCCTAGTAAGTGCAAGTCATCATCTTGCATTGATTATGTCCCTGCCCTTTGTACACACCGCCCGTCGCTCCTACCGATTGGGTGTGCTGGTGAAGTGTTCGGATTGGCAATTGAAGGTGGCAACACCGTCGATTGCCGAGAAGTTCATTAAACCCTCCCACCTAGAGGAAGGAGAAGTCGTAACAAGGT

>denovo146	05_721385
ATAACAGGTCTGTGATGCCCTTAGATGTTCTGGGCCGCACGCGCGCTACACTGATGCATTCAACAAGCCTATCCCTAGCCGAAAGGCTCGGGTAATCTTTGAAACTGCATCGTGATGGGGATAGAGCATTGTAATTATTGCTCTTCAACGAGGAATTCCTAGTAAGCGTGAGTCATCAGCTCGCGTTGATTACGTCCCTGCCCTTTGTACACACCGCCCGTCGCTACTACCGATTGAATGGCTTAGTGAGGCCTTCGGATTGATAAAATGACTCCAGCAATGGAGACACTTTGTTGAAAAGTTGGTCAAACTTGGTCATTTAGAGGAAGTAAAAGTCGTAA

>denovo147	13_721393
ATAACAGGTCTGTGATGCCCTTAGATGTTCTGGGCCGCACGCGCGCTACACTGATGAAGTCAACGAGTATATCCTTGGCCGGAAGGCCCGGGTAATCTTGTGAAACTTCATCGTGCTGGGGATAGTCCATTGCAATTATTGGACTTCAACGAGGAATTCCTAGTAAGCGCGAGTCATCAGCTCGCGTTGATTACGTCCCTGCCCTTTGTACACACCGCCCGTCGCTACTACCGATTGAATGGCTTAGTGAGGCCTTGGGATTCGGGTACTGCAGAAATGTATTACCTGGAGAACTTGTACAAACTTGGTCATTTAGAGGAAGTAAAAGTCGTAGCAAGGTT

>denovo148	07_721404
ATAACAGGTCTGTGATGCCCTTAGATGTTCTGGGCCGCACGCGCGCTACACTGACAAAGTCAGCGAGTGTTCACCTTGACCGAGAGGTCTGGGTAATCTTGTGAAACTTTGTCGTGCTGGGGATAGACCATTGCAATTATTGGTCTTCAACGAGGAATTCCTAGTAAGCGCAAGTCATCAGCTTGCGTTGATTACGTCCCTGCCCTTTGTACACACCGCCCGTCGTTACTACCGATTGAATGTCTTAGTGAGGTCTCGGGATTGGCCATCGGACTGGCAACAGAACCGGTAGCCGAGAACTTGCCCAAACTTGGTCATTTAGAGGAAGTACAAGTCGTAAC

>denovo149	10_721410
ATAACAGGTCTGTGATGCCCTTAGATGTTCTGGGCCGCACGCGCGCTACACTGACGAACTCAGCGAGTTTATAACCTTGGCCGGAAGGTCTGGGTAATCTTGTGAAAGTTCGTCGTGATGGGGATAGTCCCTTGCAATTATTGGACTTCAACGAGGAATTCCTAGTAAGTGCGAGTCATCAGCTCGCGTTGATTACGTCCCTGCCCTTTGTACACACCGCCCGTCGCTACTACCGATTGAATGGCTTAGTGAGGCCTCCGGATTGAAGTCAGGAGCCCAGCAATGGGCATCTGTCATCGAGAAGCTGGTCAAACTTGGTCATTTAGAGGAAGTAAAAGTCG

>denovo150	09_721415
ATAACAGGTCTGTGATGCCCTTAGATGTTCTGGGCCGCACGCGCGCTACACTGATGCATTCAACAAGCCTATCCCTAGCCGAAAGGCTCGGGTAATCTTTGAAACTGCATCGTGATGGGGATAGATTATTGCAATTATTAGTCTTCAACGAGGAATGCCTAGTAAGCGCAATTCATCAGATTGCGTTGATTACGTCCCTGCCCTTTGTACACACCGCCCGTCGCTCCTACCGATTGAATGTTCCGGTGAACCCTTTGGAGTCGTGATTTTGTTCGGGGCAACTCGACTTGGTCAATGGCAAAGTTGTGTAAACCTTAACATTTAGAGGAAGGAGAAGTCGT

>denovo151	03_721417
ATAACAGGTCTGTGATGCCCTTAGATGTTCTGGGCCGCACGCGCGCTACACTGACGAAGTCAGCGAGTTTTATCCTTCACCGGAAGGTGTGGGTAATCTTGTGAAACTTCGTCGTGCTGGGGATAGATCATTGCAATTATTGATCTTCAACGAGGAATTCCTAGTAAGCGCAAGTCATCAGCTTGCGTTGATTACGTCCCTGCCCTTTGTACACACCGCCCGTCGCTACTACCGATTGAATGGTTTAGTGAGGTCTCGGGACTAGCGCTTCTGAGGTGGCAACACCTTATTTGCGCTGGGAACTTGAACAAACTTGATCATTTAGAGGAAGTAAAAGTCGT

>denovo152	15_721420
ATAACAGGTCTGTGATGCCCTTAGATGTTCTGGGCCGCACGCGCGCTACACTGATGCATTCAACAAGCCTATCCCTAGCCGAAAGGCTCGGGTAATCTTTGAAACTGCATCGTGATGGGGATAGATTATTGCAATTATTAGTCTTCAACGAGGAATGCCTAGTAAGCGCAATTCATCAGATTGCGTTGATTACGTCCCTGCCCTTTGTACACACCGCCCGTCGCTATTACCGACGAATTATTTAGTGAGATCTCTGGAGGTAAACATTGTGATGTTTCGGCATTACGATTGCTTTTGCCAAAGTTGATCAAACTTGATGATTTGGAGGAAATAAAAGTCGT

>denovo153	04_721426
ATAACAGGTCTGTGATGCCCTTAGATGTTCTGGGCCGCACGCGCGCTACACTGATGCGTTCATCGAGCTTCTTCCTTGACCGAGAGGTCCGGGGAATCTTTTCAACACGCATCGTGCTGGGGATAGATTATTGTAATTATTAATCTTCAACGAGGAATTCCTAGTAAACGCGAGTCATCAGCTCGCATTGATTACGTCCCTGCCCTTTGTACACACCGCCCGTCGCTACTACCGATTGAATGGATTAGTGAGCTTCACGGATGGTTGCGTGGTAGGTTTCTATCACGCAACGAGAAGTGAATCAAACTTGCTCATTTAGAGGAAGTAAAAGTCGTAACAAG

>denovo154	08_721428
ATAACAGGTCTGTGATGCCCTTAGATGTCCTGGGCCGCACGCGCGCTACACTGATGCGAGCAACAAGCTTTTTCCTGGTCCGAAAGGATTGGGGAATCTTACAAATCGCGTCGTGTCGGGGATCGATTATTGTAATTATTAGTCGTAAACAAGGAATTCCTAGTAAGCGCAAGTCATCAGCTTGCGCTGATTACGTCCCTGCCCTTTGTACACACCGCCCGTCGCTCCTACCGATTGAATGGTCCGGTGAACCCCTCGGATTGTCCAGATCAGCTTGCGGGGCAACTCGTAAGCCTCTGGGTGAGAAGTTGGGTAAACCTTATCATTTAGAGGAAGGAGAA

>denovo155	01_721433
ATAACAGGTCTGTGATGCCCTTAGATGTTCGGGGCCGCACGCGCGCTACACTGAAGGGATAAGCGTGTTTTTCCTGCTCCGAAAGGAGTGGGTAACCCGCTGAAACCCCTTCGTGATTGGGATCGGGGCTTGAAATTATTCTCCGTGAACGAGGAATTCCCAGTAAGCGCAATTCATCAGATTGCGTTGATTACGTCCCTGCCCTTTGTACACACCGCCCGTCGCTACTACCGATTGAATGGTTTAGTGAGATCCTCGGATTGATCCGGAGGTGGCCGCAAGGTTGCCTCTAGGTGTCGAGAAGACGATCAAACTTGATCATTTAGAGGAAGTAAAAGTCG

>denovo156	08_721439
ATAACAGGTCTGTGATGCCCTTCGATGCTCCGGGCCGCACGCGCGCTACACTGATGCAGGCAGCGAGCAATGGCAAACTGACTGAACAAGGCGGGAGAGATCCCGGGCCACGCAAGTGGCTGGTGACCTGGCCCGAGAGGGTGGGGGACTCTTGTGAACCTGCATCGTGATGGGGATAGACCCTTGTAACTATTGGTCTTGAACGAGGAATTCCTAGTAGGCGCACGTCATTATCGTGCACCGACTACGTCCCTGCCCTTTGTACACACCGCCCGTCGCACCTACCGATTGGATGGCCCGATGAAATGTGGGGAGCTGAGAGCCGGGTCAAACTGGGTCTG

>denovo157	06_721442
ATAACAGGTCTGTGATGCCCTTAGATGTTCTGGGCCGCACGCGCGCTACACTGATGGCGTCAGCGAGTGTATCCTTGGCTGAAAAGCCTGGGTAATCTTGTGAAACTTCATCGTGCTGGGGATAGAGCATTGTAATTATTGCTCTTCAACGAGGAATTCCTAGTAAGCGTGAGTCATCAGCTCACGTTGATTACGTCCCTGCCCTTTGTACACACCGCCCGTCGCTCCTACCGATTGGGTGTGCTGGTGAAGTGTTCGGATTGGCAATTGAAGGTGGCAACACCGTCGATTGCCGAGAAGTTCATTAAACCCTCCCACCTAGAGGAAGGAGAAGTCGTAAC

>denovo158	02_721445
ATAACAGGTCTGTGATGCCCTTAGATGTTCTGGGCTGCACGCGCGCTACACTGACAAGGCCAGCGAGTGCGCCTTGGCCGAGAGGCTGGGGTAATCTTGAAAGCTTGTCGTGCTGGGGATAGATCATTGCAATTATTGGTCTTGAACGAGGAATTCCTAGTAAATGCGAGTCATCAGCTTGCGTTGATTACGTCCCTGCCCTTTGTACACACCGCCCGTCGCTACTACCGATTGAATGGCTTAGTGAGGCCTTCGGATTGATAAAATGACTCCAGCAATGGAGACACTTTGTTGAAAAGTTGGTCAAACTTGGTCATTTAGAGGAAGTAAAAGTCGTAACA

>denovo159	08_721449
ATAACAGGTCTGTGATGCCCTTAGATGTTCTGGGCCGCACGCGCGCTACACTGATGCATTCAACAAGCCTATCCCTAGCCGAAAGGCTCGGGTAATCTTTGAAACTGCATCGTGATGGGGATAGATTATTGCAATTATTAGTCTTCAACGAGGAATGCCTAGTAAGCGCAATTCATCAGATTGCGTTGATTACGTCCCTGCCCTTTGTACACACCGCCCGTCGCTCCTACCGATACCGGGTGATCCGGTGAACCTTTTGGACCGTTTTACGGAAAGATAAGTAAACCTAATCACCTAGAGGAAGGAGAAGTCGTAACAAGGTTTCCGTAGGTGAACCTGCA

>denovo160	08_721455
ATAACAGGTCTGTGATGCCCTTAGATGTTCTGGGCCGCACGCGCGCTACACTGATGCATTCAACGAGTTCCTACCTTGTCCGGAAGGATTGGGTAATCTTCTGAAAATGCATCGTGATGGGGATAGATCATTGCAATTATTGATCTTCAACGAGGAATTCCTAGTAAGCGCAAGTCATCAGCTTGCGCTGATTACGTCCCTGCCCTTTGTACACACCGCCCGTCGCTCCTACCGATTGAGTGATCCGGTGAATTATTCGGACTGCGATATGGGAAGTTTTCCTATATTGCGGAAAGTTTTGTAAACCTTATCACTTAGAGGAAGGAGAAGTCGTAACAAGG

>denovo161	06_721459
ATAACAGGTCTGTGATGCCCTTAGATGTTCTGGGCTGCACGCGCGCTACAATGATCAACTCATCAAGTTATCTCAACTTGTTTGTGATTTACTTTTCCTGAAGGAATGGTTAATCTTCAACGTTGATCGTGCTTGGGATAGATAATTGTAATTATTTATCTTGAACAAGGAATTCCTAGTAATCGTAATTCATCAGATTGCGATGATTACGTCCCTGCCCCTTGTACACACCGCCCGTCGCTGCTACCGATTGAATAATCCGGTGAACTCGTCGGATCGTGGTAAATATTTAGCTTTCGGGTTAAATTTTGCTGTGAGAAGTTGAGTAAACCATGTTATTT

>denovo162	14_721466
ATAACAGGTCTGTGATGCCCTTAGATGTTCTGGGCCGCACGCGCGCTACACTGATGAAGTCAGCAAGTTTATTCTCCTTAACCGATAGGTTTGGGTAATCTTTTGAAACTTCATCGTGCTGGGGATAGTCCCTTGTAATTATTGGACTTGAACGAGGAATTCCTAGTAAGCACAAGTCATCAGCTTGTGCTGATTACGTCCCTGCCCTTTGTACACACCGCCCGTCGCTACTACCGATTGAATGGCTTAGTGAGGCGTTTGGATTGGCTTGCCTGCTTGTTTCAAGCAAGCTTGCTGAGAAGATCGTCAAACTTGGTCATTTAGAGGAAGTAAAAGTCGTA

>denovo163	05_721470
ATAACAGGTCTGTGATGCCCTTAGATGTTCTGGGCCGCACGCGCGCTACACTGATGGCGTCAGCGAGTGTATCCTTGGCTGAAAAGCCTGGGTAATCTTGTGAAACGCCATCGTGCTAGGGATAGAGCCCTGTAATTAGGCTCTTCAACGAGGAATTCCTAGTAAGCGTGAGTCATCAGCTCACGTTGATTACGTCCCTGCCCTTTGTACACACCGCCCGTCGCTCCTACCGATTGGGTGTGCTGGTGAAGTGTTCGGATTGGCGACCGGGGGCGGTCTCCGCTCTCGGCCGCCGAGAAGTTCATTAAACCCTCCCACCTAGAGGAAGGAGAAGTCGTAAC

>denovo164	08_721473
ATAACAGGTCTGTGATGCCCTTAGATGTTCTGGGCCGCACGCGCGCTACACTGATGCATTCAACAAGCCTATCCCTAGCCGAAAGGCTCGGGTAATCTTTGAAACTGCATCGTGATGGGGATAGATTATTGCAATTATTAGTCTTCAACGAGGAATGCCTAGTAAGCGCAATTCATCAGATTGCGTTGATTACGTCCCTGCCCTTTGTACACACCGCCCGTCGCTCCTACCGATGAATGGTCCGGTGAAATCTTAAGATTGAGGACATATACTTACTGATTTCGGTTAGTAAGTTTGTTCTTGAGAATTTGAGTAAACCTTGCCATTTAGAGGAAGGAGAA

>denovo165	10_721479
ATAACAGGTCTGTGATGCCCTTAGATGTTCTGGGCCGCACGCGCGCTACACTGATGCATTCAACGAGTTTCCTTGGCCGAGAGGCCTGGGCAATCTTTTGAACGTGCATCGTGATAGGGATAGATTATTGCAATTATTAATCTTGAACGAGGAATTCCTAGTAAACGCAGATCATCAATCTGCATTGATTACGTCCCTGCCCTTTGTACACACCGCCCGTCGCACCTACCGATTGGATGGTCCGGTGAAGCCTCGGGATTGTAACTGATGCCTTTACTGGTGTTGGTCGCGAGAACTTGTCTAAACCTTATCATCTAGAGGAAGGTGAAGTCGTAACAAGG

>denovo166	07_721481
ATAACAGGTCTGTGATGCCCTTAGATGTTCTGGGCTGCACGCGCGCTACACTGATGCATTCAACAAGTTTGCTAACCTTTCCTGAAAAGGATGGGTAATCTTGTGAAACTTCATCGTGCTGGGGATAGAGCATTGTAATTATTGCTCTTCAACGAGGAATTCCTAGTAAGCGTGAGTCATCAGCTCACGTTGATTACGTCCCTGCCCTTTGTACACACCGCCCGTCGCTACTACCGATTGAATGATTTAGTGAGGACTTCGGACTGAGGCCGATGCAGCTTTCGGGTTGCGCCGGTATTTCGGAAAGATGTCCAAACTGTATCATTTAGAGGAAGTAAAAG

>denovo167	12_721483
ATAACAGGTCTGTGATGCCCTTAGATGTTCGGGGCCGCACGCGCGCTACACTGAGGGGATAAGCGTGTTTTTCCTGCTCCGAAAGGAGTGGGTAATCCGCTGAAACCCCTTCGTGATTGGGATCGGGGCTTGAAATTATTCTCCGTGAACGAGGAATTCCCAGTAAGCGCGAGTCATAAGCTCGCGTTGATTACGTCCCTGCCCTTTGTACACACCGCCCGTCGCTACTACCGATTGAATGGCTTAGTGAGGCCTTCGGATTGATAAAATGACTCCAGCAATGGAGACACTTTGTTGAAAAGTTGGTCAAACTTGGTCATTTAGAGGAAGTAAAAGTCGTA

>denovo168	05_721488
ATAACAGGTCTGTGATGCCCTTAGATGTTCTGGGCCGCACGCGCGCTACACTGATGCATTCAACGAGCTTAGCCTTGGCCGAGAGGTCTGGGTAATCTTGTGAAACTTCATCGTGCTGGGGATAGAGCATTGTAATTATTGCTCTTCAACGAGGAATTCCTAGTAAGCGTGAGTCATCAGCTCGCGTTGATTACGTCCCTGCCCTTTGTACACACCGCCCGTCGCTCCTACCGATTGGGTGTGCTGGTGAAGTGTTCGGATTGGCAATTGAAGGTGGCAACACCGTCGATTGCCGAGAAGTTCATTAAACCCTCCCACCTAGAGGAAGGAGAAGTCGTAAC

>denovo169	14_721489
ATAACAGGTCTGTGATGCCCTTAGATGTTCTGGGCTGCACGCGCGCTACACTGATGCATTCAACAAGTTTGCTAACCTTTCCTGAAAAGGATGGGTAATCTTGTGAAAGTGCATCGTGATGGGGATAGATTATTGCAATTATTAATCTTCAACGAGGAATTCCTAGTAAGCGCGAGTCATCAGCTCGTGCTGATTACGTCCCTGCCCTTTGTACACACCGCCCGTCGCTCCTACCGATTGGGTGTGCTGGTGAAGTGTTCGGATTGACAATTGAAGGTGGCAAAACCGTCGATTGCCGAGAAGTTCATTAAACCCTCCCACCTAGAGGAAGGAGAAGTCGT

>denovo170	03_721497
ATAACAGGTCTGTGATGCCCTTAGATGTTCTGGGCCGCACGCGCGCTACACTGATGCATTCAACAAGCCTATCCCTAGCCGAAAGGCTCGGGTAATCTTTTGAAACCTTGTCGTGCTGGGGATAGACCATTGCAATTATTGGTCTTCAACGAGGAATTCCTAGTAAGCGCAAGTCATCAGCTTGCGTTGATTACGTCCCTGCCCTTTGTACACACCGCCCGTCGCTCCTACCGATTGGGTGTGCTGGTGAAGTGTTCGGATTGGCAACTATCGGTGGCAACACCGTCGGTTGCCGAGAAGTTCATTAAACCCTCCCACCTAGAGGAAGGAGAAGTCGTAAC

>denovo171	08_721499
ATAACAGGTCTGTGATGCCCTTAGATGTTCTGGGCCGCACGCGCGCTACACTGATGCATTCAACAAGCCTATCCCTAGCCGAAAGGCTCGGGTAATCTTTGAAACTGCATCGTGATGGGGATAGATTATTGCAATTATTAGTCTTCAACGAGGAATGCCTAGTAAGCGCAATTCATCAGATTGCGTTGATTACGTCCCTGCCCTTTGTACACACCGCCCGTCGCTCCTACCGATTGAGTGATCCGGTGAATTATTCGGACTGCGATATGGGAAGTTTTCCTATGTTGCGGAAAGTTTTGTAAACCTTATCACTTAGAGGAAGGAGAAGTCGTAACAAGGTT

>denovo172	15_721505
ATAACAGGTCTGTGATGCCCTTAGATGTTCTGGGCCGCACGCGCGCTACACTGACAAAGTCAGCGAGTGTTCACCTTGACCGAGAGGTCTGGGTAATCTTGTGAAACTTTGTCGTGCTGGGGATAGACCATTGCAATTATTGGTCTTCAACGAGGAATTCCTAGTAAGCGCAATTCATCAGATTGCGTTGATTACGTCCCTGCCCTTTGTACACACCGCCCGTCGCTCCTACCGATTGAATGGCTTAGTGAGGCCTTGGGATTCGGGTACTGCAGAAATGTATTACCTGGAGAACTTGTACAAACTTGGTCATTTAGAGGAAGTAAAAGTCGTAACAAGGT

>denovo173	07_721509
ATAACAGGTCTGTGATGCCCTTAGATGTTCTGGGCCGCACGCGCGCTACACTGATGGCGTCAGCGAGTGTATCCTTGGCTGAAAAGCCTGGGTAATCTTGTGAAACGCCATCGTGCTAGGGATAGAGCCCTGTAATTAGGCTCTTCAACGAGGAATCCCTAGTAAGCGCAAGTCATAAGCTTGCGCTGACTACGTCCCTGCCCTTTGTACACACCGCCCGTCGCTCCTACCGATTGAGTGATCCGGTGAATAATTTGAACTGCAGTACTGTCCAGGTATTCCTGGATAGAACAGTGGAAAGTCTAGTGAACCTTATCACTTAGAGGAAGGAGAAGTCGTAA

>denovo174	15_721511
ATAACAGGTCTGTGATGCCCTTAGATGTTCTGGGCCGCACGCGCGCTACACTGATGCATTCAACAAGCCTATCCCTAGCCGAAAGGCTCGGGTAATCTTTGAAACTGCATCGTGATGGGGATAGATCTTTGCAATTATAGATCTTGAACGAGGAATTCCTAGTAAGTGCAAGTCATCATCTTGCATTGATTATGTCCCTGCCCTTTGTACACACCGCCCGTCGCTCCTACCGATTGGGTGTGCTGGTGAAGTGTTCGGATTGGCAATTGAAGGTGGCAACACCGTCGATTGCCGAGAAGTTCATTAAACCCTCCCACCTAGAGGAAGGAGAAGTCGTAACA

>denovo175	08_721520
ATAACAGGTCTGTGATGCCCTTAGATGTTCTGGGCCGCACGCGCGCTACACTGATGCATTCAACAAGCCTATCCCTAGCCGAAAGGCTCGGGTAATCTTTGAAACTGCATCGTGATGGGGATAGATTATTGCAATTATTAGTCTTCAACGAGGAATCCCTAGTAGGCGCGGGTCACTAGCCCGCGTCGATTACGTCCCTGCCCTTTGTACACACCGCCCGTCGCTCCTACCGATTGGGTGTGCTGGTGAAGTGTTCGGATTGGCAATTGAAGGTGGCAACACCGTCGATTGCCGAGAAGTTCATTAAACCCTCCCACCTAGAGGAAGGAGAAGTCGTAACA

>denovo176	08_721524
ATAACAGGTCTGTGATGCCCTTAGATGTTCTGGGCCGCACGCGCGCTACACTGATGAAGTCAGCGAGTTCATTCCTTGGCCGAGAGGTCTGGGTAATCTTGTGAAACTTCATCGTGCTGGGGATAGACCATTGTAATTATTGGTCTTCAACGAGGAATTCCTAGTAAGCGCGAGTCATCAGCTCGCGTTGATTACGTCCCTGCCCTTTGTACACACCGCCCGTCGCTACTACCGATTGAATGGTTTAGTGAGATCTTCGGATTGGTCCGGAGGTGGCCGAAAGGTTGCCTCTAGGCGCTGAGAAGATGATCAAACTTGATCATTTAGAGGAAGTAAAAGTC

>denovo177	14_721525
ATAACAGGTCTGTGATGCCCTTAGATGTTCTGGGCTGCACGCGCGCTACACTGATGCATTCAACAAGTTTGCTAACCTTTCCTGAAAAGGATGGGTAATCTTGTGAAAGTGCATCGTGATGGGGATAGATTATTGCAATTATTAGTCTTCAACGAGGAATGCCTAGTAAGCGCGAGTCATCAGCTCGTGCTGATTACGTCCCTGCCCTTTGTACACACCGCCCGTCGCTCCTACCGATTGGGTGTGCTGGTGAAGTGTTCGGATTGGCAGAAGCGGGTGGCAACACCTGCTACTGCCGAGAAGTTCATTAAACCCTCCCACCTAGAGGAAGGAGAAGTCGT

>denovo178	13_721534
ATAACAGGTCTGTGATGCCCTTAGATGTTCTGGGCCGCACGCGCGCTACACTGATGCATTCAACAAGCCTATCCCTAGCCGAAAGGCTCGGGTAATCTTTGAAACTGCATCGTGATGGGGATAGATTATTGCAATTATTAGTCTTCAACGAGGAATGCCTAGTAAGCGCAATTCATCAGATTGCGTTGATTACGTCCCTGCCCTTTGTACACACCGCCCGTCGCACCTACCGATTGAATGATTCGATGAAACTTTCGGACTGTGATCAGGACGCTTTCGGGCGACCCGGTCGTGGGAAGTTATTTAAATCTCATCATTTAGAGGAAGGTGAAGTCGTAACA

>denovo179	08_721540
ATAACAGGTCTGTGATGCCCTTAGATGTTCTGGGCCGCACGCGCGCCACACTGATGAAGTCAGCGAGTTCATTCCTTGGCCGAGAGGTCTGGGTAATCTTGTGAAACTTCATCGTGCTGGGGATAGACCATTGTAATTATTGGTCTTCAACGAGGAATTCCTAGTAAGCGCGAGTCATCAGCTCGCGTTGATTACGTCCCTGCCCTTTGTACACACCGCCCGTCGCTACTACCGATTGGGTGTGCTGGTGAAGTGTTCGGATTGGCAATTGAAGGTGGCAACACCGTCGATTGCCGAGAAGTTCATTAAACCCTCCCACCTAGAGGAAGGAGAAGTCGTAA

>denovo180	08_721543
ATAACAGGTCTGTGATGCCCTTAGATGTTCTGGGCGGCACGCGCGCTACAATGAAGCCATAAGCGTGCATCCTCGTCCGAAAGGATCGGGAAATCACTAAACCGGCTTCTTAGTTGGGATTATGGACTGAAAAAGTTCATATGAACCTGGAATTCCCAGTAAGTGCGAGTCACTAGCTTGCATTGATTACGTCCCTGCCCTTTGTACACACCGCCCGTCGCTACTACCGATGGATTATTTAGTGAGATCTCTGGAGGTGAACTCTGCGATGTCGTCAGGCGTTGCGGTAGACATCACCAAAGTTGATCGAACTTGATGATTTAGAGGAAGTAAAAGTCGTA

>denovo181	15_721547
ATAACAGGTCTGTGATGCCCTTAGATGTCCGGGGCCGCACGCGCGCTACAATGACAGTATCAGAGAGTATTACCACCTGGTCCGAAAGGATTGGGAAATCTTGGCATTATTGTCACATCAGGGATTGAGACTTGTAATTATTTCTCATGAACGAGGAATTCCCAGTAGATGCAAGTCATCAGCTTGCGTCGATTACGTCCCTGCCCTTTGTACACACCGCCCGTCGCTCCTACCGATTGGGTGTGCTGGTGAAGTGTTCGGATTGGCAATTGAAGGTGGCAACACCGTCGATTGCCGAGAAGTTCATTAAACCCTCCCACCTAGAGGAAGTAAAAGTCGTA

>denovo182	08_721550
ATAACAGGTCTGTGATGCCCTTAGATGTTCTGGGCCGCACGCGCGCTACACTGATGCATTCAACAAGCCTATCCCTAGCCGAAAGGCTCGGGTAATCTTTGAAACTGCATCGTGATGGGGATAGATTATTGCAATTATTAGTCTTCAACGAGGAATGCCTAGTAAGCGCAATTCATCAGATTGCGTTGATTACGTCCCTGCCCTTTGTACACACCGCCCGTCGCTCCTACCGATACCGGGTGATAAGGTGAATTTGTTGGACCATTCACATGGGAAGATAAGTAAACCTTATCACCTAGAGGAAGGAGAAGTCGTAACAAGGTTTCCGTAGGTGAACCTGC

>denovo183	09_721555
ATAACAGGTCTGTGATGCCCTTAGATGTTCTGGGCTGCACGCGCGCTACACTGACAGAGGCAACGAGTATACAACCTTGACCGGAAGGTCTGGGCAATCTTTTTAAACTCTGTCGTGCTGGGGATAGAGCATTGCAATTATTGCTCTTCAACGAGGAATTCCTAGTAAGCGCATGTCATCAGCATGCGTTGATTACGTCCCTGCCCTTTGTACACACCGCCCGTCGCTACTACCGATTGAATGGCTTAGTGAGACTTTCGGATTGGTGCTTGGTGGCCGCAAGGCTGCCGAGTGCTGAAAAGTTGTTCAAACTTGGTCATTTAGAGGAAGTAAAAGTCGTA

>denovo184	05_721559
ATAACAGGTCTGTGATGCCCTTAGATGTTCTGGGCTGCACGCGCGCTACACTGATGAAGTCAGCGAGTCTTTCCTTGGCCGAGAGGTCTGGGTAATCTTGTGAAACTTCATCGTGCTGGGGATAGAGCATTGTAATTATTGCTCTTCAACGAGGAATACCTAGTAAGCGTGATTCATCAGATCGCGTTGATTACGTCCCTGCCCTTTGTACACACCGCCCGTCGCTCCTACCGATTGGGTGTGCTGGTGAAGTGTTCGGATTGGCAATTGAAGGTGGCAACACCGTCGATTGCCGAGAAGTTCATTAAACCCTCCCACCTAGAGGAAGGAGAAGTCGTAAC

>denovo185	05_721562
ATAACAGGTCTGTGATGCCCTTAGATGTCCTGGGCCGCACGCGTGCTACACTGACGCATACAGCGAGTACACCCCAGCTCCGAGAGGCAGCTGGTAATCAGCAATATGCGTCGTGATGGGGATAGATCTTTGGAATTATAGATCTTGAACGAGGAATTCCTAGTAGGCGCAAGTCATTACCTTGCGCCGATTAAGTCCCTGCCCTTTGTACACACCGCCCGTCGCTCCTACCGATTGGGTGTGCTGGTGAAGTGTTCGGATTGGCAGAAGCGGGTGGCAACACCTGCTACTGCCGAGAAGTTCCCTAAACCCTCCCACCTAGAGGAAGGAGAAGTCGTAAC

>denovo186	04_721566
ATAACAGGTCTGTGATGCCCTTAGATGTCCTGAGCTGCACGCGCGCTACAATGACACATTCAACGAGTATTTCCTGATCCGAAAGGATTCGGGCAATCTTTTTAGTGTGTGTCGTGATAGGGATAGATCTTTGTAATTATGGATCTTGAACGAGGAATGCCTAGTAAGCGCAATTCATCAGATTGCGTTGATTACGTCCCTGCCCTTTGTACACACCGCCCGTCGCTCCTACCGATTGGGTGTGCTGGTGAAGTGTTCGGATTGGCAATTGAAGGTGGCAACACCGTCGGTTGCCGAGAAGTTCATTAAACCCTCCCACCTAGAGGAAGGAGAAGTCGTAA

>denovo187	15_721568
ATAACAGGTCTGTGATGCCCTTAGATGTCCTGAGCTGCACGCGTACTACAATGGTGCTTTCAACGAGCTTTTCCTGATCCGAAAGGATTTGGGTAATCTTTTTAGTGAGCACCGTGCTTGGGATTGATCTTTGTAATTATGGATCATGAACTAGGAATTCCTAGTAAGCACAGGTCATCAGCCTGTGCTGATTACGTCCCTGCAAAATGTACACACCGCCCGTCGCTATTACCGATTGAGTGTTAAGGTGAACCTTCTCGATAGAGCAATCTAAAAATTAAGTAAACCTTGACACTTAGAGGAAATAAAAGTCGTAACAAGGTTTCCGTAGGTGAACCTGC

>denovo188	07_721570
ATAACAGGTCTGTGATGCCCTTAGATGTTCTGGGCCGCACACGCGCTACACTGAAGGAGGCAACGTGTTTGTCTGGCTCGAAAGAGTCGGGTAACCCGTTTAATCTCCTTTGTGCTAGGGATTGAGGTTTGCAATTGTCCTTCATGAACGAGGAATTCCCAGTAAGTGCAAGTCATAAGCTTGCGCTGACTACGTCCCTGCCCTTTGTACACACCGCCCGTCGCTACTACCGATTGAATGATTTAGTGAGGACTTCGGACTGAGGCCGATGCAGCTTTCGGGTTGCGCCGGTATTTCGGAAAGATGTCCAAACTGAAGGAGAGGATTTAGAGGAAGTAAAA

>denovo189	07_721574
ATAACAGGTCTGTGATGCCCTTAGATGTTCTGGGCCGCACACGCGCTACACTGAAGGAGGCAACGTGTTTGTCTGGCTCGAAAGAGTCGGGTAACCCGTTTAATCTCCTTCGTGCTAGGGATTGAGGTTTGCAATTGTCCTTCATGAACGAGGAATTCCCAGTAAGTGCAAGTCATAAGCTTGCGCTGACTACGTCCCTGCCCTTTGTACACACCGCCCGTCGATACAACCGATTGAATGGCTTAGTGAGGCCTCCGGATTGTGCATAGTCGCGAGACTGTGTGTGAGAAGCTGGTCAAACTTGGTCATTTAGAGGAAGTACAAGTCGTAACAAGGTTTCC

>denovo190	05_721576
ATAACAGGTCTGTGATGCCCTTAGATGTTCTGGGCTGCACGCGCGCTACACTGATGAAGTCAGCGAGTCTTTCCTTGGCCGAGAGGTCTGGGTAATCTTGTGAAACTTCATCGTGCTGGGGATAGAGCATTGTAATTATTGCTCTTCAACGAGGAATTCCTAGTAAGCGCAATTCATCAGATTGCGTTGATTACGTCCCTGCCCTTTGTACACACCGCCCGTCGCTCCTACCGATTTCGAGTGGTCCGGTGAACCTTTTGGACTGCGAGCGTCCTCGTGGCGCTTGCGGAAAATCAAGTAAACCATATCACTTAGAGGAAGGAGAAGTCGTAACAAGGTTT

>denovo191	01_721581
ATAACAGGTCTGTGATGCCCTTAGATGTTCTGGGCTGCACGCGCGCTACACTGATGAAGTCAGCGAGTATTCTCCTTGGCCGAGAGGTCTGGGTAATCTTGTGAAACTTCATCGTGCTGGGGATAGAGCATTGTAATTATTGCTCTTCAACGAGGAATTCCTAGTAAGCGCGAGTCATCAGCTCGCGTTGATTACGTCCCTGCCCTTTGTACACACCGCCCGTCGCTACTACCGATTGAATGGCTTAGTGAGGCCTTGGGATTCAGAGTTCTCAGCAATGGGTGCTCAGAAAAACTTGGTCAAACTTGGTCATTTAGAGGAAGTAAAAGTCGTAACAAGGT

>denovo192	13_721584
ATAACAGGTCTGTGATGCCCTTAGATGTTCTGGGCCGCACGCGCGCTACACTGATGCATTCAACAAGCCTATCCCTAGCCGAAAGGCTCGGGTAATCTTTGAAACTGCATCGTGATGGGGATAGATTATTGCAATTATTAGTCTTCAACGAGGAATGCCTAGTAAGCGCAATTCATCAGATTGCGTTGATTACGTCCCTGCCCTTTGTACACACCGCCCGTCGCTACTACCGATTGAATGGCTTAGTGAGGTCTCTGGAGCGATGGTGATTCGCGAGGGTCGCTTTTGTGAAACTGGACAAACTTGGTCATTTAGAGGAAGTAAAAGTCGTAACAAGGTTT

>denovo193	06_721585
ATAACAGGTCTGTGATGCCCTTAGATGTTCTGGGCTGCACGCGCGCTACACTGATGCATTCAACAAGCCTATCCCTAGCCGAAAGGCTCGGGTAATCTTTGAAACTGCATCGTGATGGGGATAGATTATTGCAATTATTAGTCTTCAACGAGGAATGCCTAGTAAGCGCGAGTCATCAGCTCGCGTTGATTACGTCCCTGCCCTTTGTACACACCGCCCGTCGCTACTACCGATTGAATGGTTTAGTGAGATCTTCGGATTGGTCCGGAAGTGGCCGCAAGGTCGCCTCTAGGTGCCGAGAAGATGATCAAACTTGATCATTTAGAGGAAGTAAAAGTCGT

>denovo194	07_721591
ATAACAGGTCTGTGATGCCCTTAGATGTTCTGGGCCGCACGCGCGCTACACTGATGCATTCAATGAGCCTATCCTTGGTCGAGAGACCTGGGTAAACTTATAAAATGCATCGTGATGGGGATAGATTATTGCAATTATTAATCTTCAACGAGGAATTCCTAGTAAGCGCGAGTCATCAGCTCGTGCTGATTACGTCCCTGCCCTTTGTACACACCGCCCGTCGTTACTACCGATTGAATGGCTTAGTGAGGCCTCCGGATTGTGCATAGTCGCGAGACTGTGTGTGAGAAGCTGGTCAAACTTGGTCATTTAGAGGAAGTACAAGTCGTAACAAGGTTTCC

>denovo195	07_721594
ATAACAGGTCTGTGATGCCCTTAGATGTTCTGGGCTGCACGCGCGCTACACTGATGCATTCAACAAGTTTGCTAACCTTTCCTGAAAAGGATGGGTAATCTTGTGAAACGCCATCGTGCTAGGGATAGAGCCCTGTAATTAGGCTCTTCAACGAGGAATCCCTAGTAAGCGCAAGTCATCAGCTTGCGTTGATTACGTCCCTGCCCTTTGTACACACCGCCCGTCGCTACTACCGATTGAATGATTTAGTGAGGACTTCGGACTGAGGCCGATGCAGCTTTCGGGTTGCGCCGGTATTTCGGAAAGATGTCCAAACTGTATCATTTAGAGGAAGTAAAAGT

>denovo196	04_721597
ATAACAGGTCTGTGATGCCCTTAGATGTTCTGGGCCGCACGCGCGCTACACTGATGAAGTCAGCGAGTTCATTCCTTGGCCGAGAGGTCTGGGTAATCTTGTGAAACTGCATCGTGATGGGGATAGATTATTGCAATTATTAGTCTTCAACGAGGAATGCCTAGTAAGCGCAATTCATCAGATTGCGTTGATTACGTCCCTGCCCTTTGTACACACCGCCCGTCGCTCCTACCGATTGGGTGTGCTGGTGAAGTGTTCGGATTGGCAACTATCGGTGGCAACACCGTCGATTGCCGAGAAGTTCATTAAACCCTCCCACCTAGAGGAAGGAGAAGTCGTAA

>denovo197	05_721600
ATAACAGGTCTGTGATGCCCTTAGATGTTCTGGGCCGCACGCGCGCTACACTGACGCATACAGCGAGTACACCCCAGCTCCGAGAGGCAGCTGGTAATCAGCAATATGCGTCGTGATGGGGATAGATCTTTGGAATTATAGATCTTGAACGAGGAATTCCTAGTAGGCGCAAGTCATTACCTTGCGCCGATTAAGTCCCTGCCCTTTGTACACACCGCCCGTCGCTCCTACCGATTGGGTGTGCTGGTGAAGTGTTCGGATTGGCAATTGAAGGTGGCAACACCGTCGATTGCCGAGAAGTTCATTAAACCCTCCCACCTAGAGGAAGGAGAAGTCGTAAC

>denovo198	02_721604
ATAACAGGTCTGTGATGCCCTTAGATGTTCTGGGCCGCACGCGCGCTACACTGATGAAGTCAACGAGTATATCCTTGGCCGGAAGGCCCGGGTAATCTTGTGAAACTGCATCGTGATGGGGATAGATTATTGCAATTATTAGTCTTCAACGAGGAATGCCTAGTAAGCGCAATTCATCAGATTGCGTTGATTACGTCCCTGCCCTTTGTACACACCGCCCGTCGCTACTACCGATTGAATGGTTTAGTGAGATCCTCGGATTGATCCGGAGGTGGCCGCAAGGTTGCCTCTAGGTGTCGAGAAGACGATCAAACTTGATCATTTAGAGGAAGTAAAAGTCG

>denovo199	06_721607
ATAACAGGTCTGTGATGCCCTTAGATGTTCGGGGCCGCACGCGCGCTACACTGAAAGGATAAGCGTGTTTTTCCTGCTCCGAAAGGAGTGGGTAACCCGCTGAAACCCTTTCGTGATTGGGATCGGGGCTTGAAATTATTCTCCGTGAACGAGGAATTCCCAGTAAGCGCGAGTCATAAGCTCGCGTTGATTACGTCCCTGCCCTTTGTACACACCGCCCGTCGCTCCTACCGATTGGGTGTGCTGGTGAAGTGTTCGGATTGGCGACCGGGGGCGGTCTCCGCTCTCGGCCGCCGAGAAGTTCATTAAACCCTCCCACCTAGAGGAAGGAGAAGTCGTAA

>denovo200	08_721610
ATAACAGGTCTGTGATGCCCTTAGATGTTCTGGGCCGCACGCGCGCTACACTGATGAAGTCAGCGAGTTCATTCCTTGGCCGAGAGGTCTGGGTAATCTTGTGAAACTTCATCGTGCTGGGGATAGACCATTGTAATTATTGGTCTTCAACGAGGAATTCCTAGTAAGCGCGAGTCATCAGCTCGCGTTGATTACGTCCCTGCCCTTTGTACACACCGCCCGTCGCTACTACCGATTGAATGACTCGGTGAAAAATTGGGACCGTGAATCCGCTTGCTTTATTGCGAATGGATTTATGGGAACTTTTTTTAACCTCGCCATTTAGAGGAAGGTGAAGTCGT

>denovo201	05_721614
ATAACAGGTCTGTGATGCCCTTAGATGTTCTGGGCTGCACGCGCGCTACACTGATGAAGTCAGCGAGTCTTTCCTTGGCCGAGAGGTCTGGGTAATCTTGTGAAACTTCATCGTGCTGGGGATAGAGCATTGTAATTATTGCTCTTCAACGAGGAATTCCTAGTAAGCGTGAGTCATCAGCTCGCGTTGATTACGTCCCTGCCCTTTGTACACACCGCCCGTCGCTAGTACCGATTGAATGGCTTAGTGAGACCTCCGGATTGATAGTTCATTGGTGGCAACACCATAGAATCGTTGAGAAGCTGGTCAAACTTGGTCATTTAGAGGAAGTAAAAGTCGTA

>denovo202	05_721615
ATAACAGGTCTGTGATGCCCTTAGATGTTCTGGGCCGCACGCGCGCTACACTGATGCATTCAACAAGCCTATCCTTGACCGAAGGGTCTGGGTAATCTTTGAAACTGCATCGTGATGGGGATAGATTATTGCAATTATTGGACTTCAACGAGGAATTCCTAGTAAGCGTGAGTCATCAGCTCACGTTGATTACGTCCCTGCCCTTTGTACACACCGCCCGTCGCTACTACCGATTGAATGGCTTAGTGAGGCCTTGGGATTCATGTCGGCAGCAATGTTGGACACGGAAAACTTGGTCAAACTTGGTCATTTAGAGGAAGTAAAAGTCGTAACAAGGTTTC

>denovo203	03_721618
ATAACAGGTCTGTGATGCCCTTAGATGTTCTGGGCCGCACGCGCGCTACACTGGCAGGTTCATCGAGTTTATAACCTTGACCGAAAGGTCTGGGTAATCTTCTCAATGCCTGCCGTGCTGGGGATAGATCATTGTAATTATTGATCTTCAACGAGGAATTCCTAGTAAACGCAAGTCATTAACTTGCATTGATTACGTCCCTGCCCTTTGTACACGTCGCTACTACCGATTGAATGGCTTAGTGAGCTCTACGGACTGCGAGTCGCGAGGCAACTTGCGGCTTGTGGGAAGTAGATCAAACTTGATCATTTAGAGGAAGTAAAAGTCGTAACAAGGTTTCC

>denovo204	04_721622
ATAACAGGTCTGTGATGCCCTTAGATGTTCTGGGCCGCACGCGCGCTACACTGATGCATTCAACAAGCCTATCCCTAGCCGAAAGGCTCGGGTAATCTTTGAAACTGCATCGTGATGGGGATAGATTATTGCAATTATTAGTCTTCAACGAGGAATGCCTAGTAAGCGCAATTCATCAGATTGCGTTGATTACGTCCCTGCCCTTTGTACACACCGCCCGTCGCTACTACCGATTGAATGGCTCAGTGAGGCCTTCGGACTGGCTCGAGGAGGTTGGCAACGACCACCTCAAGCCGGAAAGTTCGTCAAACTCGGTCATTTAGAGGAAGTAAAAGTCGTAA

>denovo205	04_721626
ATAACAGGTCTGTGATGCCCTTAGATGTCCTGAGCTGCACGCGCGCTACACTGATGCATTCAACAAGCCTATCCCTAGCCGAAAGGCTCGGGTAATCTTTGAAACTGCATCGTGATGGGGATAGATTATTGCAATTATTAGTCTTCAACGAGGAATGCCTAGTAAGCGCAATTCATCAGATTGCGTTGATTACGTCCCTGCCCTTTGTACACACCGCCCGTCGCTACTACCGATTGAATGGCTTAGTGAGGCCTTGGGATTCGGGTACTGCAGAAATGTATTACCTGGAGAACTTGTACAAACTTGGTCATTTAGAGGAAGTAAAAGTCGTAACAAGGTTT

>denovo206	06_721628
ATAACAGGTCTGTGATGCCCTTAGATGTTCTGGGCTGCACGCGCGCTACAATGATAGGATCATCAAGTAATTTTACGATATGCTTAGCTGGAAGGCTTGGCTAATCTTCAAGTCCTATCGTGCTTGGGATAGATGATTGCAATTATTCATCTCAAACCAGGAATTCCTAGTAATCGTAGCTCATCAGGCTGCGATGATTACGTCCCTGCCCCTTGTACACACCGCCCGTCGCTGCTACCGATTGGATGATCCGGTGAAATCCTCGGACTGAGGTAATTATCTAGCAGCAATGTTAGATGTTATTTTGGGAAGTTGATTAAACCTTATCATCTAGAGGAAGC

>denovo207	13_721631
ATAACAGGTCTGTGATGCCCTTAGATGTTCTGGGCTGCACGCGCGCTACAATGATAGAATCATCAAGTAATTTTACGATATGCTTCACCGGAAGGTGTGGCTAATCTTCAAGTTCTATCGTGCTTGGGATAGATGATTGCAATTATTCATCTCAAACCAGGAATTCCTAGTAATCGTAGCTCATCAGGCTGCGATGATTACGTCCCTGCCCCTTGTACACACCGCCCGTCGCTGCTACCGATTGGATGATCCGGTGAAATCCTCGGACTAGAGTAGTTATCTAGCAGCAATGTTAGATGCTATTTTGGGAAGTTGATTAAACCTTATCATCTAGAGGAAGC

>denovo208	05_721634
ATAACAGGTCTGTGATGCCCTTAGATGTCCTGGGCCGCACGCGTGCTACACTGACGCATACAGCGAGTACTTCCCAGCTCCGTGAGGCAGCTGGTAATCAGCAATATGCGTCGTGATGGGGATAGATCTTTGGAATTATAGATCTTGAACGAGGAATTCCTAGTAGGCGCAAGTCATTACCTTGCGCCGATTAAGTCCCTGCCCTTTGTACACACCGCCCGTCGCTACTACCGATTGAATGGCTTAGTGAGGCCTTGGGATTCATGTCGGCAGCAATGTTGGACACGGAAAACTTGGTCAAACTTGGTCATTTAGAGGAAGTAAAAGTCGTAACAAGGTTT
