# Supplementary material for: Assessment of biomass potentials of microalgal communities in open pond raceways using mass cultivation
Source: PeerJ. 2020 Jul 16;8:e9418. doi: 10.7717/peerj.9418 (PMC7369025; doi:10.7717/peerj.9418)
Supplement: Data S4 [file peerj-08-9418-s021.zip › 18S rRNA_OPR_Sep to Nov.fasta]

>denovo0	03.10.18s_147679
ATAACAGGTCTGTGATGCCCTTAGATGTTCTGGGCCGCACGCGCGCTACACTGATGCATTCAACAAGCCTATCCCTAGCCGAAAGGCTCGGGTAATCTTTGAAACTGCATCGTGATGGGGATAGATTATTGCAATTATTAGTCTTCAACGAGGAATGCCTAGTAAGCGCAATTCATCAGATTGCGTTGATTACGTCCCTGCCCTTTGTACACACCGCCCGTCGCTCCTACCGATTGGGTGTGCTGGTGAAGTGTTCGGATTGGCAATTGAAGGTGGCAACACCGTCGATTGCCGAGAAGTTCATTAAACCCTCCCACCTAGAGGAAGGAGAAGTCGTAACAAGGTTTCCGTAGGTGAACCTGCAGAAGGG

>denovo1	03.11.18s_265639
ATAACAGGTCTGTGATGCCCTTAGATGTTCTGGGCCGCACGCGCGCTACACTGATGCATTCAACAAGCCTATCCCTAGCCGAAAGGCTCGGGTAATCTTTGAAACTGCATCGTGATGGGGATAGATTATTGCAATTATTAGTCTTCAACGAGGAATGCCTAGTAAGCGCAATTCATCAGATTGCGTTGATTACGTCCCTGCCCTTTGTACACACCGCCCGTCGCTCCTACCGATTGGGTGTGCTGGTGAAGTGTTCGGATTGGCAACTATCGGTGGCAACACCGTCGGTTGCCGAGAAGTTCATTAAACCCTCCCACCTAGAGGAAGGAGAAGTCGTAACAAGGTTTCCGTAGGTGAACCTGCAGAAGGC

>denovo2	01.10.18s_286518
ATAACAGGTCTGTGATGCCCTTAGATGTTCTGGGCCGCACGCGCGCTACACTGATGAAGTCAGCGAGTTCATTCCTTGGCCGGAAGGCCCGGGTAATCTTGTGAAACTTCATCGTGCTGGGGATAGAGCATTGCAATTATTGCTCTTCAACGAGGAATTCCTAGTAAGCGTAAGTCATCAGCTTACGTTGATTACGTCCCTGCCCTTTGTACACACCGCCCGTCGTTACTACCGATTGAATGTCTTAGTGAGGTCTCGGGATCGGCGCCTAGACCAGCAATGGAATTAGGTGCTGAAAACTTGCCCAAACTTGGTCATTTAGAGGAAGTACAAGTCGTAACAAGGTATCCGTAGGTGAACCTGCAGAAG

>denovo3	01.09.18s_288868
ATAACAGGTCTGTGATGCCCTTAGATGTTCTGGGCCGCACACGCGCTACACTGAAGGAGGCAACGTGTTTGTCTGGCTCGAAAGAGTCGGGTAACCCGTTTAATCTCCTTCGTGCTAGGGATTGAGGTTTGCAATTGTCCTTCATGAACGAGGAATTCCCAGTAAGTGCAAGTCATAAGCTTGCGCTGACTACGTCCCTGCCCTTTGTACACACCGCCCGTCGCTACTACCGATTGAATGATTTAGTGAGGACTTCGGACTGAGGCCGATGCAGCTTTCGGGTTGCGCCGGTATTTCGGAAAGATGTCCAAACTGTATCATTTAGAGGAAGTAAAAGTCGTAACAAGGTTTCCGTAGGTGAACCTGCAG

>denovo4	01.09.18s_298070
ATAACAGGTCTGTGATGCCCTTAGATGTTCTGGGCTGCACGCGCGCTACACTGATGCATTCAACAAGTTTGCTAACCTTTCCTGAAAAGGATGGGTAATCTTGTGAAAGTGCATCGTGATGGGGATAGATTATTGCAATTATTAATCTTCAACGAGGAATTCCTAGTAAGCGCGAGTCATCAGCTCGTGCTGATTACGTCCCTGCCCTTTGTACACACCGCCCGTCGCTCCTACCGATTGAGTGATCCGGTGAATAATTTGAACTGCAGTACTGTCCAGGTATTCCTGGATAGAACAGTGGAAAGTCTAGTGAACCTTATCACTTAGAGGAAGGAGAAGTCGTAACAAGGTTTCCGTAGGTGAACCTGC

>denovo5	01.09.18s_302199
ATAACAGGTCTGTGATGCCCTTAGATGTTCTGGGCCGCACGCGCGCTACACTGATGAAGTCAGCGAGTTCATTCCTTGGCCGAGAGGTCTGGGTAATCTTGTGAAACTTCATCGTGCTGGGGATAGACCATTGTAATTATTGGTCTTCAACGAGGAATTCCTAGTAAGCGCGAGTCATCAGCTCGCGTTGATTACGTCCCTGCCCTTTGTACACACCGCCCGTCGCTACTACCGATTGAATGGCTTAGTGAGGCCTTGGGATTCGGGTACTGCAGAAATGTATTACCTGGAGAACTTGTACAAACTTGGTCATTTAGAGGAAGTAAAAGTCGTAACAAGGTTTCCGTAGGTGAACCTGCAGAAGG

>denovo6	03.11.18s_305535
ATAACAGGTCTGTGATGCCCTTAGATGTTCTGGGCCGCACGCGCGCTACACTGATGCATTCAACAAGCCTATCCCTAGCCGAAAGGCTCGGGTAATCTTTGAAACTGCATCGTGATGGGGATAGATTATTGCAATTATTAGTCTTCAACGAGGAATGCCTAGTAAGCGCAATTCATCAGATTGCGTTGATTACGTCCCTGCCCTTTGTACACACCGCCCGTCGCTACTACCGATTGAATGGCTTAGTGAGGCCTTGGGATTCGGGTACTGCAGAAATGTATTACCTGGAGAACTTGTACAAACTTGGTCATTTAGAGGAAGTAAAAGTCGTAACAAGGTTTCCGTAGGTGAACCTGCAGAAGGC

>denovo7	01.09.18s_313507
ATAACAGGTCTGTGATGCCCTTAGATGTTCTGGGCCGCACGCGCGCTACACTGATGCATTCAACAAGCCTATCCTTGACCGAAAGGTCCGGGTAATCTTTGAAACTGCATCGTGATGGGGATAGATTATTGCAATTATTAGTCTTCAACGAGGAATGCCTAGTAAGCGCAATTCATCAGATTGCGTTGATTACGTCCCTGCCCTTTGTACACACCGCCCGTCGCTCCTACCGATTGGGTGTGCTGGTGAAGTGTTCGGATTGGCAATTGAAGGTGGCAACACCGTCGATTGCCGAGAAGTTCATTAAACCCTCCCACCTAGAGGAAGGAGAAGTCGTAACAAGGTTTCCGTAGGTGAACCTGCA

>denovo8	01.09.18s_315252
ATAACAGGTCTGTGATGCCCTTAGATGTTCTGGGCCGCACGCGCGCTACACTGATGCATTCAACAAGCCTATCCCTAGCCGAAAGGCTCGGGTAATCTTTGAAACTGCATCGTGATGGGGATAGATTATTGCAATTATTAGTCTTCAACGAGGAATGCCTAGTAAGCGCAATTCATCAGATTGCGTTGATTACGTCCCTGCCCTTTGTACACACCGCCCGTCGCTCCTACCGATTGGGTGTGCTGGTGAAGTGTTCGGATTGGCAACTAAGGGTGGCAACACCTCTGGTTGCCGAGAAGTTCATTAAACCCTCCCACCTAGAGGAAGGAGAAGTCGTAACAAGGTTTCCGTAGGTGAACCTGCA

>denovo9	01.09.18s_318958
ATAACAGGTCTGTGATGCCCTTAGATGTTCTGGGCCGCACGCGCGCTACACTGATGCATTCAACAAGCCTATCCCTAGCCGAAAGGCTCGGGTAATCTTTGAAACTGCATCGTGATGGGGATAGATTATTGCAATTATTAGTCTTCAACGAGGAATGCCTAGTAAGCGCAATTCATCAGATTGCGTTGATTACGTCCCTGCCCTTTGTACACACCGCCCGTCGCTCCTACCGATTGGGTGTGCTGGTGAAGTGTTCGGATTGGCGACCGGGGGCGGTCTCCGCTCTCGGCCGCCGAGAAGTTCATTAAACCCTCCCACCTAGAGGAAGGAGAAGTCGTAACAAGGTTTCCGTAGGTGAACCTGC

>denovo10	01.09.18s_322243
ATAACAGGTCTGTGATGCCCTTAGATGTTCTGGGCTGCACGCGCGCTACACTGATGAAGTCAGCGAGTCTTTCCTTGGCCGAGAGGTCTGGGTAATCTTGTGAAACTTCATCGTGCTGGGGATAGAGCATTGTAATTATTGCTCTTCAACGAGGAATTCCTAGTAAGCGTGAGTCATCAGCTCACGTTGATTACGTCCCTGCCCTTTGTACACACCGCCCGTCGCTACTACCGATTGAATGGCTTAGTGAGGCCTTGGGATTCATGTCGGCAGCAATGTTGGACACGGAAAACTTGGTCAAACTTGGTCATTTAGAGGAAGTAAAAGTCGTAACAAGGTTTCCGTAGGTGAACCTGCAGAAGG

>denovo11	01.09.18s_325191
ATAACAGGTCTGTGATGCCCTTAGATGTTCTGGGCCGCACGCGCGCTACACTGATGCATTCAACAAGCCTATCCCTAGCCGAAAGGCTCGGGTAATCTTTGAAACTGCATCGTGATGGGGATAGATTATTGCAATTATTAGTCTTCAACGAGGAATGCCTAGTAAGCGCAATTCATCAGATTGCGTTGATTACGTCCCTGCCCTTTGTACACACCGCCCGTCGCTCCTACCGATTGGGTGTGCTGGTGAAGTGTTCGGATTGGCAGAAGCGGGTGGCAACACCTGCTACTGCCGAGAAGTTCATTAAACCCTCCCACCTAGAGGAAGGAGAAGTCGTAACAAGGTTTCCGTAGGTGAACCTGC

>denovo12	01.09.18s_327620
ATAACAGGTCTGTGATGCCCTTAGATGTTCTGGGCCGCACGCGCGCTACACTGATGCATTCAACAAGCCTATCCCTAGCCGAAAGGCTCGGGTAATCTTTGAAACTGCATCGTGATGGGGATAGATTATTGCAATTATTAGTCTTCAACGAGGAATGCCTAGTAAGCGCAATTCATCAGATTGCGTTGATTACGTCCCTGCCCTTTGTACACACCGCCCGTCGCTCCTACCGATTGAGTGATCCGGTGAATAATTTGAACTGCAGTACTGTCCAGGTATTCCTGGATAGAACAGTGGAAAGTCTAGTGAACCTTATCACTTAGAGGAAGGAGAAGTCGTAACAAGGTTTCCGTAGGTGAACCT

>denovo13	01.09.18s_329180
ATAACAGGTCTGTGATGCCCTTAGATGTTCTGGGCCGCACGCGCGCTACACTGATGCATTCAACAAGCCTATCCCTAGCCGAAAGGCTCGGGTAATCTTTGAAACTGCATCGTGATGGGGATAGATTATTGCAATTATTAGTCTTCAACGAGGAATGCCTAGTAAGCGCAATTCATCAGATTGCGTTGATTACGTCCCTGCCCTTTGTACACACCGCCCGTCGCTCCTACCGATTGGGTGTGCTGGTGAAGTGTTCGGATTGGCAGCTTAGGGTGGCAACACCTCAGGTCTGCCGAGAAGTTCCCTAAACCCTCCCACCTAGAGGAAGGAGAAGTCGTAACAAGGTTTCCGTAGGTGAACCTG

>denovo14	01.09.18s_333213
ATAACAGGTCTGTGATGCCCTTAGATGTTCTGGGCTGCACGCGCGCTACACTGACGAGGTCAGCAAGTATAATCCTTGACCGGAAGGTCTGGGTAATCTTTTGAAACCTTGTCGTGCTGGGGATAGACCATTGCAATTATTGGTCTTCAACGAGGAATTCCTAGTAAGCGCAAGTCATCAGCTTGCGTTGATTACGTCCCTGCCCTTTGTACACACCGCCCGTCGCTACTACCGATTGAATGGCTTAGTGAGGCCTCCGGATTGCCTTTTAGGTGAAAAGTTGGTCAAACTTGGTCATTTAGAGGAAGTAAAAGTCGTAACAAGGTTTCCGTAGGTGAACCTGCAGAAGG

>denovo15	01.09.18s_334137
ATAACAGGTCTGTGATGCCCTTAGATGTTCTGGGCCGCACGCGCGCTACACTGATGCATTCAACAAGCCTATCCCTAGCCGAAAGGCTCGGGTAATCTTTGAAACTGCATCGTGATGGGGATAGATTATTGCAATTATTAGTCTTCAACGAGGAATGCCTAGTAAGCGCAATTCATCAGATTGCGTTGATTACGTCCCTGCCCTTTGTACACACCGCCCGTCGCTCCTACCGATTGGGTGTGCTGGTGAAGTGTTCGGATTGGTAAGGGTGGTGGTCTTCACTGCCCTTGCTGAGAAGTTCATTAAACCCTCCCGCCTAGAGGAAGGAGAAGTCGTAACAAGGTTTCCGT

>denovo16	01.09.18s_336129
ATAACAGGTCTGTGATGCCCTTAGATGTTCTGGGCCGCACGCGCGCTACACTGATGCATTCAACAAGCCTATCCCTAGCCGAAAGGCTCGGGTAATCTTTGAAACTGCATCGTGATGGGGATAGATTATTGCAATTATTAGTCTTCAACGAGGAATGCCTAGTAGGCGCAATTCATCAGATTGCGCCGACTACGTCCCTGCCCTTTGTACACACCGCCCGTCGCTCCTACCGATTGGGTGTGCTGGTGAAGTGTTCGGATTGGCAATTGAAGGTGGCAACACCGTCGATTGCCGAGAAGTTCATTAAACCCTCCCACCTAGAGGAAGGAGAAGTCGTAACAAGGTTTCCG

>denovo17	01.10.18s_337836
ATAACAGGTCTGTGATGCCCTTAGATGTTCTGGGCCGCACGCGCGCTACACTGGCAGGTTCATCGAGTTTATAACCTTGACCGAAAGGTCTGGGTAATCTTCTCAATGCCTGCCGTGCTGGGGATAGATCATTGTAATTATTGATCTTCAACGAGGAATTCCTAGTAAACGCAAGTCATTAACTTGCATTGATTACGTCCCTGCCCTTTGTACACACCGCCCGTCGCTACTACCGATTGAATGGCTTAGTGAGCTCTACGGACTGCGAGTCGCGAGGCAACTTGCGGCTTGTGGGAAGTAGATCAAACTTGATCATTTAGAGGAAGTAAAAGTCGTAACAAGGTTTCCGT

>denovo18	01.09.18s_341135
ATAACAGGTCTGTGATGCCCTTAGATGTTCTGGGCCGCACGCGCGCTACACTGATGCATTCAACAAGCCTATCCCTAGCCGAAAGGCTCGGGTAATCTTTGAAACTGCATCGTGATGGGGATAGATTATTGCAATTATTAGTCTTCAACGAGGAATGCCTAGTAAGCGCGAGTCATCAGCTCGCGTTGATTACGTCCCTGCCCTTTGTACACACCGCCCGTCGCTCCTACCGATTGGGTGTGCTGGTGAAGTGTTCGGATTGGCAATTGAAGGTGGCAACACCGTCGATTGCCGAGAAGTTCATTAAACCCTCCCACCTAGAGGAAGGAGAAGTCGTAACAAGGTTTC

>denovo19	01.09.18s_342587
ATAACAGGTCTGTGATGCCCTTAGATGTTCTGGGCCGCACGCGCGCTACACTGATGCATTCAACGAGCTTAGCCTTGGCCGAGAGGCCCGGGTAATCTTTGAAACTGCATCGTGATGGGGATAGATTATTGCAATTATTAGTCTTCAACGAGGAATGCCTAGTAAGCGCAATTCATCAGATTGCGTTGATTACGTCCCTGCCCTTTGTACACACCGCCCGTCGCTCCTACCGATTGGGTGTGCTGGTGAAGTGTTCGGATTGGCAATTGAAGGTGGCAACACCGTCGATTGCCGAGAAGTTCATTAAACCCTCCCACCTAGAGGAAGGAGAAGTCGTAACAAGGTTTC

>denovo20	01.09.18s_343887
ATAACAGGTCTGTGATGCCCTTAGATGTTCTGGGCCGCACGCGCGCTACACTGATGCATTCAACAAGCCTATCCTTGACCGAAAGGTCCGGGTAATCTTTGAAACTGCATCGTGATGGGGATAGATTATTGCAATTATTAGTCTTCAACGAGGAATGCCTAGTAGGCGCAATTCATCAGATTGCGCCGACTACGTCCCTGCCCTTTGTACACACCGCCCGTCGCTCCTACCGATTGGGTGTGCTGGTGAAGTGTTCGGATTGGCAACTAAGGGTGGCAACACCTCTGGTTGCCGAGAAGTTCATTAAACCCTCCCACCTAGAGGAAGGAGAAGTCGTAACAAGGTTTC

>denovo21	01.10.18s_345646
ATAACAGGTCTGTGATGCCCTTAGATGTTCTGGGCCGCACGCGCGCTACACTGATGAAGTCAACGAGTATATCCTTGGCCGGAAGGCCCGGGTAATCTTGTGAAACTTCATCGTGCTGGGGATAGTCCATTGCAATTATTGGACTTCAACGAGGAATTCCTAGTAAGCGTGAGTCATCAGCTCGCGTTGATTACGTCCCTGCCCTTTGTACACACCGCCCGTCGCTACTACCGATTGAATGGCTTAGTGAGGCCTTCGGATTGATAAAATGACTCCAGCAATGGAGACACTTTGTTGAAAAGTTGGTCAAACTTGGTCATTTAGAGGAAGTAAAAGTCGTAACAAGGT

>denovo22	01.09.18s_346600
ATAACAGGTCTGTGATGCCCTTAGATGTTCTGGGCCGCACGCGCGCTACACTGATGCATTCAACAAGCCTATCCTTGGCCGAGAGGCCCGGGTAATCTTTAAAACTGCATCGTGATGGGGATAGATTATTGCAATTATTAGTCTTCAACGAGGAATGCCTAGTAAGCGCAATTCATCAGATTGCGTTGATTACGTCCCTGCCCTTTGTACACACCGCCCGTCGCTCCTACCGATTGGGTGTGCTGGTGAAGTGTTCGGATTGGCAATTGAAGGTGGCAACACCGTCGATTGCCGAGAAGTTCATTAAACCCTCCCACCTAGAGGAAGGAGAAGTCGTAACAAGGTTTC

>denovo23	01.10.18s_348193
ATAACAGGTCTGTGATGCCCTTAGATGTTCTGGGCCGCACGCGCGCTACACTGATGCATTCAACAAGCCTATCCCTAGCCGAAAGGCTCGGGTAATCTTTGAAACTGCATCGTGATGGGGATAGATTATTGCAATTATTAGTCTTCAACGAGGAATGCCTAGTAAGCGCAATTCATCAGATTGCGTTGATTACGTCCCTGCCCTTTGTACACACCGCCCGTCGCTCCTACCGATTGGGTGTGCTGGTGAAGTGTTCGGATTGGCATCTGGGGGCGGTCTCCGCTCTCTGACGCCGAGAAGTTCATTAAACCCTCCCACCTAGAGGAAGGAGAAGTCGTAACAAGGTTT

>denovo24	01.10.18s_348327
ATAACAGGTCTGTGATGCCCTTAGATGTTCTGGGCCGCACGCGCGCTACACTGATGCATTCAATGAGCCTATCCTTGGTCGAGAGACCTGGGTAAACTTATAAAATGCATCGTGATGGGGATAGATTATTGCAATTATTAGTCTTCAACGAGGAATGCCTAGTAAGCGCAATTCATCAGATTGCGTTGATTACGTCCCTGCCCTTTGTACACACCGCCCGTCGCTCCTACCGATTGGGTGTGCTGGTGAAGTGTTCGGATTGGCAATTGAAGGTGGCAACACCGTCGATTGCCGAGAAGTTCATTAAACCCTCCCACCTAGAGGAAGGAGAAGTCGTAACAAGGTTTC

>denovo25	01.10.18s_349200
ATAACAGGTCTGTGATGCCCTTAGATGTTCTGGGCCGCACGCGCGCTACACTGATGCATTCAATGAGCCTATCCTTGGTCGAGAGACCTGGGTAAACTTATAAAATGCATCGTGATGGGGATAGATTATTGCAATTATTAGTCTTCAACGAGGAATGCCTAGTAAGCGCGAGTCATCAGCTCGCGTTGATTACGTCCCTGCCCTTTGTACACACCGCCCGTCGCTCCTACCGATTGGGTGTGCTGGTGAAGTGTTCGGATTGGTAAGGGTGGTGGTCTTCACTGCCCTTGCTGAGAAGTTCATTAAACCCTCCCGCCTAGAGGAAGGAGAAGTCGTAACAAGGTTTCC

>denovo26	01.09.18s_349996
ATAACAGGTCTGTGATGCCCTTAGATGTCCTGGGCCGCACGCGCGCTACACTGATGCGTTCAACGAGTCTATAACCTTGGCCGGAAGGTCCGGGTAATCTTGGAATGCGCATCGTGATAGGGATAGATTATTGCAACTATTAATCTTGAACGAGGAATTCCTAGTAAACGCGAGTCATCAGCTCGCATTGATTACGTCCCTGCCCTTTGTACACACCGCCCGTCGCACCTACCGATTGAATGATTCGGTGAAGCGTTCGGACTTCGCCACTGGCCTCGGCCGGCGGCGAGGGAAGTTCTCTAAACCTCATCATTTAGAGGAAGGTGAAGTCGTAACAAGGTTTCCGTA

>denovo27	01.09.18s_350906
ATAACAGGTCTGTGATGCCCTTAGATGTTCTGGGCCGCACGCGCGCTACACTGATGCATTCAACAAGCCTATCCTTGACCGAAGGGTCTGGGTAATCTTTGAAACTGCATCGTGATGGGGATAGATTATTGCAATTATTAGTCTTCAACGAGGAATGCCTAGTAAGCGCAAGTCATCAGCTTGCGTTGATTACGTCCCTGCCCTTTGTACACACCGCCCGTCGCTCCTACCGATTGGGTGTGCTGGTGAAGTGTTCGGATTGGCAGCTTAGGGTGGCAACACCTCAGGTCTGCCGAGAAGTTCCCTAAACCCTCCCACCTAGAGGAAGGAGAAGTCGTAACAAGGTTT

>denovo28	01.09.18s_351337
ATAACAGGTCTGTGATGCCCTTAGATGTTCTGGGCCGCACGCGCGCTACACTGATGCATTCAACAAGCCTATCCCTAGCCGAAAGGCTCGGGTAATCTTTGAAACTGCATCGTGATGGGGATAGATTATTGCAATTATTAGTCTTCAACGAGGAATGCCTAGTAAGCGCAATTCATCAGATTGCGTTGATTACGTCCCTGCCCTTTGTACACACCGCCCGTCGCTACTACCGATTGAATGGCTTAGTGAGGCCTCCGGATCGCCTTTTAGGTGAAAAGTTGGTCAAACTTGGTCATTTAGAGGAAGTAAAAGTCGTAACAAGGTTTCCGTAGGTGAACCTGCGGAAGG

>denovo29	01.10.18s_351698
ATAACAGGTCTGTGATGCCCTTAGATGTTCTGGGCGGCACGCGAGTTACAATGAAGCCATAAGCGTGCTCCTTGTTCGAAAGAATTGGGTAATCACTTAACCGGCTTCGTAGTTGGGATTATGGACTGAAAAAGTTCATATGAACCAGGAATAACTTGTAAGCATGAGTCACTAGCTTGTGTTGAATACGTCCCTTGAGTTTGTACACACCGCCCGTCGCTAGTACCGACGAGTTATTTAGTGAGATCTTTGGAGGTGAGCTCTACGGTGACTTGTTTACTGTGGCTGTATTACCAAAGTTGATCAAACTTGATGATTTGGAGGAACTAAAAGTCGTAACAAGGTTTC

>denovo30	01.09.18s_351981
ATAACAGGTCTGTGATGCCCTTAGATGTTCTGGGCTGCACGCGCGCTACACTGACGCAATCAGCGAGTACTACCTTGGCCGAGAGGTCCGGGAAATCTTGTGAAACTGCGTCGTGCTGGGGATAGATCATTGCAATTATTGGTCTTGAACGAGGAATTCCTAGTAAGCGCAAGTCATCAGCTTGCGTTGATTACGTCCCTGCCCTTTGTACACACCGCCCGTCGCTCCTACCGATTGGGTGTGCTGGTGAAGTGTTCGGATTGGCAATTGAAGGTGGCAACACCGTCGATTGCCGAGAAGTTCATTAAACCCTCCCACCTAGAGGAAGGAGAAGTCGTAACAAGGTTT

>denovo31	01.09.18s_352445
ATAACAGGTCTGTGATGCCCTTAGATGTTCTGGGCCGCACGCGCGCTACACTGATGCATTCAACAAGCCTATCCTTGGCCGAGAGGCCCGGGTAATCTTTAAAACTGCATCGTGATGGGGATAGATTATTGCAATTATTAGTCTTCAACGAGGAATGCCTAGTAAGCGCGAGTCATCAGCTCGCGTTGATTACGTCCCTGCCCTTTGTACACACCGCCCGTCGCTCCTACCGATTGGGTGTGCTGGTGAAGTGTTCGGATTGGCAGAAGCGGGTGGCAACACCTGCTACTGCCGAGAAGTTCATTAAACCCTCCCACCTAGAGGAAGGAGAAGTCGTAACAAGGTTTC

>denovo32	01.11.18s_352942
ATAACAGGTCTGTGATGCCCTTAGATGTTCTGGGCCGCACGCGCGCTACACTGATGAAGTCAGCGAGTTCACTCCTTGGCCGGAAGGCCCGGGTAATCTTGTGAAACTTCATCGTGCTGGGGATAGAGCATTGCAATTATTGCTCTTCAACGAGGAATTCCTAGTAAGCGTAAGTCATCAGCTTACGTTGATTACGTCCCTGCCCTTTGTACACACCGCCCGTCGTTACTACCGATTGAATGTCTTAGTGAGGTCTCGGGATCGGCACTTAAACCAGCAATGGAATTAAGTGCTGAGAACTTGCCCAAACTTGGTCATTTAGAGGAAGTACAAGTCGTAACAAGGTAT

>denovo33	01.09.18s_353563
ATAACAGGTCTGTGATGCCCTTAGATGTTCTGGGCTGCACGCGCGCTACACTGACGCAATCAGCGAGTACTACCTTGGCCGAGAGGTCCGGGAAATCTTGTGAAACTGCGTCGTGCTGGGGATAGATCATTGCAATTATTGGTCTTGAACGAGGAATTCCTAGTAAGCGCAAGTCATCAGCTTGCGTTGATTACGTCCCTGCCCTTTGTACACACCGCCCGTCGCTACTACCGATTGAATGGCTTAGTGAGGCCTTTGGATCGGCCTTGGGCGCAAGCTTCAAGGCGTGAGAAATTGGACAAACTTGGTCATTTAGAGGAAGTATAAGTCGTAACAAGGTTTCCGTAG

>denovo34	01.09.18s_354009
ATAACAGGTCTGTGATGCCCTTAGATGTTCTGGGCCGCACGCGCGCTACACTGATGCATTCAACGAGCCTAGCCTTGGCCGAGAGGCCCGGGTAATCTTTGAAACTGCATCGTGATGGGGATAGATTATTGCAATTATTAATCTTCAACGAGGAATGCCTAGTAAGCGCAAGTCATCAGCTTGCGTTGATTACGTCCCTGCCCTTTGTACACACCGCCCGTCGCTCCTACCGATTGGGTGTGCTGGTGAAGTGTTCGGATTGGCAATTGAAGGTGGCAACACCGTCGATTGCCGAGAAGTTCATTAAACCCTCCCACCTAGAGGAAGGAGAAGTCGTAACAAGGTTTC

>denovo35	01.09.18s_354170
ATAACAGGTCTGTGATGCCCTTCGATGTTCTGGGCTGCACGCGCGCTACAATGACAATGTCAGCGAGTTTTTTAGCTTGGGCGAAAGCTCTGGCAAATCTTCGAAACGTTGTCGTACTATGGATTGTTGATTGCAACTATTCGACATAAAACAGGAATACCTAGTAGACGTGCTTCATCAGAGTACGTCGATTACGTCCCTGCCCTTTGTACACACCGCCCGTCGCTCCTACCGATTGGGTGTGCTGGTGAAGTGTTCGGATTGGCAATTGAAGGTGGCAACACCGTCGATTGCCGAGAAGTTCATTAAACCCTCCCACCTAGAGGAAGGAGAAGTCGTAACAAGGTT

>denovo36	01.09.18s_354763
ATAACAGGTCTGTGATGCCCTTAGATGTTCTGGGCCGCACACGCGCTACACTGAAGGAGGCAACGTGTTTGTCTGGCTCGAAAGAGTCGGGTAACCCGTTTAATCTCCTTCGTGCTGGGGATTGAGGTTTGCAATTGTCCTTCATGAACGAGGAATTCCCAGTAAGTGCAAGTCATAACCTTGCGCTGACTACGTCCCTGCCCTTTGTACACACCGCCCGTCGCTCCTACCGATTGGGTGTGCTGGTGAAGTGTTCGGATTGGCAATTGAAGGTGGCAACACCGTCGATTGCCGAGAAGTTCATTAAACCCTCCCACCTAGAGGAAGGAGAAGTCGTAACAAGGTTTC

>denovo37	01.09.18s_355094
ATAACAGGTCTGTGATGCCCTTAGATGTTCTGGGCCGCACGCGCGCTACACTGATGCATTCAACAAGCCTATCCCTAGCCGAAAGGCTCGGGTAATCTTTGAAACTGCATCGTGATGGGGATAGATTATTGCAATTATTAATCTTCAACGAGGAATTCCTAGTAAGCGCGAGTCATCAGCTCGTGCTGATTACGTCCCTGCCCTTTGTACACACCGCCCGTCGCTCCTACCGATTGGGTGTGCTGGTGAAGTGTTCGGATTGGCAATTGAAGGTGGCAACACCGTCGATTGCCGAGAAGTTCATTAAACCCTCCCACCTAGAGGAAGGAGAAGTCGTAACAAGGTTTC

>denovo38	01.09.18s_355430
ATAACAGGTCTGTGATGCCCTTAGATGTTCTGGGCCGCACACGCGCTACACTGAAGGAGGCAACGTGTTTGTCTGGCTCGAAAGAGTCGGGTAACCCGTTTAATCTCCTTCGTGCTGGGGATTGAGGTTTGCAATTGTCCTTCATGAACGAGGAATTCCCAGTAAGTGCAAGTCATAACCTTGCGCTGACTACGTCCCTGCCCTTTGTACACACCGCCCGTCGCTACTACCGATTGAATGATTTAGTGAGGACTTCGGACTGAGGCCGATGCGACTTCCGGGTTGCGCCGGTATTTCGGAAAGATGTCCAAACTGTATCATTTAGAGGAAGTAAAAGTCGTAACAAGG

>denovo39	01.09.18s_355684
ATAACAGGTCTGTGATGCCCTTAGATGTTCTGGGCCGCACGCGCGCTACACTGATGCATTCAACAAGCCTATCCCTAGCCGAAAGGCTCGGGTAATCTTTGAAACTGCATCGTGATGGGGATAGATTATTGCAATTATTAGTCTTCAACGAGGAATGCCTAGTAAGCGCAATTCATCAGATTGCGTTGATTACGTCCCTGCCCTTTGTACACACCGCCCGTCGCTACTACCGATTGAATGGTTTAGTGAGATCTTCGGATTGGTCCGGAGTTGGCTTCACGGTCGACTCTAGGTGCTGAGAAGATGATCAAACTTGATCATTTAGAGGAAGTAAAAGTCGTAACAAGG

>denovo40	01.09.18s_355867
ATAACAGGTCTGTGATGCCCTTAGATGTCCTGAGCTGCACGCGTACTACAATGGCACTTTCAACGAGTTTTTCCTGATCCGAAAGGATTTGGGTAATCTTTTTAGTGAGTGCCGTGATTGGGATAGATCTTTGTAATTGTGGATCTTGAACTAGGAATTCCTAGTAAGCGCGATTCATCAAATCGTGCTGATTACGTCCCTGCAAAATGTACACACCGCCCGTCGCTCCTACCGATTGGGTGTGCTGGTGAAGTGTTCGGATTGGCAATTGAAGGTGGCAACACCGTCGATTGCCGAGAAGTTCATTAAACCCTCCCACCTAGAGGAAGGAGAAGTCGTAACAAGGTT

>denovo41	01.09.18s_356351
ATAACAGGTCTGTGATGCCCTTAGATGTTCTGGGCCGCACGCGCGCTACACTGATGCATTCAACAAGCCTATCCCTAGCCGAAAGGCTCGGGTAATCTTTGAAACTGCATCGTGATGGGGATAGATTATTGCAATTATTAGTCTTCAACGAGGAATGCCTAGTAAGCGCAATTCATCAGATTGCGTTGATTACGTCCCTGCCCTTTGTACACACCGCCCGTCGCACCTACCGATTGAATGATTCGGTGAAGATTCCGGACTCGCCGCCGTCGGACCCTCACGGGTTTGACAGCAGCGGGGAAGCTATCTAAACCTCATCATTTAGAGGAAGGTGAAGTCGTAACAAGG

>denovo42	01.09.18s_356667
ATAACAGGTCTGTGATGCCCTTAGATGTTCGGGGCCGCACGCGCGCTACACTGAAGGGATAAGCGTGTTTTTCCTGCTCCGAAAGGAGTGGGTAATCCGCTGAAACCCCTTCGTGATTGGGATCGGGGCTTGAAATTATTCTCCGTGAACGAGGAATTCCCAGTAAGCGCGAGTCACAAGCTCGCGTTGATTACGTCCCTGCCCTTTGTACACACCGCCCGTCGCTACTACCGATTGAATGGTTTAGTGAGATCTTCGGATTGGTCCGGAGTTGGCTTCACGGTCGACTCTAGGTGCTGAGAAGATGATCAAACTTGATCATTTAGAGGAAGTAAAAGTCGTAACAAG

>denovo43	01.09.18s_356830
ATAACAGGTCTGTGATGCCCTTAGATGTTCTGGGCCGCACGCGCGCTACACTGATGCATTCAACAAGCCTATCCCTAGCCGAAAGGCTCGGGTAATCTTTGAAACTGCATCGTGATGGGGATAGATTATTGCAATTATTAGTCTTCAACGAGGAATGCCTAGTAAGCGCAATTCATCAGATTGCGTTGATTACGTCCCTGCCCTTTGTACACACCGCCCGTCGCTAGTACCGATTGAATGGCTTAGTGAGACCTCCGGATTGATAGTTCATTGGTGGCAACACCATAGAATCGTTGAGAAGCTGGTCAAACTTGGTCATTTAGAGGAACTAAAAGTCGTAACAAGGTA

>denovo44	01.09.18s_356982
ATAACAGGTCTGTGATGCCCTTCGATGTTCTGGGCTGCACGCGCGCTACAATGACAATGTCAGCGAGTTTTTTAGCTTGGGCGAAAGCTCTGGCAAATCTTCGAAACGTTGTCGTACTATGGATTGTTGATTGCAACTATTCGACATAAAACAGGAATACCTAGTAGACGTGCTTCATCAGAGTACGTCGATTACGTCCCTGCCCTTTGTACACACCGCCCGTCGCTCCTACCGATTGGAACATACGGTGAAAATCTCGGAGAGTGCAGTTCTTGTTGTGTAGTTCGCTATGCAGCTCCTGTGTTCAAAGTTATTTAAATCTCATGTTTTAGAGGAAGGAGAAGTCGT

>denovo45	01.09.18s_357660
ATAACAGGTCTGTGATGCCCTTAGATGTTCGGGGCCGCACGCGCGCTACACTGAAGGGATGAGCGTGTTTCTCCTGCTCCGAAAGGAGTGGGTAATCCGCTGAAACCCCTTCGTGATTGGGATCGGGGCTTGAAATTATTCTCCGTGAACGAGGAATTCCCAGTAAGCGCGAGTCATAAGCTCGCGTTGATTACGTCCCTGCCCTTTGTACACACCGCCCGTCGCTCCTACCGATTGGGTGTGCTGGTGAAGTGTTCGGATTGGCAATTGAAGGTGGCAACACCGTCGATTGCCGAGAAGTTCATTAAACCCTCCCACCTAGAGGAAGGAGAAGTCGTAACAAGGTTT

>denovo46	01.09.18s_357784
ATAACAGGTCTGTGATGCCCTTAGATGTTCTGGGCCGCACGCGCGCTACACTGATAAAGCCAGCGAGTGACGTCCTTGACCGACAGGTCTGGGCAATCTTGTGAACCTTTATCGTGATGGGGATTGTGTCTTGCAATTATTACACATGAACGAGGAATTCCTAGTAAGTGCGGGTCATCAGCTCGCGCTGATTACGTCCCTGCCCTTTGTACACACCGCCCGTCGATACAACCGATTGAATGGCTTAGTGAGGCCCTTGGATGCGCGGCCGCCTCGGCAGTCGCGCAGAAATCGTCCAAACTTGGTCATTTAGAGGATGTAAAAGTCGTAACAAGGTCTCCGTAGGTG

>denovo47	01.09.18s_357916
ATAACAGGTCTGTGATGCCCTTAGATGTCCTGAGCTGCACGCGTACTACAATGGCACTTTCAACGAGTTTTTCCTGATCCGAAAGGATTTGGGTAATCTTTTTAGTGAGTGCCGTGATTGGGATAGATCTTTGTAATTGTGGATCTTGAACTAGGAATTCCTAGTAAGCGCGATTCATCAAATCGTGCTGATTACGTCCCTGCAAAATGTACACACCGCCCGTCGCTTTTACCGATTGAGTGTTCAGGTGAGTCTTCTTGATAGTTGCAAAACTAAAAATTAAACAAACCTTAGCACTTAGAGGAAAAAGAAGTCGTAACAAGGTTTCCGTAGGTGAACCTGCAGAAG

>denovo48	03.11.18s_358191
ATAACAGGTCTGTGATGCCCTTAGATGTTCTGGGCCGCACGCGCGCTACACTGATACGGGCAACGAGTTTGGTACGGACGCGTAAAAAACGTCCGCCGTCCTTGGCCGATAGGCCCGGGTAATCTTGTCAATCCGTATCGTGCTAGGGATAGATTATTGCAATTATTAATCTTGAACGAGGAATTCCTAGTAAACGCAAGTCATCAGCTTGCATTGATTACGTCCCTGCCCTTTGTACACACCGCCCGTCGCACCTACCGATTGAATGATTCGGTGAAGATTCCGGACTCGCCGCCGTCGGACCCTCACGGGTTTGACAGCAGCGGGGAAGCTATCTAAACCTCATCA

>denovo49	01.09.18s_358314
ATAACAGGTCTGTGATGCCCTTAGATGTTCTGGGCCGCACGCGCGCTACACTGATGCATTCAACAAGCCTATCCCTAGCCGAAAGGCTCGGGTAATCTTTGAAACTGCATCGTGATGGGGATAGATTATTGCAATTATTAGTCTTCAACGAGGAATGCCTAGTAAGCGCAATTCATCAGATTGCGTTGATTACGTCCCTGCCCTTTGTACACACCGCCCGTCGCTACTACCGATTGAATGGCTTAGTGAGGCCTTGGGATTCAGAGTTCTCAGCAATGGGTGCTCAGAAAAACTTGGTCAAACTTGGTCATTTAGAGGAAGTAAAAGTCGTAACAAGGTTTCCGTAGG

>denovo50	01.09.18s_358506
ATAACAGGTCTGTGATGCCCTTAGATGTTCTGGGCCGCACGCGCGCTACACTGATAAAGGCAACGAGTAATTCACCTTGGCCGGAAGGTCTGGGTAATCTTGTGAAACTTTATCGTGCTGGGGATAGTCCTTTGCAATTATTGGACTTAAACGAGGAATTCCTAGTAAGCGTGAGTCATCAGCTCGCGTTGATTACGTCCCTGCCCTTTGTACACACCGCCCGTCGCTCCTACCGATTGGGTGTGCTGGTGAAGTGTTCGGATTGGCAATTGAAGGTGGCAACACCGTCGATTGCCGAGAAGTTCATTAAACCCTCCCACCTAGAGGAAGGAGAAGTCGTAACAAGGT

>denovo51	01.09.18s_358703
ATAACAGGTCTGTGATGCCCTTAGATGTTCTGGGCCGCACGCGCGCTACACTGATGCATTCAACAAGCCTATCCCTAGCCGAAAGGCTCGGGTAATCTTTGAAACTGCATCGTGATGGGGATAGATTATTGCAATTATTAGTCTTCAACGAGGAATGCCTAGTAAGCGCAATTCATCAGATTGCGTTGATTACGTCCCTGCCCTTTGTACACACCGCCCGTCGCTACTACCGATTGAATGGTTTAGTGAGATCTTCGGATTGGTCCGGAAGTGGCCGCAAGGTCGCCTCTAGGCGCCGAGAAGATGATCAAACTTGATCATTTAGAGGAAGTAAAAGTCGTAACAAGG

>denovo52	01.11.18s_358850
ATAACAGGTCTGTGATGCCCTTAGATGTTCTGGGCCGCACGCGCGCTACACTGATGCATTCAACAAGCCTATCCCTAGCCGAAAGGCTCGGGTAATCTTTGAAACTGCATCGTGATGGGGATAGATTATTGCAATTATTAGTCTTCAACGAGGAATGCCTAGTAAGCGCAATTCATCAGATTGCGTTGATTACGTCCCTGCCCTTTGTACACACCGCCCGTCGCTACTACCGATTGAATGGCTCGGTGAGGCCTTCGGACTGGCCCAGGGAGGTCGGCAACGACCACCCAGGGCCGGAAAGTTGGTCAAACCCGGTCATTTAGAGGAAGTAAAAGTCGTAACAAGGTC

>denovo53	01.09.18s_359059
ATAACAGGTCTGTGATGCCCTTAGATGTTCTGGGCCGCACGCGCGCTACACTGATGCATTCAACAAGCCTATCCCTAGCCGAAAGGCTCGGGTAATCTTTGAAACTGCATCGTGATGGGGATAGATTATTGCAATTATTAGTCTTCAACGAGGAATGCCTAGTAAGCGCAATTCATCAGATTGCGTTGATTACGTCCCTGCCCTTTGTACACACCGCCCGTCGCTACTACCGATTGGATCGTTTAGTGAGGTCCACGGACTATTTACTCTTGGTTGGTTCGCCTTCCTTTTGCATTTGGGAAGTGGAACAAACTTGACGATCTAGAGGAAGTAAAAGTCGTAACAAGG

>denovo54	01.09.18s_359207
ATAACAGGTCTGTGATGCCCTTAGATGTTCTGGGCCGCACGCGCGCTACACTGATGCATTCAACAAGCCTATCCCTAGCCGAAAGGCTCGGGTAATCTTTGAAACTGCATCGTGATGGGGATAGATTATTGCAATTATTAGTCTTCAACGAGGAATGCCTAGTAAGCGCAATTCATCAGATTGCGTTGATTACGTCCCTGCCCTTTGTACACACCGCCCGTCGCTACTACCGATTGAATGGTTTAGTGAGGTCCTCGGATCGTGACCTTTGCAGTGCAAGCTGCGTTGGTTGTGAGAAGACGATCGAACTTGATCATTTAGAGGAAGTAAAAGTCGTAACAAGGTTTC

>denovo55	03.11.18s_359223
ATAACAGGTCTGTGATGCCCTTAGATGTTCTGGGCCGCACGCGCGCTACACTGACAGAGCCAACGAGTTCATTTCCTTGTCCGAAAGGTCTGGGTAATCTTGTTAAACTCTGTCGTGCTGGGGATAGAGCATTGCAATTATTGCTCTTCAACGAGGAATGCCTAGTAAGCGCATGTCATCAGCATGCGTTGATTACGTCCCTGCCCTTTGTACACACCGCCCGTCGCTCCTACCGATTGGGTGTGCTGGTGAAGTGTTCGGATTGGCAATTGAAGGTGGCAACACCGTCGATTGCCGAGAAGTTCATTAAACCCTCCCACCTAGAGGAAGGAGAAGTCGTAACAAGGT

>denovo56	01.10.18s_359342
ATAACAGGTCTGTGATGCCCTTAGATGTTCTGGGCCGCACGCGCGCTACACTGATGCATTCAACAAGCCTATCCCTAGCCGAAAGGCTCGGGTAATCTTTGAAACTGCATCGTGATGGGGATAGATTATTGCAATTATTAGTCTTCAACGAGGAATGCCTAGTAAGCGCAATTCATCAGATTGCGTTGATTACGTCCCTGCCCTTTGTACACACCGCCCGTCGCTCCTACCGATTGGGTGTGCTGGTGAAGTGTTCGGATTGGCATCTAAGGGTGGTTCCACTCTTTGATGCCGAGAAGTTCATTAAACCCTCCCACCTAGAGGAAGGAGAAGTCGTAACAAGGTTTC

>denovo57	01.09.18s_359430
ATAACAGGTCTGTGATGCCCTTAGATGTTCTGGGCCGCACGCGCGCTACACTGATGCATTCAACAAGCCTATCCCTAGCCGAAAGGCTCGGGTAATCTTTGAAACTGCATCGTGATGGGGATAGATTATTGCAATTATTAGTCTTCAACGAGGAATGCCTAGTAAGCGCAATTCATCAGATTGCGTTGATTACGTCCCTGCCCTTTGTACACACCGCCCGTCGCTAGTACCGATTGAATGGCTTAGTGAGACCTCCGGATTGATTTTTCATTGGTGGCAACACCATAGAATGATTGAAAAGCTGGTCAAACTTGGTCATTTAGAGGAACTAAAAGTCGTAACAAGGTA

>denovo58	01.09.18s_359472
ATAACAGGTCTGTGATGCCCTTAGATGTTCTGGGCCGCACGCGCGCTACACTGATGCATTCAACAAGCCTATCCCTAGCCGAAAGGCTCGGGTAATCTTTGAAACTGCATCGTGATGGGGATAGATTATTGCAATTATTAGTCTTCAACGAGGAATGCCTAGTAAGCGCAATTCATCAGATTGCGTTGATTACGTCCCTGCCCTTTGTACACACCGCCCGTCGCTCCTACCGATGGAACGAAAAGGTGAATTTGAAGGACCGAACTTGTTTGGAAATTTACCTGAACCTTTTTGTTTGTAGGAAGGAGAAGTCGTAACAAGGTCTCCGTAGGTGAACCTGCAGAAGG

>denovo59	01.09.18s_359636
ATAACAGGTCTGTGATGCCCTTAGATGTTCTGGGCCGCACGCGCGCTACACTGATGCATTCAACAAGCCTATCCCTAGCCGAAAGGCTCGGGTAATCTTTGAAACTGCATCGTGATGGGGATAGATTATTGCAATTATTAGTCTTCAACGAGGAATGCCTAGTAAGCGCAATTCATCAGATTGCGTTGATTACGTCCCTGCCCTTTGTACACACCGCCCGTCGCTACTACCGATTGAATGGCTTAGTGAGGCCTTTGGATCTGCCTAGTGGGGCAACCTGCTTGGTGTGAGAAATTGGACAAACTTGGTCATTTAGAGGAAGTAAAAGTCGTAACAAGGTTTCCGTA

>denovo60	01.09.18s_359686
ATAACAGGTCTGTGATGCCCTTAGATGTTCTAGGCTGCACGCGTATTACAATGTTAATACCAACGAGTATATTGTGTTACACCTTTCCTAATAAAAAGGATGGGAAACCTTGTCAATCATTAACTTGACAGGGATAGCTGTTTGTAAATACATCTTAAACGAGGAATTCCTAGTAGTCGTAAGTCATCAACTTACAACGATTACGTCCCTGCTCTTTGTACACACCGCCCGTCGCTCCTACCGATGGAACGAAAAGGTGAATTTGAAGGACCGAACTTGTTTGGAAATTTACCTGAACCTTTTTGTTTGTAGGAAGGAGAAGTCGTAACAAGGTCTCCGTAGGTGAA

>denovo61	01.09.18s_359763
ATAACAGGTCTGTGATGCCCTTAGATGTTCTGGGCTGCACGCGCGCTACACTGATGAAGTCAGCGAGTATTCTCCTTGGCCGAGAGGTCTGGGTAATCTTGTGAAACTTCATCGTGCTGGGGATAGAGCATTGTAATTATTGCTCTTCAACGAGGAATTCCTAGTAAGCGCGAGTCATCAGCTCGCGTTGATTACGTCCCTGCCCTTTGTACACACCGCCCGTCGCTCCTACCGATTGGGTGTGCTGGTGAAGTGTTCGGATTGGCAATTGAAGGTGGCAACACCGTCGATTGCCGAGAAGTTCATTAAACCCTCCCACCTAGAGGAAGGAGAAGTCGTAACAAGGT

>denovo62	01.09.18s_359955
ATAACAGGTCTGTGATGCCCTTAGATGTTCTGGGCCGCACGCGCGCTACACTGATGCATTCAACAAGCCTATCCCTAGCCGAAAGGCTCGGGTAATCTTTGAAACTGCATCGTGATGGGGATAGATTATTGCAATTATTAGTCTTCAACGAGGAATTCCTAGTAAGCGCAAGTCATCAGCTTGCGTTGATTACGTCCCTGCCCTTTGTACACACCGCCCGTCGCTACTACCGATTGAATGGCTTAGTGAGGCCTCCGGATTGCCTTTTAGGTGAAAAGTTGGTCAAACTTGGTCATTTAGAGGAAGTAAAAGTCGTAACAAGGTTTCCGTAGGTGAACCTGCGGAAG

>denovo63	01.09.18s_359999
ATAACAGGTCTGTGATGCCCTTAGATGTCCGGGGCCGCACGCGCGCTACAATGACAGTATCAGAGAGTATTACCACCTGGTCCGAAAGGATTGGGAAATCTTGGCATTATTGTCACATCAGGGATTGAGACTTGTAATTATTTCTCATGAACGAGGAATTCCCAGTAGATGCAAGTCATCAGCTTGCGTCGATTACGTCCCTGCCCTTTGTACACACCGCCCGTCGCTACTACCGATTGAATGGTTTAGTGAGGTCCTCGGATCGTGACCTTTGCAGTGCAAGCTGCGTTGGTTGTGAGAAGACGATCGAACTTGATCATTTAGAGGAAGTAAAAGTCGTAACAAGG

>denovo64	01.09.18s_360084
ATAACAGGTCTGTGATGCCCTTAGATGTTCTGGGCCGCACGCGCGCTACACTGATGCATTCAACAAGCCTATCCCTAGCCGAAAGGCTCGGGTAATCTTTGAAACTGCATCGTGATGGGGATAGATTATTGCAATTATTAGTCTTCAACGAGGAATGCCTAGTAAGCGCAATTCATCAGATTGCGTTGATTACGTCCCTGCCCTTTGTACACACCGCCCGTCGCTCCTACCGATTGAGTGATCCGGTGAATTATTCGGACTGCGATATGGGAAGTTTTCCTATGTTGCGGAAAGTTTTGTAAACCTTATCACTTAGAGGAAGGAGAAGTCGTAACAAGGTTTCCGTA

>denovo65	01.10.18s_360119
ATAACAGGTCTGTGATGCCCTTAGATGTTCTGGGCTGCACGCGCGCTACACTGATACGTTCATCGAGCTTACAACCTTGACCGAGAGGTCTGGGTAATCTTAAAATGCGTATCGTGATGGGGATAGATTATTGTAATTTTTGATCTTCAACGAGGAATTCCTAGTAAACGCGCGTCAATAACGCGCATTGATTACGTCCCTGCCCTTTGTACACACCGCCCGTCGCTCCTACCGATTGGGTGTGCTGGTGAAGTGTTCGGATTGGCAATTGAAGGTGGCAACACCGTCGATTGCCGAGAAGTTCATTAAACCCTCCCACCTAGAGGAAGGAGAAGTCGTAACAAGGT

>denovo66	01.09.18s_360270
ATAACAGGTCTGTGATGCCCTTAGATGTTCTGGGCCGCACGCGCGCTACACTGATGCATTCAACAAGCCTATCCCTAGCCGAAAGGCTCGGGTAATCTTTGAAACTGCATCGTGATGGGGATAGATTATTGCAATTATTAGTCTTCAACGAGGAATGCCTAGTAAGCGCAATTCATCAGATTGCGTTGATTACGTCCCTGCCCTTTGTACACACCGCCCGTCGCTACTACCGATTGAATGGTTTAGTGAGATCTTCGGATTGGTCCGGAGGTGGCCGCAAGGTTGCCTCTAGGTTCCGAGAAGATGATCAAACTTGATCATTTAGAGGAAGTAAAAGTCGTAACAAG

>denovo67	01.09.18s_360364
ATAACAGGTCTGTGATGCCCTTAGATGTTCTGGGCTGCACGCGCGCTACACTGATGAAGTCAGCGAGTCTTTCCTTGGCCGAGAGGTCTGGGTAATCTTGTGAAACTTCATCGTGCTGGGGATAGACCATTGTAATTATTGGTCTTCAACGAGGAATTCCTAGTAAGCGCGAGTCATCAGCTCGCGTTGATTACGTCCCTGCCCTTTGTACACACCGCCCGTCGCTCCTACCGATTGGGTGTGCTGGTGAAGTGTTCGGATTGGCAATTGAAGGTGGCAACACCGTCGATTGCCGAGAAGTTCATTAAACCCTCCCACCTAGAGGAAGGAGAAGTCGTAACAAGGTT

>denovo68	03.11.18s_360402
ATAACAGGTCTGTGATGCCCTTAGATGTTCTGGGCCGCACGCGCGCTACACTGATGCATTCAACAAGCCTATCCCTAGCCGAAAGGCTCGGGTAATCTTTGAAACTGCATCGTGATGGGGATAGATTATTGCAATTATTAGTCTTCAACGAGGAATGCCTAGTAAGCGCAATTCATCAGATTGCGTTGATTACGTCCCTGCCCTTTGTACACACCGCCCGTCGCTCCTACCGATTGAATGGTCCGGTGAAGTGTTCGGATCGCGGCGACGGAGGCGGTTCGCCGCCCCCGACGTCGCGAGAAGTCCATTGAACCTTATCATTTAGAGGAAGGAGAAGTCGTAACAAG

>denovo69	03.09.18s_360497
ATAACAGGTCTGTGATGCCCTTAGATGTTCTGGGCCGCACGCGCGCTACACTGATGAAGTCAGCGAGTTCATTCCTTGGCTGCGAAGTCTGGGTAATCTTGTGAAACTTCATCGTGATGGGGATAGACGCTTGTAATTATTCGTCTTCAACGAGGAATTCCTAGTAAGCGCGAGTCATCAGCTCGCGTTGATTACGTCCCTGCCCTTTGTACACACCGCCCGTCGCTCCTACCGATTGGGTGTGCTGGTGAAGTGTTCGGATTGGCAATTGAAGGTGGCAACACCGTCGATTGCCGAGAAGTTCATTAAACCCTCCCACCTAGAGGAAGGAGAAGTCGTAACAAGGT

>denovo70	01.09.18s_360581
ATAACAGGTCTGTGATGCCCTTAGATGTTCTGGGCCGCACGCGCGCTACACTGATGCATTCAACAAGCCTATCCTTGACCGAAAGGTCCGGGTAATCTTTGAAACTGCATCGTGATGGGGATAGATTATTGCAATTATTAGTCTTCAACGAGGAATGCCTAGTAAGCGCAAGTCATCAGCTTGCGTTGATTACGTCCCTGCCCTTTGTACACACCGCCCGTCGCTCCTACCGATTGGGTGTGCTGGTGAAGTGTTCGGATTGGCAGCTTAGGGTGGCAACACCTCAGGTCTGCCGAGAAGTTCATTAAACCCTCCCACCTAGAGGAAGGAGAAGTCGTAACAAGGTT

>denovo71	01.09.18s_360635
ATAACAGGTCTGTGATGCCCTTAGATGTTCTGGGCCGCACGCGCGCTACACTGATGCATTCAACAAGCCTATCCCTAGCCGAAAGGCTCGGGTAATCTTTGAAACTGCATCGTGATGGGGATAGATTATTGCAATTATTAGTCTTCAACGAGGAATGCCTAGTAAGCGCAATTCATCAGATTGCGTTGATTACGTCCCTGCCCTTTGTACACACCGCCCGTCGTTACTACCGATTGAATGGCTTAGTGAGGCCTCCGGATTGTGCATAGTCGCGAGACTGTGTGTGAGAAGCTGGTCAAACTTGGTCATTTAGAGGAAGTACAAGTCGTAACAAGGTTTCCGTAGGT

>denovo72	01.10.18s_360703
ATAACAGGTCTGTGATGCCCTTAGATGTTCTGGGCCGCACGCGCGCTACACTGATGCATTCAACAAGCCTATCCCTAGCCGAAAGGCTCGGGTAATCTTTGAAACTGCATCGTGATGGGGATAGATTATTGCAATTATTAGTCTTCAACGAGGAATGCCTAGTAAGCGCAATTCATCAGATTGCGTTGATTACGTCCCTGCCCTTTGTACACACCGCCCGTCGCTACTACCGATTGAATGGCTTAGTGAGACTTTCGGATTGGTGCTTGGTGGCCGCAAGGCTGCCGAGTGCTGAAAAGTTGTTCAAACTTGGTCATTTAGAGGAAGTAAAAGTCGTAACAAGGTTT

>denovo73	01.10.18s_360824
ATAACAGGTCTGTGATGCCCTTAGATGTTCTGGGCCGCACGCGCGCTACACTGATGCATTCAACAAGCCTATCCCTAGCCGAAAGGCTCGGGTAATCTTTGAAACTGCATCGTGATGGGGATAGATTATTGCAATTATTAGTCTTCAACGAGGAATGCCTAGTAAGCGTAAGTCATCAGCTTACGTTGATTACGTCCCTGCCCTTTGTACACACCGCCCGTCGCTCCTACCGATTGGGTGTGCTGGTGAAGTGTTCGGATTGGCAATTGAAGGTGGCAACACCGTCGATTGCCGAGAAGTTCATTAAACCCTCCCACCTAGAGGAAGGAGAAGTCGTAACAAGGTTT

>denovo74	01.09.18s_360869
ATAACAGGTCTGTGATGCCCTTAGATGTTCTGGGCTGCACGCGCGCTACACTGACAAAGTCAGCGAGTGGTCCTTGGCCGAGAGGTCTGGGAAATCTTGTGAAACTTTGTCGTGCTGGGGATAGATCATTGCAATTATTGGTCTTGAACGAGGAATTCCTAGTAAGCGCCAGTCATCAGCTGGCGTTGATTACGTCCCTGCCCTTTGTACACACCGCCCGTCGCTCCTACCGATTGGGTGTGCTGGTGAAGTGTTCGGATTGGCAATTGAAGGTGGCAACACCGTCGATTGCCGAGAAGTTCATTAAACCCTCCCACCTAGAGGAAGGAGAAGTCGTAACAAGGTTT

>denovo75	01.09.18s_360915
ATAACAGGTCTGTGATGCCCTTAGATGTTCTGGGCCGCACGCGCGCTACACTGATGCATTCAACAAGCCTATCCCTAGCCGAAAGGCTCGGGTAATCTTTGAAACTGCATCGTGATGGGGATAGATTATTGCAATTATTAGTCTTCAACGAGGAATGCCTAGTAAGCGCAATTCATCAGATTGCGTTGATTACGTCCCTGCCCTTTGTACACACCGCCCGTCGCTACTACCGATTGAATGGCTTAGTGAGGCCTCCGGATTGGCTATTGGGAGCTCGCGAGAGCACTCGACTGCTGAGAAGTTGTACGAACTTGGTCATTTAGAGGAAGTAAAAGTCGTAACAAGGT

>denovo76	01.10.18s_360963
ATAACAGGTCTGTGATGCCCTTAGATGTTCTGGGCTGCACGCGCGCTACACTGACAGAGGCAACGAGTATACAACCTTGACCGGAAGGTCTGGGCAATCTTTTTAAACTCTGTCGTGCTGGGGATAGAGCATTGCAATTATTGCTCTTCAACGAGGAATTCCTAGTAAGCGCATGTCATCAGCATGCGTTGATTACGTCCCTGCCCTTTGTACACACCGCCCGTCGCTCCTACCGATTGGGTGTGCTGGTGAAGTGTTCGGATTGGCAATTGAAGGTGGCAACACCGTCGATTGCCGAGAAGTTCATTAAACCCTCCCACCTAGAGGAAGGAGAAGTCGTAACAAGG

>denovo77	01.09.18s_360996
ATAACAGGTCTGTGATGCCCTTAGATGTTCTGGGCCGCACGCGCGCTACACTGATGCATTCAACAAGCCTATCCCTAGCCGAAAGGCTCGGGTAATCTTTGAAACTGCATCGTGATGGGGATAGATTATTGCAATTATTAGTCTTCAACGAGGAATGCCTAGTAAGCGCAATTCATCAGATTGCGTTGATTACGTCCCTGCCCTTTGTACACACCGCCCGTCGCTCCTACCGATTGGGTGTGCTGGTGAAGCGTTCGGATTGGCGCCTTTCACGGGCGACCGTGTTTGGCGCCGAGAAGTTCTCTAAACCCTCCCACCTAGAGGAAGGAGAAGTCGTAACAAGGTCT

>denovo78	01.10.18s_361106
ATAACAGGTCTGTGATGCCCTTAGATGTTCTGGGCCGCACGCGCGCTACACTGACAAAGCCAGCGAGTCTCCTGGACCGGAAGGTCTGGGCAATCTTGTGAAACTTTGTCGTGATGGGGATTGACCATTGCAATTATTGGTCATGAACGAGGAATTCCTAGTAAGTGCGAGTCATCAGCTCGCGCTGATTACGTCCCTGTCCTTTGTACACACCGCCCGTCGATACTACCGATTGAATGGCTTAGTGAGGCCTTTGGATGACGCTTCAAGGCCGCAAGGCTCTCGGAGCGACAGAAATTGGACAAACTTGGTCATTTAGAGGAAGTAAAAGTCGTAACAAGGTTTCC

>denovo79	01.10.18s_361163
ATAACAGGTCTGTGATGCCCTTAGATGTTCTGGGCCGCACGCGCGCTACACTGATGCATTCAACAAGCCTATCCCTAGCCGAAAGGCTCGGGTAATCTTTGAAACTGCATCGTGATGGGGATAGATTATTGCAATTATTAGTCTTCAACGAGGAATGCCTAGTAAGCGCAATTCATCAGATTGCGTTGATTACGTCCCTGCCCTTTGTACACACCGCCCGTCGCTACTACCGATTGAATGGTTTAGTGAGATCCTCGGATTGATCCGGAGGTGGCCGCAAGGTTGCCTCTAGGTGTCGAGAAGACGATCAAACTTGATCATTTAGAGGAAGTAAAAGTCGTAACAAG

>denovo80	01.09.18s_361248
ATAACAGGTCTGTGATGCCCTTAGATGTTCTGGGCCGCACACGCGCTACACTGACGCAACCAACGAGCGCTCCTTGGCCGGAAGGTCCGGGGAATCTCGAAACTGCGTCGTGATGGGGATAGATTATTGCAATTATTAGTCTTCAACGAGGAATGCCTAGTAAGCGCAATTCATCAGATTGCGTTGATTACGTCCCTGCCCTTTGTACACACCGCCCGTCGCTCCTACCGATTGGGTGTGCTGGTGAAGTGTTCGGATTGGCAATTGAAGGTGGCAACACCGTCGATTGCCGAGAAGTTCATTAAACCCTCCCACCTAGAGGAAGGAGAAGTCGTAACAAGGTTTCC

>denovo81	01.09.18s_361281
ATAACAGGTCTGTGATGCCCTTAGATGTTCTGGGCCGCACGCGCGCTACACTGATGCATTCAACAAGCCTATCCCTAGCCGAAAGGCTCGGGTAATCTTTGAAACTGCATCGTGATGGGGATAGATTATTGCAATTATTAGTCTTCAACGAGGAATGCCTAGTAAGCGCAATTCATCAGATTGCGTTGATTACGTCCCTGCCCTTTGTACACACCGCCCGTCGCACCTACCGATTGGATGGTCCGGTGAAATCTTCGGATCGTTGGCGTACTGATGTCAAAGTCGGTTGCCGGTGAGAAGTTGAGTAAACCTTACCATCTAGAGGAAGGTGAAGTCGTAACAAGGTT

>denovo82	01.09.18s_361361
ATAACAGGTCTGTGATGCCCTTAGATGTTCTGGGCCGCACGCGCGCTACACTGACAAAGTCAGCGAGTGTTCACCTTGACCGAGAGGTCTGGGTAATCTTGTGAAACTTTGTCGTGCTGGGGATAGACCATTGCAATTATTGGTCTTCAACGAGGAATTCCTAGTAAGCGCAAGTCATCAGCTTGCGTTGATTACGTCCCTGCCCTTTGTACACACCGCCCGTCGCTCCTACCGATTGGGTGTGCTGGTGAAGTGTTCGGATTGGCAATTGAAGGTGGCAACACCGTCGATTGCCGAGAAGTTCATTAAACCCTCCCACCTAGAGGAAGGAGAAGTCGTAACAAGGT

>denovo83	01.10.18s_361389
ATAACAGGTCTGTGATGCCCTTAGATGTTCTGGGCCGCACGCGCGCTACACTGATGCATTCAACAAGCCTATCCCTAGCCGAAAGGCTCGGGTAATCTTTGAAACTGCATCGTGATGGGGATAGATTATTGCAATTATTAGTCTTCAACGAGGAATGCCTAGTAAGCGCAATTCATCAGATTGCGTTGATTACGTCCCTGCCCTTTGTACACACCGCCCGTCGCTACTACCGATTGAATGGCTTAGTGAGGCCTTGGGATTCTGGTTGACTCAGCAATGGGTCATTCGGGAAATCTCGTCCAAACTTGGTCATTTAGAGGAAGTAAAAGTCGTAACAAGGTTTCCGT

>denovo84	01.10.18s_361446
ATAACAGGTCTGTGATGCCCTTAGATGTTCTGGGCCGCACGCGCGCTACACTGATGAAGTCAGCGAGTTCATTCCTTGGCCGAGAGGTCTGGGTAATCTTGTGAAACTTCATCGTGCTGGGGATAGAGCATTGCAATTATTGCTCTTCAACGAGGAATTCCTAGTAAGCGTAAGTCATCAGCTTACGTTGATTACGTCCCTGCCCTTTGTACACACCGCCCGTCGCTCCTACCGATTGGGTGTGCTGGTGAAGTGTTCGGATTGGCAATTGAAGGTGGCAACACCGTCGATTGCCGAGAAGTTCATTAAACCCTCCCACCTAGAGGAAGGAGAAGTCGTAACAAGGT

>denovo85	01.09.18s_361496
ATAACAGGTCTGTGATGCCCTTAGATGTTCTGGGCCGCACGCGCGCTACACTGATGCATTCAACAAGCCTATCCCTAGCCGAAAGGCTCGGGTAATCTTTGAAACTGCATCGTGATGGGGATAGATTATTGCAATTATTAGTCTTCAACGAGGAATGCCTAGTAAGCGCAATTCATCAGATTGCGTTGATTACGTCCCTGCCCTTTGTACACACCGCCCGTCGCTGCCCGGGACTGAGCCGTTTCGAGAAAAGCGGGGACCGCCGCCGTCGGGGCTTTCGGGCCTCGGCTTCGGTGGAAACCGCTTTAATCGCAGTGGCTTGAACCGGGCAAAAGTCGTAACAAGGT

>denovo86	01.10.18s_361521
ATAACAGGTCTGTGATGCCCTTAGATGTTCTGGGCCGCACGCGCGCTACACTGATGAAGTCAGCGAGTTCATTCCTTGGCCGAGAGGTCTGGGTAATCTTGTGAAACTTCATCGTGCTGGGGATAGTCCATTGCAATTATTGGACTTCAACGAGGAATTCCTAGTAAGCGTGAGTCATCAGCTCGCGTTGATTACGTCCCTGCCCTTTGTACACACCGCCCGTCGCTCCTACCGATTGGGTGTGCTGGTGAAGTGTTCGGATTGGCAATTGAAGGTGGCAACACCGTCGATTGCCGAGAAGTTCATTAAACCCTCCCACCTAGAGGAAGGAGAAGTCGTAACAAGGT

>denovo87	01.09.18s_361557
ATAACAGGTCTGTGATGCCCTTAGATGTTCTGGGCCGCACGCGCGCTACACTGATGCATTCAACGAGTTCCTACCTTGTCCGGAAGGATTGGGTAATCTTCTGAAAATGCATCGTGATGGGGATAGATCATTGCAATTATTGATCTTCAACGAGGAATTCCTAGTAAGCGCAAGTCATCAGCTTGCGCTGATTACGTCCCTGCCCTTTGTACACACCGCCCGTCGCTCCTACCGATTGGGTGTGCTGGTGAAGTGTTCGGATTGGCAATTGAAGGTGGCAACACCGTCGATTGCCGAGAAGTTCATTAAACCCTCCCACCTAGAGGAAGGAGAAGTCGTAACAAGGT

>denovo88	01.09.18s_361599
ATAACAGGTCTGTGATGCCCTTAGATGTGCTGGGCCGCACGCGCGCTACAATGATACGTTCAGCAAGTTCTATCCTGGTCCGGAAGGATTCGGGTAATCTTGGCAACGCGTATCGTGCTGGGGATCGATCTTTGCAATTATAGATCTTGAACGAGGAATTCCTAGTAAGTGCAAGTCATCAGCTTGTACTGATTATGTCCCTGCCCTTTGTACACACCGCCCGTCGCTCCTACCGATTGGGTGTGCTGGTGAAGTGTTCGGATTGGCAATTGAAGGTGGCAACACCGTCGATTGCCGAGAAGTTCATTAAACCCTCCCACCTAGAGGAAGGAGAAGTCGTAACAAGG

>denovo89	01.09.18s_361654
ATAACAGGTCTGTGATGCCCTTAGATGTTCTGGGCCGCACGCGCGCTACACTGACAGAGCCAGCGAGTCTACCACCTTTGCCGGAAGGCATGGGTAATCTTGTGAAACTCTGTCGTGATGGGGATAGAGCATTGCAATTATTGCTCTTCAACGAGGAATACCTAGTAAGCGTGATTCATCAGATCGCGTTGATTACGTCCCTGCCCTTTGTACACACCGCCCGTCGCTCCTACCGATTGGGTGTGCTGGTGAAGTGTTCGGATTGGCAATTGAAGGTGGCAACACCGTCGATTGCCGAGAAGTTCATTAAACCCTCCCACCTAGAGGAAGGAGAAGTCGTAACAAGG

>denovo90	01.09.18s_361664
ATAACAGGTCTGTGATGCCCTTAGATGTTCTGGGCCGCACGCGCGCTACACTGATGCATTCAACAAGCCTATCCCTAGCCGAAAGGCTCGGGTAATCTTTGAAACTGCATCGTGATGGGGATAGATTATTGCAATTATTAGTCTTCAACGAGGAATGCCTAGTAAGCGCAATTCATCAGATTGCGTTGATTACGTCCCTGCCCTTTGTACACACCGCCCGTCGCTACTACCGATTGGATCGTTTAGTGAGGTCCACGGACTGTTGTCACTGGTTGGTTCGCCTTCCTTTGGCATACTGGAAGTGGGACAAACTTGACGATCTAGAGGAAGTAAAAGTCGTAACAAGG

>denovo91	01.09.18s_361726
ATAACAGGTCTGTGATGCCCTTAGATGTTCTGGGCCGCACGCGCGCTACACTGATGCATTCAACAAGCCTATCCCTAGCCGAAAGGCTCGGGTAATCTTTGAAACTGCATCGTGATGGGGATAGATTATTGCAATTATTAGTCTTCAACGAGGAATGCCTAGTAAGCGCAATTCATCAGATTGCGTTGATTACGTCCCTGCCCTTTGTACACACCGCCCGTCGCTACTACCGATTGAATGGTTTAGTGAGATCTTCGGATTGGTCCGGAGGTGGCCGAAAGGTTGCCTCTAGGCGCTGAGAAGATGATCAAACTTGATCATTTAGAGGAAGTAAAAGTCGTAACAAG

>denovo92	03.11.18s_361765
ATAACAGGTCTGTGATGCCCTTAGATGTTCTGGGCCGCACGCGCGCTACACTGATGCATTCAACAAGCCTATCCCTAGCCGAAAGGCTCGGGTAATCTTTGAAACTGCATCGTGATGGGGATAGATTATTGCAATTATTAGTCTTCAACGAGGAATGCCTAGTAAGCGCATGTCATCAGCATGCGTTGATTACGTCCCTGCCCTTTGTACACACCGCCCGTCGCTACTACCGATTGAATGGCTCGGTGAGGCCTTCGGACTGGCCCAGGGAGGTCGGCAACGACCACCCAGGGCCGGAAAGTTGGTCAAACCCGGTCATTTAGAGGAAGTAAAAGTCGTAACAAGGT

>denovo93	01.09.18s_361822
ATAACAGGTCTGTGATGCCCTTAGATGTTCTGGGCGGCACGCGAGTTACAATGAAGCTGACAACGTGTTACCTTCGCCGAGAGGTGTGGGAAATCACTTAGCCAGCTTCCTAGTTGGGATTGTGGACTGAAAAAGTTCACATGAACCAGGAACTCCTAGTAAGTGTGAGTCACTAGCTTGCATTGATTACGACCCTGATCTTTGTACACACCGCCCGTCGCTCCTACCGATTGGGTGTGCTGGTGAAGTGTTCGGATTGGCAATTGAAGGTGGCAACACCGTCGATTGCCGAGAAGTTCATTAAACCCTCCCACCTAGAGGAAGGAGAAGTCGTAACAAGGTTTCCG

>denovo94	03.11.18s_361845
ATAACAGGTCTGTGATGCCCTTAGATGTTCTGGGCCGCACGCGCGCTACACTGATGTATTCAACGAGTATATAGCCTTGGCCGACAGGCCCGGGTAATCTTGGGAAATTTCATCGTGATGGGGATAGATCATTGCAATTGTTGGTCTTCAACGAGGAATGCCTAGTAAGCGCGAGTCATCAGCTCGCGTTGACTACGTCCCTGCCCTTTGTACACACCGCCCGTCGCTCCTACCGATTGGGTGTGCTGGTGAAGTGTTCGGATTGGCAATTGAAGGTGGCAACACCGTCGATTGCCGAGAAGTTCATTAAACCCTCCCACCTAGAGGAAGGAGAAGTCGTAACAAGG

>denovo95	01.09.18s_361921
ATAACAGGTCTGTGATGCCCTTAGATGTTCTGGGCCGCACGCGCGCTACACTGATGCGTTCAACGAGTTTACAACCTTGATCGATAGGTCTGGGTAATCTTTTGAATGCGCATCGTGCTAGGGATAGATTGTTGCAATTTTCAATCTTGAACGAGGAATTCCTAGTAAACGCAAGTCATCAGCTTGCATTGATTACGTCCCTGCCCTTTGTACACACCGCCCGTCGCTCCTACCGATTGGGTGTGCTGGTGAAGTGTTCGGATTGGCAATTGAAGGTGGCAACACCGTCGATTGCCGAGAAGTTCATTAAACCCTCCCACCTAGAGGAAGGAGAAGTCGTAACAAGG

>denovo96	01.10.18s_361946
ATAACAGGTCTGTGATGCCCTTAGATGTTCTGGGCCGCACGCGCGCTACACTGATGCATTCAACAAGCCTATCCCTAGCCGAAAGGCTCGGGTAATCTTTGAAACTGCATCGTGATGGGGATAGATTATTGCAATTATTAGTCTTCAACGAGGAATGCCTAGTAAGCGCAATTCATCAGATTGCGTTGATTACGTCCCTGCCCTTTGTACACACCGCCCGTCGATACTACCGATTGAATGGCTTAGTGAGGCCTTTGGATGACGCTTCAAGGCCGCAAGGCTCTCGGAGCGACAGAAATTGGACAAACTTGGTCATTTAGAGGAAGTAAAAGTCGTAACAAGGTTTC

>denovo97	03.11.18s_361993
ATAACAGGTCTGTGATGCCCTTAGATGTTCTGGGCCGCACGCGCGCTACACTGATGCATTCAACAAGCCTATCCCTAGCCGAAAGGCTCGGGTAATCTTTGAAACTGCATCGTGATGGGGATAGATTATTGCAATTATTAGTCTTCAACGAGGAATGCCTAGTAAGCGCAATTCATCAGATTGCGTTGATTACGTCCCTGCCCTTTGTACACACCGCCCGTCGCTACTACCGATTGAATGGCTCAGTGAGGCCTTCGGACTGGCTTGGGGAGGTTGGCAACGACCACCCTGAGCCGGAAAGTTCGTCAAACTCGGTCATTTAGAGGAAGTAAAAGTCGTAACAAGGT

>denovo98	01.10.18s_362028
ATAACAGGTCTGTGATGCCCTTAGATGTTCTGGGCCGCACGCGCGCTACACTGATGCATTCAACAAGCCTATCCTTGACCGAGAGGTCTGGGTAATCTTTGAAACTGCATCGTGATGGGGATAGACTATTGCAATTCTTAGTCTTCAACGAGGAATGCCTAGTAAGCGCAAGTCATCAGCTTGCGTTGATTACGTCCCTGCCCTTTGTACACACCGCCCGTCGCTCCTACCGATTGGGTGTGCTGGTGAAGTGTTCGGATTGGCAATTGAAGGTGGCAACACCGTCGATTGCCGAGAAGTTCATTAAACCCTCCCACCTAGAGGAAGGAGAAGTCGTAACAAGGTTT

>denovo99	01.09.18s_362070
ATAACAGGTCTGTGATGCCCTTAGATGTTCTGGGCCGCACGCGCGCTACACTGATGCATTCAACAAGCCTATCCCTAGCCGAAAGGCTCGGGTAATCTTTGAAACTGCATCGTGATGGGGATAGATTATTGCAATTATTAATCTTCAACGAGGAATTCCTAGTAAGCGTGAGTCATCAGCTCGTGCTGATTACGTCCCTGCCCTTTGTACACACCGCCCGTCGCTCCTACCGATTGAGTGATCCGGTGAATAATTTGAACTGCAGTACTGTCCAGGTATTCCTGGACAGAACAGTGGAAAGTCTAGTGAACCTTATCACTTAGAGGAAGGAGAAGTCGTAACAAGGT

>denovo100	01.11.18s_362105
ATAACAGGTCTGTGATGCCCTTAGATGTCCTGAGCTGCACGCGCGCTACAATGACACATTCAACGAGTATTTCCTGATCCGAAAGGATTCGGGCAATCTTTTTAGTGTGTGTCGTGATAGGGATAGATCTTTGTAATTATGGATCTTGAACGAGGAATTCCTAGTAAGCGCATGTCATCAGCATGTGCTGATTACGTCCCTGCAAAATGTACACACCGCCCGTCGCTCCTACCGATTGGGTGTGCTGGTGAAGTGTTCGGATTGGCAATTGAAGGTGGCAACACCGTCGATTGCCGAGAAGTTCATTAAACCCTCCCACCTAGAGGAAGGAGAAGTCGTAACAAGGT

>denovo101	01.09.18s_362119
ATAACAGGTCTGTGATGCCCTTAGATGTTCTGGGCCGCACGCGCGCTACACTGACTGGCTCAACGAGTTCTCCTGGGCTCCGACAGGTCTGGGTAATCTTGGAACACCAGTCGTGATGGGGATAGATTCTTGCAATTATTGATCTTCAACGAGGAATTCCTAGTAAACGCAGTTCATCAAACTGCATTGATTACGTCCCTGCCCTTTGTACACACCGCCCGTCGCTCCTACCGATTGGGTGTGCTGGTGAAGTGTTCGGATTGGCAATTGAAGGTGGCAACACCGTCGATTGCCGAGAAGTTCATTAAACCCTCCCACCTAGAGGAAGGAGAAGTCGTAACAAGGTT

>denovo102	01.09.18s_362153
ATAACAGGTCTGTGATGCCCTTAGATGTCCGGGGCTGCACGCGCGCTACACTGAAGGAATCAGCGTGCTAAAACCATTGTCGAAAGGCATTGGTAAACCCGTGAAAATCCTACGTGATTGGGATCGGGAATTGCAATTATTTCCCTTGAACGAGGAATTCCCAGTAAGTGTGGGTCATCAGCTCGCGTTGATTACGTCCCTGCCCTTTGTACACACCGCCCGTCGCTCCTACCGATTGGGTGTGCTGGTGAAGTGTTCGGATTGGCAATTGAAGGTGGCAACACCGTCGATTGCCGAGAAGTTCATTAAACCCTCCCACCTAGAGGAAGGAGAAGTCGTAACAAGGT

>denovo103	03.11.18s_362192
ATAACAGGTCTGTGATGCCCTTAGATGTTCTGGGCCGCACGCGCGCTACACTGATGCATTCAACAAGCCTATCCCTAGCCGAAAGGCTCGGGTAATCTTTGAAACTGCATCGTGATGGGGATAGATTATTGCAATTATTAGTCTTCAACGAGGAATGCCTAGTAAGCGCAATTCATCAGATTGCGTTGATTACGTCCCTGCCCTTTGTACACACCGCCCGTCGCTACTACCGATTGAATGGTTTAGTGAGATCTTCGGATTGGTCCGGAAGTGCCGCAAGGTACCTCTAGGCTCCGAGAAGATGATCAAACTTGATCATTTAGAGGAAGTAAAAGTCGTAACAAGGT

>denovo104	03.11.18s_362216
ATAACAGGTCTGTGATGCCCTTAGATGTTCTGGGCCGCACGCGCGCTACACTGACAGAGCCAACGAGTTCTTCACCTTGACCGAAAGGTCTGGGTAATCTTGTTAAACTCTGTCGTGCTGGGGATAGAGCATTGCAATTATTGCTCTTCAACGAGGAATGCCTAGTAAGCGCGTGTCATCAGCATGCGTTGATTACGTCCCTGCCCTTTGTACACACCGCCCGTCGCTACTACCGATTGAATGGCTCAGTGAGGCCTTCGGACTGGCTTGGGGAGGTTGGCAACGACCACCCTGAGCCGGAAAGTTCGTCAAACTCGGTCATTTAGAGGAAGTAAAAGTCGTAACAA

>denovo105	01.11.18s_362252
ATAACAGGTCTGTGATGCCCTTAGATGTTCTGGGCCGCACGCGCGCTACACTGATGCATTCAACAAGCCTATCCCTAGCCGAAAGGCTCGGGTAATCTTTGAAACTGCATCGTGATGGGGATAGATTATTGCAATTATTAGTCTTCAACGAGGAATGCCTAGTAAGCGCAATTCATCAGATTGCGTTGATTACGTCCCTGCCCTTTGTACACACCGCCCGTCGCTACTACCGATTGAATGGCTTAGTGAGGCTTTGGGATTTGCTCTCTCCTACTTGTAGTTGGGAGCGAAGAACTTATCCAAACTTGGTCATTTAGAGGAAGTAAAAGTCGTAACAAGGTTTCCGT

>denovo106	01.09.18s_362277
ATAACAGGTCTGTGATGCCCTTAGATGTTCTGGGCTGCACGCGCGCTACACTGATACGTTCATCGAGCTTACAACCTTGACCGACAGGTCTGGGTAATCTTAAAATGCGTATCGTGATGGGGATAGATTATTGTAATTTTTGATCTTCAACGAGGAATTCCTAGTAAACGCGCGTCAATAGCGCGCATTGATTACGTCCCTGCCCTTTGTACACACCGCCCGTCGCTACTACCGATTGGATCGTTTAGTGAGGTCCACGGACTGTTGTCACTGGTTGGTTCGCCTTCCTTTGGCATACTGGAAGTGGGACAAACTTGACGATCTAGAGGAAGTAAAAGTCGTAACAA

>denovo107	01.09.18s_362292
ATAACAGGTCTGTGATGCCCTTAGATGTTCTGGGCCGCACGCGCGCTACACTGATGCATTCAACAAGCCTATCCCTAGCCGAAAGGCTCGGGTAATCTTTGAAACTGCATCGTGATGGGGATAGATTATTGCAATTATTAGTCTTCAACGAGGAATGCCTAGTAAGCGCAATTCATCAGATTGCGTTGATTACGTCCCTGCCCTTTGTACACACCGCCCGTCGCTATTACCGACGAATTATTTAGTGAGATCTCTGGAGGTGAGCGTTGCGATGTTTCGGCATTGCGATTGTTTTTGCCAAAGTTGATCAAACTTGATGATTTGGAGGAAATAAAAGTCGTAACAAG

>denovo108	01.09.18s_362311
ATAACAGGTCTGTGATGCCCTTAGATGTTCTGGGCCGCACGCGCGCTACACTGATGCATTCAACAAGCCTATCCCTAGCCGAAAGGCTCGGGTAATCTTTGAAACTGCATCGTGATGGGGATAGATTATTGCAATTATTAGTCTTCAACGAGGAATGCCTAGTAAGCGCAATTCATCAGATTGCGTTGATTACGTCCCTGCCCTTTGTACACACCGCCCGTCGCACCTACCGATTGAATGACTCGGTGAAAAATTGGGACTGTGAATTCGCTTGCTTTATTGCGAACGAGTTCGTGGGAACTTTTTTTAACCTCGCCATTTAGAGGAAGGTGAAGTCGTAACAAGGT

>denovo109	01.11.18s_362322
ATAACAGGTCTGTGATGCCCTTAGATGTTCTGGGCCGCACGCGCGCTACACTGATGAAGTCAGCGAGTTCATTTACCTTGGCCGAGAGGCCTGGGCAATCTTGTGAAACTTCATCGTGATGGGGATAGTCCTTTGCAATTATTGGACTTCAACGAGGAATTCCTAGTAAGCGCGAGTCATCAGCTCGCGTTGATTACGTCCCTGCCCTTTGTACACACCGCCCGTCGCTCCTACCGATTGGGTGTGCTGGTGAAGTGTTCGGATTGGCAATTGAAGGTGGCAACACCGTCGATTGCCGAGAAGTTCATTAAACCCTCCCACCTAGAGGAAGGAGAAGTCGTAACAAG

>denovo110	01.11.18s_362346
ATAACAGGTCTGTGATGCCCTTAGATGTTCTGGGCCGCACGCGCGCTACACTGATGCATTCAACAAGCCTATCCCTAGCCGAAAGGCTCGGGTAATCTTTGAAACTGCATCGTGATGGGGATAGATTATTGCAATTATTAGTCTTCAACGAGGAATGCCTAGTAAGCGCAATTCATCAGATTGCGTTGATTACGTCCCTGCCCTTTGTACACACCGCCCGTCGCTCCTACCGATTGGGTGTGCTGGTGAAGCGTTCGGATTGGTGCGTTGGAACGGTTTCCGCTCCTGCGCGCTGAGAAGTTCTCTAAACCCTCCCACCTAGAGGAAGGAGAAGTCGTAACAAGGTC

>denovo111	01.10.18s_362417
ATAACAGGTCTGTGATGCCCTTAGATGTTCTGGGCCGCACGCGCGCTACACTGATGAAGTCAGCGAGTTCATTCCTTGGCCGGAAGGCCCGGGTAATCTTGTGAAACTTCATCGTGCTGGGGATAGTCCATTGCAATTATTGGACTTCAACGAGGAATTCCTAGTAAGCGTGAGTCATCAGCTCGCGTTGATTACGTCCCTGCCCTTTGTACACACCGCCCGTCGCTCCTACCGATTGGGTGTGCTGGTGAAGTGTTCGGATTGGCAATTGAAGGTGGCAACACCGTCGATTGCCGAGAAGTTCATTAAACCCTCCCACCTAGAGGAAGGAGAAGTCGTAACAAGGT

>denovo112	01.09.18s_362431
ATAACAGGTCTGTGATGCCCTTAGATGTTCTGGGCCGCACGCGCGCTACACTGATGCATTCAACAAGCCTATCCCTAGCCGAAAGGCTCGGGTAATCTTTGAAACTGCATCGTGATGGGGATAGATTATTGCAATTATTAGTCTTCAACGAGGAATGCCTAGTAAGCGCAATTCATCAGATTGCGTTGATTACGTCCCTGCCCTTTGTACACACCGCCCGTCGCTCCTACCGATTGGATGTTCCGGTGAAATCTTGGAATTGCGGCGACTTAGCTTCACCGCCAGGTTGTTGCGAGAACTTGCTTAAACCTTAACATCTAGAGGAAGGAGAAGTCGTAACAAGGTTT

>denovo113	01.11.18s_362452
ATAACAGGTCTGTGATGCCCTTAGATGTTCGGGGCCGCACGCGCGCTACACTGAAGGGATAAGCGTGTTCTTCCTGGTCCGAAAGGATTGGGTAATCCGCTGAAACCCCTTCGTGATTGGGATCGGGGCTTGAAATTTTTCTCCGTGAACGAGGAATTCCCAGTAAGCGCGAGTCACTAGCTCGCGTTGATTACGTCCCTGCCCTTTGTACACACCGCCCGTCGCTCCTACCGATTGGGTGTGCTGGTGAAGTGTTCGGATTGGCAATTGAAGGTGGCAACACCGTCGATTGCCGAGAAGTTCATTAAACCCTCCCACCTAGAGGAAGGAGAAGTCGTAACAAGGTT

>denovo114	03.09.18s_362458
ATAACAGGTCTGTGATGCCCTTAGATGTTCTGGGCTGCACGCGCGCTACACTGATGCATTCAACAAGTTTGCTAACCTTTCCTGAAAAGGATGGGTAATCTTGTGAAAGTGCATCGTGATGGGGATAGATTATTGCAATTATTAATCTTCAACGAGGAATGCCTAGTAAGCGCAATTCATCAGATTGCGTTGATTACGTCCCTGCCCTTTGTACACACCGCCCGTCGCTCCTACCGATTGAGTGATCCGGTGAATAATTTGAACTGCAGTACTGTCCAGGTATTCCTGGACAGAACAGTGGAAAGTCTAGTGAACCTTATCACTTAGAGGAAGGAGAAGTCGTAACA

>denovo115	03.11.18s_362486
ATAACAGGTCTGTGATGCCCTTAGATGTTCTGGGCCGCACGCGCGCTACACTGATGCATTCAACAAGCCTATCCCTAGCCGAAAGGCTCGGGTAATCTTTGAAACTGCATCGTGATGGGGATAGATTATTGCAATTATTAGTCTTCAACGAGGAATGCCTAGTAAGCGCGAGTCATCAGCTCGCGTTGACTACGTCCCTGCCCTTTGTACACACCGCCCGTCGCTCCTACCGATTGAATGGTCCGGTGAAGTGTTCGGATCGCGGCGACGGAGGCGGTTCGCCGCCCCCGACGTCGCGAGAAGTCCATTGAACCTTATCATTTAGAGGAAGGAGAAGTCGTAACAAG

>denovo116	03.11.18s_362501
ATAACAGGTCTGTGATGCCCTTAGATGTTCTGGGCCGCACGCGCGCTACACTGATGCATTCAACAAGCCTATCCCTAGCCGAAAGGCTCGGGTAATCTTTGAAACTGCATCGTGATGGGGATAGATTATTGCAATTATTAGTCTTCAACGAGGAATGCCTAGTAAGCGCAATTCATCAGATTGCGTTGATTACGTCCCTGCCCTTTGTACACACCGCCCGTCGCACCTACCGATTGAATGACTCGGTGAAAAATTGGGACTGTGAACTTGCTTGCTTCATTGCGAGTGGATTTATGGGAACTTTTTTTAACCTCGCCATTTAGAGGAAGGTGAAGTCGTAACAAGGT

>denovo117	03.11.18s_362510
ATAACAGGTCTGTGATGCCCTTAGATGTTCGGGGCCGCACGCGCGCTACACTGAAAGGATAAGCGTGTTTTTCCTGCTCCGAAAGGAGTGGGTAACCCGCTGAAACCCTTTCGTGATTGGGATCGGGGCTTGAAATTATTCTCCGTGAACGAGGAATTCCTAGTAAGCGCAAGTCATAAGCTTGCGTTGATTACGTCCCTGCCCTTTGTACACACCGCCCGTCGCTCCTACCGATTGGGTGTGCTGGTGAAGTGTTCGGATTGGCAATTGAAGGTGGCAACACCGTCGATTGCCGAGAAGTTCATTAAACCCTCCCACCTAGAGGAAGGAGAAGTCGTAACAAGGTT

>denovo118	03.09.18s_362550
ATAACAGGTCTGTGATGCCCTTAGATGTTCTGGGCCGCACGCGCGCTACACTGATGCATTCAACAAGCCTATCCCTAGCCGAAAGGCTCGGGTAATCTTTGAAACTGCATCGTGATGGGGATAGATTATTGCAATTATTAGTCTTCAACGAGGAATGCCTAGTAAGCGCAATTCATCAGATTGCGTTGATTACGTCCCTGCCCTTTGTACACACCGCCCGTCGCTACTACCGATTGAATGGCTTAGTGAGGCCTTGGGATTCTGGACGACTCAGCAATGGATTGTCCGGGAGAACTCGTCCAAACTTGGTCATTTAGAGGAAGTAAAAGTCGTAACAAGGTTTCCGT

>denovo119	01.09.18s_362571
ATAACAGGTCTGTGATGCCCTTAGATGTTCTGGGCCGCACACGCGCTACACTGACGCGATCAGCGAGCCTAGCCTTGGCCGAGAGGTCCGGGTAATCTTGCAATCCGCGTCGTGATGGGGATAGATTATTGCAATTATTAATCTTCAACGAGGAATGCCTAGTAAGCGCGAGTCATCAGCTCGCGTTGATTACGTCCCTGCCCTTTGTACACACCGCCCGTCGCTCCTACCGATTGGGTGTGCTGGTGAAGTGTTCGGATTGGCAATTGAAGGTGGCAACACCGTCGATTGCCGAGAAGTTCATTAAACCCTCCCACCTAGAGGAAGGAGAAGTCGTAACAAGGTTT

>denovo120	01.09.18s_362586
ATAACAGGTCTGTGATGCCCTTAGATGTCCTGAGCTGCACGCGCGCTACAATGACACATTCAACGAGTTATTCCTGATCCGAAAGGATTCGGGTAATCTTTTTAGTGTGTGTCGTGATAGGGATAGATCTTTGTAATTATGGATCTTGAACGAGGAATTCCTAGTAAGCGCATGTCATCAGCATGTGCTGATTACGTCCCTGCAAAATGTACACACCGCCCGTCGCTATTACCGATTGGGTGTATAGGTGAACCTTCTCGATAGACGCAAGTCTAGACATTAAGTAAACCTTTGCACCTAGAGGAAATAAAAGTCGTAACAAGGTTTCCGTAGGTGAACCTGCAGAA

>denovo121	03.09.18s_362602
ATAACAGGTCTGTGATGCCCTTAGATGTTCTGGGCCGCACGCGCGCTACACTGATGCATTCAACAAGCCTATCCCTAGCCGAAAGGCTCGGGTAATCTTTGAAACTGCATCGTGATGGGGATAGATTATTGCAATTATTAGTCTTCAACGAGGAATGCCTAGTAAGCGCAATTCATCAGATTGCGTTGATTACGTCCCTGCCCTTTGTACACACCGCCCGTCGCTACTACCGATTGGATGGCTTAGTGAGGTCTTTGGATTGTGTCTTGATTGCCGCAAGGCGAACGGGATGCGAGAAATTGATCAAACTTGGTCATCTAGAGGAAGTAAAAGTCGTAACAAGGTTT

>denovo122	01.09.18s_362612
ATAACAGGTCTGTGATGCCCTTAGATGTCCTGAGCTGCACGCGTACTACAATGGTGCTTTCAACGAGCTTTTCCTGATCCGAAAGGATTTGGGTAATCTTTTTAGTGAGCACCGTGCTTGGGATAGATCTTTGTAATTATGGATCTTGAACTAGGAATTCCTAGTAAGCACAGGTCATCAGCCTGTGCTGATTACGTCCCTGCAAAATGTACACACCGCCCGTCGCTATTACCGATTGAGTGTTAAGGTGAACCTTCTCGATAGAGCAATCTAAAAATTAAGTAAACCTTGACACTTAGAGGAAATAAAAGTCGTAACAAGGTTTCCGTAGGTGAACCTGCAGAAGG

>denovo123	01.09.18s_362630
ATAACAGGTCTGTGATGCCCTTAGATGTTCTGGGCCGCACGCGCGCTACACTGATGCATTCAACAAGCCTATCCCTAGCCGAAAGGCTCGGGTAATCTTTGAAACTGCATCGTGATGGGGATAGATTATTGCAATTATTAGTCTTCAACGAGGAATGCCTAGTAAGCGCAATTCATCAGATTGCGTTGATTACGTCCCTGCCCTTTGTACACACCGCCCGTCGCTCCTACCGATTGGGTGTGCTGGTGAAGCGTTCGGATTGGCGCGTGGTGGCGGTTTCCGCTGCTACGTGCTGAGAAGTTCTCTAAACCCTCCCACCTAGAGGAAGGAGAAGTCGTAACAAGGTT

>denovo124	01.09.18s_362648
ATAACAGGTCTGTGATGCCCTTAGATGTTCGGGGCCGCACGCGCGCTACACTGAAGGGATAAGCGTGTCTTTCCTGCTCCGAAAGGAGTGGGTAATCCGCTGAAACCCCTTCGTGATTGGGATCGGGGCTTGAAATTATTCTCCGTGAACGAGGAATTCCCAGTAAGCGCGAGTCATAAGCTCGCGTTGATTACGTCCCTGCCCTTTGTACACACCGCCCGTCGCTACTACCGATTGAATGGTTTAGTGAGATCTTCGGATTGGTCCGGAGGTGGCGCAAGCTGCCTCTAGGTGCCGAGAAGATGATCAAACTTGATCATTTAGAGGAAGTAAAAGTCGTAACAAGG

>denovo125	01.09.18s_362655
ATAACAGGTCTGTGATGCCCTTAGATGTTCTGGGCCGCACGCGCGCTACACTGATGCGTTCAACGAGTTTATAACCTTGATCGATAGGTCTGGGTAATCTTTTGAATGCGCATCGTGCTAGGGATAGACTATTGCAATTATTAGTCTTGAACGAGGAATTCCTAGTAAACGCAAGTCATCAGCTTGCATTGATTACGTCCCTGCCCTTTGTACACACCGCCCGTCGCTCCTACCGATTGGGTGTGCTGGTGAAGTGTTCGGATTGGCAATTGAAGGTGGCAACACCGTCGATTGCCGAGAAGTTCATTAAACCCTCCCACCTAGAGGAAGGAGAAGTCGTAACAAGG

>denovo126	01.11.18s_362668
ATAACAGGTCTGTGATGCCCTTAGATGTTCTGGGCCGCACGCGCGCTACACTGATGCATTCAACAAGCCTATCCCTAGCCGAAAGGCTCGGGTAATCTTTGAAACTGCATCGTGATGGGGATAGATTATTGCAATTATTAGTCTTCAACGAGGAATGCCTAGTAAGCGCAATTCATCAGATTGCGTTGATTACGTCCCTGCCCTTTGTACACACCGCCCGTCGCTCCTACCGATTGAGTGATCCGGTGAACTTTCTGGACTCCTGGTTATGCTGAGGGGGAAGTTAAGTAAACCTTATCACTTAGAGGAAGGAGAAGTCGTAACAAGGTTTCCGTAGGTGAACCTGC

>denovo127	01.10.18s_362688
ATAACAGGTCTGTGATGCCCTTAGATGTTCTGGGCTGCACGCGCGCTACACTGATGAAACCAGCGAGTTTATAACCTTGGCCGACAGGTCTGGGTAATCTTGTGAAATTTCATCGTGCTGGGGATAGACCATTGCAATTATTGGTCTTCAACGAGGAATTCCTAGTAAGCGCGAGTCATCAGCTCGCGTTGATTACGTCCCTGCCCTTTGTACACACCGCCCGTCGCTCCTACCGATTGGGTGTGCTGGTGAAGTGTTCGGATTGGCAATTGAAGGTGGCAACACCGTCGATTGCCGAGAAGTTCATTAAACCCTCCCACCTAGAGGAAGGAGAAGTCGTAACAAGG

>denovo128	01.09.18s_362692
ATAACAGGTCTGTGATGCCCTTAGATGTTCTGGGCCGCACGCGCGCTACACTGATGCATTCAACAAGCCTATCCCTAGCCGAAAGGCTCGGGTAATCTTTGAAACTGCATCGTGATGGGGATAGATTATTGCAATTATTAGTCTTCAACGAGGAATGCCTAGTAAGCGCAATTCATCAGATTGCGTTGATTACGTCCCTGCCCTTTGTACACACCGCCCGTCGCTACTACCGATTGAATGGCTTAGTGAGGCCTTTGGATCGGCCTTGGGCGCAAGCTTCAAGGCGTGAGAAATTGGACAAACTTGGTCATGTAGAGGAAGTAGAAGTCGTAACAAGGTTTCCGTAG

>denovo129	01.09.18s_362705
ATAACAGGTCTGTGATGCCCTTAGATGTTCTGGGCCGCACGCGCGCTACACTGAAGGAGGCAACGTGTTTGTCTGGCTCGAAAGAGTCGGGTAACCCGTTTAATCTCCTTCGTGCTAGGGATTGAGGTTTGCAATTGTCCTTCATGAACGAGGAATTCCCAGTAAGTGCAAGTCATAAGCTTGCGCTGACTACGTCCCTGCCCTTTGTACACACCGCCCGTCGCTACTACCGATTGGGTGTGCTGGTGAAGTGTTCGGATTGGCAATTGAAGGTGGCAACACCGTCGATTGCCGAGAAGTTCATTAAACCCTCCCACCTAGAGGAAGGAGAAGTCGTAACAAGGTTT

>denovo130	01.09.18s_362725
ATAACAGGTCTGTGATGCCCTTAGATGTTCTGGGCCGCACGCGCGCTACACTGATGCATTCAACAAGCCTATCCCTAGCCGAAAGGCTCGGGTAATCTTTGAAACTGCATCGTGATGGGGATAGATTATTGCAATTATTAGTCTTCAACGAGGAATGCCTAGTAAGCGCAATTCATCAGATTGCGTTGATTACGTCCCTGCCCTTTGTACACACCGCCCGTCGCTCCTACCGATTCGAGTGATCCGGTGAACATTCTGGACTAGTCTGACCTTGAGGATGGCTGGGAAGTTAAGTAAACCTTATCACTTAGAGGAAGGAGAAGTCGTAACAAGGTTTCCGTAGGTGA

>denovo131	01.10.18s_362734
ATAACAGGTCTGTGATGCCCTTAGATGTTCTGGGCTGCACGCGCGCTACACTGACAAAGGCAGCGAGTATAACCTTGGCCGAGAGGTCTGGGAAATCTTGTGAAACTTTGTCGTGCTGGGGATAGATCATTGCAATTATTGGTCTTGAACGAGGAATTCCTAGTAAGCGCAAGTCATCAGCTTGCGTTGATTACGTCCCTGCCCTTTGTACACACCGCCCGTCGCTCCTACCGATTGGGTGTGCTGGTGAAGTGTTCGGATTGGCAATTGAAGGTGGCAACACCGTCGATTGCCGAGAAGTTCATTAAACCCTCCCACCTAGAGGAAGGAGAAGTCGTAACAAGGTT

>denovo132	01.09.18s_362749
ATAACAGGTCTGTGATGCCCTTAGATGTTCTGGGCTGCACGCGCGCTACACTGACGAGGTCAGCAAGTATAATCCTTGACCGGAAGGTCTGGGTAATCTTTTGAAACCTTGTCGTGCTGGGGATAGACCATTGCAATTATTGGTCTTCAACGAGGAATTCCTAGTAAGCGTGAGTCATCAGCTCACGTTGATTACGTCCCTGCCCTTTGTACACACCGCCCGTCGCTACTACCGATTGAATGGCTTAGTGAGGCCTCCGGATTGCCTTTTAGGTGAAAAGTTGGTCAAACTTGGTCATTTAGAGGAAGTAAAAGTCGTAACAAGGTTTCCGTAGGTGAACCTGCAGA

>denovo133	01.10.18s_362764
ATAACAGGTCTGTGATGCCCTTAGATGTTCTGGGCCGCACGCGCGCTACACTGATGCATTCAACAAGCCTATCCCTAGCCGAAAGGCTCGGGTAATCTTTGAAACTGCATCGTGATGGGGATAGATTATTGCAACTATTAATCTTGAACGAGGAATTCCTAGTAAACGCGAGTCATCAGCTCGCATTGATTACGTCCCTGCCCTTTGTACACACCGCCCGTCGCTCCTACCGATTGGGTGTGCTGGTGAAGTGTTCGGATTGGCAATTGAAGGTGGCAACACCGTCGATTGCCGAGAAGTTCATTAAACCCTCCCACCTAGAGGAAGGAGAAGTCGTAACAAGGTTT

>denovo134	01.09.18s_362784
ATAACAGGTCTGTGATGCCCTTAGATGTTCTGGGCCGCACGCGCGCTACACTGATGCATTCAACAAGCCTATCCCTAGCCGAAAGGCTCGGGTAATCTTTGAAACTGCATCGTGATGGGGATAGATTATTGCAATTATTAGTCTTCAACGAGGAATGCCTAGTAAGCGCAATTCATCAGATTGCGTTGATTACGTCCCTGCCCTTTGTACACACCGCCCGTCGCACCTACCGATTGAATGACTCGGTGAAAAATTGGGACTGTGAACTCGTTTGCTTCATTGCGAATGAGTTTGTGGGAACTTTTTTTAACCTCGCCATTTAGAGGAAGGTGAAGTCGTAACAAGGT

>denovo135	01.09.18s_362812
ATAACAGGTCTGTGATGCCCTTAGATGTTCTGGGCTGCACGCGCGCTACACTGATGAAGTCAGCGAGTATTCTCCTTGGCCGAGAGGTCTGGGTAATCTTGTGAAACTTCATCGTGCTGGGGATAGAGCATTGTAATTATTGCTCTTCAACGAGGAATTCCTAGTAAGCGTGAGTCATCAGCTCACGTTGATTACGTCCCTGCCCTTTGTACACACCGCCCGTCGCTACTACCGATTGAATGGCTTAGTGAGGCCTTGGGATTCGGGTACTGCAGAAATGTATTACCTGGAGAACTTGTACAAACTTGGTCATTTAGAGGAAGTAAAAGTCGTAACAAGGTTTCCGT

>denovo136	01.09.18s_362824
ATAACAGGTCTGTGATGCCCTTAGATGTCCGGGGCTGCACGCGCGCTACACTGAAGGAATCAGCGTGCTAAGACCATTGTCGAAAGGCATTGGTAAACCCGTGAAAATCCTACGTGATTGGGATCGGGAATTGCAATTATTTCCCTTGAACGAGGAATTCCCAGTAAGTGTGGGTCATCAGCTCGCGTTGATTACGTCCCTGCCCTTTGTACACACCGCCCGTCGCTGCCCGGGACTGAGCCGTTTCGAGAAAAGCGGGGACCGCCGCCGTCGGGGCTTTCGGGCCTCGGCTTCGGTGGAAACCGCTTTAATCGCAGTGGCTTGAACCGGGCAAAAGTCGTAACAAG

>denovo137	01.09.18s_362835
ATAACAGGTCTGTGATGCCCTTATATGTCCTGGGCTGCACGCGTGCTACACTGATGCATACAACAAGTGCCTAGCCTGCCAAGGTATGGCAATCTCGAATATGCATCGTGATGGGGATAGATCTTTGCAATTATAGATCTTGAACGAGGAATTCCTAGTAAGTGCAAGTCATCATCTTGCATTGATTATGTCCCTGCCCTTTGTACACACCGCCCGTCGCTCCTACCGATTGGGTGTGCTGGTGAAGTGTTCGGATTGGCAATTGAAGGTGGCAACACCGTCGATTGCCGAGAAGTTCATTAAACCCTCCCACCTAGAGGAAGGAGAAGTCGTAACAAGGTTTCCGT

>denovo138	01.09.18s_362853
ATAACAGGTCTGTGATGCCCTTAGATGTTCTGGGCCGCACGCGCGCTACACTGATGCATTCAACAAGCCTATCCCTAGCCGAAAGGCTCGGGTAATCTTTGAAACTGCATCGTGATGGGGATAGATTATTGCAATTATTAGTCTTCAACGAGGAATGCCTAGTAAGCGCAATTCATCAGATTGCGTTGATTACGTCCCTGCCCTTTGTACACACCGCCCGTCGCTACTACCGATTGGATGGCTTAGTGAGGTCTTTGGATTGCCGAGTGATTGCAGCAATGTGAACACTTGGCGAGAAGTTGCCCAAACTTGGTCATCTAGAGGAAGTAAAAGTCGTAACAAGGTTT

>denovo139	01.10.18s_362859
ATAACAGGTCTGTGATGCCCTTAGATGTTCTGGGCCGCACGCGCGCTACACTGATGCATTCAACAAGCCTATCCCTAGCCGAAAGGCTCGGGTAATCTTTGAAACTGCATCGTGATGGGGATAGATTATTGCAATTATTGGACTTCAACGAGGAATTCCTAGTAAGCGTGAGTCATCAGCTCGCGTTGATTACGTCCCTGCCCTTTGTACACACCGCCCGTCGCTACTACCGATTGAATGGCTTAGTGAGGCCTTGGGATTCGGGTACTGCAGAAATGTATTACCTGGAGAACTTGTACAAACTTGGTCATTTAGAGGAAGTAAAAGTCGTAACAAGGTTTCCGTAG

>denovo140	01.10.18s_362873
ATAACAGGTCTGTGATGCCCTTAGATGTTCTGGGCCGCACGCGCGCTACACTGATGCATTCAACAAGCCTATCCCTAGCCGAAAGGCTCGGGTAATCTTTGAAACTGCATCGTGATGGGGATAGATTATTGCAATTATTGGTCTTGAACGAGGAATTCCTAGTAAGCGCAAGTCATCAGCTTGCGTTGATTACGTCCCTGCCCTTTGTACACACCGCCCGTCGCTACTACCGATTGAATGGCTTAGTGAGGCCTTTGGATCGGCCTTGGGCGCAAGCTTCAAGGCGTGAGAAATTGGACAAACTTGGTCATTTAGAGGAAGTATAAGTCGTAACAAGGTTTCCGTAG

>denovo141	01.10.18s_362922
ATAACAGGTCTGTGATGCCCTTAGATGTTCTGGGCCGCACGCGCGCTACACTGATGCATTCAACAAGCCTATCCCTAGCCGAAAGGCTCGGGTAATCTTTGAAACTGCATCGTGATGGGGATAGATTATTGCAATTATTAGTCTTCAACGAGGAATGCCTAGTAAGCGCAATTCATCAGATTGCGTTGATTACGTCCCTGCCCTTTGTACACACCGCCCGTCGCACCTACCGATTGAATGACTCGGTGAAAAATTGGGACCGTGGATCTGTTTGCTTCATTGCGAATCGATTCGTGGGAACTTTTTTTAACCTCGCCATTTAGAGGAAGGTGAAGTCGTAACAAGGT

>denovo142	01.09.18s_362936
ATAACAGGTCTGTGATGCCCTTAGATGTTCTGGGCCGCACGCGCGCTACACTGATGCAGGCAACGAGTTTATAACCTTGACCGGAAGGTCTGGGTAATCTTTTGAAACTGCATCGTGCTGGGGATAGATTATTGCAATTATTAGTCTTCAACGAGGAATGCCTAGTAAGCGCAATTCATCAGATTGCGTTGATTACGTCCCTGCCCTTTGTACACACCGCCCGTCGCTCCTACCGATTGGGTGTGCTGGTGAAGTGTTCGGATTGGCAATTGAAGGTGGCAACACCGTCGATTGCCGAGAAGTTCATTAAACCCTCCCACCTAGAGGAAGGAGAAGTCGTAACAAGG

>denovo143	01.10.18s_362960
ATAACAGGTCTGTGATGCCCTTAGATGTTCTGGGCCGCACGCGCGCTACACTGATGCATTCAACAAGCCTATCCCTAGCCGAAAGGCTCGGGTAATCTTTGAAACTGCATCGTGATGGGGATAGATTATTGCAATTATTAGTCTTCAACGAGGAATGCCTAGTAAGCGCAATTCATCAGATTGCGTTGATTACGTCCCTGCCCTTTGTACACACCGCCCGTCGCTACTACCGATTGAATGGCTTAGTGAGACCCTTGGATTGGAATTCATTAGTCGCAAGACTGAAGGATGCTGAAAAAATGGTCAAACTTGGTCATTTAGAGGAAGTAAAAGTCGTAACAAGGTAT

>denovo144	01.09.18s_362982
ATAACAGGTCTGTGATGCCCTTAGATGTTCTGGGCCGCACGCGCGCTACACTGATGAAGTCAGCGAGTTCATTCCTTGGCCGAGAGGTCTGGGTAATCTTTTGAAACCTTGTCGTGCTGGGGATAGACCATTGCAATTATTGGTCTTCAACGAGGAATTCCTAGTAAGCGCAAGTCATCAGCTTGCGTTGATTACGTCCCTGCCCTTTGTACACACCGCCCGTCGCTACTACCGATTGAATGGCTTAGTGAGGCCTCCGGATTGCCTTTTAGGTGAAAAGTTGGTCAAACTTGGTCATTTAGAGGAAGTAAAAGTCGTAACAAGGTTTCCGTAGGTGAACCTGCGGA

>denovo145	01.09.18s_362983
ATAACAGGTCTGTGATGCCCTTATATGTCCTGGGCTGCACGCGTGCTACACTGATACATACAACAAGTGCCTAGCCTGCTAAGGTATGGCAATCTCTAATATGTATCGTGATGGGGATAGATCTTTGCAATTATAGATCTTGAACGAGGAATTCCTAGTAAGTGCAAGTCATCATCTTGCATTGATTATGTCCCTGCCCTTTGTACACACCGCCCGTCGCTCCTACCGATTGGGTGTGCTGGTGAAGTGTTCGGATTGGCAATTGAAGGTGGCAACACCGTCGATTGCCGAGAAGTTCATTAAACCCTCCCACCTAGAGGAAGGAGAAGTCGTAACAAGGTTTCCGT

>denovo146	01.09.18s_362999
ATAACAGGTCTGTGATGCCCTTAGATGTTCTGGGCTGCACGCGCGCTACACTGATGAAGTCAGCGAGTCTTTCCTTGGCCGAGAGGTCTGGGTAATCTTGTGAAACTTCATCGTGCTGGGGATAGAGCATTGTAATTATTGCTCTTCAACGAGGAATTCCTAGTAAGCGCAAGTCATCAGCTTGCGTTGATTACGTCCCTGCCCTTTGTACACACCGCCCGTCGCTACTACCGATTGAATGGCTTAGTGAGGCCTTGGGATTCGGGTACTGCAGAAATGTATTACCTGGAGAACTTGTACAAACTTGGTCATTTAGAGGAAGTAAAAGTCGTAACAAGGTTTCCGTA

>denovo147	03.11.18s_363014
ATAACAGGTCTGTGATGCCCTTAGATGTTCTGGGCCGCACGCGCGCTACACTGATGAAGTCAGCGAGTTCATTCCTTGACCGGAAGGTCCGGGTAATCTTGTGAAACTTCATCGTGCTGGGGATAGAGCATTGCAATTATTGCTCTTCAACGAGGAATTCCTAGTAAGCGTAAGTCATCAGCTTACGTTGATTACGTCCCTGCCCTTTGTACACACCGCCCGTCGTTACTACCGATTGAATGTCTTAGTGAGGTCTCGGGATTGGCCGTTAGACTGGCAACAGAACTAGCGGCCGAGAACTTGCCCAAACTTGGTCATTTAGAGGAAGTACAAGTCGTAACAAGGTA

>denovo148	03.09.18s_363026
ATAACAGGTCTGTGATGCCCTTAGATGTTCTGGGCCGCACGCGCGCTACACTGATGCATTCAACAAGTTTGCTAACCTTTCCTGAACAGGATGGGTAATCTTGTGAAAGTGCATCGTGATGGGGATAGATTATTGCAATTATTAATCTTCAACGAGGAATTCCTAGTAAGCGCGAGTCATCAGCTCGTGCTGATTACGTCCCTGCCCTTTGTACACACCGCCCGTCGCTCCTACCGATTGGGTGTGCTGGTGAAGTGTTCGGATTGGCAATTGAAGGTGGCAACACCGTCGATTGCCGAGAAGTTCATTAAACCCTCCCACCTAGAGGAAGGAGAAGTCGTAACAAG

>denovo149	01.09.18s_363044
ATAACAGGTCTGTGATGCCCTTAGATGTTCTGGGCCGCACGCGCGCTACACTGATGCATTCAACAAGCCTATCCCTAGCCGAAAGGCTCGGGTAATCTTTGAAACTGCATCGTGATGGGGATAGATTATTGCAATTATTAGTCTTCAACGAGGAATGCCTAGTAAGCGCAATTCATCAGATTGCGTTGATTACGTCCCTGCCCTTTGTACACACCGCCCGTCGCTCCTACCGATTTCGAGTGATCCGGTGAACCTTCTGGACCGAATTGGTCTTCATGGTCAAATTGGGAAGTTAAGTAAACCTTATCACTTAGAGGAAGGAGAAGTCGTAACAAGGTTTCCGTAGG

>denovo150	01.10.18s_363053
ATAACAGGTCTGTGATGCCCTTAGATGTTCTGGGCCGCACGCGCGCTACACTGATGAAGTCAGCGAGTTCATTCCTTGGCCGGAAGGCCCGGGTAATCTTGTGAAACTTCATCGTGCTGGGGATAGAGCATTGCAATTATTGCTCTTCAACGAGGAATTCCTAGTAAGCGTAAGTCATCAGCTTACGTTGATTACGTCCCTGCCCTTTGTACACACCGCCCGTCGCTCCTACCGATTGGGTGTGCTGGTGAAGTGTTCGGATTGGCAATTATCGGTGGCAACACCGTCGATTGCCGAGAAGTTCATTAAACCCTCCCACCTAGAGGAAGGAGAAGTCGTAACAAGGT

>denovo151	01.11.18s_363065
ATAACAGGTCTGTGATGCCCTTAGATGTTCTGGGCCGCACGCGCGCTACACTGATGCATTCAACAAGCCTATCCCTAGCCGAAAGGCTCGGGTAATCTTTGAAACTGCATCGTGATGGGGATAGATTATTGCAATTATTAGTCTTCAACGAGGAATGCCTAGTAAGCGCAATTCATCAGATTGCGTTGATTACGTCCCTGCCCTTTGTACACACCGCCCGTCGCTCCTACCGATTGAATGGCCCGATGAGGATTCGGGATGATGGATTGCTGTACGGTTCACGCTGTTCACTTTTTGTCAGAACCTATTCAAATCTTGTCATTTAGAGGAAGGAGAAGTCGTAACAA

>denovo152	01.09.18s_363088
ATAACAGGTCTGTGATGCCCTTAGATGTTCTGGGCCGCACGCGCGCTACACTGATGCATTCAACAAGCCTATCCCTAGCCGAAAGGCTCGGGTAATCTTTGAAACTGCATCGTGATGGGGATAGATTATTGCAATTATTAGTCTTCAACGAGGAATGCCTAGTAAGCGCAATTCATCAGATTGCGTTGATTACGTCCCTGCCCTTTGTACACACCGCCCGTCGCTACTACCGATTGAATGGCTTAGTGAGGCCTCCGGATCGCTCTTTCGGGAGTGAAAAGTTGGTCAAACTTGGTCATTTAGAGGAAGTAAAAGTCGTAACAAGGTTTCCGTAGGTGAACCTGCAG

>denovo153	01.09.18s_363108
ATAACAGGTCTGTGATGCCCTTAGATGTTCTGGGCTGCACGCGCGCTACACTGACGAGGTCAGCAAGTATAATCCTTGACCGGAAGGTCTGGGTAATCTTTTGAAACCTTGTCGTGCTGGGGATAGACCATTGCAATTATTGGTCTTCAACGAGGAATTCCTAGTAAGCGCAATTCATCAGATTGCGTTGATTACGTCCCTGCCCTTTGTACACACCGCCCGTCGCTACTACCGATTGAATGGCTTAGTGAGGCCTTGGGATTCATGTCGGCAGCAATGTTGGACACGGAAAACTTGGTCAAACTTGGTCATTTAGAGGAAGTAAAAGTCGTAACAAGGTTTCCGTA

>denovo154	03.09.18s_363125
ATAACAGGTCTGTGATGCCCTTAGATGTTCTGGGCTGCACGCGCGCTACACTGATGCATTCAACAAGTTTGCTAACCTTTCCTGAAAAGGATGGGTAATCTTGTGAAAGTGCATCGTGATGGGGATAGATTATTGCAATTATTAATCTTCAACGAGGAATTCCTAGTAAGCGCGAGTCATCAGCTCGTGCTGATTCCGTCCGTCGCTCCTACCGATTGAGTGATCCGGTGAATAATTTGAACTGCAGTACTGTCCAGGTATTCCTGGATAGAACAGTGGAAAGTCTAGTGAACCTTATCACTTAGAGGAAGGAGAAGTCGTAACAAGGTTTCCGTAGGTGAACCTGC

>denovo155	01.10.18s_363132
ATAACAGGTCTGTGATGCCCTTAGATGTTCTGGGCCGCACGCGCGCTACACTGATGCATTCAACAAGCCTATCCCTAGCCGAAAGGCTCGGGTAATCTTTGAAACTGCATCGTGATGGGGATAGATTATTGCAATTATTGCTCTTCAACGAGGAATTCCTAGTAAGCGTAAGTCATCAGCTTACGTTGATTACGTCCCTGCCCTTTGTACACACCGCCCGTCGTTACTACCGATTGAATGGCTTAGTGAGGCCTTGGGATTCGGGTACTGCAGAAATGTATTACCTGGAGAACTTGTACAAACTTGGTCATTTAGAGGAAGTAAAAGTCGTAACAAGGTTTCCGTAG

>denovo156	01.10.18s_363149
ATAACAGGTCTGTGATGCCCTTAGATGTTCTGGGCCGCACGCGCGCTACACTGATGAAGTCAGCGAGTTCATTCCTTGGCCGGAAGGCCCGGGTAATCTTGTGAAACTTCATCGTGCTGGGGATAGAGCATTGCAATTATTGCTCTTCAACGAGGAATTCCTAGTAAGCGCGAGTCATCAGCTCGCGTTGATTACGTCCCTGCCCTTTGTACACACCGCCCGTCGTTACTACCGATTGAATGTCTTAGTGAGGTCTCGGGATCGGCGCCTAGACCAGCAATGGAATTAGGTGCTGAAAACTTGCCCAAACTTGGTCATTTAGAGGAAGTACAAGTCGTAACAAGGTA

>denovo157	01.09.18s_363163
ATAACAGGTCTGTGATGCCCTTAGATGTTCTGGGCCGCACGCGCGCTACACTGATGAAGTCAGCGAGTTCATTCCTTGGCCGAGAGGTCTGGGTAATCTTGTGAAACTTCATCGTGCTGGGGATAGACCATTGTAATTATTGGTCTTCAACGAGGAATTCCTAGTAAGCGCGAGTCATCAGCTCGCGTTGATTACGTCCCTGCCCTTTGTACACACCGCCCGTCGCTACTACCGATTGAATGGCTTAGTGAGGCCTCCGGATTGCCTTTTAGGTGAAAAGTTGGTCAAACTTGGTCATTTAGAGGAAGGAAAAGTCGTAACAAGGTTTCCGTAGGTGAACCTGCGGA

>denovo158	01.09.18s_363166
ATAACAGGTCTGTGATGCCCTTAGATGTTCTGGGCTGCACGCGCGCTACACTGACGAGGTCAGCAAGTATAATCCTTGACCGGAAGGTCTGGGTAATCTTTTGAAACCTTGTCGTGCTGGGGATAGACCATTGCAATTATTAGTCTTCAACGAGGAATGCCTAGTAAGCGCAATTCATCAGATTGCGTTGATTACGTCCCTGCCCTTTGTACACACCGCCCGTCGCTACTACCGATTGAATGGCTTAGTGAGGCCTCCGGATTGCCTTTTAGGTGAAAAGTTGGTCAAACTTGGTCATTTAGAGGAAGTAAAAGTCGTAACAAGGTTTCCGTAGGTGAACCTGCAGA

>denovo159	03.11.18s_363184
ATAACAGGTCTGTGATGCCCTTAGATGTTCTGGGCCGCACGCGCGCTACACTGATGAAGTCAGCGAGTTCACTCCTTGGCCGGAAGGCCCGGGTAATCTTGTGAAACTTCATCGTGCTGGGGATAGTCCATTGCAATTATTGGACTTCAACGAGGAATTCCTAGTAAGCGTGAGTCATCAGCTCGCGTTGATTACGTCCCTGCCCTTTGTACACACCGCCCGTCGCTACTACCGATTGAATGGCTTAGTGAGGCCTTGGGATTCGGGTACTGCAGAAATGTATTACCTGGAGAACTTGTACAAACTTGGTCATTTAGAGGAAGTAAAAGTCGTAACAAGGTTTCCGT

>denovo160	01.10.18s_363216
ATAACAGGTCTGTGATGCCCTTAGATGTTCTGGGCCGCACGCGCGCTACACTGATGCGTTCAACGAGTCTATAACCTTGGCCGGAAGGTCCGGGTAATCTTGGAATGCGCATCGTGATAGGGATAGATTATTGCAACTATTAATCTTGAACGAGGAATTCCTAGTAAACGCGAGTCATTAGCTCGCATTGATTACGTCCCTGCCCTTTGTACACACCGCCCGTCGCTCCTACCGATTGGGTGTGCTGGTGAAGTGTTCGGATTGGCAATTGAAGGTGGCAACACCGTCGATTGCCGAGAAGTTCATTAAACCCTCCCACCTAGAGGAAGGAGAAGTCGTAACAAGGT

>denovo161	01.10.18s_363225
ATAACAGGTCTGTGATGCCCTTAGATGTTCTGGGCCGCACGCGCGCTACACTGATGAAGTCAGCGAGTTCATTCCTTGGCCGGAAGGCTCGGGTAATCTTTGAAACTGCATCGTGATGGGGATAGATTATTGCAATTATTAGTCTTCAACGAGGAATGCCTAGTAAGCGCAATTCATCAGATTGCGTTGATTACGTCCCTGCCCTTTGTACACACCGCCCGTCGTTACTACCGATTGAATGTCTTAGTGAGGTCTCGGGATCGGCGCCTAGACCAGCAATGGAATTAGGTGCTGAAAACTTGCCCAAACTTGGTCATTTAGAGGAAGTACAAGTCGTAACAAGGTAT

>denovo162	01.10.18s_363240
ATAACAGGTCTGTGATGCCCTTAGATGTTCTGGGCCGCACGCGCGCTACACTGATGAAGTCAGCGAGTTCATTCCTTGGCCGGAAGGCCCGGGTAATCTTGTGAAACTTCATCGTGCTGGGGATAGAGCATTGCAATTATTAGTCTTCAACGAGGAATGCCTAGTAAGCGCAATTCATCAGATTGCGTTGATTACGTCCCTGCCCTTTGTACACACCGCCCGTCGTTACTACCGATTGAATGTCTTAGTGAGGTCTCGGGATCGGCGCCTAGACCAGCAATGGAATTAGGTGCTGAAAACTTGCCCAAACTTGGTCATTTAGAGGAAGTACAAGTCGTAACAAGGTA

>denovo163	01.10.18s_363249
ATAACAGGTCTGTGATGCCCTTAGATGTTCTGGGCCGCACGCGCGCTACACTGATGAAGTCAGCGAGTTCATTCCTTGGCCGAGAGGTCTGGGTAATCTTGTGAAACTTCATCGTGCTGGGGATAGACCATTGTAATTATTGGTCTTCAACGAGGAATTCCTAGTAAGCGCGAGTCATCAGCTCGCGTTGATTACGTCCCTGCCCTTTGTACACACCGCCCGTCGCTACTACCGATTGAATGGCTTAGTGAGGCCTCTGGAGCTGGGGTCCTGAGAAATTGGGACACTGGTGAAACTGGTCAAACTTGGTCATTTAGAGGAAGTAAAAGTCGTAACAAGGTTTCCGT

>denovo164	01.11.18s_363255
ATAACAGGTCTGTGATGCCCTTAGATGTTCTGGGCCGCACGCGCGCTACACTGATGCATTCAACAAGCCTATCCCTAGCCGAAAGGCTCGGGTAATCTTTGAAACTGCATCGTGATGGGGATAGATTATTGCAATTATTAGTCTTCAACGAGGAATGCCTAGTAAGCGCAATTCATCAGATTGCGTTGATTACGTCCCTGCCCTTTGTACACACCGCCCGTCGCTATTACCGATTGGGTGTATAGGTGAACCTTCTCGATAGGCGCAAGCCTAGAAATTAAGTAAACCTTTGCACCTAGAGGAAATAAAAGTCGTAACAAGGTTTCCGTAGGTGAACCTGCAGAAGG

>denovo165	01.09.18s_363259
ATAACAGGTCTGTGATGCCCTTAGATGTTCTGGGCCGCACGCGCGCTACACTGATGCATTCAACAAGCCTATCCCTAGCCGAAAGGCTCGGGTAATCTTTGAAACTGCATCGTGATGGGGATAGATTATTGCAATTATTAGTCTTCAACGAGGAATGCCTAGTAAGCGCAATTCATCAGATTGCGTTGATTACGTCCCTGCCCTTTGTACACACCGCCCGTCGCTTTTACCGATTGAGTGTTCAGGTGAGTCTTCTTGATAGTTGCAAAACTAAAAATTGAACAAACCTTAGCACTTAGAGGAAAAAGAAGTCGTAACAAGGTTTCCGTAGGTGAACCTGCGGAAGG

>denovo166	01.09.18s_363270
ATAACAGGTCTGTGATGCCCTTAGATGTTCTGGGCCGCACGCGCGCTACACTGATGAAGTCAGCGAGTTCATTCCTTGGCCGAGAGGTCTGGGTAATCTTGTGAAACTTCATCGTGCTGGGGATAGAGCATTGTAATTATTGCTCTTCAACGAGGAATTCCTAGTAAGCGCGAGTCATCAGCTCGCGTTGATTACGTCCCTGCCCTTTGTACACACCGCCCGTCGCTACTACCGATTGAATGGCTTAGTGAGGCCTTGGGATTCAGAGTTCTCAGCAATGGGTGCTCAGAAAAACTTGGTCAAACTTGGTCATTTAGAGGAAGTAAAAGTCGTAACAAGGTTTCCGT

>denovo167	03.11.18s_363280
ATAACAGGTCTGTGATGCCCTTAGATGTTCTGGGCCGCACGCGCGCTACACTGATGCATTCAACAAGCCTATCCCTAGCCGAAAGGCTCGGGTAATCTTTGAAACTGCATCGTGATGGGGATAGATTATTGCAATTATTAGTCTTCAACGAGGAATGCCTAGTAAGCGCAATTCATCAGATTGCGTTGATTACGTCCCTGCCCTTTGTACACACCGCCCGTCGCTACTACCGATTGAATGGCTTAGTGAGGCCTTCGGATTGATAAAATGACTCCAGCAATGGAGACACTTTGTTGAAAAGTTGGTCAAACTTGGTCAGTTAGAGGAAGGAAAAGTCGTAACAAGGT

>denovo168	03.11.18s_363298
ATAACAGGTCTGTGATGCCCTTAGATGTTCTGGGCCGCACGCGCGCTACACTGATGCATTCAACAAGCCTATCCCTAGCCGAAAGGCTCGGGTAATCTTTGAAACTGCATCGTGATGGGGATAGATTATTGCAATTATTAGTCTTCAACGAGGAATGCCTAGTAAGCGCAATTCATCAGATTGCGTTGATTACGTCCCTGCCCTTTGTACACACCGCCCGTCGCTCCTACCGATTTTGAGTGATCCGGTGAACCTTCTGGACTGTGAACAGGCTTGACCTGATTGTGGGAAGTTAAGTAAACCTTATCACTTAGAGGAAGGAGAAGTCGTAACAAGGTTTCCGTAGG

>denovo169	01.10.18s_363304
ATAACAGGTCTGTGATGCCCTTAGATGTTCTGGGCCGCACGCGCGCTACACTGATGCATTCAACAAGCCTATCCCTAGCCGAAAGGCTCGGGTAATCTTTGAAACTGCATCGTGATGGGGATAGATTATTGCAATTATTAGTCTTCAACGAGGAATGCCTAGTAAGCGCAATTCATCAGATTGCGTTGATTACGTCCCTGCCCTTTGTACACACCGCCCGTCGTTACTACCGATTGAATGTCTTAGTGAGGTCTCGGGATCGGCGCCTAGACCAGCAATGGAATTAGGTGCTGAAAACTTGCCCAAACTTGGTCATTTAGAGGAAGGACAAGTCGTAACAAGGTTTC

>denovo170	01.09.18s_363321
ATAACAGGTCTGTGATGCCCTTAGATGTTCTGGGCCGCACACGCGCTACACTGAAGGAGGCAACGTGTTTGTCTGGCTCGAAAGAGTCGGGTAACCCGTTTAATCTCCTTCGTGCTAGGGATTGAGGTTTGCAATTGTCCTTCATGAACGAGGAATTCCCAGTAAGTGCAAGTCATAAGCTTGCGCTGACTACGTCCCTGCCCTTTGTACACACCGCCCGTCGCTCCTACCGATTGGAACATACGGTGAAAATCTCGGAGAGTGCAGTTCTTGTTGTGTAGTTCGCTATGCAGCTCCTGTGTTCAAAGTTATTTAAATCTCATGTTGTAGAGGAAGGAGAAGTCGTA

>denovo171	01.09.18s_363331
ATAACAGGTCTGTGATGCCCTTATATGTCCTGGGCTGCACGCGTGCTACACTGATGCATACAACAAGTGCCTAGCCTGCCAAGGTATGGCAATCTCGAATATGCATCGTGATGGGGATAGATCTTTGCAATTATAGATCTTGAACGAGGAATTCCTAGTAAGTGCAAGTCATCATCTTGCATTGATTATGTCCCTGCCCTTTGTACACACCGCCCGTCGCTCCTACCGATACCGGGTGATCCGGTGAACCTATTGGACCAACTCAGGAAAAATAAGTAAACCTTATCACCTAGAGGAAGGAGAAGTCGTAACAAGGTTTCCGTAGGTGAACCTGCAGAAGG

>denovo172	01.11.18s_363341
ATAACAGGTCTGTGATGCCCTTAGACGTCCTGGGCCGCACGTGTGCTACACTGGTGCGTTCAGCAAGTTCTAACCTAACCCGATAGGGGCTGGGTAATCTTCATAATACGCACCGTGCTTGGGATTGATCTTTGCAATTATGGATCATGAACGAGGAATTCCTAGTAAGTGCAAGTCATCATCTTGTACTGATTACGTCCCTGCCCTTTGTACACACCGCCCGTCGCTCCTACCGATTGGGTGTGCTGGTGAAGTGTTCGGATTGGCAATTGAAGGTGGCAACACCGTCGATTGCCGAGAAGTTCATTAAACCCTCCCACCTAGAGGAAGGAGAAGTCGTA

>denovo173	01.10.18s_363348
ATAACAGGTCTGTGATGCCCTTAGATGTTCTGGGCCGCACGCGCGCTACACTGATGAAGTCAGCGAGTTCATTCCTTGGCCGGAAGGCCCGGGTAATCTTGTGAAACTTCATCGTGCTGGGGATAGTCCATTGCAATTATTGGACTTCAACGAGGAATTCCTAGTAAGCGTGAGTCATCAGCTCGCGTTGATTACGTCCCTGCCCTTTGTACACACCGCCCGTCGCTACTACCGATTGAATGGCTTAGTGAGGCCTTCGGATTGATAAAATGACTCCAGCAATGGAGACACTTTGTTGAAAAGTTGGTCAAACTTGGTCAGTTAGAGGAAGTAAAAGTCGT

>denovo174	01.10.18s_363352
ATAACAGGTCTGTGATGCCCTTAGATGTTCTGGGCCGCACGCGCGCTACACTGATGAAGTCAGCGAGTTCATTCCTTGGCCGGAAGGCCCGGGTAATCTTGTGAAACTTCATCGTGCTGGGGATAGAGCATTGCAATTATTGCTCTTCAACGAGGAATTCCTAGTAAGCGCATGTCATCAGCATGCGTTGATTACGTCCCTGCCCTTTGTACACACCGCCCGTCGCTACTACCGATTGAATGGCTTAGTGAGACTTTCGGATTGGTGCTTGGTGGCCGCAAGGCTGCCGAGTGCTGAAAAGTTGTTCAAACTTGGTCATTTAGAGGAAGTAAAAGTCGTAA

>denovo175	03.11.18s_363360
ATAACAGGTCTGTGATGCCCTTAGATGTTCTGGGCCGCACGCGCGCTACACTGATGCATTCAACAAGCCTATCCCTAGCCGAAAGGCTCGGGTAATCTTTGAAACTGCATCGTGATGGGGATAGATTATTGCAATTATTAGTCTTCAACGAGGAATGCCTAGTAAGCGCAATTCATCAGATTGCGTTGATTACGTCCCTGCCCTTTGTACACACCGCCCGTCGCTACTACCGATTGAATGGCTTAGTGAGGCCTCTGGAGCTGGGATCCTGAGAAATTGGGATTTTGGTGAAACTGGTCAAACTTGGTCATTTAGAGGAAGTAAAAGTCGTAACAAGGTTT

>denovo176	03.09.18s_363365
ATAACAGGTCTGTGATGCCCTTAGATGTCCTGGGCTGCACGCGCGCTACACTGACGCATTCAGAAAGTTTATCTGACTTGAGAAGGTTGGGTAATCTATGAAAATGCGTCGTGATGGGGATAGATTATTGCAATTATTAATCTTCAACGAGGAATTCCTAGTAAATGCAAATCATCAATTTGCGTTGATTATGTCCCTGCCCTTTGTACACACCGCCCGTCGCTCCTACCGATGGTATAATCCGGTGAGCTGTTCGGATTGGCAATTGAAGGTGGCAACACCGTCGATTGCCGAGAAGTTCATTAAACCCTCCCACCTAGAGGAAGGAGAAGTCGTAACAA

>denovo177	01.09.18s_363373
ATAACAGGTCTGTGATGCCCTTAGATGTCCTGGGCCGCACGCGCGCTACAATGACACGTGCAACAAGTTCACCCTGGCCCGAAAGGGTCCGGGTAATCTTCATAATGCGTGTCGCGATAGGGATCGACCTTTGCAATTATAGGTCTTGAACGAGGAATTCCTAGTAAGTGCAAGTCATCAGCTTGTACTGATTACGTCCCTGCCCTTTGTACACACCGCCCGTCGCTCCTACCGATTCGAGTGATCCGGTGAACATTCTGGACTAGTCTGACCTTGAGGATGGCTGGGAAGTTAAGTAAACCTTATCACTTAGAGGAAGGAGAAGTCGTAACAAGGTTTCC

>denovo178	01.10.18s_363378
ATAACAGGTCTGTGATGCCCTTAGATGTTCTGGGCTGCACGCGCGCTACACTGATACGTTCATCGAGCTTACAACCTTGACCGACAGGTCTGGGTAATCTTTCAATGCGTATCGTGATGGGGATAGATTATTGTAATTTTTGATCTTCAACGAGGAATTCCTAGTAAACGCGCGTCAATAGCGCGCATTGATTACGTCCCTGCCCTTTGTACACACCGCCCGTCGCTCCTACCGATTGGGTGTGCTGGTGAAGTGTTCGGATTGGCAATTGAAGGTGGCAACACCGTCGATTGCCGAGAAGTTCATTAAACCCTCCCACCTAGAGGAAGGAGAAGTCGTAA

>denovo179	01.10.18s_363388
ATAACAGGTCTGTGATGCCCTTAGATGTTCGGGGCCGCACGCGCGCTACACTGAAGGGATAAACGTGTTTTTCCTGCTCCGAAAGGAGTGGGCAATCCGCTGAAACCCCTTCGTGATTGGGATCGGGGCTTGAAATTATTCTCCGTGAACGAGGAATTCCTAGTAAGCGCGAGTCATAAGCTCGCGTTGATTACGTCCCTGCCCTTTGTACACACCGCCCGTCGCTCCTACCGATTGGGTGTGCTGGTGAAGTGTTCGGATTGGCAATTGAAGGTGGCAACACCGTCGATTGCCGAGAAGTTCATTAAACCCTCCCACCTAGAGGAAGGAGAAGTCGTAAC

>denovo180	01.09.18s_363393
ATAACAGGTCTGTGATGCCCTTAGATGTTCTGGGCCACACGCGCGCTACAATGACGAGTTCAATGAGTGATTCTTTCCTTGCCCGGAAGGGTGTGGGTAATCTTTTCAATGCTCGTCGTGATGGGGCTAGATTTTTGCAATTATTAATCTTCAACGAGGAATCTCTAGTATGTGCGAGTCATCAGCTCGCGCAGAATACGTCCCTGTCTTTTGTACACACCGCCCGTCGCTCCTACCGATTGGGTGTGCTGGTGAAGTGTTCGGATTGGCAATTGAAGGTGGCAACACCGTCGATTGCCGAGAAGTTCATTAAACCCTCCCACCTAGAGGAAGGAGAAGTC

>denovo181	03.11.18s_363402
ATAACAGGTCTGTGATGCCCTTAGATGTTCTGGGCCGCACGCGCGCTACACTGATGCGTTCAGCGAGTATAAAACCTTGATCGATAGGTCTGGGTAATCTTGTTAATGCGCATCGTGCTAGGGATAGATTGTTGCAATTTTCAATCTTGAACGAGGAATTCCTAGTAAACGCAAGTCATCAGCTTGCATTGATTACGTCCCTGCCCTTTGTACACACCGCCCGTCGCACCTACCGATTGAATGACTCGGTGAGAAATCGGGACCGTGAGTCTGTTTGCTTCATTGCGAGTGGATTGATGGGAACTTTTTCTAACCTCGCCATTTAGAGGAAGGTGAAGTCG

>denovo182	03.11.18s_363410
ATAACAGGTCTGTGATGCCCTTAGATGTTCTGGGCCGCACGCGCGCTACACTGATGCATTCAACAAGCCTATCCCTAGCCGAAAGGCTCGGGTAATCTTTGAAACTGCATCGTGATGGGGATAGATTATTGCAATTATTAGTCTTCAACGAGGAATGCCTAGTAAGCGCAATTCATCAGATTGCGTTGATTACGTCCCTGCCCTTTGTACACACCGCCCGTCGCTCCTACCGATTTTGAGTGATGTGGTGAACCTTCTGGACCGCGTCCGGGTTCAACCCGGATGTGGGAAGTTAAGTAAACCTTATCACTTAGAGGAAGGAGAAGTCGTAACAAGGTTTC

>denovo183	01.09.18s_363411
ATAACAGGTCTGTGATGCCCTTAGATGTTCTGGGCCGCACACGCGCTACACTGACGGAGGCAACGTGTTTGTCTGGCTCGAAAGAGTCGGGTAACCCGTTTAATCTCCTTCGTGCTAGGGATTGAGGTTTGCAATTGTCCTTCATGAACGAGGAATTCCCAGTAAGTGCAAGTCATAAGCTTGCGCTGACTACGTCCCTGCCCTTTGTACACACCGCCCGTCGCTACTACCGATTGAATGATTTAGTGAGGACTTCGGACTGAGGCCGATGCAGCTTTCGGGTTGCGCCGGTATTTCGGAAAGATGTCCAAACTGTATCAGGTAGAGGAAGGAAAAGTCGT

>denovo184	03.09.18s_363425
ATAACAGGTCTGTGATGCCCTTAGATGTTCTGGGCCGCACGCGCGCTACACTGATGCATTCAACAAGCCTATCCCTAGCCGAAAGGCTCGGGTAATCTTTGAAACTGCATCGTGATGGGGATAGATTATTGCAATTATTAGTCTTCAACGAGGAATGCCTAGTAAGCGCAATTCATCAGATTGCGTTGATTACGTCCCTGCCCTTTGTACACACCGCCCGTCGCTACTACCGATTGAATGGTTTAGTGAGGTCTTCGGACTGGTCCTGCAGGTGGCAACACCGAGCGTGGTACCGGGAAGTTGAACAAACTTGATCATTTAGAGGAAGTAAAAGTCGTAAC

>denovo185	01.09.18s_363431
ATAACAGGTCTGTGATGCCCTTAAATGTTCTGGGCTGCACGCGCACTACACTGGTATGGTGAACAAGTCTCCTATCGTCGTGTGGTAAAACACATGGCGTGCGTATCCTTCCCAGAAATGGGATGGGAAATCTGGTGGAATCCTTACCGTGATTGGGATAGATGATTGCAACTATTTGCCTTGCAACGAGGAATGCCTAGTAGGCGCACGTCATCAGCGTGCACCGACTGCGTCCCTGCCATTTGTACACACCGCCCGTCGTTGCTACCGATGATGTGAGAACAGAGATCTCAGGAGGGGGGCTCGAAGCGACTCCTATTAGGGGTTTTTGCCTTCTTGCC

>denovo186	01.10.18s_363434
ATAACAGGTCTGTGATGCCCTTAGATGTTCTGGGCTGCACGCGCGCTACACTGACAAAGGCAGCGAGTATAACCTTGGCCGAGAGGTCTGGGAAATCTTGTGAAACTTTGTCGTGCTGGGGATAGATCATTGCAATTATTGGTCTTGAACGAGGAATTCCTAGTAAGCGCAAGTCATCAGCTTGCGTTGATTACGTCCCTGCCCTTTGTACACACCGCCCGTCGCTACTACCGATTGAATGGCTTAGTGAGGCCTTTGGATCTGCCATGTGGCGCAAGCTGTATGGTGTGAGAAATTGGACAAACTTGGTCATTTAGAGGAAGTAAAAGTCGTAACAAGGT

>denovo187	03.09.18s_363447
ATAACAGGTCTGTGATGCCCTTAGATGTTCTGGGCCGCACGCGCGCTACACTGATGAAGTCAGCGAGTTCATTCCTTGGCCGAGAGGTCTGGGTAATCTTGTGAAACTTCATCGTGCTGGGGATAGACCATTGTAATTATTGGTCTTCAACGAGGAATTCCTAGTAAGCGCAAGTCATCAGCTTGCGTTGATTACGTCCCTGCCCTTTGTACACACCGCCCGTCGCTCCTACCGATTGAGTGATCCGGTGAATAATTTGAACTGCAGTACTGTCCAGGTATTCCTGGATAGAACAGTGGAAAGTCTAGTGAACCTTATCACTTAGAGGAAGGAGAAGTCGT

>denovo188	01.10.18s_363456
ATAACAGGTCTGTGATGCCCTTAGATGTTCTGGGCCGCACGCGCGCTACACTGATGCATTCAACAAGCCTATCCCTAGCCGAAAGGCTCGGGTAATCTTTGAAACTGCATCGTGATGGGGATAGATTATTGCAATTATTAGTCTTCAACGAGGAATGCCTAGTAAGCGCAATTCATCAGATTGCGTTGATTACGTCCCTGCCCTTTGTACACACCGCCCGTCGCACCTACCGATTGAATGGTTCGGTGAAACCTCCGGACCGCTGCGGCCCTGCTTCATTGGAGGGACGCAGTGGGAAGTTGTTTAAACCTCATCATTTAGAGGAAGGTGAAGTCGTAACA

>denovo189	01.11.18s_363467
ATAACAGGTCTGTGATGCCCTTAGATGTTCTGGGCCGCACGCGCGCTACACTGGCAGGTTCATCGAGTTTATAACCTTGACCGAAAGGTCTGGGTAATCTTCTCAATGCCTGCCGTGCTGGGGATAGATCATTGTAATTATTGATCTTCAACGAGGAATTCCTAGTAAACGCAAGTCATTAACTTGCATTGATTACGTCCCTGCCCTTTGTACACACCGCCCGTCGCTACTACCGATTGAATGGTTTAGTGAGATCTTCGGATTGGTCCGGAGGTGGCTTCACGGCCGCCTCTAGGTGCTGAGAAGATGATCAAACTTGATCATTTAGAGGAAGTAAAAGT

>denovo190	01.10.18s_363475
ATAACAGGTCTGTGATGCCCTTAGATGCCCTGGGCTGCACGCGCGTTACAATGAGACTATCACATAGTGATGACCATATTAGAGATGACTCAGGAAATCTCAGAAACAGTCTCGTGATGGGGATTGTGTTTTGCAATTATCGCACATGAACGAGGAATGCCTTGTAAGGGTGTATCATTAATGCACCCTGAATTAGTCCCTGCTCTTTGTACACACCGCCCGTCGCTCCTACCGATTGGGTGTGCTGGTGAAGTGTTCGGATTGGCAATTGAAGGTGGCAACACCGTCGATTGCCGAGAAGTTCATTAAACCCTCCCACCTAGAGGAAGGAGAAGTCGTAA

>denovo191	03.11.18s_363482
ATAACAGGTCTGTGATGCCCTTAGATATCCTGGGCCGCACGCGTGCTACACTGACGCGTTCAACAAGTTCTATCCTGGCTCGGAAGAGTTCGGGTAATCTTTTTAATACGCGTCGTGATGGGGATAGCTCTTTGGAATTATAGATCTCGAACGAGGAATTCCTAGTAGGCATAAGTCATCATCTTGTGCCGATTACGTCCCTGCCCTTTGTACACACCGCCCGTCGCTCCTACCGATTGGGTGTGCTGGTGAAGTGTTCGGATTGGCAATTGAAGGTGGCAACACCGTCGATTGCCGAGAAGTTCATTAAACCCTCCCACCTAGAGGAAGGAGAAGTCGTA

>denovo192	01.09.18s_363486
ATAACAGGTCTGTGATGCCCTTAGATGTTCTGGGCTGCACGCGCGCTACACTGACGAGGTCAGCAAGTATAATCCTTGACCGGAAGGTCTGGGTAATCTTTTGAAACCTTGTCGTGCTGGGGATAGACCATTGCAATTATTGGTCTTCAACGAGGAATGCCTAGTAAGCGCAATTCATCAGATTGCGTTGATTACGTCCCTGCCCTTTGTACACACCGCCCGTCGCTACTACCGATTGAATGATTTAGTGAGGACTTCGGACTGAGGCCGATGCAGCTTTCGGGTTGCGCCGGTATTTCGGAAAGATGTCCAAACTGTATCATTTAGAGGAAGTAAAAGTC

>denovo193	03.11.18s_363495
ATAACAGGTCTGTGATGCCCTTAGATGTTCTGGGCCGCACGCGCGCTACACTGATGCATTCAACAAGCCTATCCCTAGCCGAAAGGCTCGGGTAATCTTTGAAACTGCATCGTGATGGGGATAGATTATTGCAATTATTAGTCTTCAACGAGGAATGCCTAGTAAGCGCAATTCATCAGATTGCGTTGATTACGTCCCTGCCCTTTGTACACACCGCCCGTCGTTACTACCGATTGAATGTCTTAGTGAGGTCTCGGGATCGGCACTTAAACCAGCAATGGAATTAAGTGCTGAGAACTTGCCCAAACTTGGTCAGGTAGAGGAAGTACAAGTCGTAACAA

>denovo194	03.09.18s_363497
ATAACAGGTCTGTGATGCCCTTAGATGTCCTGAGCTGCACGCGTACTACAATGGTGCTTTCAACGAGCTTTTCCTGATCCGAAAGGATTTGGGTAATCTTTTTAGTGAGCACCGTGCTTGGGATTGATCTTTGTAATTATGGATCATGAACTAGGAATTCCTAGTAAGCGCTGGTCATCAGCCAGTGCTGATTACGTCCCTGCAAAATGTACACACCGCCCGTCGCTCCTACCGATTGGGTGTGCTGGTGAAGTGTTCGGATTGGCAATTGAAGGTGGCAACACCGTCGATTGCCGAGAAGTTCATTAAACCCTCCCACCTAGAGGAAGGAGAAGTCGTAA

>denovo195	01.11.18s_363502
ATAACAGGTCTGTGATGCCCTTAGATGTTCTGGGCCGCACGCGCGCTACACTGATGCATTCAACAAGCCTATCCCTAGCCGAAAGGCTCGGGTAATCTTTGAAACTGCATCGTGATGGGGATAGAGCATTGCAATTATTGCTCTTCAACGAGGAATTCCTAGTAAGCGTAAGTCATCAGCTTACGTTGATTACGTCCCTGCCCTTTGTACACACCGCCCGTCGCTCCTACCGATTGGGTGTGCTGGTGAAGTGTTCGGATTGGCAACTATCGGTGGCAACACCGTCGGTTGCCGAGAAGTTCATTAAACCCTCCCACCTAGAGGAAGGAGAAGTCGTAACA

>denovo196	01.10.18s_363510
ATAACAGGTCTGTGATGCCCTTAGATGTTCTGGGCCGCACGCGCGCTACACTGATGCATTCAACAAGCCTATCCCTAGCCGAAAGGCTCGGGTAATCTTTGAAACTGCATCGTGATGGGGATAGAGCATTGCAATTATTGCTCTTCAACGAGGAATGCCTAGTAAGCGCAATTCATCAGATTGCGTTGATTACGTCCCTGCCCTTTGTACACACCGCCCGTCGCTCCTACCGATTGGGTGTGCTGGTGAAGTGTTCGGATTGGCAATTGAAGGTGGCAACACCGTCGATTGCCGAGAAGTTCATTAAACCCTCCCACCTAGAGGAAGGAGAAGTCGTAACA

>denovo197	01.09.18s_363512
ATAACAGGTCTGTGATGCCCTTAGATGTTCTGGGCCGCACGCGCGCTACACTGATGCATTCAACAAGCCTATCCCTAGCCGAAAGGCTCGGGTAATCTTTGAAACTGCATCGTGATGGGGATAGATTATTGCAATTATTAGTCTTCAACGAGGAATGCCTAGTAAGCGCAATTCATCAGATTGCGTTGATTACGTCCCTGCCCTTTGTACACACCGCCCGTCGCTACTACCGATTGAATGGTTTAGTGAGGTTGGGGGAGGCGGGTCATTTATGGCTCTTCTGGCAACAGAAATTGCTGAACCTTATCAAACTTGATCATTTAGAGGAAGTAAAAGTCGTA

>denovo198	01.09.18s_363523
ATAACAGGTCTGTGATGCCCTTAGATGTTCTGGGCCGCACGCGCGCTACACTGATGCATTCAACAAGCCTATCCCTAGCCGAAAGGCTCGGGTAATCTTTGAAACTGCATCGTGATGGGGATAGATTATTGCAATTATTAGTCTTCAACGAGGAATGCCTAGTAAGCGCAATTCATCAGATTGCGTTGATTACGTCCCTGCCCTTTGTACACACCGCCCGTCGCTATTACCGATTGAGTGTTAAGGTGAACCTTCTCGATAGAGCAATCTAAAAATTAAGTAAACCTTGACACTTAGAGGAAATAAAAGTCGTAACAAGGTTTCCGTAGGTGAACCTGCGG

>denovo199	03.09.18s_363526
ATAACAGGTCTGTGATGCCCTTAGATGTCTTGGGCCGCACGCGCGATACACTGACAACTTCAACGAGTTCATTCTTTCTCTTAAAAACGGAGAGAATTCCTTGACCGAAGGGTTTGGGTAATCTTTTGAAAAGTTGTCGTGATGGGGATAGATTATTGCAATTATTAGTCTTCAACGAGGAATGCCTAGTAAGCGCAATTCATCAGATTGCGTTGATTACGTCCCTGCCCTTTGTACACACCGCCCGTCGCTCCTACCGATTGGGTGTGCTGGTGAAGTGTTCGGATTGGCAATTGAAGGTGGCAACACCGTCGATTGCCGAGAAGTTCATTAAACCCTCC

>denovo200	03.09.18s_363537
ATAACAGGTCTGTGATGCCCTTAGATGTTCTGGGCTGCACGCGCGCTACACTGATGCATTCAACAAGTTTGCTAACCTTTCCTGAAAAGGATGGGTAATCTTGTGAAAGTGCATCGTGATGGGGATAGATTATTGCAATTATTAGTCTTCAACGAGGAATGCCTAGTAAGCGCGAGTCATCAGCTCGCGTTGATTACGTCCCTGCCCTTTGTACACACCGCCCGTCGCTCCTACCGATTGAGTGATCCGGTGAATAATTTGAACTGCAGTACTGTCCAGGTATTCCTGGATAGAACAGTGGAAAGTCTAGTGAACCTTATCACTTAGAGGAAGGAGAAGTC

>denovo201	03.11.18s_363546
ATAACAGGTCTGTGATGCCCTTAGATGTTCTGGGCTGCACGCGCGCTACACTGATGGAGGCAGCGAGTGTTACCTGTACCGGAAGGTATGGGAAATCTTGTGAAACTCCATCGTGCTGGGGATAGACCATTGCAATTATTGGTCTTCAACGAGGAATTCCTAGTAAGCGCAAGTCATCAGCTTGCGTTGATTACGTCCCTGCCCTTTGTACACACCGCCCGTCGCTCCTACCGATTGGGTGTGCTGGTGAAGTGTTCGGATTGGCAATTGAAGGTGGCAACACCGTCGATTGCCGAGAAGTTCATTAAACCCTCCCACCTAGAGGAAGGAGAAGTCGTAAC

>denovo202	01.10.18s_363556
ATAACAGGTCTGTGATGCCCTTAGATGTTCTGGGCCGCACGCGCGCTACACTGATGAAGTCAGCGAGTTCATTCCTTGGCCGAGAGGTCTGGGTAATCTTGTGAAACTTCATCGTGCTGGGGATAGACCATTGTAATTATTGGTCTTCAACGAGGAATTCCTAGTAAGCGCGAGTCATCAGCTCGCGTTGATTACGTCCCTGCCCTTTGTACACACCGCCCGTCGTTACTACCGATTGAATGTCTTAGTGAGGTCTCGGGATCGGCGCCTAGACCAGCAATGGAATTAGGTGCTGAAAACTTGCCCAAACTTGGTCAGTTAGAGGAAGGACAAGTCGTAAC

>denovo203	01.11.18s_363561
ATAACAGGTCTGTGATGCCCTTAGATGTTCTGGGCCGCACGCGCGCTACACTGATGCATTCAACAAGCCTATCCCTAGCCGAAAGGCTCGGGTAATCTTTGAAACTGCATCGTGATGGGGATAGATTATTGCAATTATTAGTCTTCAACGAGGAATGCCTAGTAAGCGCAATTCATCAGATTGCGTTGATTACGTCCCTGCCCTTTGTACACACCGCCCGTCGCTCCTACCGATTGAATGGCTTAGTGAGCTCTACGGACTGCGAGTCGCGAGGCAACTTGCGGCTTGTGGGAAGTAGATCAAACTTGATCAGTTAGAGGAAGTAAAAGTCGTAACAAGGT

>denovo204	01.10.18s_363568
ATAACAGGTCTGTGATGCCCTTAGATGTTCTGGGCCGCACGCGCGCTACACTGATGAAGTCAGCGAGTTCATTCCTTGGCCGAGAGGTCTGGGTAATCTTGTGAAACTTCATCGTGCTGGGGATAGACCATTGTAATTATTGGTCTTCAACGAGGAATTCCTAGTAAGCGCGAGTCATCAGCTCGCGTTGATTACGTCCCTGCCCTTTGTACACACCGCCCGTCGCTACTACCGATTGAATGGCTTAGTGAGGCCTTGGGATTCTGGACGACTCAGCAATGGATTGTCCGGGAGAACTCGTCCAAACTTGGTCATTTAGAGGAAGTAAAAGTCGTAACAAG

>denovo205	03.11.18s_363576
ATAACAGGTCTGTGATGCCCTTAGATGTCCTGAGCTGCACGCGTACTACAATGGTGCTTTCAACGAGCTTTTCCTGATCCGAAAGGATTTGGGTAATCTTTTTAGTGAGCACCGTGCTTGGGATTGATCTTTGTAATTATGGATCATGAACTAGGAATTCCTAGTAAGCGCTTGTCATCATCAAGTGCTGATTACGTCCCTGCAAAATGTACACACCGCCCGTCGCTATTACCGATTGAGTGTAAAGGTGAACCTTCTCGATGGCGCAAGCCAGAAATTAAGTAAACCTTTGCACTTAGAGGAAATAAAAGTCGTAACAAGGTTTCCGTAGGTGAACCTGC

>denovo206	01.09.18s_363592
ATAACAGGTCTGTGATGCCCTTAGATGTTCTGGGCCGCACGCGCGCTACACTGATGCATTCAACAAGCCTATCCCTAGCCGAAAGGCTCGGGTAATCTTTTGAAACCTTGTCGTGCTGGGGATAGACCATTGCAATTATTGGTCTTCAACGAGGAATTCCTAGTAAGCGCAAGTCATCAGCTTGCGTTGATTACGTCCCTGCCCTTTGTACACACCGCCCGTCGCTCCTACCGATTGGGTGTGCTGGTGAAGTGTTCGGATTGGCAATTGAAGGTGGCAACACCGTCGATTGCCGAGAAGTTCATTAAACCCTCCCACCTAGAGGAAGGAGAAGTCGTAAC

>denovo207	01.09.18s_363598
ATAACAGGTCTGTGATGCCCTTAGATGTTCTGGGCCGCACGCGCGCTACACTGATGGCGTCAGCGAGTGTATCCTTGGCTGAAAAGCCTGGGTAATCTTGTGAAACGCCATCGTGCTAGGGATAGAGCCCTGTAATTAGGCTCTTCAACGAGGAATCCCTAGTAAGCGCAAGTCATCAGCTTGCGTTGATTACGTCCCTGCCCTTTGTACACACCGCCCGTCGCTCCTACCGATTGGGTGTGCTGGTGAAGTGTTCGGATTGGCAATTGAAGGTGGCAACACCGTCGATTGCCGAGAAGTTCATTAAACCCTCCCACCTAGAGGAAGGAGAAGTCGTAACA

>denovo208	01.09.18s_363607
ATAACAGGTCTGTGATGCCCTTAGATGTTCTGGGCCGCACGCGCGCTACACTGATGCATTCAACAAGCCTATCCCTAGCCGAAAGGCTCGGGTAATCTTTGAAACTGCATCGTGATGGGGATAGATTATTGCAATTATTAGTCTTCAACGAGGAATGCCTAGTAAGCGCAATTCATCAGATTGCGTTGATTACGTCCCTGCCCTTTGTACACACCGCCCGTCGCACCTACCGATTGAATGGTCCGGTGAAGCTTTCGGATTGTGGCCGGCACCGTCCTTGTGGCGGCTCGGCCGTGAAAAGTCAGCTAAACCTTATCATTTAGAGGAAGGTGAAGTCGTAA

>denovo209	01.09.18s_363612
ATAACAGGTCTGTGATGCCCTTAGATGTTCTGGGCCGCACGCGCGCTACACTGATGCATTCAACAAGCCTATCCCTAGCCGAAAGGCTCGGGTAATCTTTGAAACTGCATCGTGATGGGGATAGATTATTGCAATTATTAGTCTTCAACGAGGAATGCCTAGTAAGCGCAATTCATCAGATTGCGTTGATTACGTCCCTGCCCTTTGTACACACCGCCCGTCGCTACTACCGATTGAATGATTTAGTGAGTTTTGCGGATTCCGTGTGTGGGTGTCAAAGCCTGTGCGTGGGAGAAGCAGCGCAAACTTGACCATTTAGAGGAAGTAAAAGTCGTAACAAG

>denovo210	03.11.18s_363622
ATAACAGGTCTGTGATGCCCTTAGATGTTCTGGGCCGCACGCGCGCTACACTGATGCATTCAACAAGCCTATCCCTAGCCGAAAGGCTCGGGTAATCTTTGAAACTGCATCGTGATGGGGATAGATTATTGCAATTATTAGTCTTCAACGAGGAATGCCTAGTAAGCGCAATTCATCAGATTGCGTTGATTACGTCCCTGCCCTTTGTACACACCGCCCGTCGCTCCTACCGATTTCGAGTGATCCGGTGAACCTTTTGGACTGCGTGGGGTCTCGTGCCTCGTGTGGAAAATCAAGTAAACCATATCACTTAGAGGAAGGAGAAGTCGTAACAAGGTTTC

>denovo211	01.09.18s_363634
ATAACAGGTCTGTGATGCCCTTAGATGTTCTGGGCCGCACGCGCGCTACACTGATGCATTCAACAAGCCTATCCCTAGCCGAAAGGCTCGGGTAATCTTTGAAACTGCATCGTGATGGGGATAGATTATTGCAATTATTAGTCTTCAACGAGGAATGCCTAGTAAGCGCAATTCATCAGATTGCGTTGATTACGTCCCTGCCCTTTGTACACACCGCCCGTCGCTCCTACCGATACCGGGTGATCCGGTGAACCTTTTGGACCGTTCGCGGAAAGATAAGTAAACCTTATCACCTAGAGGAAGGAGAAGTCGTAACAAGGTTTCCGTAGGTGAACCTGCAG

>denovo212	01.09.18s_363640
ATAACAGGTCTGTGATGCCCTTAGATGTTCGGGGCCGCACGCGCGCTACACTGACGGGATAAGCGTGTTTTTCCTGCTCCGAAAGGCGTGGGTAATCCGCTGAAACCCCTTCGTGATTGGGATCGGGGCTTGAAATTATTCTCCGTGAACGAGGAATTCCCAGTAAGCGCGAGTCACAAGCTCGCGTTGATTACGTCCCTGCCCTTTGTACACACCGCCCGTCGCTCCTACCGATTGGGTGTGCTGGTGAAGTGTTCGGATTGGCAATTGAAGGTGGCAACACCGTCGATTGCCGAGAAGTTCATTAAACCCTCCCACCTAGAGGAAGGAGAAGTCGTAAC

>denovo213	01.09.18s_363643
ATAACAGGTCTGTGATGCCCTTAGATGTTCTGGGCCGCACGCGCGCTACACTGATGCATTCAACAAGCCTATCCCTAGCCGAAAGGCTCGGGTAATCTTTGAAACTGCATCGTGATGGGGATAGATTATTGCAATTATTAGTCTTCAACGAGGAATGCCTAGTAAGCGCATGTCATCAGCATGTGCTGATTACGTCCCTGCAAAATGTACACACCGCCCGTCGCTATTACCGATTGGGTGTATAGGTGAACCTTCTCGATAGACGCAAGTCTAGACATTAAGTAAACCTTTGCACCTAGAGGAAATAAAAGTCGTAACAAGGTTTCCGTAGGTGAACCTGC

>denovo214	01.09.18s_363651
ATAACAGGTCTGTGATGCCCTTAGATGTTCTGGGCCGCACGCGCGCTACACTGATGCATTCAACAAGCCTATCCCTAGCCGAAAGGCTCGGGTAATCTTTGAAACTGCATCGTGATGGGGATAGATTATTGCAATTATTAGTCTTCAACGAGGAATGCCTAGTAAGCGCAATTCATCAGATTGCGTTGATTACGTCCCTGCCCTTTGTACACACCGCCCGTCGCTCCTACCGATTGAATGATCCGGTGAATTTTTCGGACTGCGATTTGAACCAGGCAACTGGATCAAGTTGTGGAAAGTTATGTAAATCTTATCATTTAGAGGAAGGAGAAGTCGTAACA

>denovo215	03.11.18s_363660
ATAACAGGTCTGTGATGCCCTTAGATGTTCTGGGCCGCACGCGCGCTACACTGATGAAGTCAACGAGTATATCCTTGGCCGGAAGGCCCGGGTAATCTTGTGAAACTTCATCGTGCTGGGGATAGTCCATTGCAATTATTGGACTTCAACGAGGAATTCCTAGTAAGCGTGAGTCATCAGCTCGCGTTGATTACGTCCCTGCCCTTTGTACACACCGCCCGTCGCTACTACCGATTGAATGGCTTAGTGAGGTCTCGGGATCGGCACTTAAACCAGCAATGGAATTAAGTGCTGAGAACTTGCCCAAACTTGGTCATTTAGAGGAAGTACAAGTCGTAACA

>denovo216	01.09.18s_363669
ATAACAGGTCTGTGATGCCCTTAGATGTTCTGGGCCGCACGCGCGCTACACTGACGACAGCAGCGAGCTTCACCCTGCGCCGAGAGGCGTGGGTAATCTTGTGAAAGGTCGTCGTGATGGGGATAGATCTTTGTAATTTTCGATCTTGAACGAGGAATTCCTAGTAAGCGCATCTCATCACGATGCGTTGATTACGTCCCTGCCCTTTGTACACACCGCCCGTCGCTCCTACCGATTGGGTGTGCTGGTGAAGTGTTCGGATTGGCAATTGAAGGTGGCAACACCGTCGATTGCCGAGAAGTTCATTAAACCCTCCCACCTAGAGGAAGGAGAAGTCGTAA

>denovo217	01.10.18s_363674
ATAACAGGTCTGTGATGCCCTTAGATGTTCTGGGCCGCACGCGCGCTACACTGATGCATTCAACAAGCCTATCCCTAGCCGAAAGGCTCGGGTAATCTTTGAAACTGCATCGTGCTGGGGATAGTCCATTGCAATTATTAGTCTTCAACGAGGAATGCCTAGTAAGCGCAATTCATCAGATTGCGTTGATTACGTCCCTGCCCTTTGTACACACCGCCCGTCGCTCCTACCGATTGGGTGTGCTGGTGAAGTGTTCGGATTGGCAATTGAAGGTGGCAACACCGTCGATTGCCGAGAAGTTCATTAAACCCTCCCACCTAGAGGAAGGAGAAGTCGTAACA

>denovo218	01.11.18s_363682
ATAACAGGTCTGTGATGCCCTTAGATGTTCTGGGCCGCACGCGCGCTACACTGATGCATTCAACAAGCCTATCCCTAGCCGAAAGGCTCGGGTAATCTTTGAAACTGCATCGTGATGGGGATAGATTATTGCAATTATTAGTCTTCAACGAGGAATGCCTAGTAAGCGCAATTCATCAGATTGCGTTGATTACGTCCCTGCAAAATGTACACACCGCCCGTCGCTATTACCGATTGGGTGTATAGGTGAACCTTCTCGATAGGCGCAAGCCTAGAAATTAAGTAAACCTTTGCACCTAGAGGAAATAAAAGTCGTAACAAGGTTTCCGTAGGTGAACCTGC

>denovo219	01.09.18s_363684
ATAACAGGTCTGTGATGCCCTTAGATGTTCTGGGCCGCACGCGCGCTACACTGATGAAGTCAGCGAGTTCATTCCTTGGCCGAGAGGTCTGGGTAATCTTGTGAAACTTCATCGTGCTGGGGATAGACCATTGTAATTATTGCTCTTCAACGAGGAATTCCTAGTAAGCGTGAGTCATCAGCTCACGTTGATTACGTCCCTGCCCTTTGTACACACCGCCCGTCGCTACTACCGATTGGGTGTGCTGGTGAAGTGTTCGGATTGGCAATTGAAGGTGGCAACACCGTCGATTGCCGAGAAGTTCATTAAACCCTCCCACCTAGAGGAAGGAGAAGTCGTAA

>denovo220	01.09.18s_363690
ATAACAGGTCTGTGATGCCCTTAGATGTCCTGGGCTGCACGCGCGCTACACTGACGAACTCAACGAGTTTACAACCTTGGCAGAGATGTCTGGGTAATCTTTTAAAAGTTCGTCGTGATGGGGATAGATGATTGTAATTATTCGTCTTGAACGAGGAATTCCTAGTAAGTGTGAGTCATCAGCTCGCGCTGATTACGTCCCTGCCCTTTGTACACACCGCCCGTCGCTCCTACCGATTGGGTGTGCTGGTGAAGTGTTCGGATTGGCAATTGAAGGTGGCAACACCGTCGATTGCCGAGAAGTTCATTAAACCCTCCCACCTAGAGGAAGGAGAAGTCGTA

>denovo221	01.09.18s_363696
ATAACAGGTCTGTGATGCCCTTAGATGTTCTGGGCCGCACACGCGCTACACTGAAGGAGGCAACGTGTTTGTCTGGCTCGAAAGAGTCGGGTAACCCGTTTAATCTCCTTCGTGCTAGGGATTGAGGTTTGCAATTGTCCTTCATGAACGAGGAATTCCCAGTAAGTGCAAGTCATAAGCTTGCGCTGACTACGTCCCTGCCCTTTGTACACACCGCCCGTCGCTACTACCGATTGGATCGTTTAGTGAGGTCCACGGACTGTTGTCACTGGTTGGTTCGCCTTCCTTTGGCATACTGGAAGTGGGACAAACTTGACGATCTAGAGGAAGTAAAAGTCGTA

>denovo222	01.09.18s_363704
ATAACAGGTCTGTGATGCCCTTAGATGTTCTGGGCCGCACGCGCGCTACACTGATGTGTTCACTGAGCTCTTGCGTGAAAAACAAGCCTTGGCCGAAAGGCCCGGGGAATCTGTGAAAGCACATCGTGATGGGGATAGATTATTGCAATTTTTAATCTTCAACGAGGAATGCCTAGTAAGCGCAATTCATCAGATTGCGTTGATTACGTCCCTGCCCTTTGTACACACCGCCCGTCGCTCCTACCGATTGGGTGTGCTGGTGAAGTGTTCGGATTGGCAATTGAAGGTGGCAACACCGTCGATTGCCGAGAAGTTCATTAAACCCTCCCACCTAGAGGAAG

>denovo223	03.11.18s_363706
ATAACAGGTCTGTGATGCCCTTAGATGTTCGGGGCCGCACGCGCGCTACACTGAAAGGATAAGCGTGTTTTTCCTGCTCCGAAAGGAGTGGGTAACCCGCTGAAACCCTTTCGTGATTGGGATCGGGGCTTGAAATTATTCTCCGTGAACGAGGAATTCCTAGTAAGCGCAAGTCATAAGCTTGCGTTGATTACGTCCCTGCCCTTTGTACACACCGCCCGTCGCTACTACCGATTGAATGGTTTAGTGAGATCTTCGGATTGGTCCGGAAGTGCCGCAAGGTACCTCTAGGCTCCGAGAAGATGATCAAACTTGATCATTTAGAGGAAGTAAAAGTCGTA

>denovo224	01.09.18s_363717
ATAACAGGTCTGTGATGCCCTTAGATGTTCTGGGCCGCACGCGCGCTACACTGATGCAGGCAACGAGTTTATAACCTTGACCGGAAGGTCTGGGTAATCTTTTGAAACTGCATCGTGCTGGGGATAGATTATTGCAATTATTAATCTTCAACGAGGAATTCCTAGTAAGTGCACGTCATCAGCGTGCGTTGACTGCGTCCCTGCCCTTTGTACACACCGCCCGTCGCTCCTACCGATTGGGTGTGCTGGTGAAGTGTTCGGATTGGCAATTGAAGGTGGCAACACCGTCGATTGCCGAGAAGTTCATTAAACCCTCCCACCTAGAGGAAGGAGAAGTCGTA

>denovo225	01.09.18s_363722
ATAACAGGTCTGTGATGCCCTTAGATGTTCTGGGCCGCACGCGCGCTACAATGACAATGTCAGCGAGTTTTTTAGCTTGGGCGAAAGCTCTGGCAAATCTTCGAAACGTTGTCGTACTATGGATTGTTGATTGCAACTATTCGACATAAAACAGGAATACCTAGTAGACGTGCTTCATCAGAGTACGTCGATTACGTCCCTGCCCTTTGTACACACCGCCCGTCGCTACTACCGATTGAATGGCTTAGTGAGGCCTCCGGATTGCCTTTTAGGTGAAAAGTTGGTCAAACTTGGTCATTTAGAGGAAGTAAAAGTCGTAACAAGGTTTCCGTAGGTGAACC

>denovo226	01.10.18s_363727
ATAACAGGTCTGTGATGCCCTTAGATGTTCTGGGCCGCACGCGCGCTACACTGATGAAGTCAGCGAGTTCATTCCTTGGCCGAGAGGTCTGGGTAATCTTGTGAAACTTCATCGTGCTGGGGATAGACCATTGTAATTATTGGTCTTCAACGAGGAATTCCTAGTAAGCGCGAGTCATCAGCTCGCGTTGATTACGTCCCTGCCCTTTGTACACACCGCCCGTCGCTACTACCGATTGAATGGCTTAGTGAGGTCTTTGGACTGGCTATGAATGTTTGGCAACAAACGCTCACTGCTGGGAAGTTGATCAAACTTGGTCATTTAGAGGAAGTAAAAGTCGT

>denovo227	03.11.18s_363731
ATAACAGGTCTGTGATGCCCTTAGATGTTCTGGGCCGCACGCGCGCTACACTGATGCATTCAACAAGCCTATCCCTAGCCGAAAGGCTCGGGTAATCTTTGAAACTGCATCGTGATGGGGATAGATTATTGCAATTATTAGTCTTCAACGAGGAATTCCTAGTAAACGCAAGTCATCAGCTTGCATTGATTACGTCCCTGCCCTTTGTACACACCGCCCGTCGCACCTACCGATTGAATGATTCGGTGAAGATTCCGGACTCGCCGCCGTCGGACCCTCACGGGTTTGACAGCAGCGGGGAAGCTATCTAAACCTCATCATGTAGAGGAAGGTGAAGTCGT

>denovo228	03.11.18s_363733
ATAACAGGTCTGTGATGCCCTTAGATGTTCTGGGCCGCACGCGCGCTACACTGACGAACTCAGCGAGTTTATAACCTTGGCCGGAAGGTCTGGGTAATCTTGTGAAAGTTCGTCGTGATAGGGATAGTCCCTTGCAATTATTGGACTTCAACGAGGAATTCCTAGTAAGTGCGAGTCATCAGCTCGCGTTGATTACGTCCCTGCCCTTTGTACACACCGCCCGTCGCTCCTACCGATTGGGTGTGCTGGTGAAGTGTTCGGATTGGCAATTGAAGGTGGCAACACCGTCGATTGCCGAGAAGTTCATTAAACCCTCCCACCTAGAGGAAGGAGAAGTCGTA

>denovo229	01.09.18s_363739
ATAACAGGTCTGTGATGCCCTTAGATGTTCTGGGCTGCACGCGCGCTACACTGACAGGGGGAGAGAGTGGAGCTGGGCCGAGAGGCGTGGCGAATCAGGAGACCCTGTCGTGCTGGGGATAGATCATTGCAATTATTGGTCTTGAACGAGGAATTCCTAGTAAGCGCGAGTCAACAGCTTGCGCTGATTACGTCCCTGCCCTTTGTACACACCGCCCGTCGCTCCTACCGATTGGGTGTGCTGGTGAAGTGTTCGGATTGGCAATTGAAGGTGGCAACACCGTCGATTGCCGAGAAGTTCATTAAACCCTCCCACCTAGAGGAAGGAGAAGTCGTAACAAG

>denovo230	03.09.18s_363745
ATAACAGGTCTGTGATGCCCTTAGATGTTCTGGGCTGCACGCGCGCTACACTGATGCATTCAACAAGTTTGCTAACCTTTCCTGAAAAGGATGGGTAATCTTGTGAAAGTGCATCGTGATGGGGATAGATTATTGCAATTATTAATCTTCAACGAGGAATGCCTAGTAAGCGCAATTCATCAGATTGCGTTGATTACGTCCCTGCCCTTTGTACACACCGCCCGTCGCTCCTACCGATTGGGTGTGCTGGTGAAGTGTTCGGATTGGCAATTGAAGGTGGCAACACCTGCTACTGCCGAGAAGTTCATTAAACCCTCCCACCTAGAGGAAGGAGAAGTCGT

>denovo231	01.10.18s_363748
ATAACAGGTCTGTGATGCCCTTAGATGTTCTGGGCTGCACGCGCGCTACACTGACAAAGTCAGCGAGTATGCCTTGGCCGAGAGGTCTGGGAAATCTTGTGAAACTTTGTCGTGCTGGGGATAGATCATTGCAATTATTGGTCTTGAACGAGGAATTCCTAGTAAGCGCATGTCATCAGCATGCGTTGATTACGTCCCTGCCCTTTGTACACACCGCCCGTCGCTCCTACCGATTGGGTGTGCTGGTGAAGTGTTCGGATTGGCAATTGAAGGTGGCAACACCGTCGATTGCCGAGAAGTTCATTAAACCCTCCCACCTAGAGGAAGGAGAAGTCGTAACA

>denovo232	01.09.18s_363753
ATAACAGGTCTGTGATGCCCTTAGATGTTCTGGGCCGCACGCGCGCTACACTGATGAAGTCAGCGAGTTCATTCCTTGGCCGAGAGGTCTGGGTAATCTTTGAAACTGCATCGTGATGGGGATAGATTATTGCAATTATTAGTCTTCAACGAGGAATGCCTAGTAAGCGCAATTCATCAGATTGCGTTGATTACGTCCCTGCCCTTTGTACACACCGCCCGTCGCTACTACCGATTGAATGGCTTAGTGAGGCCTCCGGATTGCCTTTTAGGTGAAAAGTTGGTCAAACTTGGTCATTTAGAGGAAGTAAAAGTCGTAACAAGGTTTCCGTAGGTGAACCT

>denovo233	01.09.18s_363761
ATAACAGGTCTGTGATGCCCTTAGATGTTCTGGGCCGCACGCGCGCTACACTGATGCATTCAACAAGCCTATCCCTAGCCGAAAGGCTCGGGTAATCTTTGAAACTGCATCGTGATGGGGATAGATTATTGCAATTATTAGTCTTCAACGAGGAATGCCTAGTAAGCGCAATTCATCAGATTGCGTTGATTACGTCCCTGCCCTTTGTACACACCGCCCGTCGCTCCTACCGATTGAATGATTTAGTGAGGACTTCGGACTGAGGCCGATGCAGCTTTCGGGTTGCGCCGGTATTTCGGAAAGATGTCCAAACTGTATCATTTAGAGGAAGGAAAAGTCGT

>denovo234	03.09.18s_363765
ATAACAGGTCTGTGATGCCCTTAGATGTTCTGGGCCGCACGCGCGCTACACTGATGCATTCAACAAGCCTATCCCTAGCCGAAAGGCTCGGGTAATCTTTGAAACTGCATCGTGATGGGGATAGATTGTTGCAATTTTCAATCTTGAACGAGGAATTCCTAGTAAACGCAAGTCATCAGCTTGCATTGATTACGTCCCTGCCCTTTGTACACACCGCCCGTCGCACCTACCGATTGAATGACTCGGTGAAAAATTGGGACCGTGGATCTGTTTGCTTCATTGCGAATCGATTCGTGGGAACTTTTTTTAACCTCGCCATTTAGAGGAAGGTGAAGTCGTAA

>denovo235	01.09.18s_363769
ATAACAGGTCTGTGATGCCCTTATATGTCCTGGGCTGCACGCGTGCTACACTGATGCATACAACAAGTTCCTAGCCCGATAGGGTAAGGCAATCTTTAATATGCATCGTGATGGGGATAGATCTTTGCAATTATAGATCTTGAACGAGGAATTCCTAGTAAGTGCAAGTCATCATCTTGCATTGATTATGTCCCTGCCCTTTGTACACACCGCCCGTCGCTCCTACCGATACCGGGTGATAAGGTGAATTTGTTGGACCATTCACATGGGAAGATAAGTAAACCTTATCACCTAGAGGAAGGAGAAGTCGTAACAAGGTTTCCGTAGGTGAACCTGCAGAA

>denovo236	01.09.18s_363772
ATAACAGGTCTGTGATGCCCTTAGATGTTCTGGGCTGCACGCGCGCTACACTGATGAAGTCAGCGAGTCTTTCCTTGGCCGAGAGGTCTGGGTAATCTTGTGAAACTTCATCGTGCTGGGGATAGAGCATTGTAATTATTGCTCTTCAACGAGGAATGCCTAGTAAGCGCAATTCATCAGATTGCGTTGATTACGTCCCTGCCCTTTGTACACACCGCCCGTCGCTCCTACCGATTGGGTGTGCTGGTGAAGTGTTCGGATTGGCAATTGAAGGTGGCAACACCGTCGATTGCCGAGAAGTTCATTAAACCCTCCCACCTAGAGGAAGTAAAAGTCGTAAC

>denovo237	01.09.18s_363777
ATAACAGGTCTGTGATGCCCTTATATGTCCTGGGCTGCACGCGTGCTACACTGATGCATACAACAAGTTCCTAGCCCGACAGGGTGTGGCAATCTCGAATATGCATCGTGATGGGGATAGATCTTTGCAATTATAGATCTTGAACGAGGAATTCCTAGTAAATGTAAGTCATCATCTTACATTGATTATGTCCCTGCCCTTTGTACACACCGCCCGTCGCTCCTACCGATACCGGGTGATGTGCTGAATCTGTTGGACCGAGTTTCGGGAAAACAGGTAAAGCTTATCACCTAGAGGAAGGAGAAGTCGTAACAAGGTTTCCGTAGGTGAACCTGCAGAAG

>denovo238	01.09.18s_363779
ATAACAGGTCTGTGATGCCCTTAGATGTTCTGGGCCGCACGCGCGCTACAATGACACGTGCAACAAGTTCACCCTGGCCCGAAAGGGTCCGGGTAATCTTCATAATGCGTGTCGCGATAGGGATCGACCTTTGCAATTATAGGTCTTGAACGAGGAATTCCTAGTAAGTGCAAGTCATCAGCTTGTACTGATTACGTCCCTGCCCTTTGTACACACCGCCCGTCGCTCCTACCGATTGGGTGTGCTGGTGAAGTGTTCGGATTGGCAATTGAAGGTGGCAACACCGTCGATTGCCGAGAAGTTCATTAAACCCTCCCACCTAGAGGAAGGAGAAGTCGTAA

>denovo239	01.09.18s_363787
ATAACAGGTCTGTGATGCCCTTAGATGTTCGGGGCCGCACGCGCGCTACACTGAAGGGATAAGCGTGCTCTTCCTGCTCCGAAAGGAGTGGGTAACCCGCTGAAACCCCTTCGTGATTGGGATCGGGGCTTGAAATTATTCTCCGTGAACGAGGAATTCCCAGTAAGCGCGAGTCATAAGCTCGCGTTGATTACGTCCCTGCCCTTTGTACACACCGCCCGTCGCTCCTACCGATTGGGTGTGCTGGTGAAGTGTTCGGATTGGCAATTGAAGGTGGCAACACCGTCGATTGCCGAGAAGTTCATTAAACCCTCCCACCTAGAGGAAGGAGAAGTCGTAAC

>denovo240	01.10.18s_363791
ATAACAGGTCTGTGATGCCCTTAGATGTTCTGGGCCGCACGCGCGCTACACTGATGAAGTCAGCGAGTTCATTCCTTGGCCGAGAGGTCTGGGTAATCTTGTGAAACTTCATCGTGCTGGGGATAGACCATTGTAATTATTGGTCTTCAACGAGGAATTCCTAGTAAGCGCGAGTCATCAGCTCGCGTTGATTACGTCCCTGCCCTTTGTACACACCGCCCGTCGCTCCTACCGATTGGGTGTGCTGGTGAAGTGTTCGGATTGGCAACTAAGGGTGGCAACACCGTCGATTGCCGAGAAGTTCATTAAACCCTCCCACCTAGAGGAAGGAGAAGTCGTAA

>denovo241	03.11.18s_363794
ATAACAGGTCTGTGATGCCCTTAGATGTTCTGGGCCGCACGCGCGCTACACTGATGCATTCAACAAGCCTATCCCTAGCCGAAAGGCTCGGGTAATCTTTGAAACTGCATCGTGATGGGGATAGATTATTGCAATTATTAGTCTTCAACGAGGAATGCCTAGTAAGCGCAATTCATCAGATTGCGTTGATTACGTCCCTGCCCTTTGTACACACCGCCCGTCGCTACTACCGATTGAATGGCTCAGTGAGGTCTCCGGACTGGCTCAGGGAGGTTGGCGACGACCACCCAGGGCCGGGAAGCTGATCAAACTTGGTCATTTAGAGGAAGTAAAAGTCGTAA

>denovo242	01.09.18s_363800
ATAACAGGTCTGTGATGCCCTTAGATGTTCTGGGCCGCACGCGTGCTACACTGATAAAGTCACCAAGTGTGAACACGGGTCTTTTCTCTCCGGGCTTGTCTCGCGGGAGAGGGATCCGGATTTCCTTGGCCGAAAGGTCCGGGTAATCTTTGAAACTGCATCGTGATGGGGATAGATTATTGCAATTATTAGTCTTCAACGAGGAATGCCTAGTAAGCGCAATTCATCAGATTGCGTTGATTACGTCCCTGCCCTTTGTACACACCGCCCGTCGCTCCTACCGATTGGGTGTGCTGGTGAAGTGTTCGGATTGGCAATTGAAGGTGGCAACACCGTCGATT

>denovo243	01.09.18s_363805
ATAACAGGTCTGTGATGCCCTTAGATGTGCTGGGCCGCACGCGCGCTACAATGATACGTTCAGCAAGTTCTATCCTGGTCCGGAAGGATTCGGGTAATCTTGGCAACGCGTATCGTGCTGGGGATCGATCTTTGCAATTATAGATCTTGAACGAGGAATTCCTAGTAAGTGCAAGTCATCAGCTTGTACTGATTATGTCCCTGCCCTTTGTACACACCGCCCGTCGCTCCTACCGATTTCGAGTGATCCGGTGAACCTTCTGGACCGAATTGGTCTTCATGGTCAAATTGGGAAGTTAAGTAAACCTTATCACTTAGAGGAAGGAGAAGTCGTAACAAGGT

>denovo244	03.09.18s_363811
ATAACAGGTCTGTGATGCCCTTAGATGTTCTGGGCCGCACGCGCGCTACACTGATGCATTCAACAAGCCTATCCCTAGCCGAAAGGCTCGGGTAATCTTTGAAACTGCATCGTGATGGGGATAGATTATTGCAATTATTAGTCTTCAACGAGGAATGCCTAGTAAGCGCAATTCATCAGATTGCGTTGATTACGTCCCTGCCCTTTGTACACACCGCCCGTCGCTACTACCGATTGAATGGCTTAGTGAGGCCTTTGGATCGGCCTTGAGGCGCAAGTTTCAAGGCGTGAGAAATTGGACAAACTTGGTCATTTAGAGGAAGTAAAAGTCGTAACAAGGTT

>denovo245	01.11.18s_363821
ATAACAGGTCTGTGATGCCCTTAGATGTTCTGGGCCGCACGCGCGCTACACTGGCAGGTTCATCGAGTTTATAACCTTGACCGAAAGGTCTGGGTAATCTTCTCAATGCCTGCCGTGCTGGGGATAGATCATTGTAATTATTGATCTTCAACGAGGAATTCCTAGTAAGCGCAAGTCATCAGCTTGCGTTGATTACGTCCCTGCCCTTTGTACACACCGCCCGTCGCTACTACCGATTGAATGGCTTAGTGAGCTCTACGGACTGCGAGTCGCGAGGCAACTTGCGGCTTGTGGGAAGTAGATCAAACTTGATCATTTAGAGGAAGTAAAAGTCGTAACAA

>denovo246	03.11.18s_363830
ATAACAGGTCTGTGATGCCCTTAGATGTTCTGGGCCGCACGCGCGCTACACTGACAGAGCCAGCGAGTACATCACCTTGGCCGAAAGGTCTGGGTAATCTTGTTAAACTCTGTCGTGCTGGGGATAGAGCATTGCAATTATTGCTCTTCAACGAGGAATGCCTAGTAAGCGCAATTCATCAGATTGCGTTGATTACGTCCCTGCCCTTTGTACACACCGCCCGTCGCTCCTACCGATTGGGTGTGCTGGTGAAGTGTTCGGATTGGCAATTGAAGGTGGCAACACCGTCGATTGCCGAGAAGTTCATTAAACCCTCCCACCTAGAGGAAGGAGAAGTCGTA

>denovo247	01.10.18s_363834
ATAACAGGTCTGTGATGCCCTTAGATGTTCTGGGCCGCACGCGCGCTACACTGATGAAGTCAGCGAGTTCATTCCTTGGCCGGAAGGCCCGGGTAATCTTGTGAAACTTCATCGTGCTGGGGATAGAGCATTGCAATTATTGCTCTTCAACGAGGAATTCCTAGTAAGCGCAAGTCATCAGCTTGCGTTGATTACGTCCCTGCCCTTTGTACACACCGCCCGTCGCTACTACCGATTGAATGGCTTAGTGAGGCCTTTGGATCGGCCTTGGGCGCAAGCTTCAAGGCGTGAGAAATTGGACAAACTTGGTCATTTAGAGGAAGTAGAAGTCGTAACAAGGT

>denovo248	01.09.18s_363843
ATAACAGGTCTGTGATGCCCTTAGATGTCCTGGGCCGCACGCGCGCTACAATGATACACGCAACGAGTATTTTCACCTTGTCCGAAAGGTCCTGGGTAATCTTGTAAATGTGTATCGTGTTAGGGATAGATTTTTGCAATTCTGAATCTTGAACGAGGAATTCCTAGTAAATGCGAGTCATCAGCTCGCGTTGATTACGTCCCTGCCCTTTGTACACACCGCCCGTCGCTCCTACCGATTGGGTGTGCTGGTGAAGTGTTCGGATTGGCAATTGAAGGTGGCAACACCGTCGATTGCCGAGAAGTTCATTAAACCCTCCCACCTAGAGGAAGGAGAAGTCG

>denovo249	01.10.18s_363847
ATAACAGGTCTGTGATGCCCTTAGATGTTCTGGGCCGCACGCGCGCTACACTGATGAAGTCAGCGAGTTCATTCCTTGGCCGAGAGGTCTGGGTAATCTTGTGAAACTTCATCGTGCTGGGGATAGAGCATTGCAATTATTGCTCTTCAACGAGGAATTCCTAGTAAGCGTAAGTCATCAGCTTACGTTGATTACGTCCCTGCCCTTTGTACACACCGCCCGTCGTTACTACCGATTGAATGTCTTAGTGAGGTCTCGGGATCGGCGCCTAGACCAGCAATGGAATTAGGTGCTGAAAACTTGCCCAAACTTGGTCATGTAGAGGAAGGACAAGTCGTAAC

>denovo250	01.11.18s_363854
ATAACAGGTCTGTGATGCCCTTAGATGTTCTGGGCCGCACGCGCGCTACACTGATGCATTCAACAAGCCTATCCCTAGCCGAAAGGCTCGGGTAATCTTTGAAACTGCATCGTGATGGGGATAGATTATTGCAATTATTAGTCTTCAACGAGGAATGCCTAGTAAACGCAAGTCATTAACTTGCATTGATTACGTCCCTGCCCTTTGTACACACCGCCCGTCGCTCCTACCGATTGGGTGTGCTGGTGAAGTGTTCGGATTGGCAATTGAAGGTGGCAACACCGTCGATTGCCGAGAAGTTCATTAAACCCTCCCACCTAGAGGAAGGAGAAGTCGTAACA

>denovo251	01.09.18s_363859
ATAACAGGTCTGTGATGCCCTTAGATGTTCTGGGCCGCACACGCGCTACACTGAAGGAGGCAACGTGTTTGTCTGGCTCGAAAGAGTCGGGTAACCCGTTTAATCTCCTTCGTGCTAGGGATTGAGGTTTGCAATTGTCCTTCATGAACGAGGAATTCCCAGTAAGTGCAAGTCATAAGCTTGCGCTGACTACGTCCCTGCCCTTTGTACACACCGCCCGTCGCTACTACCGATTGAATGGCTTAGTGAGGCCTTGGGATTCGGGTACTGCAGAAATGTATTACCTGGAGAACTTGTACAAACTTGGTCAGTTAGAGGAAGGAAAAGTCGTAACAAGGTTT

>denovo252	01.09.18s_363864
ATAACAGGTCTGTGATGCCCTTAGATGTTCTGGGCCGCACGCGCGCTACACTGATGCATTCAACAAGCCTATCCCTAGCCGAAAGGCTCGGGTAATCTTTGAAACTGCATCGTGATGGGGATAGATTCTTGCAATTATTGATCTTCAACGAGGAATTCCTAGTAAACGCAGTTCATCAAACTGCATTGATTACGTCCCTGCCCTTTGTACACACCGCCCGTCGCACCTACCGATTGGATGGTCCGGTGAAATCTTCGGATCGTTGGCGTACTGATGTCAAAGTCGGTTGCCGGTGAGAAGTTGAGTAAACCTTACCATCTAGAGGAAGGTGAAGTCGTAAC

>denovo253	03.11.18s_363868
ATAACAGGTCTGTGATGCCCTTAGATGTTCTGGGCCGCACGCGCGCTACACTGATGCATTCAACAAGCCTATCCCTAGCCGAAAGGTCCGGGTAATCTTTGAAACTGCATCGTGATGGGGATAGATTATTGCAATTATTAGTCTTCAACGAGGAATGCCTAGTAAGCGCAAGTCATCAGCTTGCGTTGATTACGTCCCTGCCCTTTGTACACACCGCCCGTCGCTCCTACCGATTGGGTGTGCTGGTGAAGTGTTCGGATTGGCAACTATCGGTGGCAACACCGTCGGTTGCCGAGAAGTTCATTAAACCCTCCCACCTAGAGGAAGGAGAAGTCGTAACA

>denovo254	01.10.18s_363870
ATAACAGGTCTGTGATGCCCTTAGATGTTCTGGGCCGCACGCGCGCTACACTGATGAAGTCAGCGAGTTCATTCCTTGGCCGGAAGGCCCGGGTAATCTTGTGAAACTGCGTCGTGCTGGGGATAGATCATTGCAATTATTGGTCTTGAACGAGGAATTCCTAGTAAGCGCAAGTCATCAGCTTGCGTTGATTACGTCCCTGCCCTTTGTACACACCGCCCGTCGCTACTACCGATTGAATGGCTTAGTGAGGCCTTTGGATCGGCCTTGGGCGCAAGCTTCAAGGCGTGAGAAATTGGACAAACTTGGTCATTTAGAGGAAGTATAAGTCGTAACAAGGT

>denovo255	01.09.18s_363876
ATAACAGGTCTGTGATGCCCTTAGATGTTCTGGGCTGCACGCGCGCTACACTGACGAGGTCAGCAAGTATAATCCTTGACCGGAAGGTCTGGGTAATCTTTTGAAACCTTGTCGTGCTGGGGATAGACCATTGCAATTATTGGTCTTCAACGAGGAATTCCCAGTAAGTGCAAGTCATAAGCTTGCGCTGACTACGTCCCTGCCCTTTGTACACACCGCCCGTCGCTACTACCGATTGAATGGCTTAGTGAGGCCTTGGGATTCATGTCGGCAGCAATGTTGGACACGGAAAACTTGGTCAAACTTGGTCATTTAGAGGAAGTAAAAGTCGTAACAAGGTT

>denovo256	01.09.18s_363883
ATAACAGGTCTGTGATGCCCTTAGATGTTCTGGGCCGCACGCGCGCTACACTGATGCATTCAACAAGCCTATCCCTAGCCGAAAGGCTCGGGTAATCTTTGAAACTGCATCGTGATGGGGATAGATTATTGCAATTATTAGTCTTCAACGAGGAATGCCTAGTAAGCGCAATTCATCAGATTGCGTTGATTACGTCCCTGCCCTTTGTACACACCGCCCGTCGCTGCTACCGATTGAATGGCTTAGTGAGTTCCATGGATTCGCGGTCTTGCCGGGTTCGCTCGGCACTGGCCGTGGAGAAGTGGATCAAACTTGACTATTTAGAGGAAGCAAAAGTCGTA

>denovo257	01.09.18s_363886
ATAACAGGTCTGTGATGCCCTTAGATGTTCTGGGCCGCACGCGCGCTACACTGATGCATTCAACAAGCCTATCCCTAGCCGAAAGGCTCGGGTAATCTTTGAAACTGCATCGTGATGGGGATAGATTATTGCAATTATTAGTCTTCAACGAGGAATGCCTAGTAAGCGCAATTCATCAGATTGCGTTGATTACGTCCCTGCCCTTTGTACACACCGCCCGTCGCTCCTACCGATTTCGAGTGGTCCGGTGAGCCTTTTGGACCAGGGGGAAACTTCTGTAAATCAAGCAAACCTTATCACTTAGAGGAAGGAGAAGTCGTAACAAGGTTTCCGTAGGTGAA

>denovo258	01.09.18s_363890
ATAACAGGTCTGTGATGCCCTTAGATGTTCTGGGCTGCACGCGCGCTACACTGACGAGGTCAGCAAGTATAATCCTTGACCGGAAGGTCTGGGTAATCTTTTGAAACCTTGTCGTGCTGGGGATAGACCATTGCAATTATTGCTCTTCAACGAGGAATTCCTAGTAAGCGTGAGTCATCAGCTCACGTTGATTACGTCCCTGCCCTTTGTACACACCGCCCGTCGCTACTACCGATTGAATGGCTTAGTGAGGCCTTGGGATTCATGTCGGCAGCAATGTTGGACACGGAAAACTTGGTCAAACTTGGTCATGTAGAGGAAGTAAAAGTCGTAACAAGGTT

>denovo259	01.09.18s_363898
ATAACAGGTCTGTGATGCCCTTAGATGTTCTGGGCCGCACACGCGCTACACTGACGGAGGCAACGTGTTTGTCTGGCTCGAAAGAGTCGGGTAACCCGTTTAATCTCCTTCGTGCTAGGGATTGAGGTTTGCAATTGTCCTTCATGAACGAGGAATTCCCAGTAAGTGCAAGTCATAAGCTTGCGCTGACTACGTCCCTGCCCTTTGTACACACCGCCCGTCGCTACTACCGATTGAATGGCTTAGTGAGGCCTTGGGATTCATGTCGGCAGCAATGTTGGACACGGAAAACTTGGTCAAACTTGGTCAGTTAGAGGAAGTAAAAGTCGTAACAAGGTTTC

>denovo260	01.10.18s_363901
ATAACAGGTCTGTGATGCCCTTAGATGTTCTGGGCCGCACGCGCGCTACACTGATGCATTCAACAAGCCTATCCCTAGCCGAAAGGCTCGGGTAATCTTTGAAACTTCATCGTGCTGGGGATAGAGCATTGCAATTATTGCTCTTCAACGAGGAATTCCTAGTAAGCGTAAGTCATCAGCTTACGTTGATTACGTCCCTGCCCTTTGTACACACCGCCCGTCGTTACTACCGATTGGGTGTGCTGGTGAAGTGTTCGGATTGGCAATTGAAGGTGGCAACACCGTCGATTGCCGAGAAGTTCATTAAACCCTCCCACCTAGAGGAAGGAGAAGTCGTAACA

>denovo261	03.09.18s_363905
ATAACAGGTCTGTGATGCCCTTAGATGTTCTGGGCCGCACGCGCGCTACACTGATGAAGTCAGCGAGTTCATTCCTTGGCCGAGAGGTCTGGGTAATCTTGTGAAACTGCATCGTGATGGGGATAGATTATTGCAATTATTAGTCTTCAACGAGGAATGCCTAGTAAGCGCGAGTCATCAGCTCGCGTTGATTACGTCCCTGCCCTTTGTACACACCGCCCGTCGCTACTACCGATTGAATGGCTTAGTGAGGCCTTGGGATTCGGGTACTGCAGAAATGTATTACCTGGAGAACTTGTACAAACTTGGTCATTTAGAGGAAGTAAAAGTCGTAACAAGGT

>denovo262	01.09.18s_363913
ATAACAGGTCTGTGATGCCCTTAGATGTTCTGGGCTGCACGCGCGCTACACTGATGAAGTCAGCGAGTCTTTCCTTGGCCGAGAGGTCTGGGTAATCTTGTGAAACTTCATCGTGCTGGGGATAGAGCATTGTAATTATTGCTCTTCAACGAGGAATTCCTAGTAAGCGTGAGTCATCAGCTCACGTTGATTACGTCCCTGCAAAATGTACACACCGCCCGTCGCTTTTACCGATTGAGTGTTCAGGTGAGTCTTCTTGATAGTTGCAAAACTAAAAATTGAACAAACCTTAGCACTTAGAGGAAAAAGAAGTCGTAACAAGGTTTCCGTAGGTGAACCTG

>denovo263	01.09.18s_363916
ATAACAGGTCTGTGATGCCCTTAGATGTTCTGGGCCGCACGCGCGCTACACTGATGCATTCAACAAGCCTATCCCTAGCCGAAAGGCTCGGGTAATCTTTGAAACTGCATCGTGATGGGGATAGATTATTGCAATTATTAGTCTTCAACGAGGAATGCCTAGTAAGCGCCAGTCATCAGCTGGCGTTGATTACGTCCCTGCCCTTTGTACACACCGCCCGTCGCTACTACCGATTGAATGGCTTAGTGAGGCCTTTGGATCTGCCTAGTGGGGCAACCTGCTTGGTGTGAGAAATTGGACAAACTTGGTCATTTAGAGGAAGTAAAAGTCGTAACAAGGTT

>denovo264	01.11.18s_363920
ATAACAGGTCTGTGATGCCCTTAGATGTTCTGGGCCGCACGCGCGCTACACTGGCAGGTTCATCGAGTTTATAACCTTGACCGAAAGGTCTGGGTAATCTTCTCAATGCCTGCCGTGCTGGGGATAGATCATTGTAATTATTGATCTTCAACGAGGAATTCCTAGTAAACGCGAGTCATCAGCTCGCATTGATTACGTCCCTGCCCTTTGTACACACCGCCCGTCGCTACTACCGATTGAATGGCTTAGTGAGCTCTACGGACTGCGAGTCGCGAGGCAACTTGCGGCTTGTGGGAAGTAGATCAAACTTGATCATTTAGAGGAAGTAAAAGTCGTAACAA

>denovo265	01.09.18s_363924
ATAACAGGTCTGTGATGCCCTTAGATGTCCTGGGCTGCACGCGCGCTACACTGACGAACTCAACGAGTTTACAACCTTGGCAGAGATGTCTGGGTAATCTTTTAAAAGTTCGTCGTGATGGGGATAGATGATTGTAATTATTCGTCTTGAACGAGGAATTCCTAGTAAGTGTGAGTCATCAGCTCGCGCTGATTACGTCCCTGCCCTTTGTACACACCGCCCGTCGCTCCTACCGATTGAATGGTCCGGTGAGAACGTCGGATCACGTGCTTGATGCTTCACGGCAACTTGTGCGAGAGAAGTTGTTCAAACCTTACCATTTAGAGGAAGGAGAAGTCGTA

>denovo266	03.09.18s_363928
ATAACAGGTCTGTGATGCCCTTAGATGTTCTGGGCTGCACGCGCGCTACACTGATGCATTCAACAAGTTTGCTAACCTTTCCTGAAAAGGATGGGTAATCTTGTGAAAGTGCATCGTGATGGGGATAGATTATTGCAATTATTAATCTTCAACGAGGAATTCCTAGTAAGCGCAAGTCATCAGCTTGCGTTGATTACGTCCCTGCCCTTTGTACACACCGCCCGTCGCTCCTACCGATTGAGTGATCCGGTGAATAATTTGAACTGCAGTACTGTCCAGGTATTCCTGGATAGAACAGTGGAAAGTCTAGTGAACCTTATCACTTAGAGGAAGGAGAAGTC

>denovo267	01.09.18s_363935
ATAACAGGTCTGTGATGCCCTTAGATGTTCTGGGCCGCACGCGCGCTACAATGACAGTATCAGAGAGTATTACCACCTGGTCCGAAAGGATTGGGAAATCTTGGCATTATTGTCACATCAGGGATTGAGACTTGTAATTATTTCTCATGAACGAGGAATTCCCAGTAGATGCAAGTCATCAGCTTGCGTCGATTACGTCCCTGCCCTTTGTACACACCGCCCGTCGCTCCTACCGATTGGGTGTGCTGGTGAAGTGTTCGGATTGGCAATTGAAGGTGGCAACACCGTCGATTGCCGAGAAGTTCATTAAACCCTCCCACCTAGAGGAAGGAGAAGTCGTA

>denovo268	03.09.18s_363939
ATAACAGGTCTGTGATGCCCTTAGATGTTCTGGGCCGCACGCGCGCTACACTGATGAAGTCAGCGAGTCTTCCTTGCCCGAGAGGGTTGGGTAATCTTGTGAAACTTCATCGTGCTGGGGATAGACCTTTGCAATTATTGGTCTTCAACGAGGAATTCCTAGTAAGCGCGAGTCATCAGCTCGCGTTGATTACGTCCCTGCCCTTTGTACACACCGCCCGTCGCTACTACCGATTGAATGGCTTAGTGAGGCCTTGGGATTCGTGCGCGGTCTGGCAACAGAGCTGCGCATGGAGAACTTGGTCAAACTTGGTCATTTAGAGGAAGTAAAAGTCGTAACAA

>denovo269	01.10.18s_363942
ATAACAGGTCTGTGATGCCCTTAGATGTTCTGGGCCGCACGCGCGCTACACTGATGAAGTCAACGAGTATATCCTTGGCCGGAAGGCCCGGGTAATCTTGTGAAACTTCATCGTGCTGGGGATAGACCATTGTAATTATTGGTCTTCAACGAGGAATTCCTAGTAAGCGCGAGTCATCAGCTCGCGTTGATTACGTCCCTGCCCTTTGTACACACCGCCCGTCGCTCCTACCGATTGGGTGTGCTGGTGAAGTGTTCGGATTGGCAACTATCGGTGGCAACACCGTCGGTTGCCGAGAAGTTCATTAAACCCTCCCACCTAGAGGAAGGAGAAGTCGTAAC

>denovo270	01.10.18s_363948
ATAACAGGTCTGTGATGCCCTTAGATGTTCTGGGCCGCACGCGCGCTACACTGATGCATTCAACAAGCCTATCCCTAGCCGAAAGGCCCGGGTAATCTTGTGAAACTTCATCGTGCTGGGGATAGTCCATTGCAATTATTGGACTTCAACGAGGAATTCCTAGTAAGCGTGAGTCATCAGCTCGCGTTGATTACGTCCCTGCCCTTTGTACACACCGCCCGTCGCTACTACCGATTGAATGGCTTAGTGAGGCCTTCGGATTGATAAAATGACTCCAGCAATGGAGACACTTTGTTGAAAAGTTGGTCAAACTTGGTCATGTAGAGGAAGTAAAAGTCGTA

>denovo271	01.10.18s_363951
ATAACAGGTCTGTGATGCCCTTAGATGTTCTGGGCCGCACGCGCGCTACACTGATGCAGTCAACAAGTACAGCATCCTTGGCCGAAAGGTCTGGGTAATCTTGTGAAACTGCATCGTGCTGGGGCTTGACGATTGTAATTATTTGTCACAAACGAGGAATTCCTAGTAAACGCAAGTCATCAACTTGCATTGATTACGTCCCTGCCCTTTGTACACACCGCCCGTCGCTCCTACCGATTGGGTGTGCTGGTGAAGTGTTCGGATTGGCAATTGAAGGTGGCAACACCGTCGATTGCCGAGAAGTTCATTAAACCCTCCCACCTAGAGGAAGGAGAAGTCGT

>denovo272	01.10.18s_363957
ATAACAGGTCTGTGATGCCCTTAGATGTTCTGGGCCGCACGCGCGCTACACTGATGCATTCAACAAGCCTATCCCTAGCCGAAAGGCTCGGGTAATCTTTGAAACTGCATCGTGATGGGGATAGATTATTGCAACTATTAATCTTGAACGAGGAATTCCTAGTAAACGCGAGTCATCAGCTCGCATTGATTACGTCCCTGCCCTTTGTACACACCGCCCGTCGCACCTACCGATTGAATGATTCGGTGAAGCGTTCGGACTTCGCCACTGGCCTCGGCCGGCGGCGAGGGAAGTTCTCTAAACCTCATCAGGTAGAGGAAGGTGAAGTCGTAACAAGGTTT

>denovo273	01.10.18s_363963
ATAACAGGTCTGTGATGCCCTTAGATGTTCTGGGCCGCACGCGCGCTACACTGACTGGTTCAGAGAGTTCCACCCTGCGCTTCGAAAGGCGTGGGTAATCTATGAATGCCAGTCGTGATGGGGATAGATTCCTGCAATGACAATCTTCAACGAGGAATTCCTAGTAAGCGCAAGTCATCAACTTGCACTGATTACGTCCCTGCCCTTTGTACACACCGCCCGTCGCACCTACCGATTGAATGGTCCGGTGAAACTTTCGGATCGTGGCTGGCACCGTCCTTGTGGCGGCTCGGCCGTGAAAAGTCAGTTAAACCTTATCATTTAGAGGAAGGTGAAGTCGT

>denovo274	01.10.18s_363966
ATAACAGGTCTGTGATGCCCTTAGATGTTCTGGGCCGCACGCGCGCTACACTGATGCATTCAACAAGCCTATCCCTAGCCGAAAGGCCCGGGTAATCTTGTGAAACTTCATCGTGCTGGGGATAGAGCATTGCAATTATTGCTCTTCAACGAGGAATTCCTAGTAAGCGCAATTCATCAGATTGCGTTGATTACGTCCCTGCCCTTTGTACACACCGCCCGTCGCTCCTACCGATTGGGTGTGCTGGTGAAGTGTTCGGATTGGCAATTGAAGGTGGCAACACCGTCGATTGCCGAGAAGTTCATTAAACCCTCCCACCTAGAGGAAGGAGAAGTCGTAAC

>denovo275	01.09.18s_363973
ATAACAGGTCTGTGATGCCCTTAGATGTTCTGGGCTGCACGCGCGCTACACTGATGAAGTCAGCGAGTCTTTCCTTGGCCGAGAGGTCTGGGTAATCTTGTGAAACTTCATCGTGCTGGGGATAGAGCATTGTAATTATTGCTCTTCAACGAGGAATTCCTAGTAAGCGTGAGTCATCAGCTCACGTTGATTACGTCCCTGCCCTTTGTACACACCGCCCGTCGCTACTACCGATTGAATGATTTAGTGAGGACTTCGGACTGAGGCCGATGCAGCTTTCGGGTTGCGCCGGTATTTCGGAAAGATGTCCAAACTGTATCATGTAGAGGAAGGAAAAGTCG

>denovo276	03.09.18s_363979
ATAACAGGTCTGTGATGCCCTTAGATGTTCTGGGCCGCACGCGCGCTACACTGATGCATTCAACAAGCCTATCCCTAGCCGAAAGGCTCGGGTAATCTTTGAAACTGCATCGTGATGGGGATAGATTATTGCAATTATTAGTCTTCAACGAGGAATGCCTAGTAAGCGCAATTCATCAGATTGCGTTGATTACGTCCCTGCCCTTTGTACACACCGCCCGTCGCTACTACCGATTGAATGAATTAGTGAGCTCCATGGATTGATGGTTTAAGGCGGTCTCCGTCTTCTGCTGTTGAGAAGTGGATCAAACTTGCTCATTTAGAGGAAGTAAAAGTCGTAAC

>denovo277	01.09.18s_363980
ATAACAGGTCTGTGATGCCCTTAGATGTTCTGGGCCGCACGCGCGCTACACTGACGAAGGCAACGAGTTTATAACCTGCCTCGAGAGAGATGGGTAATCTTCTGAAACTTCGTCGTGATGGGGATAGATCTTTGTAATTATCGATCTTCAACGAGGAATTCCTAGTAAGCGCGACTCATCAGGTCGCGTTGATTACGTCCCTGCCCTTTGTACACACCGCCCGTCGCTCCTACCGATTGGGTGTGCTGGTGAAGTGTTCGGATTGGCAATTGAAGGTGGCAACACCGTCGATTGCCGAGAAGTTCATTAAACCCTCCCACCTAGAGGAAGGAGAAGTCGTA

>denovo278	03.11.18s_363984
ATAACAGGTCTGTGATGCCCTTAGATGTTCTGGGCCGCACGCGCGCTACACTGATGCATTCAACAAGCCTATCCCTAGCCGAAAGGCTCGGGTAATCTTTGAAACTGCATCGTGATGGGGATAGATTATTGCAATTATTAGTCTTCAACGAGGAATGCCTAGTAAGCGCAATTCATCAGATTGCGTTGATTACGTCCCTGCCCTTTGTACACACCGCCCGTCGCTCCTACCGATTCGAGTGATCCGGTGAACATTCTGGACTGGTCTGACCTTGAGAAGGACCGGGAAGTTAAGTAAACCTTATCACTTAGAGGAAGGAGAAGTCGTAACAAGGTTTCCGT

>denovo279	01.11.18s_363991
ATAACAGGTCTGTGATGCCCTTAGATGTTCTGGGCCGCACGCGCGCTACACTGGCAGGTTCATCGAGTTTATAACCTTGACCGAAAGGTCTGGGTAATCTTCTCAATGCCTGCCGTGCTGGGGATAGATCATTGTAATTATTGATCTTCAACGAGGAATTCCTAGTAAACGCGCGTCAATAACGCGCATTGATTACGTCCCTGCCCTTTGTACACACCGCCCGTCGCTACTACCGATTGGATCGTTTAGTGAGGTCCACGGACTATTTACTCTTGGTTGGTTCGCCTTCCTTTTGCATTTGGGAAGTGGAACAAACTTGACGATCTAGAGGAAGTAAAAGT

>denovo280	01.09.18s_363994
ATAACAGGTCTGTGATGCCCTTAGATGTTCGGGGCCGCACGCGCGCTACACTGAAGGGATAAGCGTGTTTTTCCTGCTCCGAAAGGAGTGGGTAATCCGCTGAAACCCCTTCGAGGAATTCCCAGTAAGCGCGAGTCACAAGCTCGCGTTGATTACGTCCCTGCCCTTTGTACACACCGCCCGTCGCTACTACCGATTGAATGGTTTAGTGAGATCTTCGGATTGGTCCGGAGTTGGCTTCACGGTCGACTCTAGGTGCTGAGAAGATGATCAAACTTGATCATTTAGAGGAAGTAAAAGTCGTAACAAGGTTTCCGTAGGTGAACCTGCAGAAGG

>denovo281	01.09.18s_363999
ATAACAGGTCTGTGATGCCCTTAGATGTTCTGGGCTGCACGCGCGCTACACTGATGAAGTCAGCGAGTTCTTCCACCTTGGCCGAGAGGTCTGGGTAATCTTGTGAAACTTCATCGTGCTGGGGATAGATCCTTGCAATTATTGATCTTCAACGAGGAATTCCTAGTAAGCGCATATCATCAGTATGCGCTGATTACGTCCCTGCCCTTTGTACACACCGCCCGTCGCTCCTACCGATTGGGTGTGCTGGTGAAGTGTTCGGATTGGCAATTGAAGGTGGCAACACCGTCGATTGCCGAGAAGTTCATTAAACCCTCCCACCTAGAGGAAGGAGAA

>denovo282	01.10.18s_364002
ATAACAGGTCTGTGATGCCCTTAGATGTTCTGGGCCGCACGCGCGCTACACTGATGCATTCAACAAGCCTATCCCTAGCCGAAAGGCTCGGGTAATCTTTGAAACTGCATCGTGATGGGGATAGATTATTGCAATTATTAGTCTTCAACGAGGAATGCCTAGTAAGCGCAATTCATCAGATTGCGTTGATTACGTCCCTGCCCTTTGTACACACCGCCCGTCGCTCCTACCGATTGGATGGTCCGGTGAAGCCTTGGGACTGCGACGCTGTGTCTGGTTCGCCAGTCGCGGCGCTGCGGGAACTTGTCTAAACCTTATCATCTAGAGGAAGGAGAA

>denovo283	01.09.18s_364007
ATAACAGGTCTGTGATGCCCTTAGATGTTCTGGGCCGCACGCGCGCTACACTGATGCATTCAACAAGCCTATCCCTAGCCGAAAGGCTCGGGTAATCTTTGAAACTGCATCGTGATGGGGATAGATTATTGCAATTATTGGACTTAAACGAGGAATTCCTAGTAAGCGTGAGTCATCAGCTCGCGTTGATTACGTCCCTGCCCTTTGTACACACCGCCCGTCGCTAGTACCGATTGAATGGCTTAGTGAGACCTCCGGATTGATAGTTCATTGGTGGCAACACCATAGAATCGTTGAGAAGCTGGTCAAACTTGGTCATTTAGAGGAACTAAAAGT

>denovo284	01.11.18s_364010
ATAACAGGTCTGTGATGCCCTTAGATGTTCTGGGCCGCACGCGCGCTACACTGATGCATTCAACAAGCCTATCCCTAGCCGAAAGGCTCGGGTAATCTTTGAAACTGCATCGTGATGGGGATAGATTATTGCAATTATTAGTCTTCAACGAGGAATGCCTAGTAAGCGCGAGTCATCAGCTCGCGTTGATTACGTCCCTGCCCTTTGTACACACCGCCCGTCGCTACTACCGATTGAATGGCTTAGTGAGGCCTTCGGATTGATAAAATGACTCCAGCAATGGAGACACTTTGTTGAAAAGTTGGTCAAACTTGGTCATTTAGAGGAAGGAAAAGT

>denovo285	01.10.18s_364012
ATAACAGGTCTGTGATGCCCTTAGATGTTCTGGGCCGCACGCGCGCTACACTGATGCATTCAACAAGCCTATCCCTAGCCGAAAGGCTCGGGTAATCTTTGAAACTGCATCGTGATGGGGATAGATTATTGCAATTATTAGTCTTCAACGAGGAATGCCTAGTAAGCGCAATTCATCAGATTGCGTTGATTACGTCCCTGCCCTTTGTACACACCGCCCGTCGCTCCTACCGATTTCGAGTGATCCGGTGAACCTTCTGGACCGAATTAGTCTTTACGTCTAAATTGGGAAGTTAAGTAAACCTTATCACTTAGAGGAAGGAGAAGTCGTAACAAG

>denovo286	03.09.18s_364016
ATAACAGGTCTGTGATGCCCTTAGATGTTCTGGGCTGCACGCGCGCTACACTGATGCATTCAACAAGTTTGCTAACCTTTCCTGAAAAGGATGGGTAATCTTGTGAAAGTGCATCGTGATGGGGATAGATTATTGCAATTATTAATCTTCAACGAGGAATTCCTAGTAAGCGCGAGTCATCAGCTCGCGTTGATTACGTCCCTGCCCTTTGTACACACCGCCCGTCGCTCCTACCGATTGGGTGTGCTGGTGAAGTGTTCGGATTGGCAGAAGCGGGTGGCAACACCGTCGATTGCCGAGAAGTTCATTAAACCCTCCCACCTAGAGGAAGGAGAA

>denovo287	01.10.18s_364021
ATAACAGGTCTGTGATGCCCTTAGATGTTCTGGGCCGCACGCGCGCTACACTGATGAAGTCAGCGAGTTCATTCCTTGGCCGGAAGGCCCGGGTAATCTTGTGAAACTTCATCGTGCTGGGGATAGAGCATTGCAATTATTGCTCTTCAACGAGGAATGCCTAGTAAGCGCGAGTCATCAGCTCGCGTTGATTACGTCCCTGCCCTTTGTACACACCGCCCGTCGCTCCTACCGATTGGGTGTGCTGGTGAAGTGTTCGGATTGGTAAGGGTGGTGGTCTTCACTGCCCTTGCTGAGAAGTTCATTAAACCCTCCCACCTAGAGGAAGGAGAAGTC

>denovo288	03.11.18s_364023
ATAACAGGTCTGTGATGCCCTTAGATGTTCTGGGCCGCACGCGCGCTACACTGATGAAGTCAACGAGTATATCCTTGGCCGGAAGGCCCGGGTAATCTTGTGAAACTTCATCGTGCTGGGGATAGTCCATTGCAATTATTGGACTTCAACGAGGAATGCCTAGTAAGCGCGAGTCATCAGCTCGCGTTGATTACGTCCCTGCCCTTTGTACACACCGCCCGTCGCTACTACCGATTGAATGGCTTAGTGAGGCCTTGGGATTTGGGTACTGCAGAAATGTATTACCTGGAGAACTTGTACAAACTTGGTCATTTAGAGGAAGTAAAAGTCGTAACA

>denovo289	01.10.18s_364027
ATAACAGGTCTGTGATGCCCTTAGATGTTCTGGGCGGCACGCGAGTTACACTGACGCCATAAGCGTGCTCCTTGTTCGAAAGAATTGGGTAATCACTTAACCGGCTTCGTAGTTGGGATTATGGACTGAAAAAGTTCATATGAACCAGGAATAACTTGTAAGCATGAGTCACTAGCTTGTGTTGAATACGTCCCTTGAGTTTGTACACACCGCCCGTCGCTAGTACCGACGAGTTATTTAGTGAGATCTTTGGAGGTGAGCTCTACGGTGACTTGTTTACTGTGGCTGTATTACCAAAGTTGATCAAACTTGATGAGGTGGAGGAACTAAAAGTCG

>denovo290	03.11.18s_364031
ATAACAGGTCTGTGATGCCCTTAGATGTTCTGGGCCGCACGCGCGCTACACTGACAGAGCCAACGAGTTCATCACCTTGGCCGGAAGGTCTGGGTAATCTTGTTAAACTCTGTCGTGCTGGGGATAGAGCATTGCAATTATTGCTCTTCAACGAGGAATGCCTAGTAAGCGCATGTCATCAGCATGCGTTGATTACGTCCCTGCCCTTTGTACACACCGCCCGTCGCTACTACCGATTGAATGGCTTAGTGAGGCCTTCGGATTGATAAAATGACTCCAGCAATGGAGACACTTTGTTGAAAAGTTGGTCAAACTTGGTCATTTAGAGGAAGTAAA

>denovo291	01.09.18s_364032
ATAACAGGTCTGTGATGCCCTTAGATGTTCTGGGCTGCACGCGCGCTACACTGACAGAGCCAGCGAGTCTACCACCTTTGCCGGAAGGCATGGGTAATCTTGTGAAACTCTGTCGTGATGGGGATAGAGCATTGCAATTATTGCTCTTCAACGAGGAATGCCTAGTAAGCGCAATTCATCAGATTGCGTTGATTACGTCCCTGCCCTTTGTACACACCGCCCGTCGCTCCTACCGATTGGGTGTGCTGGTGAAGTGTTCGGATTGGCAATTGAAGGTGGCAACACCGTCGATTGCCGAGAAGTTCATTAAACCCTCCCACCTAGAGGAAGGAGAAG

>denovo292	03.09.18s_364039
ATAACAGGTCTGTGATGCCCTTAGATGTTCTGGGCCGCACGCGCGCTACACTGATGCATTCAACAAGCCTATCCCTAGCCGAAAGGCTCGGGTAATCTTTGAAACTGCATCGTGATGGGGATAGATTATTGCAATTATTAGTCTTCAACGAGGAATGCCTAGTAAGCGCAATTCATCAGATTGCGTTGATTACGTCCCTGCCCTTTGTACACACCGCCCGTCGCTCCTACCGATGGTATAATCCGGTGAGCTGTTCGGACTCCTGAATATTATTTTATTCGGGGGAAAGTTCCGCAAACCTTATTATATAGAGGAAGGAGAAGTCGTAACAAGGTT

>denovo293	01.09.18s_364042
ATAACAGGTCTGTGATGCCCTTAGATGTTCTGGGCTGCACGCGCGCTACACTGACGAGGTCAGCAAGTATAATCCTTGACCGGAAGGTCTGGGTAATCTTTTGAAACCTTGTCGTGCTGGGGATAGACCATTGCAATTATTGGTCTTGAACGAGGAATTCCTAGTAAGCGCCAGTCATCAGCTGGCGTTGATTACGTCCCTGCCCTTTGTACACACCGCCCGTCGCTACTACCGATTGAATGGCTTAGTGAGGCCTTTGGATCTGCCTAGTGGGGCAACCTGCTTGGTGTGAGAAATTGGACAAACTTGGTCATTTAGAGGAAGTAAAAGTCGTAA

>denovo294	01.09.18s_364046
ATAACAGGTCTGTGATGCCCTTAGATGTTCTGGGCTGCACGCGCGCTACACTGACGAGGTCAGCAAGTATAATCCTTGACCGGAAGGTCTGGGTAATCTTTTGAAACCTTGTCGTGCTGGGGATAGACCATTGCAATTACTGGTCTTCAACGAGGAATGCCTAGTAAGCGCAATTCATCAGATTGCGTTGATTACGTCCCTGCCCTTTGTACACACCGCCCGTCGCTCCTACCGATTGGGTGTGCTGGTGAAGTGTTCGGATTGGCAATTGAAGGTGGCAACACCGTCGATTGCCGAGAAGTTCATTAAACCCTCCCACCTAGAGGAAGGAGAAGT

>denovo295	01.09.18s_364047
ATAACAGGTCTGTGATGCCCTTAGATGTTCTGGGCCGCACGCGCGCTACACTGATGCATTCAACAAGCCTATCCCTAGCCGAAAGGCTCGGGTAATCTTTGAAACTGCATCGTGATGGGGATAGATTATTGCAATTATTAGTCTTCAACGAGGAATGCCTAGTAAGCGCAATTCATCAGATTGCGTTGATTACGTCCCTGCCCTTTGTACACACCGCCCGTCGCTACTACCGATTGAATGGCTTAGTGAGTTCCGCGGATCGTGGCTAGTGGCTGGCAACAGTCGTTAGTTATGAGAAGCGGATCAAACTTGATCATTTAGAGGAAGTAAAAGTCG

>denovo296	01.09.18s_364050
ATAACAGGTCTGTGATGCCCTTAGATGTTCTGGGCTGCACGCGCGCTACACTGACGAGGTCAGCAAGTATAATCCTTGACCGGAAGGTCTGGGTAATCTTTTGAAACCTTGTCGTGCTGGGGATAGACCATTGCAATTATTGGTCTTCAACGAGGAATTCCTAGTAAGCGCAAGTCATCAGCTTGCGTTGATTACGTCCCTGCCCTTTGTACACACCGCCCGTCGCTACTACCGATTGAATGGCTTAGTGAGGCCTCCGGATCGCTCTTTCGGGAGTGAAAAGTTGGTCAAACTTGGTCATGTAGAGGAAGGAAAAGTCGTAACAAGGTTTCCGTA

>denovo297	01.09.18s_364057
ATAACAGGTCTGTGATGCCCTTAGATGTTCTGGGCCGCACGCGCGCTACACTGATGAAGTCAGCGAGTTCATTCCTTGGCCGAGAGGTCTGGGTAATCTTGTGAAACTTTATCGTGCTGGGGATAGTCCTTTGCAATTATTGGACTTAAACGAGGAATTCCTAGTAAGCGTGAGTCATCAGCTCGCGTTGATTACGTCCCTGCCCTTTGTACACACCGCCCGTCGCTACTACCGATTGAATGGCTTAGTGAGGCCTTGGGATTCATGTCGGCAGCAATGTTGGACACGGAAAACTTGGTCAAACTTGGTCATTTAGAGGAAGTAAAAGTCGTAACA

>denovo298	01.09.18s_364059
ATAACAGGTCTGTGATGCCCTTAGATGTCCTGGGCCGCACGCGCGCTACACTGATGCGTTCAACGAGTCTATAACCTAGTCCGGCAGGACCGGGTAATCTTGAAACGCGCATCGTGATAGGGATAGATTATTGCAACTATTAATCTTGAACGAGGAATTCCTAGTAAACGCGAGTCATCAGCTCGCATTGATTACGTCCCTGCCCTTTGTACACACCGCCCGTCGCACCTACCGATTGAATGATTCGGTGAAGATTTCGGACTGTGCCACTGGTCTCTGACTGGCGGCGTGGGAAGTTATCTAAACCTCATCATTTAGAGGAAGGTGAAGTCGTAA

>denovo299	03.09.18s_364064
ATAACAGGTCTGTGATGCCCTTAGATGCCCTGGGCTGCACGCGCGTTACACTGACGATTGCAACGAGTGATTTCCTTGCCCGATGGGGCTGGGTAAGCTTTGAAAAGATCGTCGTGATGGGGATTGAACCTTGCAATTATTGTTCATGAACGAGGAATTCCTAGTAAGCGCAGTTCATCAAACTGCGCTGATTACGTCCCTGCCCTTTGTACACACCGCCCGTCGCTCCTACCGATTGGGTGTGCTGGTGAAGTGTTCGGATTGGCAATTGAAGGTGGCAACACCGTCGATTGCCGAGAAGTTCATTAAACCCTCCCACCTAGAGGAAGGAGAAGT

>denovo300	03.09.18s_364065
ATAACAGGTCTGTGATGCCCTTAGATGTTCTGGGCTGCACGCGCGCTACACTGACGAGGTCAGCAGGTATAATCCTTGACCGGAAGGTCTGGGTAATCTTTTGAAACCTTGTCGTGCTGGGGATAGACCATTGCAATTATTGGTCTTCAACGAGGAATTCCTAGTAAGCGCAAGTCATCAGCTCGCGTTGATTACGTCCCTGCCCTTTGTACACACCGCCCGTCGCTCCTACCGATTGAGTGATCCGGTGAATAATTTGAACTGCAGTACTGTCCAGGTATTCCTGGACAGAACAGTGGAAAGTCTAGTGAACCTTATCACTTAGAGGAAGGAGAA

>denovo301	03.09.18s_364070
ATAACAGGTCTGTGATGCCCTTAGATGTTCTGGGCCGCACGCGCGCTACACTGATGCATTCAACAAGCCTATCCCTAGCCGAAAGGCTCGGGTAATCTTTGAAACTGCATCGTGATGGGGATAGATTATTGCAATTATTAGTCTTCAACGAGGAATGCCTAGTAAGCGCGAGTCATCAGCTCGTGCTGATTACGTCCCCGCCCTTTGTACACACCGCCCGTCGCTCCTACCGATTGAGTGATCCGGTGAATAATTTGAACTGCAGTACTGTCCATGTATTCCTGGATAGAACAGTGGAAAGTCTAGTGAACCTTATCACTTAGAGGAAGGAGAAGT

>denovo302	01.09.18s_364071
ATAACAGGTCTGTGATGCCCTTAGATGTTCTGGGCTGCACGCGCGCTACACTGACGAGGTCAGCAAGTATAATCCTTGACCGGAAGGTCTGGGTAATCTTGTGAAACTTCATCGTGCTGGGGATAGAGCATTGTAATTATTGCTCTTCAACGAGGAATTCCTAGTAAGCGTGAGTCATCAGCTCACGTTGATTACGTCCCTGCCCTTTGTACACACCGCCCGTCGCTACTACCGATTGAATGGCTTAGTGAGGCCTCCGGATTGCCTTTTAGGTGAAAAGTTGGTCAAACTTGGTCATTTAGAGGAAGTAAAAGTCGTAACAAGGTTTCCGTAGGT

>denovo303	01.09.18s_364076
ATAACAGGTCTGTGATGCCCTTAGATGTTCTGGGCCGCACGCGCGCTACACTGATGCATTCAACAAGCCTATCCCTAGCCGAAAGGCTCGGGTAATCTTTGAAACTGCATCGTGATGGGGATAGATTATTGCAATTATTAGTCTTCAACGAGGAATGCCTAGTAAGCGCAATTCATCAGATTGCGTTGATTACGTCCCTGCCCTTTGTACACACCGCCCGTCGCTCCTACCGATTGAATGGTCCGGTGAAGTGTTCGGATCGAGGCGACGTGGGCGGTTCGCTGCCCGCGACGTAGCGAGAAGTCCACTGAACCTTATCATTTAGAGGAAGGAGAA

>denovo304	01.10.18s_364078
ATAACAGGTCTGTGATGCCCTTAGATGTTCTGGGCCGCACGCGCGCTACACTGATGAAGTCAGCGAGTTCATTCCTTGGCCGAGAGGTCTGGGTAATCTTGTGAAACTTCATCGTGCTGGGGATAGACCATTGTAATTATTGGTCATGAACGAGGAATTCCTAGTAAGTGCGAGTCATCAGCTCGCGCTGATTACGTCCCTGTCCTTTGTACACACCGCCCGTCGATACTACCGATTGAATGGCTTAGTGAGGCCTTTGGATGACGCTTCAAGGCCGCAAGGCTCTCGGAGCGACAGAAATTGGACAAACTTGGTCATTTAGAGGAAGTAAAAGTC

>denovo305	03.09.18s_364081
ATAACAGGTCTGTGATGCCCTTAGATGTTCTGGGCCGCACGCGCGCTACACTGACGAAGGCAACGAGTATTCACCTTGGCCGGAAGGTCTGGGTAATCTTTTGAAACTTCGTCGTGCTGGGGATAGTCCCTTGCAATTATTGGACTTCAACGAGGAATGCCTAGTAAGCGTGAGTCATCAGCTCGCGTTGATTACGACCCTGCCCTTTGTACACACCGCCCGTCGCTCCTACCGATTGGGTGTGCTGGTGAAGTGTTCGGATTGGCAATTGAAGGTGGCAACACCGTCGATTGCCGAGAAGTTCATTAAACCCTCCCACCTAGAGGAAGGAGAAGT

>denovo306	03.09.18s_364085
ATAACAGGTCTGTGATGCCCTTAGATGTTCTGGGCCGCACGCGCGCTACACTGATGCATTCAATGAGCCTATCCTTGGTCGAGAGACCTGGGTAAACTTATAAAATGCATCGTGATGGGGATAGATTATTGCAATTATTAATCTTCAACGAGGAATGCCTAGTAAGCGCGAGTCATCAGCTCGTGCTGATTACGTCCCTGCCCTTTGTACACACCGCCCGTCGCTCCTACCGATTGAGTGATCCGGTGAATAATTTGAACTGCAGTACTGTCCAGGTATTCCTGGACAGAACAGTGGAAAGTCTAGTGAACCTTATCACTTAGAGGAAGGAGAAGT

>denovo307	01.09.18s_364086
ATAACAGGTCTGTGATGCCCTTAGATGTTCTGGGCTGCACGCGCGCTACACTGATGAAGTCAGCGAGTATTCTCCTTGGCCGAGAGGTCTGGGTAATCTTGTGAAACTTCATCGTGCTGGGGATAGACCATTGTAATTATTGGTCTTCAACGAGGAATTCCTAGTAAGCGCGAGTCATCAGCTCGCGTTGATTACGTCCCTGCCCTTTGTACACACCGCCCGTCGCTACTACCGATTGAATGGCTTAGTGAGGCCTTGGGATTCATGTCGGCAGCAATGTTGGACACGGAAAACTTGGTCAAACTTGGTCATTTAGAGGAAGTAAAAGTCGTAACA

>denovo308	01.09.18s_364091
ATAACAGGTCTGTGATGCCCTTAGATGTTCTGGGCTGCACGCGCGCTACACTGATGAAGTCAGCGAGTCTTTCCTTGGCCGAGAGGTCTGGGTAATCTTTGAAACTGCATCGTGATGGGGATAGATTATTGCAATTATTAGTCTTCAACGAGGAATGCCTAGTAAGCGCAATTCATCAGATTGCGTTGATTACGTCCCTGCCCTTTGTACACACCGCCCGTCGCTACTACCGATTGAATGGCTTAGTGAGGCCTTGGGATTCATGTCGGCAGCAATGTTGGACACGGAAAACTTGGTCAAACTTGGTCATTTAGAGGAAGTAAAAGTCGTAACAAG

>denovo309	03.11.18s_364093
ATAACAGGTCTGTGATGCCCTTAGATGTTCTGGGCTGCACGCGCGCTACACTGACAGAGGCAACGAGTTTTTTTCCTTGGCCGGAAGGTCTGGGTAATCTTGGTAAACTCTGTCGTGCTGGGGATAGAGCATTGCAATTATTGCTCTTCAACGAGGAATGCCTAGTAAGCGCGTGTCATCAGCATGCGTTGATTACGTCCCTGCCCTTTGTACACACCGCCCGTCGCTCCTACCGATTGGGTGTGCTGGTGAAGTGTTCGGATTGGCAATTGAAGGTGGCAACACCGTCGATTGCCGAGAAGTTCATTAAACCCTCCCACCTAGAGGAAGGAGAAG

>denovo310	01.09.18s_364095
ATAACAGGTCTGTGATGCCCTTAGATGTTCGGGGCCGCACGCGCGCTACACTGAAGGGATAAGCGTGTTTTTCCTGCTCCGAAAGGAGTGGGTAATCCGCTGAAACCCCTTCGTGATTGGGATCGGGGCTTGAAATTATTCTCCGTGAACGAGGAATTCCCAGTAAGCGCGAGTCACAAGCTCGCGTTGATTACGTCCCTGCCCTTTGTACACACCGCCCGTCGCTACTACCGATTGAATGGCTTAGTGAGGCCTTGGGATTCGGGTACTGCAGAAATGTATTACCTGGAGAACTTGTACAAACTTGGTCAGGTAGAGGAAGTAAAAGTCGTAACA

>denovo311	03.09.18s_364100
ATAACAGGTCTGTGATGCCCTTAGATGTTCTGGGCTGCACGCGCGCTACACTGATGCATTCAACAAGTTTGCTAACCTTTCCTGAAAAGGATGGGTAATCTTGTGAAACTTCATCGTGCTGGGGATAGACCTTTGCAATTATTGGTCTTCAACGAGGAATTCCTAGTAAGCGCGAGTCATCAGCTCGTGCTGATTACGTCCCTGCCCTTTGTACACACCGCCCGTCGCTCCTACCGATTGAGTGATCCGGTGAATAATTTGAACTGCAGTACTGTCCAGGTATTCCTGGATAGAACAGTGGAAAGTCTAGTGAACCTTATCACTTAGAGGAAGGAG

>denovo312	01.11.18s_364103
ATAACAGGTCTGTGATGCCCTTAGATGTTCTGGGCTGCACGCGCGCTACACTGACGCAATCAGCGAGTACTACCTTGGCCGAGAGGTCCGGGAAATCTTGTGAAACTGCGTCGTGCTGGGGATAGATCATTGCAATTATTAGTCTTCAACGAGGAATGCCTAGTAAGCGCAATTCATCAGATTGCGTTGATTACGTCCCTGCCCTTTGTACACACCGCCCGTCGCTACTACCGATTGAATGGCTTAGTGAGCTCTACGGACTGCGAGTCGCGAGGCAACTTGCGGCTTGTGGGAAGTAGATCAAACTTGATCATTTAGAGGAAGTAAAAGTCGTAA

>denovo313	01.10.18s_364104
ATAACAGGTCTGTGATGCCCTTAGATGTCCGAGGCTGCACGCGCGCTACACTGGAGAGTTCAGAATGTTTCTTCCTACTTCGGCAGAAGTGGGTAACCATTAAATTCTCTTCGTGACTGGGATCGGAGCTTGCAATTATTCTCCGTCAACGAGGAATTCCTAGTAAGCACTATTTCATCAGAATGTGCTGATTATGTCCCTGTCCTTTGTACACACCGCCCGTCGCTACTACCGATTGAATGGCTTAGTGAGGCCTTGGGATTCGGGTACTGCAGAAATGTATTACCTGGAGAACTTGTACAAACTTGGTCATTTAGAGGAAGTAAAAGTCGTAAC

>denovo314	01.09.18s_364108
ATAACAGGTCTGTGATGCCCTTAGATGTTCTGGGCCGCACGCGCGCTACACTGATGCATTCAACAAGCCTATCCCTAGCCGAAAGGCTCGGGTAATCTTTGAAACTGCATCGTGATGGGGATAGATTATTGCAATTATTAGTCTTCAACGAGGAATACCTAGTAAGCGTGATTCATCAGATCGCGTTGATTACGTCCCTGCCCTTTGTACACACCGCCCGTCGCTCCTACCGATTGGGTGTGCTGGTGAAGTGTTCGGATTGGCAATTGAAGGTGGCAACACCGTCGATTGCCGAGAAGTTCATTAAACCCTCCCACCTAGAGGAAGGAGAAGTCG

>denovo315	03.09.18s_364110
ATAACAGGTCTGTGATGCCCTTAGATGTTCTGGGCCGCACGCGCGCTACACTGATGCATTCAACGAGCTTAGCCTTGGCCGAGAGGCCCGGGTAATCTTTGAAACTGCATCGTGATGGGGATAGATTATTGCAATTATTAATCTTCAACGAGGAATTCCTAGTAAGCGCGAGTCATCAGCTCGTGCTGATTACGTCCCTGCCCTTTGTACACACCGCCCGTCGCTCCTACCGATTGGGTGTGCTGGTGAAGTGTTCGGATTGGCAGAAGCGGGTGGCAACACCTGCTACTGCCGAGAAGTTCATTAAACCCTCCCACCTAGAGGAAGGAGAAGTCG

>denovo316	01.11.18s_364115
ATAACAGGTCTGTGATGCCCTTAGATGTTCTGGCCGCACGCGCGCTACACTGATGAAGTCAGCGAGTTCATTTACCTTGGCCGAGAGGCCTGGGCAATCTTGTGAAACTTCATCGTGATGGGGATAGTCCTTTGCAATTATTGCTCTTCAACGAGGAATTCCTAGTAAGCGTAAGTCATCAGCTTACGTTGATTACGTCCCTGCCCTTTGTACACACCGCCCGTCGTTACTACCGATTGAATGTCTTAGTGAGGTCTCGGGATCGGCACTTAAACCAGCAATGGAATTAAGTGCTGAGAACTTGCCCAAACTTGGTCATTTAGAGGAAGTACAAGT

>denovo317	01.09.18s_364116
ATAACAGGTCTGTGATGCCCTTAGATGTTCTGGGCTGCACGCGCGCTACACTGACGAGGTCAGCAAGTATAATCCTTGACCGGAAGGTCTGGGTAATCTTTTGAAACCTTGTCGTGCTGGGGATAGACCATTGCAATTATTGGTCTTCAACGAGGAATTCCTAGTAAGCGCAAGTCATCAGCTTGCGTTGATTACGTCCCTGCCCTTTGTACACACCGCCCGTCGTTACTACCGATTGAATGGCTTAGTGAGGCCTCCGGATTGTGCATAGTCGCGAGACTGTGTGTGAGAAGCTGGTCAAACTTGGTCATTTAGAGGAAGTAAAAGTCGTAACAA

>denovo318	03.10.18s_364120
ATAACAGGTCTGTGATGCCCTTAGATGTTCTGGGCCGCACGCGCGCTACACTGATGAAGTCAGCGAGTTCATTCCTTGGCCGGAAGGCCCGGGTAATCTTGTGAAACTTCATCGTGCTGGGGATAGAGCATTGCAATTATTGCTCTTCAACGAGGAATTCCTAGTAAGCGTAAGTCATCAGCTTACGTTGATTACGTCCCTGCCCTTTGTACACACCGCCCGTCGTTACTACCGATTGAATGGTTTAGTGAGATCTTCGGATTGGTCCGGAAGTGGCCGCAAGGTCGCCTCTAGGTGCCGAGAAGATGATCAAACTTGATCATTTAGAGGAAGGAA

>denovo319	01.09.18s_364124
ATAACAGGTCTGTGATGCCCTTAGATGTTCTGGGCCGCACGCGCGCTACACTGATGACATCAGCGAGTGTACCGTCCTGGGTTGGAAGACCTGGGTAATCTTGTGAAATGTCATCGTGATGGGGATAGATCTTTGTAACTATCGATCTTCAACGAGGAATTCCTAGTAAGCGCGGTTCATCAAATCGCGTTGATTACGTCCCTGCCCTTTGTACACACCGCCCGTCGCTACTACCGATTGAATGTTTTAGTGAGGCCTCGGGACTGGCGCCCGCGAGCTGGCAACAGCTTGTTGGTGCCGGGAACTTGGACAAACTTGATCATTTAGAGGAAGTAA

>denovo320	01.10.18s_364126
ATAACAGGTCTGTGATGCCCTTAGATGTTCTGGGCTGCACGCGCGCTACACTGATGGATGCAGCGAGTTTTGACCTTGCTCGGAAGGGTTGGGAAATCTTGTGCAAGTCCATCGTGCTGGGGATAGACCATTGCAATTATTGGTCTTCAACGAGGAATTCCTAGTAAATGCGTGTCATTAGCGCGCGTTGATTACGTCCCTGCCCTTTGTACACACCGCCCGTCGCTACTACCGATTGAATGGCTTAGTGAGGTCTCTGGAGCGATGGTGATTCGCGAGGGTCGCTTTTGTGAAACTGGACAAACTTGGTCATTTAGAGGAAGTAAAAGTCGTAAC

>denovo321	01.10.18s_364130
ATAACAGGTCTGTGATGCCCTTAGATGTTCTGGGCCGCACGCGCGCTACACTGATGAAGTCAGCAAGTTAGTTATAACCCTTAACCGAAAGGTTTGGGTAATCTTTTGAAACTTCATCGTGCTGGGGATAGTCCCTTGTAATTATTGGACTTGAACGAGGAATTCCTAGTAAGCACAAGTCATCAGCTTGTGCTGATTACGTCCCTGCCCTTTGTACACACCGCCCGTCGCTCCTACCGATTGGGTGTGCTGGTGAAGTGTTCGGATTGGCAATTGAAGGTGGCAACACCGTCGATTGCCGAGAAGTTCATTAAACCCTCCCACCTAGAGGAAGGA

>denovo322	03.11.18s_364134
ATAACAGGTCTGTGATGCCCTTAGATGTTCTGGGCCGCACGCGCGCTACACTGATGAAGTCAACGAGTATATCCTTGGCCGGAAGGCCCGGGTAATCTTGTGAAACTTCATCGTGCTGGGGATAGTCCATTGCAATTATTGGTCTTCAACGAGGAATTCCTAGTAAGCGCGAGTCATCAGCTCGCGTTGATTACGTCCCTGCCCTTTGTACACACCGCCCGTCGCTACTACCGATTGGGTGTGCTGGTGAAGTGTTCGGATTGGCAATTGAAGGTGGCAACACCGTCGATTGCCGAGAAGTTCATTAAACCCTCCCACCTAGAGGAAGGAGAAGTC

>denovo323	01.09.18s_364141
ATAACAGGTCTGTGATGCCCTTAGATGTTCTGGGCCGCACGCGCGCTACACTGATGACATCAGCGAGTGTACCGTCCTGGGTCGGAAGGCCTGGGTAATCTTGTGAAATGTCATCGTGATGGGGATAGATCTTTGTAACTATCGATCTTCAACGAGGAATTCCTAGTAAGCGCGGTTCATCAAATCGCGTTGATTACGTCCCTGCCCTTTGTACACACCGCCCGTCGCTACTACCGATTGAATGGTTTAGTGAGGCCTCGAGACTGGCGCCCGCGAGCTGGCAACAGCTTGTTGGTGCCGGGAACTTGGACAAACTTGATCATTTAGAGGAAGTAA

>denovo324	03.09.18s_364144
ATAACAGGTCTGTGATGCCCTTAGATGTTCTGGGCCGCACGCGCGCTACACTGATGCATTCAACAAGCCTATCCCTAGCCGAAAGGCTCGGGTAATCTTTGAAACTGCATCGTGATGGGGATAGATTATTGCAATTATTAATCTTCAACGAGGAATTCCTAGTAAGCGCGAGTCATCAGCTCGTGCTGATTACGTCCCTGCCCTTTGTACACACCGCCCGTCGCTCCTACCGATTGAGTGATCCGGTGAATAATTTGAACTGCAGTACTGTCCAGGTAGTCCTGGATAGAACAGTGGAAAGTCTAGTGAACCTTATCACGTAGAGGAAGGAGAAGT

>denovo325	01.10.18s_364146
ATAACAGGTCTGTGATGCCCTTAGATGTTCTGGGCCGCACGCGCGCTACACTGATGAAGTCAGCGAGTTCATTCCTTGGCCGAGAGGTCTGGGTAATCTTGTGAAACTTCATCGTGCTGGGGATAGACCATTGTAATTATTGGTCTTCAACGAGGAATTCCTAGTAAGTGCGGGTCATCAGCTCGCGCTGATTACGTCCCTGCCCTTTGTACACACCGCCCGTCGATACAACCGATTGAATGGCTTAGTGAGGCCTTGGGATTCGGGTACTGCAGAAATGTATTACCTGGAGAACTTGTACAAACTTGGTCATTTAGAGGAAGTAAAAGTCGTAAC

>denovo326	01.10.18s_364150
ATAACAGGTCTGTGATGCCCTTAGATGTTCTGGGCCGCACGCGCGCTACACTGATGCATTCAACAAGCCTATCCCTAGCCGAAAGGCTCGGGTAATCTTTGAAACTGCATCGTGATGGGGATAGATTATTGCAATTATTAGTCTTCAACGAGGAATGCCTAGTAAGCGCAATTCATCAGATTGCGTTGATTACGTCCCTGCCCTTTGTACACACCGCCCGTCGTTACTACCGATTGAATGACTTAGTGAGGCTTTGGGATTGGCTTGTGGGCTGGCAACAGCACCGCTTGCTGAGAACTTATCCAAACTTGGTCATTTAGAGGAAGTACAAGTCGT

>denovo327	01.09.18s_364154
ATAACAGGTCTGTGATGCCCTTAGATGTTCGGGGCCGCACGCGCGCTACACTGAAGGGATAAGCGTGTTTTTCCTGCTCCGAAAGGAGTGGGTAATCCGCTGAAACCCCTTCGTGATTGGGATCGGGGCTTGAAATTATTCTCCGTGAACGAGGAATTCCCAGTAAGCGCGAGTCACAAGCTCGCGTTGATTACGTCCCTGCCCTTTGTACACACCGCCCGTCGCTACTACCGATTGAATGGTTTAGTGAGATCTTCGGATTGGTCCGGAAGTGGCCGCAAGGTCGCCTCTAGGTGCCGAGAAGATGATCAAACTTGATCATGTAGAGGAAGTAAA

>denovo328	03.09.18s_364157
ATAACAGGTCTGTGATGCCCTTAGATGTTCTGGGCCGCACGCGCGCTACACTGATGCATTCAACAAGCCTATCCCTAGCCGAAAGGCTCGGGTAATCTTTGAAACTGCATCGTGATGGGGATAGATTATTGCAATTATTAGTCTTCAACGAGGAATGCCTAGTAAGCGCAATTCATCAGATTGCGTTGATTACGTCCCTGCCCTTTGTACACACCGCCCGTCGCTACTACCGATTGAATGGCTTAGTGAGGCCTTGGGATTCGTGCGCGGTCTGGCAACAGAGCTGCGCATGGAGAACTTGGTCAAACTTGGTCATTTAGAGGAAGTAAAAGTCGT

>denovo329	01.09.18s_364164
ATAACAGGTCTGTGATGCCCTTAGATGTTCTGGGCTGCACGCGCGCTACACTGACGAGGTCAGCAAGTATAATCCTTGACCGGAAGGTCTGGGTAATCTTTTGAAACCTTGTCGTGCTGGGGATAGACCATTGCAATTATTGGTCTTCAACGAGGAATTCCTAGTAAGCGCAAGTCATCAGCTTGCGTTGATTACGTCCCTGCCCTTTGTACACACCGCCCGTCGCTAGTACCGATTGAATGGCTTAGTGAGACCTCCGGATTGATAGTTCATTGGTGGCAACACCATAGAATCGTTGAGAAGCTGGTCAAACTTGGTCAGTTAGAGGAACTAAAA

>denovo330	03.11.18s_364167
ATAACAGGTCTGTGATGCCCTTAGATGTTCTGGGCCGCACGCGCGCTACACTGATGCATTCAACAAGCCTATCCTTGACCGAAAGGTCCGGGTAATCTTTGAAACTGCATCGTGATGGGGATAGATTATTGCAATTATTAGTCTTCAACGAGGAACGCCTAGTAAGCGCGAGTCATCAGCTCGCGTTGACTACGTCCCTGCCCTTTGTACACACCGCCCGTCGCTCCTACCGATTGGGTGTGCTGGTGAAGTGTTCGGATTGGCAATTGAAGGTGGCAACACCGTCGATTGCCGAGAAGTTCATTAAACCCTCCCACCTAGAGGAAGGAGAAGTCG

>denovo331	01.10.18s_364170
ATAACAGGTCTGTGATGCCCTTAGATGTTCTGGGCCGCACGCGCGCTACACTGATGAAGTCAGCGAGTTCATTCCTTGGCCGAGAGGTCTGGGTAATCTTGTGAAACTTCATCGTGCTGGGGATAGACCATTGTAATTATTGGTCTTCAACGAGGAATTCCTAGTAAGCGCAATTCATCAGATTGCGTTGATTACGTCCCTGCCCTTTGTACACACCGCCCGTCGCTCCTACCGATTGGGTGTGCTGGTGAAGTGTTCGGATTGGCAGCTTAGGGTGGCAACACCTCAGGTCTGCCGAGAAGTTCATTAAACCCTCCCACCTAGAGGAAGGAGAAG

>denovo332	01.11.18s_364173
ATAACAGGTCTGTGATGCCCTTAGATGTTCTGGGCCGCACGCGCGCTACACTGATGAAGTCAGCGAGTTCATTCCTTGGCCGAGAGGTCTGGGTAATCTTGTGAAACTTCATCGTGCTGGGGATAGACCATTGTAATTATTGCTCTTCAACGAGGAATTCCTAGTAAACGCGAGTCATCAGCTCGCATTGATTACGTCCCTGCCCTTTGTACACACCGCCCGTCGCACCTACCGATTGAATGATTCGGTGAAGCGTTCGGACTTCGCCACTGGCCTCGGCCGGCGGCGAGGGAAGTTCTCTAAACCTCATCATGTAGAGGAAGGTGAAGTCGTAAC

>denovo333	01.09.18s_364176
ATAACAGGTCTGTGATGCCCTTAGATGTTCGGGGCCGCACGCGCGCTACACTGAAGGGATAAGCGTGTTCTTCCTGCTCCGAAAGGAGTGGGTAACCCGCTGAAACCCCTTCGTGATTGGGATCGGGGCTTGAAATTATTCTCCGTGAACGAGGAATTCCCAGTAAGCGCGAGTCACAAGCTCGCGTTGATTACGTCCCTGCCCTTTGTACACACCGCCCGTCGCTACTACCGATTGAATGGCTTAGTGAGGCCTCCGGATTGCCTTTTAGGTGAAAAGTTGGTCAAACTTGGTCATTTAGAGGAAGTAAAAGTCGTAACAAGGTTTCCGTAGGTG

>denovo334	01.10.18s_364181
ATAACAGGTCTGTGATGCCCTTAGATGTTCTGGGCCGCACGCGCGCTACACTGATGCATTCAACAAGCCTATCCCTAGCCGAAAGGCTCGGGTAATCTTTGAAACTGCATCGTGATGGGGATAGATTATTGCAATTATTAGTCTTCAACGAGGAATGCCTAGTAAGCGCAATTCATCAGATTGCGTTGATTACGTCCCTGCCCTTTGTACACACCGCCCGTCGCATCTACCGATGAATTTTGCGGTGAAGTCTTGGGAGTTCTTTAGGTTTGCCTTCACGGGTAGGCTTAGAGGACGAACTTGCATAAACCTTAACATTTAGAGGAAGATGAAGTC

>denovo335	01.10.18s_364184
ATAACAGGTCTGTGATGCCCTTAGATGTTCTGGGCCGCACGCGCGCTACACTGATGCATTCAACAAGCCTATCCCTAGCCGAAAGGCTCGGGTAATCTTTGAAACTGCATCGTGATGGGGATAGATTATTGCAATTATTAGTCTTCAACGAGGAATGCCTAGTAAGCGCAATTCATCAGATTGCGTTGATTACGTCCCTGCCCTTTGTACACACCGCCCGTCGCTACTACCGATTGAATGGCTTAGTGAGGCGTTTGGATTGGCCTTTTCTGCTTGTTTGCAAGCAAAATAGGTTGAAAAGATCGTCAAACTTGGTCATTTAGAGGAAGTAAAAGT

>denovo336	01.09.18s_364187
ATAACAGGTCTGTGATGCCCTTAGATGTTCTGGGCTGCACGCGCGCTACACTGATGAAGTCAGCGAGTCCTTCCTTGGCCGAGAGGTCTGGGTAATCTTGTGAAACTTCATCGTGCTGGGGATAGAGCATTGTAATTATTGCTCTTCAACGAGGAATTCCTAGTAAGCGCGAGTCATCAGCTCGCGTTGATTACGTCCCTGCCCTTTGTACACACCGCCCGTCGCTAGTACCGATTGAATGGCTTAGTGAGACCTCCGGATCGCCTTTTAGGTGAAAAGTTGGTCAAACTTGGTCATTTAGAGGAAGTAAAAGTCGTAACAAGGTTTCCGTAGGTG

>denovo337	01.09.18s_364190
ATAACAGGTCTGTGATGCCCTTAGATGTTCTGGGCCGCACGCGCGCTACACTGATGCATTCAACAAGCCTATCCCTAGCCGAAAGGCTCGGGTAATCTTTGAAACTGCATCGTGATGGGGATAGATTATTGCAATTATTAGTCTTCAACGAGGAATTCCTAGTAAACGCGGGTCATCAGCTCGCATTGACTACGTCTCCGCCCTTTGTACACACCGCCCGTCGCTACTACCGATTGAATGATTTAGTGAGTTTTGCGGATTCCGTGTGTGGGTGTCAAAGCCTGTGCGTGGGAGAAGCAGCGCAAACTTGACCATTTAGAGGAAGTAAAAGTCGTA

>denovo338	01.10.18s_364192
ATAACAGGTCTGTGATGCCCTTAGATGTTCTGGGCCGCACGCGCGCTACACTGATGCATTCAACAAGCCTATCCCTAGCCGAAAGGCTCGGGTAATCTTTGAAACTGCATCGTGATGGGGATAGATTATTGCAATTATTAGTCTTCAACGAGGAATGCCTAGTAAGCGCAATTCATCAGATTGCGTTGATTACGTCCCTGCCCTTTGTACACACCGCCCGTCGCTCCTACCGATTGAATGTTCCGGTGAACACTTTGGAATCGTGTCTCTGAGCAGGTTTCCTGTTCTCGGACAACGGTGAAGTTGTGTAAACCTTAACATTTAGAGGAAGGAGAA

>denovo339	01.10.18s_364195
ATAACAGGTCTGTGATGCCCTTAGATGTCCTGGGCCGCACGCGCGCTACACTGATGCGTTCAACGAGTCTATAACCTTGGCCGGAAGGTCCGGGTAATCTTGGAATGCGCATCGTGATAGGGATAGATTATTGCAACTATTAATCTTGAACGAGGAATTCCTAGTAAGCGTGAGTCATCAGCTCGCGTTGATTACGTCCCTGCCCTTTGTACACACCGCCCGTCGCTACTACCGATTGAATGGCTTAGTGAGGCCTTCGGATTGATAAAATGACTCCAGCAATGGAGACACTTTGTTGAAAAGTTGGTCAAACTTGGTCATGTAGAGGAAGGAAAA

>denovo340	01.09.18s_364202
ATAACAGGTCTGTGATGCCCTTAGATGTTCTCGGCTGCACGCGTATTACACTGTTAATACCAACGAGTATATTGTGTTACACCTTTCCTAATAAAAAGGATGGGAAACCTTGTCAATCATTAACTTGACAGGGATAGCTGTTTGTAAATACATCTTAAACGAGGAATTCCTAGTAGTCGTAAGTCATCAACTTACAACGATTACGTCCCTGCTCTTTGTACACACCGCCCGTCGCTCCTACCGATTGGGTGTGCTGGTGAAGTGTTCGGATTGGCAATTGAAGGTGGCAACACCGTCGATTGCCGAGAAGTTCATTAAACCCTCCCACCTAGAGGA

>denovo341	01.09.18s_364205
ATAACAGGTCTGTGATGCCCTTAGATGTTCTGGGCCGCACACGCGCTACACTGAAGGAGGCAACGTGTTTGTCTGGCTCGAAAGAGTCGGGTAACCCGTTTAATCTCCTTCGTGCTAGGGATTGAGGTTTGCAATTGTCCTTCATGAACGAGGAATTCCCAGTAAGTGCAAGTCATAAGCTTGCGCTGACTACGTCCCTGCCCTTTGTACACACCGCCCGTCGCTCCTACCGATTGGGTGTGCTGGTGAAGCGTTCGGATTGGCGCCTTTCACGGGCGACCGTGTTTGGCGCCGAGAAGTTCTCTAAACCCTCCCACCTAGAGGAAGGAGAAGTCG

>denovo342	01.09.18s_364206
ATAACAGGTCTGTGATGCCCTTAGATGTTCTGGGCCGCACGCGCGCTACACTGATGCATTCAACAAGCCTATCCCTAGCCGAAAGGCTCGGGTAATCTTTGAAACTGCATCGTGATGGGGATAGATTATTGCAATTATTAGTCTTCAACGAGGAATGCCTAGTAAGCGCAATTCATCAGATTGCGTTGATTACGTCCCTGCCCTTTGTACACACCGCCCGTCGCTACTACCGATTGAATGATTTAGTGAGGACTTCGGACTGAGGCCGATGCAGCTTTTGGGTTGCGCCGGTATTTCGGAAAGATGTCCAAACTGTATCAGTTAGAGGAAGTAAAA

>denovo343	03.09.18s_364211
ATAACAGGTCTGTGATGCCCTTAGATGCCCTGGGCTGCACGCGCGTTACACTGACGATTGCAACGAGTGTCCCCTTGCCCGATGGGGCTGGGTAAGCTTTGAAAAGATCGTCGTGATGGGGATTGAACCTTGCAATTATTGTTCATGAACGAGGAATTCCTAGTAAGCGCAGTTCATCAGACTGCGCTGATTACGTCCCTGCCCTTTGTACACACCGCCCGTCGCTCCTACCGATTGGGTGTGCTGGTGAAGTGTTCGGATTGGCAATTGAAGGTGGCAACACCGTCGATTGCCGAGAAGTTCATTAAACCCTCCCACCTAGAGGAAGGAGAAGTC

>denovo344	01.10.18s_364215
ATAACAGGTCTGTGATGCCCTTAGATGTTCTGGGCCGCACGCGCGCTACACTGATAAAGGCAGCGAGTATACAACCTTGACCGAAAGGTCTGGGTAATCTTGTGAAACTTTATCGTGATGGGGATAGACCATTGCGATTATTGGTCTTCAACGAGGAATTCCTAGTAAGCGCAAGTCATCAGCTTGCGTTGATTACGTCCCTGCCCTTTGCACACACCGCCCGTCGGTACTACCGATTGAATGGCTTAGTGAGGCCTTGGGATTCGGGTACTGCAGAAATGTATTACCTGGAGAACTTGTACAAACTTGGTCATTTAGAGGAAGTAAAAGTCGTAA

>denovo345	03.10.18s_364219
ATAACAGGTCTGTGATGCCCTTAGATGTTCTGGGCCGCACGCGCGCTACACTGATGCATTCAACAAGCCTATCCCTAGCCGAAAGGCTCGGGTAATCTTTGAAACTGCATCGTGATGGGGATAGATTATTGCAATTATTGCTCTTCAACGAGGAATTCCTAGTAAGCGTAAGTCATCAGCTTACGTTGATTACGTCCCTGCCCTTTGTACACACCGCCCGTCGTTACTACCGATTGAATGTCTTAGTGAGGTCTCGGGATCGGCGCCTAGACCAGCAATGGAATTAGGTGCTGAAAACTTGCCCAAACTTGGTCAGTTAGAGGAAGGACAAGTCGT

>denovo346	01.09.18s_364222
ATAACAGGTCTGTGATGCCCTTAGATGTTCTGGGCTGCACGCGCGCTACACTGACGAGGTCAGCAAGTATAATCCTTGACCGGAAGGTCTGGGTAATCTTTTGAAACCTTGTCGTGCTGGGGATAGACCATTGCAATTATTGGTCTTCAACGAGGAGTTCCTAGTAAGCGCAAGTCATCAGCTTGCGTTGATTACGTCCCTGCCCTTTGTACACACCGCCCGTCGCTACTACCGATTGAATGGCTTAGTGAGGCCTTGGGATTCGGGTACTGCAGAAATGTATTACCTGGAGAACTTGTACAAACTTGGTCATTTAGAGGAAGGAAAAGTCGTAAC

>denovo347	03.11.18s_364225
ATAACAGGTCTGTGATGCCCTTAGATGTTCTGGGCCGCACGCGCGCTACACTGATGCATTCAACAAGCCTATCCCTAGCCGAAAGGCTCGGGTAATCTTTGAAACTGCATCGTGATGGGGATAGATTATTGCAATTATTAGTCTTCAACGAGGAATGCCTAGTAAGCGCAATTCATCAGATTGCGTTGATTACGTCCCTGCCCTTTGTACACACCGCCCGTCGCACCTACCGATTGAATGGTTCGGTGAAAATCTCGGACTGTGGCTTGGATATCTTCGGATAACCAGGCTGTGGAAAGTTGTTTAAACCTCATCATTTAGAGGAAGGTGAAGTCG

>denovo348	03.09.18s_364228
ATAACAGGTCTGTGATGCCCTTAGATGTTCTGGGCCGCACGCGCGCTACACTGATGCATTCAACAAGCCTATCCCTAGCCGAAAGGCTCGGGTAATCTTTGAAACTGCATCGTGATGGGGATAGATTATTGCAATTATTAGTCTTCAACGAGGAATGCCTAGTAAGCGCAATTCATCAGATTGCGTTGATTACGTCCCTGCCCTTTGTACACACCGCCCGTCGCTGCCTCTGATGAGTAGTCCGGTGAAATGTTCGGAGAGATTTCTTTTGTTTCGAAAGGAATAAGAAAGATCTCAAAGTTTATTAAACCATACTATTTAGAAGAAGCAGAAGTC

>denovo349	01.10.18s_364230
ATAACAGGTCTGTGATGCCCTTAGATGTTCTGGGCCGCACGCGCGCTACACTGATGCATTCAACAAGCCTATCCCTAGCCGGAAGGCCCGGGTAATCTTGTGAAACTTCATCGTGCTGGGGATAGAGCATTGCAATTATTAGTCTTCAACGAGGAATGCCTAGTAAGCGCAATTCATCAGATTGCGTTGATTACGTCCCTGCCCTTTGTACACACCGCCCGTCGCTCCTACCGATTGGGTGTGCTGGTGAAGTGTTCGGATTGGCAATTGAAGGTGGCAACACCGTCGATTGCCGAGAAGTTCATTAAACCCTCCCACCTAGAGGAAGGAGAAGTC

>denovo350	01.11.18s_364234
ATAACAGGTCTGTGATGCCCTTAGATGTTCTGGGCCGCACGCGCGCTACACTGATGCACTCAACAAGCCTATCCTTGACCGAAGGGTCTGGGTAATCTTTGAAACTGCATCGTGATGGGGATAGATTATTGCAATTATTAGTCTTCAACGAGGAATGCCTAGTAAGCGCAAGTCATCAGATTGCGTTGATTACGTCCCTGCCCTTTGTACACACCGCCCGTCGCTCCTACCGATTGGGTGTGCTGGTGAAGTGTTCGGATTGGCAATTGAAGGTGGCAACACCGTCGATTGCCGAGAAGTTCATTAAACCCTCCCACCTAGAGGAAGGAGAAGTCG

>denovo351	01.09.18s_364238
ATAACAGGTCTGTGATGCCCTTAGATGTTCTGGGCCGCACACGCGCTACACTGAAGGAGGCAACGTGTTTGTCTGGCTCGAAAGAGTCGGGTAACCCGTTTAATCTCCTTCGTGCTAGGGATTGAGGTTTGCAATTGTCCTTCATGAACGAGGAATTCCCAGTAAGTGCAAGTCATAAGCTTGCGCTGACTACGTCCCTGCCCTTTGTACACACCGCCCGTCGCTACTACCGATTGAATGATTTAGTGAGGACTTCGGACTGAGGCCGATGCAGCTTTCGGGTGGCGCCGGTATTTCGGAAAGATGGCCAAACTGTATCAGGTAGAGGAAGTAAAA

>denovo352	03.09.18s_364240
ATAACAGGTCTGTGATGCCCTTAGATGTTCTGGGCTGCACGCGCGCTACACTGATGAAGTCAGCGAGTATTCTCCTTGGCCGAGAGGTCTGGGTAATCTTTTGAAACCTTGTCGTGCTGGGGATAGACCATTGCAATTATTGGTCTTCAACGAGGAATTCCTAGTAAGCGCAAGTCATCAGCTTGCGTTGATTACGTCCCTGCCCTTTGTACACACCGCCCGTCGCTCCTACCGATTGGGTGTGCTGGTGAAGTGTTCGGATTGGCAACTATCGGTGGCAACACCGTCGGTTGCCGAGAAGTTCATTAAACCCTCCCACCTAGAGGAAGGAGAAGT

>denovo353	01.09.18s_364242
ATAACAGGTCTGTGATGCCCTTAGATGTTCTGGGCTGCACGCGCGCTACACTGATGAAGTCAGCGAGTCTTTCCTTGGCCGAGAGGTCTGGGTAATCTTGTGAAACTTTATCGTGCTGGGGATAGTCCTTTGCAATTATTGGACTTAAACGAGGAATTCCTAGTAAGCGTGAGTCATCAGCTCGCGTTGATTACGTCCCTGCCCTTTGTACACACCGCCCGTCGCTCCTACCGATTGGGTGTGCTGGTGAAGTGTTCGGATTGGCAATTGAAGGTGGCAACACCGTCGATTGCCGAGAAGTTCATTAAACCCTCCCACCTAGAGGAAGGAGAAGTC

>denovo354	03.11.18s_364247
ATAACAGGTCTGTGATGCCCTTAGACGTCCTGGGCCGCACGTGTGCTACACTGGTGCGTTCAGCAAGTTCTAACCTAACCCGATAGGGGCTGGGTAATCTTCATAATACGCACCGTGCTTGGGATTGATCTTTGCAATTATGGATCATGAACGAGGAATTCCTAGTAAGTGCAAGTCATCATCTTGTACTGATTACGTCCCTGCCCTTTGTACACACCGCCCGTCGCTCCTACCGATTGAGTGATCCGGTGAACTTTCTGGACTCCTGGTTATGCCGAGGGGGAAGTTAAGTAAACCTTATCACTTAGAGGAAGGAGAAGTCGTAACAAGGTTTCC

>denovo355	01.09.18s_364249
ATAACAGGTCTGTGATGCCCTTAGATGTTCTGGGCTGCACGCGCGCTACACTGACGAGGTCAGCAAGTATAATCCTTGACCGGAAGGTCTGGGTAATCTTTTGAAACCTTGTCGTGCTGGGGATAGTCCTTTGCAATTATTGGACTTAAACGAGGAATTCCTAGTAAGCGTGAGTCATCAGCTCGCGTTGATTACGTCCCTGCCCTTTGTACACACCGCCCGTCGCTCCTACCGATTGGGTGTGCTGGTGAAGTGTTCGGATTGGCAATTGAAGGTGGCAACACCGTCGATTGCCGAGAAGTTCATTAAACCCTCCCACCTAGAGGAAGGAGAAGT

>denovo356	03.09.18s_364251
ATAACAGGTCTGTGATGCCCTTAGATGTTCTGGGCTGCACGCGCGCTACACTGACAAGGACAGCGAGTGAGCCTTGGCCGAGAGGCTGGGGTAATCGAGAAACCTTGTCGTGCTGGGGATAGATCATTGCAATTATTGGTCTTGAACGAGGAATTCCTAGTAAATGCGAGTCAACAGCTTGCGTTGATTACGTCCCTGCCCTTTGTACACACCGCCCGTCGCTCCTACCGATTGGGTGTGCTGGTGAAGTGTTCGGATTGGCAATTGAAGGTGGCAACACCGTCGATTGCCGAGAAGTTCATTAAACCCTCCCACCTAGAGGAAGGAGAAGTCGTA

>denovo357	01.09.18s_364254
ATAACAGGTCTGTGATGCCCTTAGATGTTCTGGGCCGCACGCGCGTTACACTGACGCATTCATCGAGCTTATCACCTTGGTCGAGAGGCCCGGGTAATCTTCTCAAAGTGCGTCGTGCTGGGGATAGATTATTGTAATTTTTAGTCTTCAACGAGGAATGCCTAGTAAGTGCGTGTCATCAGCACGCGCTGATTACGTCCCTGCCCTTTGTACACACCGCCCGTCGCTCCTACCGATTGGGTGTGCTGGTGAAGTGTTCGGATTGGCAATTGAAGGTGGCAACACCGTCGATTGCCGAGAAGTTCATTAAACCCTCCCACCTAGAGGAAGGAGAAG

>denovo358	01.11.18s_364258
ATAACAGGTCTGTGATGCCCTTAGATGTTCTGGGCCGCACGCGCGCTACACTGATGCATTCAACAAGCCTATCCCTAGCCGAAAGGCTCGGGTAATCTTGTGAAACTTCATCGTGCTGGGGATAGTCCATTGCAATTATTGGACTTCAACGAGGAATTCCTAGTAAGCGCAATTCATCAGATTGCGTTGATTACGTCCCTGCCCTTTGTACACACCGCCCGTCGCTCCTACCGATTGGGTGTGCTGGTGAAGTGTTCGGATTGGCAATTGAAGGTGGCAACACCGTCGATTGCCGAGAAGTTCATTAAACCCTCCCACCTAGAGGAAGGAGAAGTC

>denovo359	03.10.18s_364263
ATAACAGGTCTGTGATGCCCTTAGATGTTCTGGGCCGCACGCGCGCTACACTGATGAAGTCAGCGAGTTCATTCCTTGGCCGGAAGGCCCGGGTAATCTTGTGAAACTTCATCGTGCTGGGGATAGATTATTGCAATTATTAGTCTTCAACGAGGAATTCCTAGTAAGCGTAAGTCATCAGCTTACGTTGATTACGTCCCTGCCCTTTGTACACACCGCCCGTCGTTACTACCGATTGAATGTCTTAGTGAGGTCTCGGGATCGGCGCCTAGACCAGCAATGGAATTAGGTGCTGAAAACTTGCCCAAACTTGGTCATTTAGAGGAAGTACAAGTC

>denovo360	03.11.18s_364266
ATAACAGGTCTGTGATGCCCTTAGATGTTCTGGGCTGCACGCGCGCTACACTGACAGAGGCAACGAGTTTTTTTCCTTGGCCGGAAGGTCTGGGTAATCTTGGTAAACTCTGTCGTGCTGGGGATAGAGCATTGCAATTATTGCTCTTCAACGAGGAATGCCTAGTAAGCGCAATTCATCAGATTGCGTTGATTACGTCCCTGCCCTTTGTACACACCGCCCGTCGCTCCTACCGATTGGGTGTGCTGGTGAAGTGTTCGGATTGGCAATTGAAGGTGGCAACACCGTCGATTGCCGAGAAGTTCATTAAACCCTCCCACCTAGAGGAAGGAGAAG

>denovo361	01.10.18s_364271
ATAACAGGTCTGTGATGCCCTTAGATGTTCTGGGCCGCACGCGCGCTACACTGATGCATTCAACAAGCCTATCCCTAGCCGAAAGGCTCGGGTAATCTTTGAAACTGCATCGTGATGGGGATTGTGTCTTGCAATTATTACACATGAACGAGGAATTCCTAGTAAGTGCGGGTCATCAGCTCGCGCTGATTACGTCCCTGCCCTTTGTACACACCGCCCGTCGATACAACCGATTGGGTGTGCTGGTGAAGTGTTCGGATTGGCAATTGAAGGTGGCAACACCGTCGATTGCCGAGAAGTTCATTAAACCCTCCCACCTAGAGGAAGGAGAAGTCG

>denovo362	01.09.18s_364273
ATAACAGGTCTGTGATGCCCTTAGATGTTCTGGGCCGCACGCGCGCTACACTGATGCATTCAACAAGCCTATCCTTGACCGAAAGGTCCGGGTAATCTTTGAAACTGCATCGTGATGGGGATAGATTATTGCAATTATTAGTCTTCAACGAGGAATGCCTAGTAGGCGCAATTCATCAGATTGCGTTGATTACGTCCCTGCCCTTTGTACACACCGCCCGTCGCTACTACCGATTGAATGATTTAGTGAGGACTTCGGACTGAGGCCGATGCAGCTTTCGGGTTGCGCCGGTATTTCGGAAAGATGTCCAAACTGTATCATGTAGAGGAAGTAAAA

>denovo363	03.11.18s_364276
ATAACAGGTCTGTGATGCCCTTAGATGTCCTGGGCCGCACGCGTGCTACACTGACGCATACAGCGAGTACTTCCCAGCTCCGTGAGGCAGCTGGTAATCAGCAATATGCGTCGTGATGGGGATAGATCTTTGGAATTATAGATCTTGAACGAGGAATTCCTAGTAAGCGCAAGTCATTACCTTGCGCTGATTAAGTCCCTGCCCTTTGTACACACCGCCCGTCGCTCCTACCGATTGGGTGTGCTGGTGAAGTGTTCGGATTGGCAATTGAAGGTGGCAACACCGTCGATTGCCGAGAAGTTCATTAAACCCTCCCACCTAGAGGAAGGAGAAGTC

>denovo364	03.10.18s_364279
ATAACAGGTCTGTGATGCCCTTAGATGTTCTGGGCGGCACGCGAGTTACACTGACGCTGACAACGTGTTACCTTCGCCGAGAGGTGTGGGAAATCACTTAGCCAGCTTCCTAGTTGGGATTGTGGACTGAAAAAGTTCACATGAACCAGGAACTCCTAGTAAGTGTGAGTCACTAGCTTGCATTGATTACGACCCTGATCTTTGTACACACCGCCCGTCGCTATTACCGACGAATTATTTAGTGAGATCTCTGGAGGTGAGCGTTGCGATGTTTCGGCATTGCGATTGTTTTTGCCAAAGTTGATCAAACTTGATGATTTGGAGGAAATAAAAGTC

>denovo365	01.10.18s_364283
ATAACAGGTCTGTGATGCCCTTAGATGTTCTGGGCCGCACGCGCGCTACACTGATGAAGTCAGCGAGTTCATTCCTTGGCCGGAAGGCCCGGGTAATCTTGTGAAACTTCATCGTGCTGGGGATAGAGCATTGCAATTATTGCTCTTCAACGAGGAATTCCTAGTAAGCGTAAGTCATCAGCTTACGTTGATTACGTCCCTGCCCTTTGTACACACCGCCCGTCGTTACTACCGATTGAATGACTTAGTGAGGCTTTGGGATTGGCTTGTGGGCTGGCAACAGCACCGCTTGCTGAGAACTTATCCAAACTTGGTCATTTAGAGGAAGTACAAGTC

>denovo366	01.11.18s_364289
ATAACAGGTCTGTGATGCCCTTAGATGTTCTGGGCCGCACGCGCGCTACACTGATGCATTCAACAAGCCTATCCCTAGCCGAAAGGCTCGGGTAATCTTTGAAACTGCATCGTGATGGGGATAGATTATTGCAATTATTAGTCTTCAACGAGGAATGCCTAGTAAGCGCAATTCATCAGATTGCGTTGATTACGTCCCTGCCCTTTGTACACACCGCCCGTCGTTACTACCGATTGAATGTCTTAGTGAGGTCTCGGGATTGGCCGTTAGACTGGCAACAGAACTAGCGGCCGAGAACTTGCCCAAACTTGGTCATTTAGAGGAAGTACAAGTCGT

>denovo367	01.09.18s_364292
ATAACAGGTCTGTGATGCCCTTAGATGTCCTGAGCTGCACGCGTACTACACTGGCACTTTCAACGAGTTTTTCCTGATCCGAAAGGATTTGGGTAATCTTTTTAGTGAGTGCCGTGATTGGGATAGATCTTTGTAATTGTGGATCTTGAACTAGGAATTCCTAGTAAGCGCGATTCATCAAATCGTGCTGATTACGTCCCTGCAAAATGTACACACCGCCCGTCGCTTTTACCGATTGAGTGTGCTGGTGAAGTGTTCGGATTGGCAATTGAAGGTGGCAACACCGTCGATTGCCGAGAAGTTCATTAAACCCTCCCACCTAGAGGAAGGAGAAGT

>denovo368	01.11.18s_364295
ATAACAGGTCTGTGATGCCCTTAGATGTTCTGGGCCGCACGCGCGCTACACTGATGAAGTCAGCGAGTTCATTCCTTGGCCGAGAGGTCTGGGTAATCTTGTGAAACTTCATCGTGCTGGGGATAGACCATTGTAATTATTGGTCTTCAACGAGGAATTCCTAGTAAGCGCGAGTCATCAGCTCGCGTTGATTACGTCCCTGCCCTTTGTACACACCGCCCGTCGCTACTACCGATTGAATGGTTTAGTGAGATCCTCGGATTGATCCGGAGGTGGCCGCAAGGTTGCCTCTAGGTGTCGAGAAGACGATCAAACTTGATCATTTAGAGGAAGTAA

>denovo369	03.09.18s_364297
ATAACAGGTCTGTGATGCCCTTAGATGTTCTGGGCCGCACGCGCGCTACACTGATGCATTCAACAAGCCTATCCCTAGCCGAAAGGCTCGGGTAATCTTGTGAAACTTTATCGTGCTGGGGATAGTCCTTTGCAATTATTGGACTTAAACGAGGAATTCCTAGTAAGCGTGAGTCATCAGCTCGCGTTGATTACGTCCCTGCCCTTTGTACACACCGCCCGTCGCTAGTACCGATTGAATGGCTTAGTGAGACCTCCGGATTGATAGTTCATTGGTGGCAACACCATAGAATCGTTGAGAAGCTGGTCAAACTTGGTCATTTAGAGGAACTAAAAG

>denovo370	01.09.18s_364299
ATAACAGGTCTGTGATGCCCTTAGATGTTCTGGGCCGCACACGCGCTACACTGAAGGAGGCAACGTGTTTGTCTGGCTCGAAAGAGTCGGGTAACCCGTTTAATCTCCTTCGTGCTAGGGATTGAGGTTTGCAATTGCCCTTCATGAACGAGGAATTCCCAGTAAGTGCAAGTCATAAGCTTGCGCTGACTACGTCCCTGCCCTTTGTACACACCGCCCGTCGCTCCTACCGATTGGGTGTGCTGGTGAAGTGTTCGGATTGGCAGCTTAGGGTGGCAACACCTCAGGTCTGTCGAGAAGTTCCCTAAACCCTCCCACCTAGAGGAAGGAGAAGTC

>denovo371	01.09.18s_364303
ATAACAGGTCTGTGATGCCCTTAGATGTTCTGGGCCGCACGCGCGCTACACTGATGAAGTCAGCGAGTTCATTCCTTGGCCGAGAGGTCTGGGTAATCTTGTGAAACTTCATCGTGCTGGGGATAGACCATTGTAATTATTGGTCTTCAACGAGGAATTCCTAGTAAGCGCGAGTCATCAGCTCGCGTTGATTACGTCCCTGCCCTTTGTACACACCGCCCGTCGCTACTACCGATTGGGTGTGCTGGTGAAGTGTTCGGATTGGCAATTGAAGGTGGCAACACCGTCGATTGCCGAGAAGTTCATTAAACCCTCCCATCTAGAGGAAGGAGAAGT

>denovo372	01.11.18s_364307
ATAACAGGTCTGTGATGCCCTTAGATGTTCTGGGCCGCACGCGCGCTACACTGATGCATTCAACAAGCCTATCCTTGACCGAAAGGTCCGGGTAATCTTTGAAACTGCATCGTGATGGGGATAGATTATTGCAATTATTAGTCTTCAACGAGGAATGCCTAGTAAGCGCAAGTCATTAACTTGCATTGATTACGTCCCTGCCCTTTGTACACACCGCCCGTCGCTACTACCGATTGAATGGCTTAGTGAGGCCTTTGGATCGGCCTTGGGCGCAAGCTTCAAGGCGTGAGAAATTGGACAAACTTGGTCATTTAGAGGAAGTATAAGTCGTAACAA

>denovo373	01.10.18s_364310
ATAACAGGTCTGTGATGCCCTTAGATGTTCTGGGCCGCACGCGCGCTACACTGATGCAGTCAACGAGTCTACAGCCTTGGCCGAGAGGCCTGGGTAATCTTGTGAACCTGCATCGTGATAGGGATAGATTATTGAAATTTTTAATCTTGAACGAGGAATTCCTAGTAAACGCGAGTCATCAACTCGCATTGATTACGTCCCTGCCCTTTGTACACACCGCCCGTCGCACCTACCGATTGAATGGTTCGGTGAAACCTCCGGACCGCTGCGGCCCTGCTTCATTGGAGGGACGCAGTGGGAAGTTGTTTAAACCTCATCATTTAGAGGAAGGTGAAG

>denovo374	03.11.18s_364312
ATAACAGGTCTGTGATGCCCTTAGATGTTCTGGGCCGCACGCGCGCTACACTGATGCATTCAACAAGCCTATCCCTAGCCGAAAGGCTCGGGTAATCTTTGAAACTGCATCGTGATGGGGATAGATTATTGCAATTATTAGTCTTCAACGAGGAATTCCTAGTAAGCGTAAGTCATCAGCTTACGTTGATTACGTCCCTGCCCTTTGTACACACCGCCCGTCGTTACTACCGATTGAATGTCTTAGTGAGGTCTCGGGATCGGCACTTAAACCAGCAATGGAATTAAGTGCTGAGAACTTGCCCAAACTTGGTCAGTTAGAGGAAGTACAAGTCGT

>denovo375	03.09.18s_364315
ATAACAGGTCTGTGATGCCCTTAGATGTTCTGGGCCGCACGCGCGCTACACTGATGCATTCAACAAGCCTATCCCTAGCCGAAAGGCTCGGGTAATCTTTGAAACTGCATCGTGATGGGGATAGATTATTGCAATTATTAGTCTTCAACGAGGAATGCCTAGTAAGCGCAATTCATCAGATTGCGTTGATTACGTCCCTGCCCTTTGTACACACCGCCCGTCGCTCCTACCGATTGAATGGTCCGGTGAGAACTCAAGACGGCAGTATTTTAGCTTATCCGCAAGGGTAAGCGGGTACAGCCGAAATTTGTTCAAACCTTACCATTTAGAGGAAGG

>denovo376	03.10.18s_364317
ATAACAGGTCTGTGATGCCCTTAGATGTTCTGGGCCGCACGCGCGCTACACTGATGAAGTCAGCGAGTTCATTCCTTGGCCGAGAGGTCTGGGTAATCTTGTGAAACTTCATCGTGCTGGGGATAGACCATTGTAATTATTGGTCTTCAACGAGGAATTCCTAGTAAGCGCGAGTCATCAGCTCGCGTTGATTACGTCCCTGCCCTTTGTACACACCGCCCGTCGCTACTACCGATTGAATGGCTTAGTGAGACTCTTGGATTGGAATTCATTGGTCGCAAGACTGAAGGATGCTGAAAAAATAGTCAAACTTGGTCATTTAGAGGAAGTAAAAGT

>denovo377	03.11.18s_364320
ATAACAGGTCTGTGATGCCCTTAGATGTTCTGGGCCGCACGCGCGCTACACTGATGCATTCAACAAGCCTATCCCTAGCCGAAAGGCTCGGGTAATCTTTGAAACTGCATCGTGATGGGGATAGATTATTGCAATTATTAGTCTTCAACGAGGAATGCCTAGTAAGCGCAATTCATCAGATTGCGTTGATTACGTCCCTGCCCTTTGTACACACCGCCCGTCGCTTCTACCGATTGAACGCTTCGGTGAAATGCTTGGAGTTACCGGCCCATCCCGCGAGGGATAAACCGGCGTTCAAAAAGCAGTAAACCACAGCGTTTAGAGGAAGAAGAAGTC

>denovo378	03.09.18s_364325
ATAACAGGTCTGTGATGCCCTTAGATGTTCTGGGCCGCACGCGCGCTACACTGATGCATTCAACAAGCCTATCCCTAGCCGAAAGGCTCGGGTAATCTTTGAAACTGCATCGTGATGGGGATAGATTATTGCAATTATTAGTCTTCAACGAGGAATGCCTAGTAAGCGCAATTCATCAGATTGCGTTGATTACGTCCCTGCCCTTTGTACACACCGCCCGTCGCTACTACCGATTGAATGGCTTAGTGAGACCTCCGGATCGGCGTTTCACGAACGGCAACGTTTGAGAGATGCTGAGAAGCTGGTCAAACTTGGTCATTTAGAGGAAGTAAAAGT

>denovo379	03.11.18s_364328
ATAACAGGTCTGTGATGCCCTTAGATGCTCTTGGCTGCACGCGCGCTACAATGGGAGGGGCAACGGGTTTGCCTGCGCTGAAAGGCGGCGGGTAATCCTCCGAAACCCTCCCTTATCCGGGACTGCGCCGTGTAAATCGGCGCACGAACGAGGAATTTCTAGTATCCATGGGTCACCAGCCCGTGACGATTGCGTCCCTGCTCTTTGTACACACCGCCCGTCGCTCCTACCGATTGGGTGTGCTGGTGAAGTGTTCGGATTGGCAATTGAAGGTGGCAACACCGTCGATTGCCGAGAAGTTCATTAAACCCTCCCACCTAGAGGAAGGAGAAGTCG

>denovo380	01.09.18s_364329
ATAACAGGTCTGTGATGCCCTTAGATGTCCTGGGCCGCACGCGTGCTACACTGATACGTACAATAAGTATTCCTGTCTCGAAAGGCGACGGGTAATCTATAATACGTATCGTGCTGGGGATAGATGATTGTAATTATTCATCTTGAACGAGGAATTCCTAGTAAGTGCAGGTCATTAGCCTGCGCTGATTAAGTCCCTGCCCTTTGTACACACCGCCCGTCGCTCCTACCGATTTCGAGTGGTCCGGTGAGCCTTTTGGACCAGGGGGAAACTTCTGTAAATCAAGCAAACCTTATCACTTAGAGGAAGGAGAAGTCGTAACAAGGTTTCCGTAGG

>denovo381	01.09.18s_364332
ATAACAGGTCTGTGATGCCCTTAGATGTTCGGGGCCGCACGCGCGCTACACTGAAGGGATAAGCGTGTTTTTCCTGCTCCGAAAGGAGTGGGTAACCCGCTGAAACCCCTTCGTGATTGGGATCGGGGCTTGAAATTTTTCTCCGTGAACGAGGAATTCCCAGTAAGCGCGAGTCATAAGCTCGCGTTGATTACGTCCCTGCCCTTTGTACACACCGCCCGTCGCTACTACCGATTGAATGGTTTAGTGAGATCTTCGGATTGGTCCGGAGGTGGTCGCAAGATTGCCTCTAGGTTCCGAGAAGATGATCAAACTTGATCATTTAGAGGAAGTAAA

>denovo382	01.11.18s_364335
ATAACAGGTCTGTGATGCCCTTAGATGTTCTGGGCCGCACGCGCGCTACACTGATGCATTCAACGAGCCTAGCCTTGGCCGAGAGGCCCGGGTAATCTTTGAAACTGCATCGTGATGGGGATAGATTATTGCAATTATTAGTCTTCAACGAGGAATGCCTAGTAGGCGCAATTCATCAGATTGCGCCGACTACGTCCCTGCCCTTTGTACACACCGCCCGTCGCTCCTACCGATTGGGTGTGCTGGTGAAGTGTTCGGATTGGCAGCTTAGGGTGGCAACACCTCAGGTCTGCCGAGAAGTTCCCTAAACCCTCCCACCTAGAGGAAGGAGAAGTC

>denovo383	01.09.18s_364340
ATAACAGGTCTGTGATGCCCTTAGATGTTCTGGGCCACACGCGCGCTACAATGACGAGTTCAATGAGTGATTCTTTCCTTGCCCGGAAGGGTGTGGGTAATCTTTTCAATGCTCGTCGTGATGGGGCTAGATTTTTGCAATTATTAATCTTCAACGAGGAATCTCTAGTATGTGCGAGTCATCAGCTCGCGCAGAATACGTCCCTGTCTTTTGTACACACCGCCCGTCGCACCTACCGATTGGACGATCCGGCAAGATGTTTGGAGTCGGACTTTGCTGGGCAACTGGCGAAGTTTGGCGAAGCTCCTCAAACCTTATCGTCTAGAGGAAGGTGAA

>denovo384	03.09.18s_364345
ATAACAGGTCTGTGATGCCCTTAGATGTTCTGGGCTGCACGCGCGCTACACTGATGCATTCAACAAGTTTGCTAACCTTTCCTGAAAAGGATGGGTAATCTTGTGAAAGTGCATCGTGATGGGGATAGATTATTGCAATTATTGGTCTTCAACGAGGAATTCCTAGTAAGCGCGAGTCATCAGCTCGTGCTGATTACGTCCCTGCCCTTTGTACACACCGCCCGTCGCTCCTACCGATTGGGTGTGCTGGTGAAGTGTTCGGATTGGCAACTATCGGTGGCAACACCGTCGGTTGCCGAGAAGTTCATTAAACCCTCCCACCTAGAGGAAGGAGAA

>denovo385	01.09.18s_364347
ATAACAGGTCTGTGATGCCCTTAGATGTTCTGGGCCGCACGCGCGCTACACTGATGTGTTCACTGAGCTCTTGCGTGAAAAACAAGCCTTGGCCGAAAGGCCCGGGGAATCTGTGAAAGCACATCGTGATGGGGATAGATTATTGCAATTTTTAATCTTCAACGAGGAATTCCTAGTAAACGCGGGTCATCAGCTCGCATTGACTACGTCTCCGCCCTTTGTACACACCGCCCGTCGCTCCTACCGATTGGGTGTGCTGGTGAAGTGTTCGGATTGGCAATTGAAGGTGGCAACACCGTCGATTGCCGAGAAGTTCATTAAACCCTCCCACCTAGA

>denovo386	01.10.18s_364350
ATAACAGGTCTGTGATGCCCTTAGATGTTCTGGGCCGCACGCGCGCTACACTGATGAAGTCAGCGAGTTCATTCCTTGGCCGAGAGGTCTGGGTAATCTTGTGAAACTTCATCGTGCTGGGGATAGACCATTGTAATTATTGGTCTTGAACGAGGAATTCCTAGTAAGCGCAATTCATCAGATTGCGTTGATTACGTCCCTGCCCTTTGTACACACCGCCCGTCGCTCCTACCGATTGGGTGTGCTGGTGAAGTGTTCGGATTGGCAATTGAAGGTGGCAACACCGTCGATTGCCGAGAAGTTCATTAAACCCTCCCACCTAGAGGAAGGAGAAGT

>denovo387	01.09.18s_364355
ATAACAGGTCTGTGATGCCCTTAGATGTCCTGGGCCGCACGCGCGCTACAATGACACGTGCAACAAGTACTCCCTGGCCCGAAAGGGTCCGGGTAAACTTTATAATGCGTGTCGCGATAGGGATCGACCCTTGCAATTATGGGTCTTGAACGAGGAATTCCTAGTAAGTGCAAGTCATCAGCTTGTACTGATTACGTCCCTGCCCTTTGTACACACCGCCCGTCGCTCCTACCGATTGGGTGTGCTGGTGAAGTGTTCGGATTGGCAATTGAAGGTGGCAACACCGTCGATTGCCGAGAAGTTCATTAAACCCTCCCACCTAGAGGAAGGAGAAGT

>denovo388	01.09.18s_364358
ATAACAGGTCTGTGATGCCCTTAGATGTTCTGGGCTGCACGCGCGCTACACTGATGAAGTCAGCGAGTCTTTCCTTGGCCGAGAGGTCTGGGAAATCTTGTGAAACTTTGTCGTGCTGGGGATAGATCATTGCAATTATTGGTCTTGAACGAGGAATTCCTAGTAAGCGCCAGTCATCAGCTGGCGTTGATTACGTCCCTGCCCTTTGTACACACCGCCCGTCGCTACTACCGATTGAATGGCTTAGTGAGGCCTTGGGATTCATGTCGGCAGCAATGTTGGACACGGAAAACTTGGTCAAACTTGGTCATTTAGAGGAAGTAAAAGTCGTAACAA

>denovo389	03.09.18s_364360
ATAACAGGTCTGTGATGCCCTTAGATGTTCTGGGCTGCACGCGCGCTACACTGATGCATTCAACAAGTTTGCTAACCTTTCCTGAAAAGGATGGGTAATCTTGGCAACGCGTATCGTGCTGGGGATCGATCTTTGCAATTATAGATCTTGAACGAGGAATTCCTAGTAAGCGCAAGTCATCAGCTTGCGTTGATTACGTCCCTGCCCTTTGTACACACCGCCCGTCGCTACTACCGATTGAATGGCTTAGTGAGGCCTTGGGATTCGGGTACTGCAGAAATGTATTACCTGGAGAACTTGTACAAACTTGGTCATGTAGAGGAAGTAAAAGTCGTA

>denovo390	03.09.18s_364363
ATAACAGGTCTGTGATGCCCTTAGATGTTCTGGGCCGCACGCGCGCTACACTGACGAAGGCAACGAGTATTCACCTTGGCCGGAAGGTCTGGGTAATCTTTTGAAACTTCGTCGTGCTGGGGATAGTCCCTTGCAATTATTGGACTTCAACGAGGAATGCCTAGTAAGCGCAATTCATCAGATTGCGTTGATTACGTCCCTGCCCTTTGTACACACCGCCCGTCGCTCCTACCGATTGGGTGTGCTGGTGAAGTGTTCGGATTGGCAATTGAAGGTGGCAACACCGTCGATTGCCGAGAAGTTCATTAAACCCTCCCACCTAGAGGAAGGAGAAGT

>denovo391	01.10.18s_364367
ATAACAGGTCTGTGATGCCCTTAGATGTTCTGGGCCGCACGCGCGCTACACTGATGCATTCAACAAGCCTATCCCTAGCCGAAAGGCTCGGGTAATCTTTGAAACTGCATCGTGATGGGGATAGATTATTGCAATTATTAGTCTTCAACGAGGAATGCCTAGTAAGCGCAATTCATCAGATTGCGTTGATTACGTCCCTGCCCTTTGTACACACCGCCCGTCGCTACTACCGATTGAATGGTTTAGTGAGGTCTTCGGACTGGCGCTGCGTGTGGCAACACATGCTGTGCCGGGAAGTTGAACAAACTTGATCATTTAGAGGAAGTAAAAGTCGTA

>denovo392	01.11.18s_364370
ATAACAGGTCTGTGATGCCCTTAGATGTTCTGGGCCGCACGTGTGCTACACTGGTGCGTTCAGCAAGTTCTAACCTAACCCGATAGGGGCTGGGTAATCTTCATAATACGCACCGTGCTTGGGATTGATCTTTGCAATTATTGATCTTCAACGAGGAATTCCTAGTAAACGCAAGTCATTAACTTGCATTGATTACGTCCCTGCCCTTTGTACACACCGCCCGTCGCTACTACCGATTGAATGGCTTAGTGAGCTCTACGGACTGCGAGTCGCGAGGCAACTTGCGGCTTGTGGGAAGTAGATCAAACTTGATCATTTAGAGGAAGTAAAAGTCGT

>denovo393	03.11.18s_364373
ATAACAGGTCTGTGATGCCCTTAGATGTTCTGGGCCGCACGCGCGCTACACTGACAGAGCCAGCGAGTACATCACCTTGGCCGAAAGGTCTGGGTAATCTTGTTAAACTCTGTCGTGCTGGGGATAGAGCATTGCAATTATTGCTCTTCAACGAGGAATGCCTAGTAAGCGCAAGTCATCAGCTTGCGTTGATTACGTCCCTGCCCTTTGTACACACCGCCCGTCGCTACTACCGATTGAATGGCTCAGTGAGGCCTTGGGACTGGCTCAGAGAGGTCGGCAACGACCACTCAGAGCCGGAAACTTGGTCAAACTTGGTCATTTAGAGGAAGTAAA

>denovo394	01.09.18s_364375
ATAACAGGTCTGTGATGCCCTTAGATGTTCTGGGCCGCACGCGCGCTACACTGATGCATCCAACAAGCCTATCCCTAGCCGAAAGGCTCGGGTAATCTTTGAAACTGCATCGTGATGGGGATAGATTATTGCAATTATTAGTCTTCAACGAGGAATGCCTAGTAAGCGCAATTCATCAGATTGCGCCGACTACGTCCCTGCCCTTTGTACACACCGCCCGTCGCTCCTACCGATTGGGTGTGCTGGTGAAGTGTTCGGATTGGCAACTATCGGTGGCAACACCGTCGGTTGCCGAGAAGTTCATTAAACCCTCCCACCTAGAGGAAGGAGAAGTCG

>denovo395	01.10.18s_364378
ATAACAGGTCTGTGATGCCCTTAGATGTTCTGGGCCGCACGCGCGCTACACTGATGAAGTCAGCGAGTTCATTCCTTGGCCGGAAGGCCCGGGTAATCTTGTGAAACTTCATCGTGCTGGGGATAGAGCATTGCAATTATTGCTCTTCAACGAGGAATTCCTAGTAAGCGCGAGTCATCAGCTCGCGTTGATTACGTCCCTGCCCTTTGTACACACCGCCCGTCGCTACTACCGATTGGGTGTGCTGGTGAAGTGTTCGGATTGGCAACTATCGGTGGCAACACCGTCGGTTGCCGAGAAGTTCATTAAACCCTCCCACCTAGAGGAAGGAGAAGT

>denovo396	03.10.18s_364381
ATAACAGGTCTGTGATGCCCTTAGATGTTCTGGGCCGCACGCGCGCTACACTGATGCATTCAACAAGCCTATCCCTAGCCGAAAGGCTCGGGTAATCTTTGAAACTGCATCGTGATGGGGATAGATTATTGCAATTATTAGTCTTCAACGAGGAATGCCTAGTAAGCGCAATTCATCAGATTGCATTGATTACGACCCTGATCTTTGTACACACCGCCCGTCGCTATTACCGACGAATTATTTAGTGAGATCTCTGGAGGTGAGCGTTGCGATGTTTCGGCATTGCGATTGTTTTTGCCAAAGTTGATCAAACTTGATGATTTGGAGGAAATAAAA

>denovo397	01.09.18s_364383
ATAACAGGTCTGTGATGCCCTTAGATGTTCTGGGCCGCACACGCGCTACACTGACGGAGGCAACGTGTTTGTCTGGCTCGAAAGAGTCGGGTAACCCGTTTAATCTCCTTTGTGCTAGGGATTGAGGTTTGCAATTGTCCTTCATGAACGAGGAATTCCCAGTAAGTGCAAGTCATAAGCTTGCGCTGACTACGTCCCTGCCCTTTGTACACACCGCCCGTCGCTCCTACCGATTGGGTGTGCTGGTGAAGTGTTCGGATTGGCAATTGAAGGTGGCAACACCGTCGATTGCCGAGAAGTTCATTAAACCCTCCCACCTAGAGGAAGGAGAAGTCG

>denovo398	03.09.18s_364386
ATAACAGGTCTGTGATGCCCTTAGATGTTCTGGGCCGCACGCGCGCTACACTGATGCATTCAACAAGCCTATCCTTGACCGGAAGGTCTGGGTAATCTTTTGAAACCTTGTCGTGCTGGGGATAGACCATTGCAATTATTGGTCTTCAACGAGGAATTCCTAGTAAGCGCAAGTCATCAGCTTGCGTTGATTACGTCCCTGCCCTTTGTACACACCGCCCGTCGCTACTACCGATTGAATGGCTTAGTGAGGCCTTGGGATTCGGGTACTGCAGAAATGTATTACCTGGAGAACTTGTACAAACTTGGTCATTTAGAGGAAGTAAAAGTCGTAACA

>denovo399	03.09.18s_364391
ATAACAGGTCTGTGATGCCCTTAGATGTTCTGGGCCGCACGCGCGCTACACTGATGAAGTCAGCGAGTTCATTCCTTGGCCGAGAGGTCTGGGTAATCTTGTGAAACTTCATCGTGATGGGGATAGACGCTTGTAATTATTCGTCTTCAACGAGGAATTCCTAGTAAGCGCGAGTCATCAGCTCGCGTTGATTACGTCCCTGCCCTTTGTACACACCGCCCGTCGCTACTACCGATTGAATGGCTTAGTGAGGCCTTGGGATTCTGGTTGACTCAGCAATGGGTCATTCGGGAAATCTCGTCCAAACTTGGTCATTTAGAGGAAGTAAAAGTCGTA

>denovo400	01.11.18s_364394
ATAACAGGTCTGTGATGCCCTTAGATGTTCTGGGCTGCACGCGCGCTACACTGATACGTTCATCGAGCTTACGACCTTGACCGAGAGGTCTGGGTAATCTTAAAATGCGTATCGTGATGGGGATAGATTATTGTAATTTTTGATCTTCAACGAGGAATTCCTAGTAAACGCGCGTCAATAACGCGCATTGATTACGTCCCTGCCCTTTGTACACACCGCCCGTCGCTACTACCGATTGAATGGCTTAGTGAGGCCTTTGGATCGGCCTTGGGCGCAAGCTTCAAGGCGTGAGAAATTGGACAAACTTGGTCATTTAGAGGAAGTATAAGTCGTAAC

>denovo401	03.10.18s_364396
ATAACAGGTCTGTGATGCCCTTAGATGTTCTGGGCCGCACGCGCGCTACACTGATGCATTCAACAAGCCTATCCCTAGCCGAAAGGCTCGGGTAATCTTTGAAACTGCATCGTGATGGGGATAGATTATTGCAATTATTAGTCTTCAACGAGGAATGCCTAGTAAGCGCGAGTCATAAGCTCGCGTTGATTACGTCCCTGCCCTTTGTACACACCGCCCGTCGCTACTACCGATTGAATGGTTTAGTGAGATCTTCGGATTGGTCCGGAAGTGGCCGCAAGGTCGCCTCTAGGTGCCGAGAAGATGATCAAACTTGATCATTTAGAGGAAGTAAAA

>denovo402	01.10.18s_364399
ATAACAGGTCTGTGATGCCCTTAGATGTTCTGGGCCGCACGCGCGCTACACTGATGCATTCAACAAGCCTATCCCTAGCCGAAAGGCTCGGGTAATCTTTGAAACTGCATCGTGATGGGGATAGATTATTGTAATTTTTGATCTTCAACGAGGAATTCCTAGTAAACGCGCGTCAATAACGCGCATTGATTACGTCCCTGCCCTTTGTACACACCGCCCGTCGCTACTACCGATTGGATCGTTTAGTGAGGTCCACGGACTATTTACTCTTGGTTGGTTCGCCTTCCTTTTGCATTTGGGAAGTGGAACAAACTTGACGATCTAGAGGAAGTAAAA

>denovo403	03.09.18s_364403
ATAACAGGTCTGTGATGCCCTTAGATGTTCGGGGCCGCACGCGCGCTACACTGAAGGGATAAGCGTGTTTTTCCTGCTCCGAAAGGAGTGGGTAACCCGCTGAAACCCCTTCGTGATTGGGATCGGGGCTTGAAATTATTCTCCGTGAACGAGGAATTCCCAGTAAGCGCGAGTCACCAGCTCGCGTTGATTACGTCCCTGCCCTTTGTACACACCGCCCGTCGCTCCTACCGATTGGGTGTGCTGGTGAAGTGTTCGGATTGGCAACTGAAGGTGGCAACACCGTCGATTGCCGAGAAGTTCATTAAACCTTCCCACCTAGAGGAAGGAGAAGTC

>denovo404	01.09.18s_364405
ATAACAGGTCTGTGATGCCCTTAGATGTTCTGGGCCGCACGCGCGCTACACTGATGCATTCAACAAGCCTATCCCTAGCCGAAAGGCTCGGGTAATCTTTGAAACTGCATCGTGATGGGGATAGATTATTGCAATTATTAGTCTTCAACGAGGAATGCCTAGTAAGCGCAATTCATCAGATTGCGTTGATTACGTCCCTGCCCTTTGTACACACCGCCCGTCGCACCTACCGATTGGACGATCCGGCAAGATGTTTGGAGTCGGGCTTTGCTGGGTAACTGGCGAAGTTTGGCGAAGCTCCTCAAACCTTATCGTCTAGAGGAAGGTGAAGTCGTA

>denovo405	01.09.18s_364407
ATAACAGGTCTGTGATGCCCTTAGATGTCCTGGGCCGCACGCGCGCTACACTGATACGTTCAGCGAGTTTCACCCTGGCCTGGAAAGGTTTCGGGTAATCTTCATAGTACGTATCGTGCTAGGGATCGATCTTTGGAATTATAGATCTTGAACGAGGAATTCCTAGTAAGCGCAAGTCATCAGCTTGTGCTGATTACGTCCCTGCCCTTTGTACACACCGCCCGTCGCTCCTACCGATTGGGTGTGCTGGTGAAGTGTTCGGATTGGCAATTGAAGGTGGCAACACCGTCGATTGCCGAGAAGTTCATTAAACCCTCCCACCTAGAGGAAGGAGAA

>denovo406	03.10.18s_364412
ATAACAGGTCTGTGATGCCCTTAGATGTTCTGGGCCGCACGCGCGCTACACTGATGCATTCAACAAGCCTATCCCTAGCCGAAAGGCTCGGGTAATCTTTGAAACTGCATCGTGATGGGGATAGATTATTGCAATTATTAATCTTCAACGAGGAATGCCTAGTAAACGCAAGTCATCATCTTGCATTGAATACATCCCTGCCCTTTGTACACACCGCCCGTCGCATCTACCGATGAATTTTGCGGTGAAGTCTTGGGAGCCATTTACTTTTGTCTTCACGGATAGAGGTAGACGGTGAACTTGCATAAACCTTAACATTTAGAGGAAGATGAAGTC

>denovo407	01.09.18s_364415
ATAACAGGTCTGTGATGCCCTTAGATGTTCTGGGCTGCACGCGCGCTACACTGACGAGGTCAGCAAGTATAATCCTAGACCGGAAGGTCTGGGTAATCTTTTGAAACCTTGTCGTGCTGGGGATAGACCATTGCAATTATTGGTCTTCAACGAGGAATTCCTAGTAAGCGCGAGTCATCAGCTCGCGTTGATTACGTCCCTGCCCTTTGTACACACCGCCCGTCGCTACTACCGATTGAATGGCTTAGTGAGGCCTTGGGATTCGGGTACTGCAGAAATGTATTACCTGGAGAACTTGTACAAACTTGGCCATGTAGAGGAAGTAAAAGTCGTAAC

>denovo408	01.09.18s_364417
ATAACAGGTCTGTGATGCCCTTAGATGTTCTGGGCTGCACGCGCGCTACACTGTTGAAGTCAGCGAGTCTTTCCTTGGCCGAGAGGTCTGGGTAATCTTGTGAAACTTCATCGTGCTGGGGATAGAGCATTGTAATTATTGCTCTTCAACGAGGAATTCCTAGTAAGCGTGAGTCATCAGCTCACGTTGATTACGTCCCTGCCCTTTGTACACACCGCCCGTCGCTACTACCGATTGAATGGCTTAGTGAGGCCTTGGGATTCATGTCGGCAGCAATGGGTGCTCAGAAAAACTTGGTCAAACTTGGTCATTTAGAGGAAGTAAAAGTCGTAACAA

>denovo409	01.09.18s_364420
ATAACAGGTCTGTGATGCCCTTAGATGTTCTGGGCTGCACGCGCGCTACACTGATGAAGTCAGCGAGTCTTTCCTTGGCCGAGAGGTCTGGGTAATCTTGTGAAACTTCATCGTGCTGGGGATAGAGCATTGTAATTATTGCTCTTCAACGAGGAATTCCTAGTAAGCGTGAGTCATCAGCTCACGTTGATTACGTCCCTGCCCTTTGTACACACCGTCCGTCGCTACTACCGATTGGGTGTGCTGGTGAAGTGTTCGGATTGGCAATTGAAGGTGGCAACACCGTCGATTGCCGAGAAGTTCATTAAACCCTCCCACCTAGAGGAAGGAGAAGTC

>denovo410	01.10.18s_364424
ATAACAGGTCTGTGATGCCCTTAGATGTTCTGGGCCGCACGCGCGCTACACTGATGCATTCAACGAGTTTCACCTTGGCCGAGAGGCCTGGGCAATCTTTTGAACGTGCATCGTGATAGGGATAGATTATTGCAATTATTAATCTTGAACGAGGAATTCCTAGTAAACGCAGATCATCAATCTGCATTGATTACGTCCCTGCCCTTTGTACACACCGCCCGTCGCACCTACCGATTGAATGGTCCGGTGAAGCCTCGGGATTGTGGCCGGTGCCTTTACTGGTGCCGGTTGCGAGAACTTGTCTAAACCTTATCATTTAGAGGAAGGTGAAGTCGT

>denovo411	01.09.18s_364427
ATAACAGGTCTGTGATGCCCTTAGATGTTCGGGGCCGCACGCGCGCTACACTGAAGGGATAAGCGTGTTTTTCCTGCTCCGAAAGGAGTGGGTAACCCGCTGAAACCCCTTCGTGATTGGGATCGGGGCTTGAAATTATTCTCCGTGAACGAGGAATTCCCAGTAAGCGCGAGTCATAAGCTCGCGTTGATTACGTCCCTGCCCTTTGTACACACCGCCCGTCGCTACTACCGATTGAATGGTTTAGTGAGATCTTCGGATTGGTCCGGAGGTGGCCGAAAGGTTGCCTCTAGGCGCTGAGAAGATGATCAAACTTGATCATGTAGAGGAAGTAAA

>denovo412	01.11.18s_364428
ATAACAGGTCTGTGATGCCCTTAGATGTTCTGGGCCGCACGCGCGCTACACTGATGAAGTCAGCGAGTTCATTTACCTTGGCCGAGAGGCCTGGGCAATCTTGTGAAACTTCATCGTGATGGGGATAGTCCTTTGCAATTATTGGACTTCAACGAGGAATGCCTAGTAAGCGCAATTCATCAGATTGCGTTGATTACGTCCCTGCCCTTTGTACACACCGCCCGTCGCTCCTACCGATTGGGTGTGCTGGTGAAGTGTTCGGATTGGTAAGGGTGGTGGTCTTCACTGCCCTTGCTGAGAAGTTCATTAAACCCTCCCGCCTAGAGGAAGGAGAAG

>denovo413	01.09.18s_364433
ATAACAGGTCTGTGATGCCCTTAGATGTTCTGGGCCGCACGCGCGCTACACTGATGCATTCAACAAGCCTATCCCTAGCCGAAAGGCTCGGGTAATCTTTGAAACTGCATCGTGATGGGGATAGATTATTGCAATTATTAGTCTTCAACGAGGAATGCCTAGTAAGCGCAAGTCATCAGCTCACGTTGATTACGTCCCTGCCCTTTGTACACACCGCCCGTCGCTACTACCGATTGAATAGCTTAGTGAGGCCTTGGGATTCATGTCGGCAGCAATGTTGGACACGGAAAACTTGGTCAAACTTGGTCATTTAGAGGAAGTAAAAGTCGTAACAAG
