# Supplementary material for: Assessment of biomass potentials of microalgal communities in open pond raceways using mass cultivation
Source: PeerJ. 2020 Jul 16;8:e9418. doi: 10.7717/peerj.9418 (PMC7369025; doi:10.7717/peerj.9418)
Supplement: Data S4 [file peerj-08-9418-s021.zip › 18S rRNA_OTU_blast_Apr to Aug.xlsx]

## Sheet: Sheet1
Query					Subject						Score		Identities		Gaps		Strand		Taxonomy												Filter
Name	Q_Length	Q_Start	Q_End	Q_Coverage	Description	Accession	S_Length	S_Start	S_End	S_Coverage	Bit	E-Value	I_Match/Total	I_Pct.(%)	G_Match/Total	G_Pct.(%)	Query	Subject	Organism	species	genus	family	suborder	order	subclass	class	subphylum	phylum	kingdom	superkingdom	Filter
denovo0	370	1	369	99.7297	Desmodesmus sp. GM4i genes for 18S rRNA, ITS1, 5.8S rRNA, ITS2, 28S rRNA, partial and complete sequence	0	2945	1806	2174	12.5297	676	0	368/369	99	0/369	0	Plus	Plus	Eukaryota; Viridiplantae; Chlorophyta; Chlorophyceae; Sphaeropleales; Scenedesmaceae; Desmodesmus; unclassified Desmodesmus	Desmodesmus sp.	Desmodesmus	Scenedesmaceae		Sphaeropleales		Chlorophyceae		Chlorophyta	Viridiplantae	Eukaryota
denovo1	370	1	367	99.1892	Nucleariidae environmental sample clone Elev_18S_563 18S ribosomal RNA gene, partial sequence	0	1789	1423	1789	20.5143	634	5e-178	361/369	97	4/369	1	Plus	Plus	Eukaryota; Nucleariidae and Fonticula group; Nucleariidae; environmental samples	Nucleariidae environmental		Nucleariidae								Eukaryota
denovo2	366	1	365	99.7268	Uncultured fungus clone ESS220206.038 18S ribosomal RNA gene, partial sequence	0	1789	1421	1785	20.4025	586	1e-163	353/369	95	8/369	2	Plus	Plus	Eukaryota; Fungi; environmental samples	Uncultured fungus									Fungi	Eukaryota
denovo3	364	1	363	99.7253	Amoeboaphelidium sp. PML-2014 isolate FD01 18S ribosomal RNA gene, partial sequence; internal transcribed spacer 1, 5.8S ribosomal RNA gene, and internal transcribed spacer 2, complete sequence; and 28S ribosomal RNA gene, partial sequence	0	4667	1902	2264	7.77802	665	0	362/363	99	0/363	0	Plus	Plus	Eukaryota; Aphelidea; Amoeboaphelidium	Amoeboaphelidium sp.										Eukaryota
denovo4	364	1	364	100	Uncultured dinoflagellate clone ESS270706.070 18S ribosomal RNA gene, partial sequence	0	1793	1420	1778	20.0223	534	5e-148	340/364	93	5/364	1	Plus	Plus	Eukaryota; Alveolata; Dinophyceae; environmental samples	Uncultured dinoflagellate						Dinophyceae				Eukaryota
denovo5	350	1	349	99.7143	Uncultured eukaryote gene for 18S rRNA, partial sequence, clone: AS_K_2013Jan_96	0	1732	1379	1727	20.1501	623	1e-174	345/349	98	0/349	0	Plus	Plus	Eukaryota; environmental samples	Uncultured eukaryote										Eukaryota
denovo6	350	1	350	100	Nucleariidae environmental sample clone Elev_18S_563 18S ribosomal RNA gene, partial sequence	0	1789	1423	1773	19.6199	475	3e-130	323/354	91	7/354	1	Plus	Plus	Eukaryota; Nucleariidae and Fonticula group; Nucleariidae; environmental samples	Nucleariidae environmental		Nucleariidae								Eukaryota
denovo7	350	1	350	100	Tetradesmus obliquus strain CCAP 276/3A 18S ribosomal RNA gene, partial sequence	0	1792	1419	1768	19.5312	647	0	350/350	100	0/350	0	Plus	Plus	Eukaryota; Viridiplantae; Chlorophyta; Chlorophyceae; Sphaeropleales; Scenedesmaceae; Tetradesmus	Tetradesmus obliquus	Tetradesmus	Scenedesmaceae		Sphaeropleales		Chlorophyceae		Chlorophyta	Viridiplantae	Eukaryota
denovo8	350	1	350	100	Heterocypris sp. Korea 1 18S ribosomal RNA gene, partial sequence	0	755	405	754	46.3576	630	6e-177	348/351	99	2/351	0	Plus	Plus	Eukaryota; Metazoa; Ecdysozoa; Arthropoda; Crustacea; Ostracoda; Podocopa; Podocopida; Cypridocopina; Cypridoidea; Cyprididae; Heterocypris	Heterocypris sp.	Heterocypris	Cyprididae	Cypridocopina	Podocopida	Podocopa	Ostracoda	Crustacea	Arthropoda	Metazoa	Eukaryota
denovo9	349	1	349	100	Uncultured eukaryote gene for 18S rRNA, partial sequence, clone: AD_Nclone27	0	1750	1388	1732	19.7143	558	3e-155	334/349	95	4/349	1	Plus	Plus	Eukaryota; environmental samples	Uncultured eukaryote										Eukaryota
denovo10	349	1	349	100	Invertebrate environmental sample clone H03 small subunit ribosomal RNA gene, partial sequence	0	1762	1412	1760	19.807	645	0	349/349	100	0/349	0	Plus	Plus	Eukaryota; Metazoa; environmental samples	Invertebrate environmental									Metazoa	Eukaryota
denovo11	349	1	349	100	Pseudopediastrum integrum strain Mj2008/86 18S ribosomal RNA gene, partial sequence; internal transcribed spacer 1, 5.8S ribosomal RNA gene, and internal transcribed spacer 2, complete sequence; and 28S ribosomal RNA gene, partial sequence	0	2408	1374	1722	14.4934	645	0	349/349	100	0/349	0	Plus	Plus	Eukaryota; Viridiplantae; Chlorophyta; Chlorophyceae; Sphaeropleales; Hydrodictyaceae; Pseudopediastrum	Pseudopediastrum integrum	Pseudopediastrum	Hydrodictyaceae		Sphaeropleales		Chlorophyceae		Chlorophyta	Viridiplantae	Eukaryota
denovo12	349	1	349	100	Uncultured ciliate clone AY2009E21 18S ribosomal RNA gene, internal transcribed spacer 1, 5.8S ribosomal RNA gene, and internal transcribed spacer 2, complete sequence; and 28S ribosomal RNA gene, partial sequence	0	2255	1368	1716	15.4767	634	4e-178	347/349	99	0/349	0	Plus	Plus	Eukaryota; Alveolata; Ciliophora; environmental samples	Uncultured ciliate										Eukaryota
denovo13	349	1	349	100	Coelastrum pseudomicroporum strain KLL-G006 clone b 18S ribosomal RNA gene, partial sequence; internal transcribed spacer 1, 5.8S ribosomal RNA gene, and internal transcribed spacer 2, complete sequence; and 28S ribosomal RNA gene, partial sequence	0	2426	1382	1730	14.3858	606	1e-169	344/351	98	4/351	1	Plus	Plus	Eukaryota; Viridiplantae; Chlorophyta; Chlorophyceae; Sphaeropleales; Scenedesmaceae; Coelastrum	Coelastrum pseudomicroporum	Coelastrum	Scenedesmaceae		Sphaeropleales		Chlorophyceae		Chlorophyta	Viridiplantae	Eukaryota
denovo14	349	1	349	100	Chlorella sp. T308 18S ribosomal RNA gene, partial sequence	0	1689	1326	1674	20.6631	601	5e-168	341/349	97	0/349	0	Plus	Plus	Eukaryota; Viridiplantae; Chlorophyta; Trebouxiophyceae; Chlorellales; Chlorellaceae; Chlorella; unclassified Chlorella	Chlorella sp.	Chlorella	Chlorellaceae		Chlorellales		Trebouxiophyceae		Chlorophyta	Viridiplantae	Eukaryota
denovo15	349	1	349	100	Pseudodifflugia cf. gracilis 18S rRNA gene	0	1798	1425	1775	19.5217	592	3e-165	342/352	97	4/352	1	Plus	Plus	Eukaryota; Rhizaria; Cercozoa; Thecofilosea; Pseudodifflugiidae; Pseudodifflugia	Pseudodifflugia cf.	Pseudodifflugia	Pseudodifflugiidae								Eukaryota
denovo16	349	1	349	100	Amoeboaphelidium sp. PML-2014 isolate FD01 18S ribosomal RNA gene, partial sequence; internal transcribed spacer 1, 5.8S ribosomal RNA gene, and internal transcribed spacer 2, complete sequence; and 28S ribosomal RNA gene, partial sequence	0	4667	1902	2251	7.49946	529	2e-146	329/350	94	1/350	0	Plus	Plus	Eukaryota; Aphelidea; Amoeboaphelidium	Amoeboaphelidium sp.										Eukaryota
denovo17	349	1	349	100	Uncultured eukaryote gene for 18S rRNA, partial sequence, clone: AD_S13clone26	0	1837	1462	1810	18.9984	645	0	349/349	100	0/349	0	Plus	Plus	Eukaryota; environmental samples	Uncultured eukaryote										Eukaryota
denovo18	349	1	349	100	Golenkinia longispicula strain SAG 73.80 18S ribosomal RNA gene, partial sequence; internal transcribed spacer 1, 5.8S ribosomal RNA gene, and internal transcribed spacer 2, complete sequence; and 26S ribosomal RNA gene, partial sequence	0	2474	1406	1754	14.1067	645	0	349/349	100	0/349	0	Plus	Plus	Eukaryota; Viridiplantae; Chlorophyta; Chlorophyceae; Chlamydomonadales; Golenkiniaceae; Golenkinia	Golenkinia longispicula	Golenkinia	Golenkiniaceae		Chlamydomonadales		Chlorophyceae		Chlorophyta	Viridiplantae	Eukaryota
denovo19	349	1	349	100	Uroleptus gallina macronuclear small-subunit ribosomal RNA gene, complete sequence	0	1775	1406	1754	19.662	645	0	349/349	100	0/349	0	Plus	Plus	Eukaryota; Alveolata; Ciliophora; Intramacronucleata; Spirotrichea; Stichotrichia; Urostylida; Urostylidae; Uroleptus	Uroleptus gallina	Uroleptus	Urostylidae		Urostylida	Stichotrichia	Spirotrichea	Intramacronucleata			Eukaryota
denovo20	349	3	349	99.4269	Uncultured eukaryote clone B36R 18S ribosomal RNA gene, partial sequence	0	944	571	916	36.6525	473	1e-129	323/353	91	13/353	3	Plus	Plus	Eukaryota; environmental samples	Uncultured eukaryote										Eukaryota
denovo21	342	1	341	99.7076	Spathidium stammeri isolate AP17 small subunit ribosomal RNA gene, partial sequence	0	1642	1298	1638	20.7674	608	3e-170	338/342	98	2/342	0	Plus	Plus	Eukaryota; Alveolata; Ciliophora; Intramacronucleata; Litostomatea; Haptoria; Haptorida; Spathidiidae; Spathidium	Spathidium stammeri	Spathidium	Spathidiidae		Haptorida	Haptoria	Litostomatea	Intramacronucleata			Eukaryota
denovo22	342	1	342	100	Hariotina reticulata strain SAG 8.81 18S ribosomal RNA genes, partial sequence	0	2587	2220	2562	13.2586	593	7e-166	336/343	97	1/343	0	Plus	Plus	Eukaryota; Viridiplantae; Chlorophyta; Chlorophyceae; Sphaeropleales; Scenedesmaceae; Hariotina	Hariotina reticulata	Hariotina	Scenedesmaceae		Sphaeropleales		Chlorophyceae		Chlorophyta	Viridiplantae	Eukaryota
denovo23	342	1	342	100	Uncultured eukaryote clone BF4-84 18S ribosomal RNA gene, partial sequence	0	1770	1392	1733	19.322	505	4e-139	322/345	93	6/345	1	Plus	Plus	Eukaryota; Fungi; Cryptomycota; Rozella	Uncultured eukaryote	Rozella								Fungi	Eukaryota
denovo24	342	1	342	100	Invertebrate environmental sample clone C01 small subunit ribosomal RNA gene, partial sequence	0	1717	1364	1705	19.9185	616	2e-172	339/342	99	0/342	0	Plus	Plus	Eukaryota; Metazoa; environmental samples	Invertebrate environmental									Metazoa	Eukaryota
denovo25	342	3	342	99.4152	Cryptodifflugia oviformis small subunit ribosomal RNA gene, partial sequence	0	1792	1417	1766	19.5312	444	8e-121	317/352	90	14/352	3	Plus	Plus	Eukaryota; Amoebozoa; Tubulinea; Arcellinida; Phryganellina; Cryptodifflugiidae; Cryptodifflugia	Cryptodifflugia oviformis				Arcellinida						Eukaryota
denovo26	342	1	342	100	Macrothrix triserialis 18S rRNA gene, isolated in Iran	0	2051	1668	2009	16.6748	604	3e-169	337/342	98	0/342	0	Plus	Plus	Eukaryota; Metazoa; Ecdysozoa; Arthropoda; Crustacea; Branchiopoda; Diplostraca; Cladocera; Anomopoda; Macrotrichidae; Macrothrix	Macrothrix triserialis	Macrothrix	Macrotrichidae	Cladocera	Diplostraca		Branchiopoda	Crustacea	Arthropoda	Metazoa	Eukaryota
denovo27	342	1	342	100	Abrochtha meselsoni voucher Angl_1_1 18S ribosomal RNA gene, partial sequence	0	1669	1315	1656	20.4913	616	2e-172	339/342	99	0/342	0	Plus	Plus	Eukaryota; Metazoa; Lophotrochozoa; Rotifera; Bdelloidea; Philodinavidae; Abrochtha	Abrochtha meselsoni	Abrochtha			Philodinavidae				Rotifera	Metazoa	Eukaryota
denovo28	342	1	342	100	Rhodosporidiobolus fluvialis genes for 18S rRNA, ITS1, partial sequence, strain: JCM 10311	0	1807	1417	1758	18.9264	632	2e-177	342/342	100	0/342	0	Plus	Plus	Eukaryota; Fungi; Dikarya; Basidiomycota; Pucciniomycotina; Microbotryomycetes; Sporidiobolales; Sporidiobolaceae; Rhodosporidiobolus	Rhodosporidiobolus fluvialis				Sporidiobolaceae	Microbotryomycetes		Pucciniomycotina	Basidiomycota	Fungi	Eukaryota
denovo29	342	1	342	100	Rhizophydium sp. JEL317 isolate AFTOL-ID 35 18S ribosomal RNA gene, partial sequence	0	1760	1380	1721	19.4318	621	3e-174	340/342	99	0/342	0	Plus	Plus	Eukaryota; Fungi; Chytridiomycota; Chytridiomycetes; Rhizophydiales; Rhizophydiaceae; Rhizophydium	Rhizophydium sp.	Rhizophydium	Rhizophydiaceae		Rhizophydiales		Chytridiomycetes		Chytridiomycota	Fungi	Eukaryota
denovo30	342	1	342	100	Chironomus tepperi 18S ribosomal RNA gene, partial sequence	0	1907	1551	1893	17.9864	494	8e-136	320/345	92	5/345	1	Plus	Plus	Eukaryota; Metazoa; Ecdysozoa; Arthropoda; Hexapoda; Insecta; Pterygota; Neoptera; Holometabola; Diptera; Nematocera; Chironomoidea; Chironomidae; Chironominae; Chironomus	Chironomus tepperi	Pterygota	Chironomidae	Nematocera	Diptera	Neoptera	Insecta		Arthropoda	Metazoa	Eukaryota
denovo31	342	1	342	100	Lagenidium sp. SLG-2014a culture-collection personal:C. Andre Levesque:LEV 6103 18S ribosomal RNA gene, partial sequence; and 5.8S ribosomal RNA genes and internal transcribed spacer 2, complete sequence; and 28S ribosomal RNA gene, partial sequence	0	3987	1408	1749	8.57788	627	7e-176	341/342	99	0/342	0	Plus	Plus	Eukaryota; Stramenopiles; Oomycetes; Lagenidiales; Lagenidiaceae; Lagenidium	Lagenidium sp.	Lagenidium	Lagenidiaceae		Lagenidiales						Eukaryota
denovo32	342	1	342	100	Cercozoa sp. 1 YG-2013 isolate 20120808-63 18S ribosomal RNA gene, complete sequence	0	1810	1431	1772	18.895	627	7e-176	341/342	99	0/342	0	Plus	Plus	Eukaryota; Rhizaria; Cercozoa	Cercozoa sp.										Eukaryota
denovo33	342	1	342	100	Uncultured eukaryote clone KRL01E29 18S ribosomal RNA gene, partial sequence	0	1795	1426	1766	18.9972	536	1e-148	327/344	95	5/344	1	Plus	Plus	Eukaryota; environmental samples	Uncultured eukaryote										Eukaryota
denovo34	342	1	342	100	Amoeboaphelidium sp. PML-2014 isolate FD01 18S ribosomal RNA gene, partial sequence; internal transcribed spacer 1, 5.8S ribosomal RNA gene, and internal transcribed spacer 2, complete sequence; and 28S ribosomal RNA gene, partial sequence	0	4667	1902	2236	7.17806	514	6e-142	324/344	94	11/344	3	Plus	Plus	Eukaryota; Aphelidea; Amoeboaphelidium	Amoeboaphelidium sp.										Eukaryota
denovo35	342	1	342	100	Scenedesmus SDEC-12 18S ribosomal RNA gene, partial sequence	0	967	593	934	35.3671	577	7e-161	335/345	97	6/345	1	Plus	Plus	Eukaryota; Viridiplantae; Chlorophyta; Chlorophyceae; Sphaeropleales; Scenedesmaceae; Scenedesmus; unclassified Scenedesmus	Scenedesmus SDEC-12	Scenedesmus	Scenedesmaceae		Sphaeropleales		Chlorophyceae		Chlorophyta	Viridiplantae	Eukaryota
denovo36	342	1	342	100	Nucleariidae environmental sample clone Elev_18S_563 18S ribosomal RNA gene, partial sequence	0	1789	1423	1774	19.6758	531	6e-147	333/353	94	12/353	3	Plus	Plus	Eukaryota; Nucleariidae and Fonticula group; Nucleariidae; environmental samples	Nucleariidae environmental		Nucleariidae								Eukaryota
denovo37	342	1	342	100	Chlorella-like algae voucher HS26 18S ribosomal RNA gene, partial sequence; internal transcribed spacer 1, 5.8S ribosomal RNA gene, and internal transcribed spacer 2, complete sequence; and 28S ribosomal RNA gene, partial sequence	0	3205	1366	1707	10.6708	632	2e-177	342/342	100	0/342	0	Plus	Plus	Eukaryota; Viridiplantae; Chlorophyta	Chlorella-like algae								Chlorophyta	Viridiplantae	Eukaryota
denovo38	342	1	342	100	Myzocytiopsis glutinospora isolate LEV5871 18S ribosomal RNA gene, partial sequence; internal transcribed spacer 1, 5.8S ribosomal RNA gene, and internal transcribed spacer 2, complete sequence; and 28S ribosomal RNA gene, partial sequence	0	4087	1414	1755	8.368	616	2e-172	339/342	99	0/342	0	Plus	Plus	Eukaryota; Stramenopiles; Oomycetes; Myzocytiopsidales; Myzocytiopsidaceae; Myzocytiopsis	Myzocytiopsis glutinospora	Myzocytiopsis	Myzocytiopsidaceae		Myzocytiopsidales						Eukaryota
denovo39	342	1	342	100	Uncultured eukaryote gene for 18S rRNA, partial sequence, clone: AS_N_2012Dec_72	0	1780	1413	1756	19.3258	429	2e-116	315/352	89	18/352	5	Plus	Plus	Eukaryota; environmental samples	Uncultured eukaryote										Eukaryota
denovo40	342	1	342	100	Uncultured eukaryote gene for 18S rRNA, partial sequence, clone: AOan_H_2012Dec_71	0	1731	1378	1719	19.7574	610	7e-171	339/343	98	2/343	0	Plus	Plus	Eukaryota; environmental samples	Uncultured eukaryote										Eukaryota
denovo41	342	1	342	100	Chironomus tepperi 18S ribosomal RNA gene, partial sequence	0	1907	1551	1892	17.9339	566	2e-157	331/343	96	2/343	0	Plus	Plus	Eukaryota; Metazoa; Ecdysozoa; Arthropoda; Hexapoda; Insecta; Pterygota; Neoptera; Holometabola; Diptera; Nematocera; Chironomoidea; Chironomidae; Chironominae; Chironomus	Chironomus tepperi	Pterygota	Chironomidae	Nematocera	Diptera	Neoptera	Insecta		Arthropoda	Metazoa	Eukaryota
denovo42	342	1	342	100	Radiococcus polycoccus strain SAG 217-1c 18S ribosomal RNA gene, partial sequence; internal transcribed spacer 1, 5.8S ribosomal RNA gene, and internal transcribed spacer 2, complete sequence; and 26S ribosomal RNA gene, partial sequence	0	2531	1393	1734	13.5124	632	2e-177	342/342	100	0/342	0	Plus	Plus	Eukaryota; Viridiplantae; Chlorophyta; Chlorophyceae; Sphaeropleales; Radiococcaceae; Radiococcus	Radiococcus polycoccus	Radiococcus			Sphaeropleales		Chlorophyceae		Chlorophyta	Viridiplantae	Eukaryota
denovo43	342	1	342	100	Uncultured eukaryote clone KRL01E38 18S ribosomal RNA gene, partial sequence	0	1789	1420	1760	19.0609	520	1e-143	326/346	94	9/346	2	Plus	Plus	Eukaryota; environmental samples	Uncultured eukaryote										Eukaryota
denovo44	342	1	329	96.1988	Dermamoeba algensis small subunit ribosomal RNA gene, partial sequence	0	2037	1706	2034	16.1512	608	3e-170	329/329	100	0/329	0	Plus	Plus	Eukaryota; Amoebozoa; Discosea; Longamoebia; Dermamoebida; Dermamoeba	Dermamoeba algensis	Dermamoeba									Eukaryota
denovo45	342	1	342	100	Acricotopus lucens partial 18S rRNA gene, clone AlSo18S-3	0	1939	1584	1925	17.638	593	7e-166	335/342	97	0/342	0	Plus	Plus	Eukaryota; Metazoa; Ecdysozoa; Arthropoda; Hexapoda; Insecta; Pterygota; Neoptera; Holometabola; Diptera; Nematocera; Chironomoidea; Chironomidae; Acricotopus	Acricotopus lucens	Acricotopus	Chironomidae	Nematocera	Diptera	Neoptera	Insecta		Arthropoda	Metazoa	Eukaryota
denovo46	342	1	342	100	Uncultured freshwater cercozoan clone PCG6AU2004 18S ribosomal RNA gene, partial sequence	0	1803	1436	1777	18.9684	627	7e-176	341/342	99	0/342	0	Plus	Plus	Eukaryota; Rhizaria; Cercozoa; environmental samples	Uncultured freshwater										Eukaryota
denovo47	342	1	342	100	Desmodesmus sp. GM4i genes for 18S rRNA, ITS1, 5.8S rRNA, ITS2, 28S rRNA, partial and complete sequence	0	2945	1806	2146	11.5789	553	1e-153	329/343	95	3/343	0	Plus	Plus	Eukaryota; Viridiplantae; Chlorophyta; Chlorophyceae; Sphaeropleales; Scenedesmaceae; Desmodesmus; unclassified Desmodesmus	Desmodesmus sp.	Desmodesmus	Scenedesmaceae		Sphaeropleales		Chlorophyceae		Chlorophyta	Viridiplantae	Eukaryota
denovo48	342	1	342	100	Uncultured eukaryote clone KRL01E29 18S ribosomal RNA gene, partial sequence	0	1795	1426	1770	19.2201	462	2e-126	319/350	91	13/350	3	Plus	Plus	Eukaryota; environmental samples	Uncultured eukaryote										Eukaryota
denovo49	342	1	342	100	Nucleariidae environmental sample clone Elev_18S_563 18S ribosomal RNA gene, partial sequence	0	1789	1423	1764	19.1168	560	7e-156	330/343	96	2/343	0	Plus	Plus	Eukaryota; Nucleariidae and Fonticula group; Nucleariidae; environmental samples	Nucleariidae environmental		Nucleariidae								Eukaryota
denovo50	342	21	342	94.152	Uncultured eukaryote clone LTSP_EUKA_P2G18 18S ribosomal RNA, 18S-25/28S ribosomal RNA intergenic spacer, partial sequence	0	878	1	325	37.0159	420	1e-113	295/327	90	7/327	2	Plus	Plus	Eukaryota; environmental samples	Uncultured eukaryote										Eukaryota
denovo51	342	1	342	100	Uncultured dinoflagellate clone OL57 18S ribosomal RNA gene, partial sequence	0	1795	1425	1766	19.0529	455	4e-124	315/347	90	10/347	2	Plus	Plus	Eukaryota; Alveolata; Dinophyceae; environmental samples	Uncultured dinoflagellate						Dinophyceae				Eukaryota
denovo52	342	19	342	94.7368	Uncultured eukaryote clone 1Bf.14 18S ribosomal RNA gene, partial sequence	0	337	1	324	96.1424	521	4e-144	310/324	95	0/324	0	Plus	Plus	Eukaryota; environmental samples	Uncultured eukaryote										Eukaryota
denovo53	342	1	313	91.5205	Uncultured eukaryote clone F5K2Q4C04JRTSF 18S ribosomal RNA gene, partial sequence	0	500	188	500	62.6	562	2e-156	310/313	99	0/313	0	Plus	Plus	Eukaryota; environmental samples	Uncultured eukaryote										Eukaryota
denovo54	342	3	342	99.4152	AF293898 Leptomyxa reticulata small subunit ribosomal RNA gene, complete sequence	0	1840	1461	1800	18.4783	608	3e-170	336/340	98	0/340	0	Plus	Plus	Eukaryota; Amoebozoa; Tubulinea; Leptomyxida; Leptomyxidae; Leptomyxa	AF293898 Leptomyxa	Leptomyxa	Leptomyxidae		Leptomyxida						Eukaryota
denovo55	342	1	342	100	Uncultured ciliate clone OL70 18S ribosomal RNA gene, partial sequence	0	1646	1299	1640	20.7776	627	7e-176	341/342	99	0/342	0	Plus	Plus	Eukaryota; Alveolata; Ciliophora; environmental samples	Uncultured ciliate										Eukaryota
denovo56	342	1	342	100	Uncultured ichthyosporean clone AY2009D4 18S ribosomal RNA gene, internal transcribed spacer 1, 5.8S ribosomal RNA gene, and internal transcribed spacer 2, complete sequence; and 28S ribosomal RNA gene, partial sequence	0	2606	1391	1732	13.1236	632	2e-177	342/342	100	0/342	0	Plus	Plus	Eukaryota; Ichthyosporea; environmental samples	Uncultured ichthyosporean						Ichthyosporea				Eukaryota
denovo57	342	1	337	98.538	Uncultured eukaryote gene for SSU rRNA, partial sequence, clone: NAMAKO-35	0	1657	1321	1657	20.338	562	2e-156	328/339	96	4/339	1	Plus	Plus	Eukaryota; environmental samples	Uncultured eukaryote										Eukaryota
denovo58	342	1	342	100	Nucleariidae environmental sample clone Elev_18S_563 18S ribosomal RNA gene, partial sequence	0	1789	1423	1766	19.2286	490	1e-134	324/350	92	14/350	4	Plus	Plus	Eukaryota; Nucleariidae and Fonticula group; Nucleariidae; environmental samples	Nucleariidae environmental		Nucleariidae								Eukaryota
denovo59	342	1	342	100	Pseudocharaciopsis ovalis strain CAUP Q 302 18S ribosomal RNA gene, partial sequence	0	1752	1408	1749	19.5205	604	3e-169	337/342	98	0/342	0	Plus	Plus	Eukaryota; Stramenopiles; Eustigmatophyceae; Eustigmatales; Pseudocharaciopsidaceae; Pseudocharaciopsis	Pseudocharaciopsis ovalis	Pseudocharaciopsis	Pseudocharaciopsidaceae		Eustigmatales				Eustigmatophyceae		Eukaryota
denovo60	342	1	342	100	Uncultured eukaryote gene for 18S rRNA, partial sequence, clone: AS_K_2013Jan_96	0	1732	1379	1722	19.8614	462	2e-126	317/348	91	10/348	2	Plus	Plus	Eukaryota; environmental samples	Uncultured eukaryote										Eukaryota
denovo61	342	1	342	100	Chlorogonium capillatum partial 18S rRNA gene, strain SAG 12-2e	0	1770	1395	1736	19.322	582	2e-162	334/343	97	2/343	0	Plus	Plus	Eukaryota; Viridiplantae; Chlorophyta; Chlorophyceae; Chlamydomonadales; Haematococcaceae; Chlorogonium	Chlorogonium capillatum	Chlorogonium	Haematococcaceae		Chlamydomonadales		Chlorophyceae		Chlorophyta	Viridiplantae	Eukaryota
denovo62	342	1	342	100	Uncultured Chytridiomycota clone env_Pavin_epi_T_NS51C 18S ribosomal RNA gene, partial sequence	0	966	603	945	35.5072	560	7e-156	333/346	96	7/346	2	Plus	Plus	Eukaryota; Fungi; Chytridiomycota; environmental samples	Uncultured Chytridiomycota								Chytridiomycota	Fungi	Eukaryota
denovo63	342	1	342	100	Uncultured fungus clone T3_II_3b_15 18S ribosomal RNA gene, partial sequence	0	581	236	577	58.864	544	8e-151	329/345	95	6/345	1	Plus	Plus	Eukaryota; Fungi; environmental samples	Uncultured fungus									Fungi	Eukaryota
denovo64	342	1	236	69.0058	Uncultured eukaryote gene for 18S rRNA, partial sequence, clone: AD_Mclone40	0	1795	1423	1658	13.1476	436	1e-118	236/236	100	0/236	0	Plus	Plus	Unassignment												Filter: Query Coverage >= 85, Identity Percentage >= 85
denovo65	342	1	342	100	Desmodesmus pannonicus genomic DNA containing 18S rRNA gene, ITS1, 5.8S rRNA gene, ITS2, 28S rRNA gene, culture collection CCAP 258/47	0	2617	1402	1741	12.992	542	3e-150	331/347	95	12/347	3	Plus	Plus	Eukaryota; Viridiplantae; Chlorophyta; Chlorophyceae; Sphaeropleales; Scenedesmaceae; Desmodesmus	Desmodesmus pannonicus	Desmodesmus	Scenedesmaceae		Sphaeropleales		Chlorophyceae		Chlorophyta	Viridiplantae	Eukaryota
denovo66	342	1	342	100	Uncultured fungus clone GL09098_089_S008 small subunit ribosomal RNA gene, partial sequence; internal transcribed spacer 1, 5.8S ribosomal RNA gene, and internal transcribed spacer 2, complete sequence; and large subunit ribosomal RNA gene, partial sequence	0	2136	254	595	16.0112	494	8e-136	319/344	92	4/344	1	Plus	Plus	Eukaryota; Fungi; environmental samples	Uncultured fungus									Fungi	Eukaryota
denovo67	342	1	342	100	Makinoella tosaensis strain SAG B28.97 culture-collection SAG:28.97 18S ribosomal RNA gene, partial sequence	0	1757	1408	1748	19.4081	503	1e-138	324/347	93	11/347	3	Plus	Plus	Eukaryota; Viridiplantae; Chlorophyta; Trebouxiophyceae; Chlorellales; Oocystaceae; Makinoella	Makinoella tosaensis	Makinoella	Oocystaceae		Chlorellales		Trebouxiophyceae		Chlorophyta	Viridiplantae	Eukaryota
denovo68	342	1	342	100	Fuscheria sp. VBOEF-2011 18S ribosomal RNA gene, partial sequence	0	1638	1292	1633	20.8791	604	3e-169	337/342	98	0/342	0	Plus	Plus	Eukaryota; Alveolata; Ciliophora; Intramacronucleata; Litostomatea; Haptoria; Haptorida; Acropisthiidae; Fuscheria	Fuscheria sp.	Fuscheria	Acropisthiidae		Haptorida	Haptoria	Litostomatea	Intramacronucleata			Eukaryota
denovo69	342	3	342	99.4152	Paradermamoeba levis 18S ribosomal RNA gene, partial sequence; mitochondrial	0	2168	1791	2133	15.821	481	6e-132	317/344	92	5/344	1	Plus	Plus	Eukaryota; Amoebozoa; Discosea; Longamoebia; Dermamoebida; Paradermamoeba	Paradermamoeba levis										Eukaryota
denovo70	341	3	341	99.4135	Hartmannellidae environmental sample clone Amb_18S_1090 18S ribosomal RNA gene, partial sequence	0	1824	1454	1792	18.5855	560	7e-156	328/340	96	2/340	0	Plus	Plus	Eukaryota; Amoebozoa; Tubulinea; Euamoebida; Tubulinida; Hartmannellidae; environmental samples	Hartmannellidae environmental		Hartmannellidae								Eukaryota
denovo71	341	1	201	58.9443	Gymnodinium fuscum strain LO228-109 18S ribosomal RNA gene, partial sequence	0	1222	1014	1213	16.3666	315	6e-82	191/201	95	1/201	0	Plus	Plus	Unassignment												Filter: Query Coverage >= 85, Identity Percentage >= 85
denovo72	341	1	341	100	Desmodesmus communis strain AICB 954 18S ribosomal RNA gene, partial sequence; internal transcribed spacer 1, 5.8S ribosomal RNA gene, and internal transcribed spacer 2, complete sequence; and 28S ribosomal RNA gene, partial sequence	0	2376	1377	1718	14.3939	525	3e-145	324/343	94	3/343	0	Plus	Plus	Eukaryota; Viridiplantae; Chlorophyta; Chlorophyceae; Sphaeropleales; Scenedesmaceae; Desmodesmus	Desmodesmus communis	Desmodesmus	Scenedesmaceae		Sphaeropleales		Chlorophyceae		Chlorophyta	Viridiplantae	Eukaryota
denovo73	341	1	341	100	Uncultured eukaryote clone TKR07M.17 18S ribosomal RNA gene, partial sequence	0	1787	1415	1755	19.0823	625	3e-175	340/341	99	0/341	0	Plus	Plus	Eukaryota; environmental samples	Uncultured eukaryote										Eukaryota
denovo74	341	1	341	100	Desmodesmus sp. GM4a genes for 18S rRNA, ITS1, 5.8S rRNA, ITS2, 28S rRNA, partial and complete sequence	0	2556	1401	1740	13.302	523	1e-144	327/346	94	11/346	3	Plus	Plus	Eukaryota; Viridiplantae; Chlorophyta; Chlorophyceae; Sphaeropleales; Scenedesmaceae; Desmodesmus; unclassified Desmodesmus	Desmodesmus sp.	Desmodesmus	Scenedesmaceae		Sphaeropleales		Chlorophyceae		Chlorophyta	Viridiplantae	Eukaryota
denovo75	341	1	262	76.8328	Uncultured eukaryote gene for 18S rRNA, partial sequence, clone: AD_Mclone40	0	1795	1423	1684	14.5961	440	1e-119	255/263	96	2/263	0	Plus	Plus	Unassignment												Filter: Query Coverage >= 85, Identity Percentage >= 85
denovo76	341	1	341	100	Colepidae sp. bOmb2 partial 18S rRNA gene, isolate bOmb2 Coleps-like ciliate	0	1431	1081	1421	23.8295	630	6e-177	341/341	100	0/341	0	Plus	Plus	Eukaryota; Alveolata; Ciliophora; Intramacronucleata; Prostomatea; Prorodontida; Colepidae; unclassified Colepidae	Colepidae sp.		Colepidae		Prorodontida		Prostomatea	Intramacronucleata			Eukaryota
denovo77	341	1	328	96.1877	Uncultured alveolate clone STFeb_278 18S ribosomal RNA gene, partial sequence	0	1664	1333	1664	19.9519	544	8e-151	320/332	96	4/332	1	Plus	Plus	Eukaryota; Alveolata; environmental samples	Uncultured alveolate										Eukaryota
denovo78	341	1	341	100	Larix decidua isolate AcesapB10 anonymous locus 0_409_01 genomic sequence	0	497	361	21	68.6117	630	6e-177	341/341	100	0/341	0	Plus	Minus	Eukaryota; Viridiplantae; Streptophyta; Embryophyta; Tracheophyta; Spermatophyta; Pinidae; Pinales; Pinaceae; Larix	Larix decidua	Larix	Pinaceae						Streptophyta	Viridiplantae	Eukaryota
denovo79	341	1	330	96.7742	Dermamoeba algensis small subunit ribosomal RNA gene, partial sequence	0	2037	1706	2034	16.1512	453	1e-123	307/335	91	11/335	3	Plus	Plus	Eukaryota; Amoebozoa; Discosea; Longamoebia; Dermamoebida; Dermamoeba	Dermamoeba algensis	Dermamoeba									Eukaryota
denovo80	341	1	341	100	Rhizophydium sp. JEL317 isolate AFTOL-ID 35 18S ribosomal RNA gene, partial sequence	0	1760	1380	1722	19.4886	538	3e-149	328/345	95	6/345	1	Plus	Plus	Eukaryota; Fungi; Chytridiomycota; Chytridiomycetes; Rhizophydiales; Rhizophydiaceae; Rhizophydium	Rhizophydium sp.	Rhizophydium	Rhizophydiaceae		Rhizophydiales		Chytridiomycetes		Chytridiomycota	Fungi	Eukaryota
denovo81	341	3	341	99.4135	Paradermamoeba levis 18S ribosomal RNA gene, partial sequence; mitochondrial	0	2168	1791	2129	15.6365	616	2e-172	337/339	99	0/339	0	Plus	Plus	Eukaryota; Amoebozoa; Discosea; Longamoebia; Dermamoebida; Paradermamoeba	Paradermamoeba levis										Eukaryota
denovo82	341	1	341	100	Desmodesmus sp. GM4i genes for 18S rRNA, ITS1, 5.8S rRNA, ITS2, 28S rRNA, partial and complete sequence	0	2945	1806	2146	11.5789	564	6e-157	331/343	96	4/343	1	Plus	Plus	Eukaryota; Viridiplantae; Chlorophyta; Chlorophyceae; Sphaeropleales; Scenedesmaceae; Desmodesmus; unclassified Desmodesmus	Desmodesmus sp.	Desmodesmus	Scenedesmaceae		Sphaeropleales		Chlorophyceae		Chlorophyta	Viridiplantae	Eukaryota
denovo83	341	1	341	100	Uncultured ciliate clone OL38 18S ribosomal RNA gene, partial sequence	0	1732	1380	1720	19.6882	630	6e-177	341/341	100	0/341	0	Plus	Plus	Eukaryota; Alveolata; Ciliophora; environmental samples	Uncultured ciliate										Eukaryota
denovo84	341	1	341	100	Uncultured cryptophyte clone WLB95.72 18S ribosomal RNA gene, partial sequence	0	800	436	776	42.625	558	3e-155	329/342	96	2/342	0	Plus	Plus	Eukaryota; Cryptophyta; environmental samples	Uncultured cryptophyte						Cryptophyta				Eukaryota
denovo85	341	1	341	100	Desmodesmus sp. GM4i genes for 18S rRNA, ITS1, 5.8S rRNA, ITS2, 28S rRNA, partial and complete sequence	0	2945	1806	2145	11.545	490	1e-134	317/342	92	3/342	0	Plus	Plus	Eukaryota; Viridiplantae; Chlorophyta; Chlorophyceae; Sphaeropleales; Scenedesmaceae; Desmodesmus; unclassified Desmodesmus	Desmodesmus sp.	Desmodesmus	Scenedesmaceae		Sphaeropleales		Chlorophyceae		Chlorophyta	Viridiplantae	Eukaryota
denovo86	341	1	341	100	Uncultured eukaryote gene for 18S rRNA, partial sequence, clone: AD_S14clone39	0	1766	1385	1725	19.3092	630	6e-177	341/341	100	0/341	0	Plus	Plus	Eukaryota; environmental samples	Uncultured eukaryote										Eukaryota
denovo87	341	126	296	50.1466	Uncultured cryptophyte clone OL45 18S ribosomal RNA gene, partial sequence	0	1784	1488	1657	9.52915	265	7e-67	162/171	94	1/171	0	Plus	Plus	Unassignment												Filter: Query Coverage >= 85, Identity Percentage >= 85
denovo88	341	1	341	100	Nucleariidae environmental sample clone Elev_18S_563 18S ribosomal RNA gene, partial sequence	0	1789	1423	1762	19.005	496	2e-136	321/345	93	9/345	2	Plus	Plus	Eukaryota; Nucleariidae and Fonticula group; Nucleariidae; environmental samples	Nucleariidae environmental		Nucleariidae								Eukaryota
denovo89	341	1	341	100	Uncultured eukaryote gene for 18S rRNA, partial sequence, clone: AD_Nclone27	0	1750	1388	1726	19.3714	462	2e-126	317/347	91	14/347	4	Plus	Plus	Eukaryota; environmental samples	Uncultured eukaryote										Eukaryota
denovo90	341	1	341	100	Neovahlkampfia nana gene for 18S ribosomal RNA, partial sequence, isolate: V_10	0	2087	1738	2084	16.6267	398	6e-107	310/353	87	18/353	5	Plus	Plus	Eukaryota; Heterolobosea; Schizopyrenida; Vahlkampfiidae; Neovahlkampfia	Neovahlkampfia nana	Neovahlkampfia	Vahlkampfiidae		Schizopyrenida		Heterolobosea				Eukaryota
denovo91	341	1	341	100	Rozella sp. JEL347 isolate AFTOL-ID 16 18S ribosomal RNA gene, partial sequence	0	1737	1362	1706	19.8618	412	2e-111	311/351	88	16/351	4	Plus	Plus	Eukaryota; Fungi; Cryptomycota; Rozella	Rozella sp.	Rozella								Fungi	Eukaryota
denovo92	341	1	236	69.2082	Uncultured eukaryote gene for 18S rRNA, partial sequence, clone: AD_Mclone40	0	1795	1423	1658	13.1476	436	1e-118	236/236	100	0/236	0	Plus	Plus	Unassignment												Filter: Query Coverage >= 85, Identity Percentage >= 85
denovo93	341	1	341	100	Uncultured Chlorophyta clone AY2009B6 18S ribosomal RNA gene, internal transcribed spacer 1, 5.8S ribosomal RNA gene, and internal transcribed spacer 2, complete sequence; and 28S ribosomal RNA gene, partial sequence	0	2433	1380	1720	14.0156	586	1e-163	333/341	97	0/341	0	Plus	Plus	Eukaryota; Viridiplantae; Chlorophyta; environmental samples	Uncultured Chlorophyta								Chlorophyta	Viridiplantae	Eukaryota
denovo94	341	1	341	100	Flamella sp. WBT 18S ribosomal RNA gene, partial sequence	0	1845	1498	1838	18.4824	603	1e-168	336/341	98	0/341	0	Plus	Plus	Eukaryota; Amoebozoa; Gracilipodida; Flamella	Flamella sp.	Flamella									Eukaryota
denovo95	341	1	341	100	Korotnevella jeppesenii strain A1JEPDK small subunit ribosomal RNA gene, partial sequence	0	1986	1611	1950	17.1198	573	1e-159	332/342	97	3/342	0	Plus	Plus	Eukaryota; Amoebozoa; Discosea; Flabellinia; Dactylopodida; Paramoebidae; Korotnevella	Korotnevella jeppesenii	Korotnevella	Paramoebidae								Eukaryota
denovo96	341	1	341	100	Desmodesmus abundans strain LRB-CO801 18S ribosomal RNA gene, partial sequence	0	1230	855	1193	27.561	501	5e-138	320/343	93	6/343	1	Plus	Plus	Eukaryota; Viridiplantae; Chlorophyta; Chlorophyceae; Sphaeropleales; Scenedesmaceae; Desmodesmus	Desmodesmus abundans	Desmodesmus	Scenedesmaceae		Sphaeropleales		Chlorophyceae		Chlorophyta	Viridiplantae	Eukaryota
denovo97	341	1	341	100	Glissomonad sp. Panama103 18S ribosomal RNA gene, partial sequence	0	1833	1348	1688	18.6034	630	6e-177	341/341	100	0/341	0	Plus	Plus	Eukaryota; Rhizaria; Cercozoa	Glissomonad sp.										Eukaryota
denovo98	341	1	341	100	Uncultured eukaryote gene for 18S rRNA, partial sequence, clone: AD_Mclone42	0	1794	1421	1761	19.0078	575	3e-160	331/341	97	0/341	0	Plus	Plus	Eukaryota; environmental samples	Uncultured eukaryote										Eukaryota
denovo99	341	1	341	100	Uncultured eukaryote isolate A1_E037 18S ribosomal RNA gene, partial sequence	0	1182	840	1175	28.4264	420	1e-113	307/344	89	11/344	3	Plus	Plus	Eukaryota; environmental samples	Uncultured eukaryote										Eukaryota
denovo100	341	1	341	100	Scenedesmus acutus strain LRB-AZ414 18S ribosomal RNA gene, partial sequence	0	1416	1040	1380	24.0819	575	3e-160	332/342	97	2/342	0	Plus	Plus	Eukaryota; Viridiplantae; Chlorophyta; Chlorophyceae; Sphaeropleales; Scenedesmaceae; Scenedesmus	Scenedesmus acutus	Scenedesmus	Scenedesmaceae		Sphaeropleales		Chlorophyceae		Chlorophyta	Viridiplantae	Eukaryota
denovo101	341	1	341	100	Uncultured choanoflagellate clone AY2009D19 18S ribosomal RNA gene, internal transcribed spacer 1, 5.8S ribosomal RNA gene, and internal transcribed spacer 2, complete sequence; and 28S ribosomal RNA gene, partial sequence	0	2463	1382	1722	13.8449	625	3e-175	340/341	99	0/341	0	Plus	Plus	Eukaryota; Choanoflagellida; environmental samples	Uncultured choanoflagellate				Choanoflagellida						Eukaryota
denovo102	341	1	341	100	Desmodesmus sp. GM4i genes for 18S rRNA, ITS1, 5.8S rRNA, ITS2, 28S rRNA, partial and complete sequence	0	2945	1806	2145	11.545	462	2e-126	316/346	91	11/346	3	Plus	Plus	Eukaryota; Viridiplantae; Chlorophyta; Chlorophyceae; Sphaeropleales; Scenedesmaceae; Desmodesmus; unclassified Desmodesmus	Desmodesmus sp.	Desmodesmus	Scenedesmaceae		Sphaeropleales		Chlorophyceae		Chlorophyta	Viridiplantae	Eukaryota
denovo103	341	1	237	69.5015	Uncultured eukaryote gene for 18S ribosomal RNA, partial sequence, clone: AS_seed_29	0	1723	1387	1623	13.7551	433	2e-117	236/237	99	0/237	0	Plus	Plus	Unassignment												Filter: Query Coverage >= 85, Identity Percentage >= 85
denovo104	341	1	341	100	Vannella sp. ACN1 18S ribosomal RNA gene, partial sequence	0	1925	1543	1883	17.7143	403	1e-108	307/348	88	14/348	4	Plus	Plus	Eukaryota; Amoebozoa; Discosea; Flabellinia; Vannellidae; Vannella	Vannella sp.	Vannella	Vannellidae								Eukaryota
denovo105	341	1	341	100	Oocystis heteromucosa strain SAG 1.99 culture-collection SAG:1.99 18S ribosomal RNA gene, partial sequence	0	2252	1896	2236	15.1421	597	6e-167	336/342	98	2/342	0	Plus	Plus	Eukaryota; Viridiplantae; Chlorophyta; Trebouxiophyceae; Chlorellales; Oocystaceae; Oocystis	Oocystis heteromucosa	Oocystis	Oocystaceae		Chlorellales		Trebouxiophyceae		Chlorophyta	Viridiplantae	Eukaryota
denovo106	341	1	341	100	Uncultured eukaryote clone EUKDPK69 18S ribosomal RNA gene, partial sequence	0	1242	875	1215	27.4557	475	3e-130	321/349	91	16/349	4	Plus	Plus	Eukaryota; environmental samples	Uncultured eukaryote										Eukaryota
denovo107	341	1	341	100	Uncultured fungus clone GL04110_042_S243 small subunit ribosomal RNA gene, partial sequence; internal transcribed spacer 1, 5.8S ribosomal RNA gene, and internal transcribed spacer 2, complete sequence; and large subunit ribosomal RNA gene, partial sequence	0	1955	274	616	17.5448	538	3e-149	328/345	95	6/345	1	Plus	Plus	Eukaryota; Fungi; environmental samples	Uncultured fungus									Fungi	Eukaryota
denovo108	341	1	341	100	Uncultured dinoflagellate clone ESS270706.070 18S ribosomal RNA gene, partial sequence	0	1793	1420	1756	18.7953	449	2e-122	311/343	90	8/343	2	Plus	Plus	Eukaryota; Alveolata; Dinophyceae; environmental samples	Uncultured dinoflagellate						Dinophyceae				Eukaryota
denovo109	341	1	341	100	Rhodosporidiobolus fluvialis genes for 18S rRNA, ITS1, partial sequence, strain: JCM 10311	0	1807	1417	1759	18.9817	555	3e-154	332/346	95	8/346	2	Plus	Plus	Eukaryota; Fungi; Dikarya; Basidiomycota; Pucciniomycotina; Microbotryomycetes; Sporidiobolales; Sporidiobolaceae; Rhodosporidiobolus	Rhodosporidiobolus fluvialis				Sporidiobolaceae	Microbotryomycetes		Pucciniomycotina	Basidiomycota	Fungi	Eukaryota
denovo110	341	1	341	100	Uncultured eukaryote gene for 18S ribosomal RNA, partial sequence, clone: Ngk_seed-8_6	0	1902	1524	1863	17.8759	623	9e-175	340/341	99	1/341	0	Plus	Plus	Eukaryota; environmental samples	Uncultured eukaryote										Eukaryota
denovo111	341	1	341	100	Uncultured cercozoan clone Sey012 small subunit ribosomal RNA gene, partial sequence	0	799	429	771	42.9287	488	4e-134	319/345	92	6/345	1	Plus	Plus	Eukaryota; Rhizaria; Cercozoa; environmental samples	Uncultured cercozoan										Eukaryota
denovo112	341	1	250	73.3138	Uncultured eukaryote gene for 18S rRNA, partial sequence, clone: AD_Mclone40	0	1795	1423	1672	13.9276	440	1e-119	247/251	98	2/251	0	Plus	Plus	Unassignment												Filter: Query Coverage >= 85, Identity Percentage >= 85
denovo113	341	1	341	100	Pseudopediastrum alternans strain Mj2008/83 18S ribosomal RNA gene, partial sequence; internal transcribed spacer 1, 5.8S ribosomal RNA gene, and internal transcribed spacer 2, complete sequence; and 28S ribosomal RNA gene, partial sequence	0	2424	1382	1720	13.9851	446	2e-121	313/346	90	12/346	3	Plus	Plus	Eukaryota; Viridiplantae; Chlorophyta; Chlorophyceae; Sphaeropleales; Hydrodictyaceae; Pseudopediastrum	Pseudopediastrum alternans	Pseudopediastrum	Hydrodictyaceae		Sphaeropleales		Chlorophyceae		Chlorophyta	Viridiplantae	Eukaryota
denovo114	341	1	341	100	Amoeboaphelidium sp. PML-2014 isolate FD01 18S ribosomal RNA gene, partial sequence; internal transcribed spacer 1, 5.8S ribosomal RNA gene, and internal transcribed spacer 2, complete sequence; and 28S ribosomal RNA gene, partial sequence	0	4667	1902	2241	7.28519	529	2e-146	323/341	94	1/341	0	Plus	Plus	Eukaryota; Aphelidea; Amoeboaphelidium	Amoeboaphelidium sp.										Eukaryota
denovo115	341	132	302	50.1466	Uncultured cryptophyte clone OL45 18S ribosomal RNA gene, partial sequence	0	1784	1488	1657	9.52915	265	7e-67	162/171	94	1/171	0	Plus	Plus	Unassignment												Filter: Query Coverage >= 85, Identity Percentage >= 85
denovo116	341	1	341	100	Uncultured fungus clone GL03020_035_G2840 small subunit ribosomal RNA gene, partial sequence; internal transcribed spacer 1, 5.8S ribosomal RNA gene, and internal transcribed spacer 2, complete sequence; and large subunit ribosomal RNA gene, partial sequence	0	2240	247	586	15.1786	523	1e-144	322/341	94	1/341	0	Plus	Plus	Eukaryota; Fungi; environmental samples	Uncultured fungus									Fungi	Eukaryota
denovo117	341	1	341	100	Uncultured eukaryote clone ftlpeuk4 18S ribosomal RNA gene, partial sequence	0	642	289	626	52.648	433	2e-117	311/346	89	13/346	3	Plus	Plus	Eukaryota; environmental samples	Uncultured eukaryote										Eukaryota
denovo118	341	1	341	100	Nucleariidae environmental sample clone Elev_18S_563 18S ribosomal RNA gene, partial sequence	0	1789	1423	1763	19.0609	492	3e-135	321/346	92	10/346	2	Plus	Plus	Eukaryota; Nucleariidae and Fonticula group; Nucleariidae; environmental samples	Nucleariidae environmental		Nucleariidae								Eukaryota
denovo119	341	1	341	100	Nucleariidae environmental sample clone Elev_18S_563 18S ribosomal RNA gene, partial sequence	0	1789	1423	1764	19.1168	497	6e-137	322/346	93	9/346	2	Plus	Plus	Eukaryota; Nucleariidae and Fonticula group; Nucleariidae; environmental samples	Nucleariidae environmental		Nucleariidae								Eukaryota
denovo120	341	1	330	96.7742	Uncultured eukaryote clone T0-euc.e.01 18S ribosomal RNA gene, partial sequence	0	626	294	623	52.7157	582	2e-162	325/330	98	0/330	0	Plus	Plus	Eukaryota; environmental samples	Uncultured eukaryote										Eukaryota
denovo121	341	1	341	100	Mychonastes homosphaera strain CCAP 205/1 18S ribosomal RNA gene, partial sequence; internal transcribed spacer 1, 5.8S ribosomal RNA gene, and internal transcribed spacer 2, complete sequence; and 28S ribosomal RNA gene, partial sequence	0	2496	1363	1700	13.5417	477	8e-131	315/342	92	5/342	1	Plus	Plus	Eukaryota; Viridiplantae; Chlorophyta; Chlorophyceae; Sphaeropleales; Mychonastaceae; Mychonastes	Mychonastes homosphaera	Mychonastes			Sphaeropleales		Chlorophyceae		Chlorophyta	Viridiplantae	Eukaryota
denovo122	341	1	341	100	Brachionus calyciflorus isolate AP2 small subunit ribosomal RNA gene, partial sequence	0	1800	1425	1774	19.4444	472	4e-129	323/353	91	15/353	4	Plus	Plus	Eukaryota; Metazoa; Lophotrochozoa; Rotifera; Monogononta; Pseudotrocha; Ploima; Brachionidae; Brachionus	Brachionus calyciflorus	Brachionus	Brachionidae		Ploima		Monogononta		Rotifera	Metazoa	Eukaryota
denovo123	341	1	339	99.4135	Uncultured eukaryote clone QCBT1ZD031 18S ribosomal RNA gene, partial sequence	0	1548	1202	1536	21.6408	440	1e-119	311/344	90	14/344	4	Plus	Plus	Eukaryota; environmental samples	Uncultured eukaryote										Eukaryota
denovo124	341	1	341	100	Uncultured eukaryote clone SGYU911 18S ribosomal RNA gene, partial sequence	0	1777	1403	1737	18.852	320	1e-83	294/349	84	22/349	6	Plus	Plus	Unassignment												Filter: Query Coverage >= 85, Identity Percentage >= 85
denovo125	341	1	260	76.2463	Amoeboaphelidium sp. PML-2014 isolate FD01 18S ribosomal RNA gene, partial sequence; internal transcribed spacer 1, 5.8S ribosomal RNA gene, and internal transcribed spacer 2, complete sequence; and 28S ribosomal RNA gene, partial sequence	0	4667	1902	2161	5.57103	436	1e-118	252/260	96	0/260	0	Plus	Plus	Unassignment												Filter: Query Coverage >= 85, Identity Percentage >= 85
denovo126	341	1	341	100	Desmodesmus sp. GM4i genes for 18S rRNA, ITS1, 5.8S rRNA, ITS2, 28S rRNA, partial and complete sequence	0	2945	1806	2146	11.5789	558	3e-155	328/341	96	0/341	0	Plus	Plus	Eukaryota; Viridiplantae; Chlorophyta; Chlorophyceae; Sphaeropleales; Scenedesmaceae; Desmodesmus; unclassified Desmodesmus	Desmodesmus sp.	Desmodesmus	Scenedesmaceae		Sphaeropleales		Chlorophyceae		Chlorophyta	Viridiplantae	Eukaryota
denovo127	341	1	341	100	Uncultured eukaryote clone TKR07E.62 18S ribosomal RNA gene, partial sequence	0	1786	1416	1756	19.0929	630	6e-177	341/341	100	0/341	0	Plus	Plus	Eukaryota; environmental samples	Uncultured eukaryote										Eukaryota
denovo128	341	3	341	99.4135	Hartmannellidae environmental sample clone Amb_18S_1090 18S ribosomal RNA gene, partial sequence	0	1824	1454	1792	18.5855	593	7e-166	334/340	98	2/340	0	Plus	Plus	Eukaryota; Amoebozoa; Tubulinea; Euamoebida; Tubulinida; Hartmannellidae; environmental samples	Hartmannellidae environmental		Hartmannellidae								Eukaryota
denovo129	341	1	341	100	Chlorella sp. Sp9 18S ribosomal RNA gene, partial sequence	0	1691	1327	1669	20.2839	560	7e-156	331/344	96	4/344	1	Plus	Plus	Eukaryota; Viridiplantae; Chlorophyta; Trebouxiophyceae; Chlorellales; Chlorellaceae; Chlorella; unclassified Chlorella	Chlorella sp.	Chlorella	Chlorellaceae		Chlorellales		Trebouxiophyceae		Chlorophyta	Viridiplantae	Eukaryota
denovo130	341	1	341	100	Pseudopediastrum alternans strain Mj2008/83 18S ribosomal RNA gene, partial sequence; internal transcribed spacer 1, 5.8S ribosomal RNA gene, and internal transcribed spacer 2, complete sequence; and 28S ribosomal RNA gene, partial sequence	0	2424	1382	1721	14.0264	529	2e-146	324/342	94	3/342	0	Plus	Plus	Eukaryota; Viridiplantae; Chlorophyta; Chlorophyceae; Sphaeropleales; Hydrodictyaceae; Pseudopediastrum	Pseudopediastrum alternans	Pseudopediastrum	Hydrodictyaceae		Sphaeropleales		Chlorophyceae		Chlorophyta	Viridiplantae	Eukaryota
denovo131	341	1	341	100	Loxophyllum sp. SZ08110101-FW 18S small subunit ribosomal RNA gene, complete sequence	0	1636	1291	1631	20.8435	597	6e-167	335/341	98	0/341	0	Plus	Plus	Eukaryota; Alveolata; Ciliophora; Intramacronucleata; Litostomatea; Haptoria; Pleurostomatida; Litonotidae; Loxophyllum	Loxophyllum sp.	Loxophyllum	Litonotidae		Pleurostomatida	Haptoria	Litostomatea	Intramacronucleata			Eukaryota
denovo132	341	1	242	70.9677	Heterocypris sp. Korea 18S ribosomal RNA gene, partial sequence	0	1604	1321	1562	15.0873	420	1e-113	237/242	97	0/242	0	Plus	Plus	Unassignment												Filter: Query Coverage >= 85, Identity Percentage >= 85
denovo133	341	1	238	69.7947	Uncultured eukaryote clone TKR07M.132 18S ribosomal RNA gene, partial sequence	0	1827	1448	1685	13.0268	435	5e-118	237/238	99	0/238	0	Plus	Plus	Unassignment												Filter: Query Coverage >= 85, Identity Percentage >= 85
denovo134	341	1	341	100	Phytophthora capsici clone CBOT157-J12 mRNA sequence	0	1838	1435	1775	18.5528	614	6e-172	338/341	99	0/341	0	Plus	Plus	Eukaryota; Stramenopiles; Oomycetes; Peronosporales; Phytophthora	Phytophthora capsici	Phytophthora			Peronosporales						Eukaryota
denovo135	341	1	236	69.2082	Uncultured eukaryote gene for 18S rRNA, partial sequence, clone: AD_Mclone40	0	1795	1423	1658	13.1476	436	1e-118	236/236	100	0/236	0	Plus	Plus	Unassignment												Filter: Query Coverage >= 85, Identity Percentage >= 85
denovo136	341	1	330	96.7742	Dermamoeba algensis small subunit ribosomal RNA gene, partial sequence	0	2037	1706	2034	16.1512	420	1e-113	304/338	89	17/338	5	Plus	Plus	Eukaryota; Amoebozoa; Discosea; Longamoebia; Dermamoebida; Dermamoeba	Dermamoeba algensis	Dermamoeba									Eukaryota
denovo137	341	1	341	100	Uncultured freshwater cercozoan clone PCG6AU2004 18S ribosomal RNA gene, partial sequence	0	1803	1436	1777	18.9684	525	3e-145	324/343	94	3/343	0	Plus	Plus	Eukaryota; Rhizaria; Cercozoa; environmental samples	Uncultured freshwater										Eukaryota
denovo138	341	1	341	100	Uncultured fungus clone ESS220206.038 18S ribosomal RNA gene, partial sequence	0	1789	1421	1763	19.1727	444	8e-121	314/348	90	12/348	3	Plus	Plus	Eukaryota; Fungi; environmental samples	Uncultured fungus									Fungi	Eukaryota
denovo139	341	1	339	99.4135	Uncultured eukaryote clone QCBT1ZD031 18S ribosomal RNA gene, partial sequence	0	1548	1202	1540	21.8992	621	3e-174	338/339	99	0/339	0	Plus	Plus	Eukaryota; environmental samples	Uncultured eukaryote										Eukaryota
denovo140	341	1	341	100	Desmodesmus sp. GM4i genes for 18S rRNA, ITS1, 5.8S rRNA, ITS2, 28S rRNA, partial and complete sequence	0	2945	1806	2146	11.5789	442	3e-120	313/347	90	12/347	3	Plus	Plus	Eukaryota; Viridiplantae; Chlorophyta; Chlorophyceae; Sphaeropleales; Scenedesmaceae; Desmodesmus; unclassified Desmodesmus	Desmodesmus sp.	Desmodesmus	Scenedesmaceae		Sphaeropleales		Chlorophyceae		Chlorophyta	Viridiplantae	Eukaryota
denovo141	341	1	341	100	Uncultured eukaryote clone SCM37C5 18S ribosomal RNA gene, partial sequence	0	1756	1404	1745	19.4761	420	1e-113	309/347	89	11/347	3	Plus	Plus	Eukaryota; environmental samples	Uncultured eukaryote										Eukaryota
denovo142	341	1	341	100	Vannella sp. ACN1 18S ribosomal RNA gene, partial sequence	0	1925	1543	1882	17.6623	424	1e-114	311/348	89	15/348	4	Plus	Plus	Eukaryota; Amoebozoa; Discosea; Flabellinia; Vannellidae; Vannella	Vannella sp.	Vannella	Vannellidae								Eukaryota
denovo143	341	1	341	100	Chlamydomonas noctigama strain SAG 36.72 18S ribosomal RNA gene, partial sequence	0	1745	1400	1740	19.5415	409	3e-110	307/347	88	12/347	3	Plus	Plus	Eukaryota; Viridiplantae; Chlorophyta; Chlorophyceae; Chlamydomonadales; Chlamydomonadaceae; Chlamydomonas	Chlamydomonas noctigama	Chlamydomonas	Chlamydomonadaceae		Chlamydomonadales		Chlorophyceae		Chlorophyta	Viridiplantae	Eukaryota
denovo144	341	1	341	100	Basidiobolus haptosporus small subunit ribosomal RNA gene, partial sequence	0	1806	1427	1768	18.9369	503	1e-138	323/346	93	9/346	2	Plus	Plus	Eukaryota; Fungi; Zoopagomycota; Entomophthoromycotina; Basidiobolomycetes; Basidiobolales; Basidiobolaceae; Basidiobolus	Basidiobolus haptosporus	Basidiobolus	Basidiobolaceae					Entomophthoromycotina		Fungi	Eukaryota
denovo145	341	1	341	100	Desmodesmus sp. GM4i genes for 18S rRNA, ITS1, 5.8S rRNA, ITS2, 28S rRNA, partial and complete sequence	0	2945	1806	2150	11.7148	468	5e-128	320/350	91	14/350	4	Plus	Plus	Eukaryota; Viridiplantae; Chlorophyta; Chlorophyceae; Sphaeropleales; Scenedesmaceae; Desmodesmus; unclassified Desmodesmus	Desmodesmus sp.	Desmodesmus	Scenedesmaceae		Sphaeropleales		Chlorophyceae		Chlorophyta	Viridiplantae	Eukaryota
denovo146	341	1	341	100	Nucleariidae environmental sample clone Elev_18S_563 18S ribosomal RNA gene, partial sequence	0	1789	1423	1764	19.1168	492	3e-135	319/344	92	5/344	1	Plus	Plus	Eukaryota; Nucleariidae and Fonticula group; Nucleariidae; environmental samples	Nucleariidae environmental		Nucleariidae								Eukaryota
denovo147	341	1	341	100	Uncultured eukaryote clone KRL01E29 18S ribosomal RNA gene, partial sequence	0	1795	1426	1768	19.1086	510	8e-141	325/347	93	10/347	2	Plus	Plus	Eukaryota; environmental samples	Uncultured eukaryote										Eukaryota
denovo148	341	1	341	100	Eimeriidae environmental sample clone Amb_18S_915 18S ribosomal RNA gene, partial sequence	0	1762	1401	1738	19.1827	483	2e-132	318/344	92	9/344	2	Plus	Plus	Eukaryota; Alveolata; Apicomplexa; Conoidasida; Coccidia; Eucoccidiorida; Eimeriorina; Eimeriidae; environmental samples	Eimeriidae environmental		Eimeriidae	Eimeriorina	Eucoccidiorida		Coccidia		Apicomplexa		Eukaryota
denovo149	341	1	341	100	Hyaloraphidium curvatum 18S rRNA gene	0	1796	1418	1758	18.9866	580	6e-162	332/341	97	0/341	0	Plus	Plus	Eukaryota; Fungi; Chytridiomycota; Monoblepharidomycetes; Monoblepharidales; Monoblepharidales incertae sedis; Hyaloraphidium	Hyaloraphidium curvatum	Hyaloraphidium			Monoblepharidales		Monoblepharidomycetes		Chytridiomycota	Fungi	Eukaryota
denovo150	341	1	341	100	Uncultured cercozoan clone Sey055 small subunit ribosomal RNA gene, partial sequence	0	806	426	770	42.804	479	2e-131	319/347	91	8/347	2	Plus	Plus	Eukaryota; Rhizaria; Cercozoa; environmental samples	Uncultured cercozoan										Eukaryota
denovo151	341	1	341	100	Anurofeca sp. LAH-2003 18S ribosomal RNA gene, partial sequence; internal transcribed spacer 1, complete sequence; and 5.8S ribosomal RNA gene, partial sequence	0	1991	1371	1711	17.1271	564	6e-157	330/342	96	2/342	0	Plus	Plus	Eukaryota; Ichthyosporea; Ichthyophonida; Anurofeca	Anurofeca sp.	Anurofeca			Ichthyophonida		Ichthyosporea				Eukaryota
denovo152	341	1	233	68.3284	Uncultured eukaryote gene for 18S rRNA, partial sequence, clone: AD_Mclone40	0	1795	1423	1655	12.9805	420	1e-113	231/233	99	0/233	0	Plus	Plus	Unassignment												Filter: Query Coverage >= 85, Identity Percentage >= 85
denovo153	341	1	341	100	Uncultured cercozoan clone Sey012 small subunit ribosomal RNA gene, partial sequence	0	799	429	769	42.6783	608	3e-170	338/342	98	2/342	0	Plus	Plus	Eukaryota; Rhizaria; Cercozoa; environmental samples	Uncultured cercozoan										Eukaryota
denovo154	341	1	341	100	Uncultured Chlorophyta clone 08B03P11 small subunit ribosomal RNA gene, partial sequence	0	1777	1402	1736	18.852	326	3e-85	296/350	84	24/350	6	Plus	Plus	Unassignment												Filter: Query Coverage >= 85, Identity Percentage >= 85
denovo155	341	1	341	100	Trichocerca rattus 18S ribosomal RNA gene, partial sequence	0	1759	1406	1746	19.386	597	6e-167	335/341	98	0/341	0	Plus	Plus	Eukaryota; Metazoa; Lophotrochozoa; Rotifera; Monogononta; Pseudotrocha; Ploima; Trichocercidae; Trichocerca	Trichocerca rattus	Trichocerca	Trichocercidae		Ploima		Monogononta		Rotifera	Metazoa	Eukaryota
denovo156	341	151	309	46.6276	Pyropia sp. GCI isolate PAR_05 small subunit ribosomal RNA gene, partial sequence	0	478	231	389	33.2636	200	2e-47	142/159	89	0/159	0	Plus	Plus	Unassignment												Filter: Query Coverage >= 85, Identity Percentage >= 85
denovo157	341	1	341	100	Desmodesmus sp. GM4i genes for 18S rRNA, ITS1, 5.8S rRNA, ITS2, 28S rRNA, partial and complete sequence	0	2945	1806	2145	11.545	473	1e-129	316/344	91	7/344	2	Plus	Plus	Eukaryota; Viridiplantae; Chlorophyta; Chlorophyceae; Sphaeropleales; Scenedesmaceae; Desmodesmus; unclassified Desmodesmus	Desmodesmus sp.	Desmodesmus	Scenedesmaceae		Sphaeropleales		Chlorophyceae		Chlorophyta	Viridiplantae	Eukaryota
denovo158	341	1	341	100	Nucleariidae environmental sample clone Elev_18S_563 18S ribosomal RNA gene, partial sequence	0	1789	1423	1766	19.2286	438	4e-119	315/350	90	15/350	4	Plus	Plus	Eukaryota; Nucleariidae and Fonticula group; Nucleariidae; environmental samples	Nucleariidae environmental		Nucleariidae								Eukaryota
denovo159	341	1	341	100	Uncultured eukaryote clone KRL01E23 18S ribosomal RNA gene, partial sequence	0	1644	1298	1635	20.5596	455	4e-124	315/346	91	13/346	3	Plus	Plus	Eukaryota; environmental samples	Uncultured eukaryote										Eukaryota
denovo160	341	1	341	100	Uncultured alveolate clone OL103 18S ribosomal RNA gene, partial sequence	0	1793	1423	1763	19.0184	625	3e-175	340/341	99	0/341	0	Plus	Plus	Eukaryota; Alveolata; environmental samples	Uncultured alveolate										Eukaryota
denovo161	341	1	341	100	Vannella planctonica strain A4P4ZHB 18S ribosomal RNA gene, partial sequence	0	1905	1536	1876	17.9003	619	1e-173	339/341	99	0/341	0	Plus	Plus	Eukaryota; Amoebozoa; Discosea; Flabellinia; Vannellidae; Vannella	Vannella planctonica	Vannella	Vannellidae								Eukaryota
denovo162	341	1	281	82.4047	Uncultured fungus clone A74 18S ribosomal RNA gene, partial sequence	0	1510	1230	1510	18.6093	520	1e-143	281/281	100	0/281	0	Plus	Plus	Unassignment												Filter: Query Coverage >= 85, Identity Percentage >= 85
denovo163	341	1	341	100	Chlorella sorokiniana strain KLL-G018 clone a 18S ribosomal RNA gene, partial sequence; internal transcribed spacer 1, 5.8S ribosomal RNA gene, and internal transcribed spacer 2, complete sequence; and 28S ribosomal RNA gene, partial sequence	0	2479	1384	1724	13.7555	464	6e-127	314/344	91	6/344	1	Plus	Plus	Eukaryota; Viridiplantae; Chlorophyta; Trebouxiophyceae; Chlorellales; Chlorellaceae; Chlorella	Chlorella sorokiniana	Chlorella	Chlorellaceae		Chlorellales		Trebouxiophyceae		Chlorophyta	Viridiplantae	Eukaryota
denovo164	341	1	234	68.6217	Uncultured eukaryote gene for 18S rRNA, partial sequence, clone: AD_Mclone40	0	1795	1423	1656	13.0362	433	2e-117	234/234	100	0/234	0	Plus	Plus	Unassignment												Filter: Query Coverage >= 85, Identity Percentage >= 85
denovo165	341	1	341	100	Amphora coffeaeformis isolate HYUJ-1003-B33 18S ribosomal RNA gene, partial sequence	0	1684	1323	1663	20.2494	608	3e-170	337/341	98	0/341	0	Plus	Plus	Eukaryota; Stramenopiles; Bacillariophyta; Bacillariophyceae; Bacillariophycidae; Thalassiophysales; Catenulaceae; Amphora	Amphora coffeaeformis	Amphora	Catenulaceae		Thalassiophysales		Bacillariophyceae		Bacillariophyta		Eukaryota
denovo166	341	1	341	100	Monoblepharis hypogyna voucher Whisler Hypho7 18S ribosomal RNA gene and internal transcribed spacer 1, partial sequence	0	1935	1400	1737	17.4677	388	4e-104	306/349	87	19/349	5	Plus	Plus	Eukaryota; Fungi; Chytridiomycota; Monoblepharidomycetes; Monoblepharidales; Monoblepharidaceae; Monoblepharis	Monoblepharis hypogyna	Monoblepharis	Monoblepharidaceae		Monoblepharidales		Monoblepharidomycetes		Chytridiomycota	Fungi	Eukaryota
denovo167	341	1	341	100	Uncultured metazoan clone NKS23 18S ribosomal RNA gene, partial sequence	0	1817	1432	1774	18.8773	483	2e-132	318/345	92	6/345	1	Plus	Plus	Eukaryota; Metazoa; environmental samples	Uncultured metazoan									Metazoa	Eukaryota
denovo168	341	1	341	100	Desmodesmus sp. GM4i genes for 18S rRNA, ITS1, 5.8S rRNA, ITS2, 28S rRNA, partial and complete sequence	0	2945	1806	2145	11.545	507	1e-139	321/343	93	5/343	1	Plus	Plus	Eukaryota; Viridiplantae; Chlorophyta; Chlorophyceae; Sphaeropleales; Scenedesmaceae; Desmodesmus; unclassified Desmodesmus	Desmodesmus sp.	Desmodesmus	Scenedesmaceae		Sphaeropleales		Chlorophyceae		Chlorophyta	Viridiplantae	Eukaryota
denovo169	341	1	341	100	Uncultured chlorophyte clone G24 18S small subunit ribosomal RNA gene, partial sequence	0	1769	1421	1757	19.0503	490	1e-134	318/343	92	8/343	2	Plus	Plus	Eukaryota; Viridiplantae; Chlorophyta; environmental samples	Uncultured chlorophyte								Chlorophyta	Viridiplantae	Eukaryota
denovo170	341	1	341	100	Uncultured eukaryote gene for 18S rRNA, partial sequence, clone: AD_Mclone40	0	1795	1423	1762	18.9415	562	2e-156	331/343	96	5/343	1	Plus	Plus	Eukaryota; environmental samples	Uncultured eukaryote										Eukaryota
denovo171	341	1	341	100	Uncultured alveolate clone OL93 18S ribosomal RNA gene, partial sequence	0	1792	1422	1764	19.1406	527	8e-146	327/346	94	8/346	2	Plus	Plus	Eukaryota; Alveolata; environmental samples	Uncultured alveolate										Eukaryota
denovo172	341	1	341	100	Uncultured eukaryote clone KRL01E29 18S ribosomal RNA gene, partial sequence	0	1795	1426	1767	19.0529	470	1e-128	319/348	91	13/348	3	Plus	Plus	Eukaryota; environmental samples	Uncultured eukaryote										Eukaryota
denovo173	341	1	341	100	Prorocentrum sipadanense strain Om-P-sip-012 18S ribosomal RNA gene, partial sequence	0	1745	1372	1711	19.4842	379	2e-101	304/349	87	17/349	4	Plus	Plus	Eukaryota; Alveolata; Dinophyceae; Prorocentrales; Prorocentraceae; Prorocentrum	Prorocentrum sipadanense	Prorocentrum	Prorocentraceae		Prorocentrales		Dinophyceae				Eukaryota
denovo174	341	1	341	100	Desmodesmus sp. GM4i genes for 18S rRNA, ITS1, 5.8S rRNA, ITS2, 28S rRNA, partial and complete sequence	0	2945	1806	2146	11.5789	564	6e-157	331/343	96	4/343	1	Plus	Plus	Eukaryota; Viridiplantae; Chlorophyta; Chlorophyceae; Sphaeropleales; Scenedesmaceae; Desmodesmus; unclassified Desmodesmus	Desmodesmus sp.	Desmodesmus	Scenedesmaceae		Sphaeropleales		Chlorophyceae		Chlorophyta	Viridiplantae	Eukaryota
denovo175	341	1	341	100	Desmodesmus sp. GM4i genes for 18S rRNA, ITS1, 5.8S rRNA, ITS2, 28S rRNA, partial and complete sequence	0	2945	1806	2146	11.5789	569	1e-158	331/342	96	2/342	0	Plus	Plus	Eukaryota; Viridiplantae; Chlorophyta; Chlorophyceae; Sphaeropleales; Scenedesmaceae; Desmodesmus; unclassified Desmodesmus	Desmodesmus sp.	Desmodesmus	Scenedesmaceae		Sphaeropleales		Chlorophyceae		Chlorophyta	Viridiplantae	Eukaryota
denovo176	341	1	341	100	Anamixilla torresi 18S ribosomal RNA gene, partial sequence	0	1801	1427	1764	18.7674	483	2e-132	319/345	92	11/345	3	Plus	Plus	Eukaryota; Metazoa; Porifera; Calcarea; Calcaronea; Leucosolenida; Jenkinidae; Anamixilla	Anamixilla torresi	Anamixilla	Jenkinidae		Leucosolenida	Calcaronea	Calcarea		Porifera	Metazoa	Eukaryota
denovo177	341	1	341	100	Pseudopediastrum alternans strain Mj2008/83 18S ribosomal RNA gene, partial sequence; internal transcribed spacer 1, 5.8S ribosomal RNA gene, and internal transcribed spacer 2, complete sequence; and 28S ribosomal RNA gene, partial sequence	0	2424	1382	1718	13.9026	521	4e-144	325/344	94	10/344	2	Plus	Plus	Eukaryota; Viridiplantae; Chlorophyta; Chlorophyceae; Sphaeropleales; Hydrodictyaceae; Pseudopediastrum	Pseudopediastrum alternans	Pseudopediastrum	Hydrodictyaceae		Sphaeropleales		Chlorophyceae		Chlorophyta	Viridiplantae	Eukaryota
denovo178	341	1	341	100	Chlorella sp. KMMCC 38 18S ribosomal RNA gene, partial sequence	0	1672	1329	1669	20.3947	486	1e-133	316/342	92	2/342	0	Plus	Plus	Eukaryota; Viridiplantae; Chlorophyta; Trebouxiophyceae; Chlorellales; Chlorellaceae; Chlorella; unclassified Chlorella	Chlorella sp.	Chlorella	Chlorellaceae		Chlorellales		Trebouxiophyceae		Chlorophyta	Viridiplantae	Eukaryota
denovo179	341	1	341	100	Desmodesmus abundans strain LRB-CO801 18S ribosomal RNA gene, partial sequence	0	1230	855	1193	27.561	479	2e-131	316/343	92	6/343	1	Plus	Plus	Eukaryota; Viridiplantae; Chlorophyta; Chlorophyceae; Sphaeropleales; Scenedesmaceae; Desmodesmus	Desmodesmus abundans	Desmodesmus	Scenedesmaceae		Sphaeropleales		Chlorophyceae		Chlorophyta	Viridiplantae	Eukaryota
denovo180	341	1	341	100	ARU48384 Ablabesmyia rhamphe 5.8S ribosomal RNA gene, complete sequence, 18S ribosomal RNA and 28S ribosomal RNA genes, partial sequence, and internal transcribed spacers 1 and 2	0	2685	1580	1919	12.6629	534	5e-148	324/341	95	1/341	0	Plus	Plus	Eukaryota; Metazoa; Ecdysozoa; Arthropoda; Hexapoda; Insecta; Pterygota; Neoptera; Holometabola; Diptera; Nematocera; Chironomoidea; Chironomidae; Ablabesmyia	ARU48384 Ablabesmyia	Ablabesmyia	Chironomidae	Nematocera	Diptera	Neoptera	Insecta		Arthropoda	Metazoa	Eukaryota
denovo181	341	1	239	70.088	Uncultured eukaryote gene for 18S rRNA, partial sequence, clone: AD_S13clone26	0	1837	1462	1700	13.0103	436	1e-118	238/239	99	0/239	0	Plus	Plus	Unassignment												Filter: Query Coverage >= 85, Identity Percentage >= 85
denovo182	341	1	341	100	Fuscheria sp. VBOEF-2011 18S ribosomal RNA gene, partial sequence	0	1638	1292	1628	20.5739	455	4e-124	315/346	91	14/346	4	Plus	Plus	Eukaryota; Alveolata; Ciliophora; Intramacronucleata; Litostomatea; Haptoria; Haptorida; Acropisthiidae; Fuscheria	Fuscheria sp.	Fuscheria	Acropisthiidae		Haptorida	Haptoria	Litostomatea	Intramacronucleata			Eukaryota
denovo183	341	1	341	100	Uncultured eukaryote gene for 18S rRNA, partial sequence, clone: AD_Kclone12	0	1778	1403	1743	19.1789	614	6e-172	338/341	99	0/341	0	Plus	Plus	Eukaryota; environmental samples	Uncultured eukaryote										Eukaryota
denovo184	341	1	341	100	Desmodesmus sp. GM4i genes for 18S rRNA, ITS1, 5.8S rRNA, ITS2, 28S rRNA, partial and complete sequence	0	2945	1806	2145	11.545	496	2e-136	319/343	93	5/343	1	Plus	Plus	Eukaryota; Viridiplantae; Chlorophyta; Chlorophyceae; Sphaeropleales; Scenedesmaceae; Desmodesmus; unclassified Desmodesmus	Desmodesmus sp.	Desmodesmus	Scenedesmaceae		Sphaeropleales		Chlorophyceae		Chlorophyta	Viridiplantae	Eukaryota
denovo185	341	1	341	100	Oxytrichidae environmental sample clone Elev_18S_1417 18S ribosomal RNA gene, partial sequence	0	1769	1404	1745	19.333	547	6e-152	328/343	95	3/343	0	Plus	Plus	Eukaryota; Alveolata; Ciliophora; Intramacronucleata; Spirotrichea; Stichotrichia; Sporadotrichida; Oxytrichidae; environmental samples	Oxytrichidae environmental		Oxytrichidae		Sporadotrichida	Stichotrichia	Spirotrichea	Intramacronucleata			Eukaryota
denovo186	341	1	341	100	Uncultured chlorophyte clone G24 18S small subunit ribosomal RNA gene, partial sequence	0	1769	1421	1759	19.1634	453	1e-123	313/345	90	10/345	2	Plus	Plus	Eukaryota; Viridiplantae; Chlorophyta; environmental samples	Uncultured chlorophyte								Chlorophyta	Viridiplantae	Eukaryota
denovo187	341	1	341	100	Uncultured eukaryote gene for 18S rRNA, partial sequence, clone: AD_S14clone27	0	1729	1379	1719	19.7224	625	3e-175	340/341	99	0/341	0	Plus	Plus	Eukaryota; environmental samples	Uncultured eukaryote										Eukaryota
denovo188	341	1	315	92.3754	Heterocypris sp. Korea 1 18S ribosomal RNA gene, partial sequence	0	755	405	719	41.7219	560	7e-156	312/316	98	2/316	0	Plus	Plus	Eukaryota; Metazoa; Ecdysozoa; Arthropoda; Crustacea; Ostracoda; Podocopa; Podocopida; Cypridocopina; Cypridoidea; Cyprididae; Heterocypris	Heterocypris sp.	Heterocypris	Cyprididae	Cypridocopina	Podocopida	Podocopa	Ostracoda	Crustacea	Arthropoda	Metazoa	Eukaryota
denovo189	341	1	259	75.9531	Heterocypris sp. Korea 18S ribosomal RNA gene, partial sequence	0	1604	1321	1579	16.1471	440	1e-119	252/259	97	0/259	0	Plus	Plus	Unassignment												Filter: Query Coverage >= 85, Identity Percentage >= 85
denovo190	341	21	341	94.1349	Uncultured eukaryote clone LTSP_EUKA_P2G18 18S ribosomal RNA, 18S-25/28S ribosomal RNA intergenic spacer, partial sequence	0	878	1	323	36.7882	446	2e-121	301/328	91	12/328	3	Plus	Plus	Eukaryota; environmental samples	Uncultured eukaryote										Eukaryota
denovo191	341	1	341	100	Amoeboaphelidium sp. PML-2014 isolate FD01 18S ribosomal RNA gene, partial sequence; internal transcribed spacer 1, 5.8S ribosomal RNA gene, and internal transcribed spacer 2, complete sequence; and 28S ribosomal RNA gene, partial sequence	0	4667	1902	2240	7.26377	545	2e-151	328/343	95	6/343	1	Plus	Plus	Eukaryota; Aphelidea; Amoeboaphelidium	Amoeboaphelidium sp.										Eukaryota
denovo192	341	1	236	69.2082	Uncultured eukaryote gene for 18S rRNA, partial sequence, clone: AD_Mclone40	0	1795	1423	1658	13.1476	431	6e-117	235/236	99	0/236	0	Plus	Plus	Unassignment												Filter: Query Coverage >= 85, Identity Percentage >= 85
denovo193	341	1	236	69.2082	Uncultured Chlorophyta clone NKS168 18S ribosomal RNA gene, partial sequence	0	1719	1381	1616	13.7289	409	3e-110	231/236	97	0/236	0	Plus	Plus	Unassignment												Filter: Query Coverage >= 85, Identity Percentage >= 85
denovo194	341	1	341	100	Uncultured eukaryote gene for 18S rRNA, partial sequence, clone: AD_Nclone27	0	1750	1388	1726	19.3714	424	1e-114	308/345	89	10/345	2	Plus	Plus	Eukaryota; environmental samples	Uncultured eukaryote										Eukaryota
denovo195	341	1	341	100	Cypria crenulata 18S ribosomal RNA gene, partial sequence	0	1753	1403	1740	19.2812	366	2e-97	299/346	86	13/346	3	Plus	Plus	Eukaryota; Metazoa; Ecdysozoa; Arthropoda; Crustacea; Ostracoda; Podocopa; Podocopida; Cypridocopina; Cypridoidea; Cyclocyprididae; Cypria	Cypria crenulata	Cypria	Cyclocyprididae	Cypridocopina	Podocopida	Podocopa	Ostracoda	Crustacea	Arthropoda	Metazoa	Eukaryota
denovo196	341	1	341	100	Uncultured eukaryote gene for 18S rRNA, partial sequence, clone: AD_Mclone40	0	1795	1423	1761	18.8858	545	2e-151	328/343	95	6/343	1	Plus	Plus	Eukaryota; environmental samples	Uncultured eukaryote										Eukaryota
denovo197	341	1	341	100	Oxytrichidae environmental sample clone Elev_18S_1417 18S ribosomal RNA gene, partial sequence	0	1769	1404	1745	19.333	547	6e-152	329/344	95	5/344	1	Plus	Plus	Eukaryota; Alveolata; Ciliophora; Intramacronucleata; Spirotrichea; Stichotrichia; Sporadotrichida; Oxytrichidae; environmental samples	Oxytrichidae environmental		Oxytrichidae		Sporadotrichida	Stichotrichia	Spirotrichea	Intramacronucleata			Eukaryota
denovo198	341	1	341	100	Anamixilla torresi 18S ribosomal RNA gene, partial sequence	0	1801	1427	1765	18.8229	424	1e-114	309/346	89	12/346	3	Plus	Plus	Eukaryota; Metazoa; Porifera; Calcarea; Calcaronea; Leucosolenida; Jenkinidae; Anamixilla	Anamixilla torresi	Anamixilla	Jenkinidae		Leucosolenida	Calcaronea	Calcarea		Porifera	Metazoa	Eukaryota
denovo199	341	1	237	69.5015	Uncultured eukaryote gene for 18S ribosomal RNA, partial sequence, clone: AS_seed_29	0	1723	1387	1623	13.7551	422	4e-114	234/237	98	0/237	0	Plus	Plus	Unassignment												Filter: Query Coverage >= 85, Identity Percentage >= 85
denovo200	341	1	341	100	Plasmopara viticola strain UASWS SG1 18S ribosomal RNA gene, complete sequence	0	1806	1429	1770	18.9369	448	6e-122	314/347	90	11/347	3	Plus	Plus	Eukaryota; Stramenopiles; Oomycetes; Peronosporales; Peronosporaceae; Plasmopara	Plasmopara viticola	Plasmopara	Peronosporaceae		Peronosporales						Eukaryota
denovo201	341	1	341	100	Rhizophydium sp. JEL317 isolate AFTOL-ID 35 18S ribosomal RNA gene, partial sequence	0	1760	1380	1722	19.4886	521	4e-144	324/344	94	4/344	1	Plus	Plus	Eukaryota; Fungi; Chytridiomycota; Chytridiomycetes; Rhizophydiales; Rhizophydiaceae; Rhizophydium	Rhizophydium sp.	Rhizophydium	Rhizophydiaceae		Rhizophydiales		Chytridiomycetes		Chytridiomycota	Fungi	Eukaryota
denovo202	341	1	341	100	Amoeboaphelidium sp. PML-2014 isolate FD01 18S ribosomal RNA gene, partial sequence; internal transcribed spacer 1, 5.8S ribosomal RNA gene, and internal transcribed spacer 2, complete sequence; and 28S ribosomal RNA gene, partial sequence	0	4667	1902	2243	7.32805	531	6e-147	325/343	94	3/343	0	Plus	Plus	Eukaryota; Aphelidea; Amoeboaphelidium	Amoeboaphelidium sp.										Eukaryota
denovo203	341	1	341	100	Pseudodifflugia cf. gracilis 18S rRNA gene	0	1798	1425	1774	19.4661	544	8e-151	334/351	95	11/351	3	Plus	Plus	Eukaryota; Rhizaria; Cercozoa; Thecofilosea; Pseudodifflugiidae; Pseudodifflugia	Pseudodifflugia cf.	Pseudodifflugia	Pseudodifflugiidae								Eukaryota
denovo204	341	21	341	94.1349	Uncultured Pezizomycotina clone LTSP_EUKA_P4H24 18S ribosomal RNA, 18S-25/28S ribosomal RNA intergenic spacer, partial sequence	0	942	1	321	34.0764	472	4e-129	303/325	93	8/325	2	Plus	Plus	Eukaryota; Fungi; Dikarya; Ascomycota; Pezizomycotina; environmental samples	Uncultured Pezizomycotina							Pezizomycotina	Ascomycota	Fungi	Eukaryota
denovo205	341	1	341	100	Uncultured eukaryote clone KRL01E29 18S ribosomal RNA gene, partial sequence	0	1795	1426	1769	19.1643	422	4e-114	311/349	89	13/349	3	Plus	Plus	Eukaryota; environmental samples	Uncultured eukaryote										Eukaryota
denovo206	341	1	341	100	Vannella simplex strain Geneva clone A172.1 18S ribosomal RNA gene, partial sequence	0	834	449	789	40.8873	619	1e-173	339/341	99	0/341	0	Plus	Plus	Eukaryota; Amoebozoa; Discosea; Flabellinia; Vannellidae; Vannella	Vannella simplex	Vannella	Vannellidae								Eukaryota
denovo207	341	1	341	100	Vannella simplex strain L4A3 Cl 10/1/2 clone A152.4 18S ribosomal RNA gene, partial sequence	0	834	449	789	40.8873	614	6e-172	339/342	99	2/342	0	Plus	Plus	Eukaryota; Amoebozoa; Discosea; Flabellinia; Vannellidae; Vannella	Vannella simplex	Vannella	Vannellidae								Eukaryota
denovo208	341	1	242	70.9677	Uncultured Halteria clone ESS241006.001 18S ribosomal RNA gene, partial sequence	0	1774	1408	1649	13.6415	436	1e-118	240/242	99	0/242	0	Plus	Plus	Unassignment												Filter: Query Coverage >= 85, Identity Percentage >= 85
