# Supplementary material for: Assessment of biomass potentials of microalgal communities in open pond raceways using mass cultivation
Source: PeerJ. 2020 Jul 16;8:e9418. doi: 10.7717/peerj.9418 (PMC7369025; doi:10.7717/peerj.9418)
Supplement: Data S4 [file peerj-08-9418-s021.zip › 18S rRNA_OTU_blast_Sep to Nov.xlsx]

## Sheet: BLAST results
Query					Subject						Score		Identities		Gaps		Strand		Taxonomy												Filter
Name	Q_Length	Q_Start	Q_End	Q_Coverage	Description	Accession	S_Length	S_Start	S_End	S_Coverage	Bit	E-Value	I_Match/Total	I_Pct.(%)	G_Match/Total	G_Pct.(%)	Query	Subject	Organism	species	genus	family	suborder	order	subclass	class	subphylum	phylum	kingdom	superkingdom	Filter
denovo0	370	1	369	99.7297	Desmodesmus sp. GM4i genes for 18S rRNA, ITS1, 5.8S rRNA, ITS2, 28S rRNA, partial and complete sequence	0	2945	1806	2174	12.5297	676	0	368/369	99	0/369	0	Plus	Plus	Eukaryota; Viridiplantae; Chlorophyta; Chlorophyceae; Sphaeropleales; Scenedesmaceae; Desmodesmus; unclassified Desmodesmus	Desmodesmus sp.	Desmodesmus	Scenedesmaceae		Sphaeropleales		Chlorophyceae		Chlorophyta	Viridiplantae	Eukaryota
denovo1	370	1	369	99.7297	Uncultured eukaryote gene for 18S rRNA, partial sequence, clone: AD_Mclone40	0	1795	1423	1791	20.5571	682	0	369/369	100	0/369	0	Plus	Plus	Eukaryota; environmental samples	Uncultured eukaryote										Eukaryota
denovo2	369	1	364	98.645	Uncultured fungus clone GL08546_080_S072 small subunit ribosomal RNA gene, partial sequence; internal transcribed spacer 1, 5.8S ribosomal RNA gene, and internal transcribed spacer 2, complete sequence; and large subunit ribosomal RNA gene, partial sequence	0	1218	256	619	29.8851	562	3e-156	344/364	94	0/364	0	Plus	Plus	Eukaryota; Fungi; environmental samples	Uncultured fungus									Fungi	Eukaryota
denovo3	369	1	367	99.458	Heterocypris sp. 18S ribosomal RNA gene, complete sequence	0	1794	1416	1782	20.4571	662	0	365/368	99	2/368	0	Plus	Plus	Eukaryota; Metazoa; Ecdysozoa; Arthropoda; Crustacea; Ostracoda; Podocopa; Podocopida; Cypridocopina; Cypridoidea; Cyprididae; Heterocypris	Heterocypris sp.	Heterocypris	Cyprididae	Cypridocopina	Podocopida	Podocopa	Ostracoda	Crustacea	Arthropoda	Metazoa	Eukaryota
denovo4	369	1	369	100	Uncultured dinoflagellate clone ESS270706.070 18S ribosomal RNA gene, partial sequence	0	1793	1420	1783	20.3012	544	9e-151	345/369	93	5/369	1	Plus	Plus	Eukaryota; Alveolata; Dinophyceae; environmental samples	Uncultured dinoflagellate						Dinophyceae				Eukaryota
denovo5	365	1	365	100	Uncultured fungus clone ESS220206.038 18S ribosomal RNA gene, partial sequence	0	1789	1421	1785	20.4025	586	2e-163	353/369	95	8/369	2	Plus	Plus	Eukaryota; Fungi; environmental samples	Uncultured fungus									Fungi	Eukaryota
denovo6	364	1	363	99.7253	Uncultured fungus clone ESS220206.038 18S ribosomal RNA gene, partial sequence	0	1789	1421	1785	20.4025	479	3e-131	336/371	90	14/371	3	Plus	Plus	Eukaryota; Fungi; environmental samples	Uncultured fungus									Fungi	Eukaryota
denovo7	364	1	363	99.7253	Desmodesmus sp. GM4i genes for 18S rRNA, ITS1, 5.8S rRNA, ITS2, 28S rRNA, partial and complete sequence	0	2945	1806	2168	12.326	643	0	360/365	98	4/365	1	Plus	Plus	Eukaryota; Viridiplantae; Chlorophyta; Chlorophyceae; Sphaeropleales; Scenedesmaceae; Desmodesmus; unclassified Desmodesmus	Desmodesmus sp.	Desmodesmus	Scenedesmaceae		Sphaeropleales		Chlorophyceae		Chlorophyta	Viridiplantae	Eukaryota
denovo8	364	1	364	100	Uncultured eukaryote gene for 18S rRNA, partial sequence, clone: AD_Mclone40	0	1795	1423	1786	20.2786	651	0	361/365	98	2/365	0	Plus	Plus	Eukaryota; environmental samples	Uncultured eukaryote										Eukaryota
denovo9	364	1	364	100	Chlorella miniata strain UTEX 490 18S ribosomal RNA gene, partial sequence; internal transcribed spacer 1, 5.8S ribosomal RNA gene, and internal transcribed spacer 2, complete sequence; and 28S ribosomal RNA gene, partial sequence	0	1407	317	680	25.8706	628	2e-176	356/364	97	0/364	0	Plus	Plus	Eukaryota; Viridiplantae; Chlorophyta; Trebouxiophyceae; Chlorellales; Chlorellaceae; Chlorella	Chlorella miniata	Chlorella	Chlorellaceae		Chlorellales		Trebouxiophyceae		Chlorophyta	Viridiplantae	Eukaryota
denovo10	363	1	363	100	Amoeboaphelidium sp. PML-2014 isolate FD01 18S ribosomal RNA gene, partial sequence; internal transcribed spacer 1, 5.8S ribosomal RNA gene, and internal transcribed spacer 2, complete sequence; and 28S ribosomal RNA gene, partial sequence	0	4667	1902	2264	7.77802	665	0	362/363	99	0/363	0	Plus	Plus	Eukaryota; Aphelidea; Amoeboaphelidium	Amoeboaphelidium sp.										Eukaryota
denovo11	363	1	363	100	Desmodesmus insignis strain JNU24 18S ribosomal RNA gene, partial sequence; internal transcribed spacer 1, 5.8S ribosomal RNA gene, and internal transcribed spacer 2, complete sequence; and 28S ribosomal RNA gene, partial sequence	0	2854	1869	2231	12.719	621	4e-174	357/366	97	6/366	1	Plus	Plus	Eukaryota; Viridiplantae; Chlorophyta; Chlorophyceae; Sphaeropleales; Scenedesmaceae; Desmodesmus	Desmodesmus insignis	Desmodesmus	Scenedesmaceae		Sphaeropleales		Chlorophyceae		Chlorophyta	Viridiplantae	Eukaryota
denovo12	363	1	363	100	Blastodinium oviforme isolate 20B 18S ribosomal RNA gene, partial sequence; internal transcribed spacer 1, 5.8S ribosomal RNA gene, and internal transcribed spacer 2, complete sequence; and 28S ribosomal RNA gene, partial sequence	0	2388	1424	1786	15.201	466	2e-127	330/367	89	8/367	2	Plus	Plus	Eukaryota; Alveolata; Dinophyceae; Blastodiniales; Blastodinium	Blastodinium oviforme	Blastodinium			Blastodiniales		Dinophyceae				Eukaryota
denovo13	363	1	363	100	Coelastrum pseudomicroporum strain KLL-G006 clone b 18S ribosomal RNA gene, partial sequence; internal transcribed spacer 1, 5.8S ribosomal RNA gene, and internal transcribed spacer 2, complete sequence; and 28S ribosomal RNA gene, partial sequence	0	2426	1382	1744	14.9629	632	2e-177	358/365	98	4/365	1	Plus	Plus	Eukaryota; Viridiplantae; Chlorophyta; Chlorophyceae; Sphaeropleales; Scenedesmaceae; Coelastrum	Coelastrum pseudomicroporum	Coelastrum	Scenedesmaceae		Sphaeropleales		Chlorophyceae		Chlorophyta	Viridiplantae	Eukaryota
denovo14	350	1	350	100	Invertebrate environmental sample clone C01 small subunit ribosomal RNA gene, partial sequence	0	1717	1364	1713	20.3844	625	3e-175	346/350	98	0/350	0	Plus	Plus	Eukaryota; Metazoa; environmental samples	Invertebrate environmental									Metazoa	Eukaryota
denovo15	350	1	350	100	Uncultured eukaryote gene for 18S rRNA, partial sequence, clone: AD_Mclone40	0	1795	1423	1773	19.5543	569	1e-158	338/352	96	3/352	0	Plus	Plus	Eukaryota; environmental samples	Uncultured eukaryote										Eukaryota
denovo16	350	1	350	100	Desmodesmus sp. GM4j genes for 18S rRNA, ITS1, 5.8S rRNA, ITS2, 28S rRNA, partial and complete sequence	0	3757	1969	2318	9.31594	625	3e-175	346/350	98	0/350	0	Plus	Plus	Eukaryota; Viridiplantae; Chlorophyta; Chlorophyceae; Sphaeropleales; Scenedesmaceae; Desmodesmus; unclassified Desmodesmus	Desmodesmus sp.	Desmodesmus	Scenedesmaceae		Sphaeropleales		Chlorophyceae		Chlorophyta	Viridiplantae	Eukaryota
denovo17	350	1	350	100	Pseudodifflugia cf. gracilis 18S rRNA gene	0	1798	1425	1776	19.5773	593	9e-166	343/353	97	4/353	1	Plus	Plus	Eukaryota; Rhizaria; Cercozoa; Thecofilosea; Pseudodifflugiidae; Pseudodifflugia	Pseudodifflugia cf.	Pseudodifflugia	Pseudodifflugiidae								Eukaryota
denovo18	348	1	348	100	Desmodesmus sp. GM4i genes for 18S rRNA, ITS1, 5.8S rRNA, ITS2, 28S rRNA, partial and complete sequence	0	2945	1806	2153	11.8166	621	4e-174	344/348	98	0/348	0	Plus	Plus	Eukaryota; Viridiplantae; Chlorophyta; Chlorophyceae; Sphaeropleales; Scenedesmaceae; Desmodesmus; unclassified Desmodesmus	Desmodesmus sp.	Desmodesmus	Scenedesmaceae		Sphaeropleales		Chlorophyceae		Chlorophyta	Viridiplantae	Eukaryota
denovo19	348	1	348	100	Desmodesmus sp. GM4i genes for 18S rRNA, ITS1, 5.8S rRNA, ITS2, 28S rRNA, partial and complete sequence	0	2945	1806	2153	11.8166	604	4e-169	341/348	97	0/348	0	Plus	Plus	Eukaryota; Viridiplantae; Chlorophyta; Chlorophyceae; Sphaeropleales; Scenedesmaceae; Desmodesmus; unclassified Desmodesmus	Desmodesmus sp.	Desmodesmus	Scenedesmaceae		Sphaeropleales		Chlorophyceae		Chlorophyta	Viridiplantae	Eukaryota
denovo20	348	1	348	100	Chlorophyceae sp. WS3 18S ribosomal RNA gene, partial sequence; internal transcribed spacer 1 and 5.8S ribosomal RNA gene, complete sequence; and internal transcribed spacer 2, partial sequence	0	1240	245	592	28.0645	610	9e-171	342/348	98	0/348	0	Plus	Plus	Eukaryota; Viridiplantae; Chlorophyta; Chlorophyceae	Chlorophyceae sp.						Chlorophyceae		Chlorophyta	Viridiplantae	Eukaryota
denovo21	348	1	348	100	Nucleariidae environmental sample clone Elev_18S_563 18S ribosomal RNA gene, partial sequence	0	1789	1423	1770	19.4522	599	2e-167	342/350	97	4/350	1	Plus	Plus	Eukaryota; Nucleariidae and Fonticula group; Nucleariidae; environmental samples	Nucleariidae environmental		Nucleariidae								Eukaryota
denovo22	348	1	348	100	Desmodesmus sp. GM4i genes for 18S rRNA, ITS1, 5.8S rRNA, ITS2, 28S rRNA, partial and complete sequence	0	2945	1806	2153	11.8166	616	2e-172	343/348	98	0/348	0	Plus	Plus	Eukaryota; Viridiplantae; Chlorophyta; Chlorophyceae; Sphaeropleales; Scenedesmaceae; Desmodesmus; unclassified Desmodesmus	Desmodesmus sp.	Desmodesmus	Scenedesmaceae		Sphaeropleales		Chlorophyceae		Chlorophyta	Viridiplantae	Eukaryota
denovo23	348	1	348	100	Micractinium pusillum partial 18S rRNA gene, strain CCAP 248/6	0	1755	1403	1750	19.8291	599	2e-167	340/348	97	0/348	0	Plus	Plus	Eukaryota; Viridiplantae; Chlorophyta; Trebouxiophyceae; Chlorellales; Chlorellaceae; Micractinium	Micractinium pusillum	Micractinium	Chlorellaceae		Chlorellales		Trebouxiophyceae		Chlorophyta	Viridiplantae	Eukaryota
denovo24	348	1	348	100	Desmodesmus sp. GM4i genes for 18S rRNA, ITS1, 5.8S rRNA, ITS2, 28S rRNA, partial and complete sequence	0	2945	1806	2153	11.8166	571	4e-159	337/350	96	4/350	1	Plus	Plus	Eukaryota; Viridiplantae; Chlorophyta; Chlorophyceae; Sphaeropleales; Scenedesmaceae; Desmodesmus; unclassified Desmodesmus	Desmodesmus sp.	Desmodesmus	Scenedesmaceae		Sphaeropleales		Chlorophyceae		Chlorophyta	Viridiplantae	Eukaryota
denovo25	348	1	348	100	Golenkinia longispicula strain SAG 73.80 18S ribosomal RNA gene, partial sequence; internal transcribed spacer 1, 5.8S ribosomal RNA gene, and internal transcribed spacer 2, complete sequence; and 26S ribosomal RNA gene, partial sequence	0	2474	1406	1753	14.0663	643	0	348/348	100	0/348	0	Plus	Plus	Eukaryota; Viridiplantae; Chlorophyta; Chlorophyceae; Chlamydomonadales; Golenkiniaceae; Golenkinia	Golenkinia longispicula	Golenkinia	Golenkiniaceae		Chlamydomonadales		Chlorophyceae		Chlorophyta	Viridiplantae	Eukaryota
denovo26	348	1	348	100	Uncultured phytoplankton clone Q3-25 18S ribosomal RNA gene, partial sequence	0	1782	1430	1777	19.5286	638	4e-179	347/348	99	0/348	0	Plus	Plus	Eukaryota; environmental samples	Uncultured phytoplankton										Eukaryota
denovo27	348	1	348	100	Scenedesmus acutus strain LRB-AZ414 18S ribosomal RNA gene, partial sequence	0	1416	1040	1387	24.5763	643	0	348/348	100	0/348	0	Plus	Plus	Eukaryota; Viridiplantae; Chlorophyta; Chlorophyceae; Sphaeropleales; Scenedesmaceae; Scenedesmus	Scenedesmus acutus	Scenedesmus	Scenedesmaceae		Sphaeropleales		Chlorophyceae		Chlorophyta	Viridiplantae	Eukaryota
denovo28	348	1	342	98.2759	Invertebrate environmental sample clone C01 small subunit ribosomal RNA gene, partial sequence	0	1717	1364	1707	20.0349	479	3e-131	321/349	91	12/349	3	Plus	Plus	Eukaryota; Metazoa; environmental samples	Invertebrate environmental									Metazoa	Eukaryota
denovo29	348	1	348	100	Acricotopus lucens partial 18S rRNA gene, clone AlSo18S-3	0	1939	1584	1931	17.9474	604	4e-169	341/348	97	0/348	0	Plus	Plus	Eukaryota; Metazoa; Ecdysozoa; Arthropoda; Hexapoda; Insecta; Pterygota; Neoptera; Holometabola; Diptera; Nematocera; Chironomoidea; Chironomidae; Acricotopus	Acricotopus lucens	Acricotopus	Chironomidae	Nematocera	Diptera	Neoptera	Insecta		Arthropoda	Metazoa	Eukaryota
denovo30	348	1	348	100	Desmodesmus sp. GM4i genes for 18S rRNA, ITS1, 5.8S rRNA, ITS2, 28S rRNA, partial and complete sequence	0	2945	1806	2152	11.7827	514	7e-142	327/350	93	5/350	1	Plus	Plus	Eukaryota; Viridiplantae; Chlorophyta; Chlorophyceae; Sphaeropleales; Scenedesmaceae; Desmodesmus; unclassified Desmodesmus	Desmodesmus sp.	Desmodesmus	Scenedesmaceae		Sphaeropleales		Chlorophyceae		Chlorophyta	Viridiplantae	Eukaryota
denovo31	348	1	348	100	Pseudopediastrum integrum strain Mj2008/86 18S ribosomal RNA gene, partial sequence; internal transcribed spacer 1, 5.8S ribosomal RNA gene, and internal transcribed spacer 2, complete sequence; and 28S ribosomal RNA gene, partial sequence	0	2408	1374	1721	14.4518	643	0	348/348	100	0/348	0	Plus	Plus	Eukaryota; Viridiplantae; Chlorophyta; Chlorophyceae; Sphaeropleales; Hydrodictyaceae; Pseudopediastrum	Pseudopediastrum integrum	Pseudopediastrum	Hydrodictyaceae		Sphaeropleales		Chlorophyceae		Chlorophyta	Viridiplantae	Eukaryota
denovo32	348	1	348	100	Uncultured fungus clone GL08546_080_S072 small subunit ribosomal RNA gene, partial sequence; internal transcribed spacer 1, 5.8S ribosomal RNA gene, and internal transcribed spacer 2, complete sequence; and large subunit ribosomal RNA gene, partial sequence	0	1218	256	603	28.5714	521	4e-144	329/351	93	6/351	1	Plus	Plus	Eukaryota; Fungi; environmental samples	Uncultured fungus									Fungi	Eukaryota
denovo33	348	1	348	100	Uncultured eukaryote gene for 18S rRNA, partial sequence, clone: AD_S14clone30	0	1764	1396	1744	19.7846	566	2e-157	338/352	96	7/352	1	Plus	Plus	Eukaryota; environmental samples	Uncultured eukaryote										Eukaryota
denovo34	348	1	348	100	Desmodesmus sp. GM4i genes for 18S rRNA, ITS1, 5.8S rRNA, ITS2, 28S rRNA, partial and complete sequence	0	2945	1806	2153	11.8166	593	9e-166	339/348	97	0/348	0	Plus	Plus	Eukaryota; Viridiplantae; Chlorophyta; Chlorophyceae; Sphaeropleales; Scenedesmaceae; Desmodesmus; unclassified Desmodesmus	Desmodesmus sp.	Desmodesmus	Scenedesmaceae		Sphaeropleales		Chlorophyceae		Chlorophyta	Viridiplantae	Eukaryota
denovo35	348	1	348	100	Ankistrodesmus sp. AB5_C1 18S ribosomal RNA gene, partial sequence	0	1787	1421	1765	19.3061	335	6e-88	301/356	84	19/356	5	Plus	Plus	Unassignment												Filter: Query Coverage >= 85, Identity Percentage >= 85
denovo36	348	1	236	67.8161	Heterocypris sp. Korea 18S ribosomal RNA gene, partial sequence	0	1604	1321	1556	14.7132	425	3e-115	234/236	99	0/236	0	Plus	Plus	Unassignment												Filter: Query Coverage >= 85, Identity Percentage >= 85
denovo37	348	1	348	100	Desmodesmus sp. GM4i genes for 18S rRNA, ITS1, 5.8S rRNA, ITS2, 28S rRNA, partial and complete sequence	0	2945	1806	2153	11.8166	599	2e-167	340/348	97	0/348	0	Plus	Plus	Eukaryota; Viridiplantae; Chlorophyta; Chlorophyceae; Sphaeropleales; Scenedesmaceae; Desmodesmus; unclassified Desmodesmus	Desmodesmus sp.	Desmodesmus	Scenedesmaceae		Sphaeropleales		Chlorophyceae		Chlorophyta	Viridiplantae	Eukaryota
denovo38	348	1	348	100	Heterocypris sp. Korea 1 18S ribosomal RNA gene, partial sequence	0	755	405	752	46.0927	632	2e-177	346/348	99	0/348	0	Plus	Plus	Eukaryota; Metazoa; Ecdysozoa; Arthropoda; Crustacea; Ostracoda; Podocopa; Podocopida; Cypridocopina; Cypridoidea; Cyprididae; Heterocypris	Heterocypris sp.	Heterocypris	Cyprididae	Cypridocopina	Podocopida	Podocopa	Ostracoda	Crustacea	Arthropoda	Metazoa	Eukaryota
denovo39	348	1	348	100	Soleniscus radovani 18S ribosomal RNA gene, partial sequence	0	1782	1415	1762	19.5286	433	2e-117	318/356	89	16/356	4	Plus	Plus	Eukaryota; Metazoa; Porifera; Calcarea; Calcinea; Clathrinida; Soleneiscidae; Soleneiscus	Soleniscus radovani				Clathrinida	Calcinea	Calcarea		Porifera	Metazoa	Eukaryota
denovo40	348	1	258	74.1379	Vorticella convallaria 18S ribosomal RNA gene, partial sequence	0	1730	1379	1635	14.8555	436	2e-118	251/258	97	1/258	0	Plus	Plus	Unassignment												Filter: Query Coverage >= 85, Identity Percentage >= 85
denovo41	348	1	236	67.8161	Desmodesmus pannonicus strain ACSSI 185 small subunit ribosomal RNA gene, partial sequence	0	1728	1412	1647	13.6574	431	7e-117	235/236	99	0/236	0	Plus	Plus	Unassignment												Filter: Query Coverage >= 85, Identity Percentage >= 85
denovo42	348	1	348	100	Filinia longiseta 18S small subunit ribosomal RNA gene, partial sequence	0	1759	1406	1753	19.784	616	2e-172	344/349	98	2/349	0	Plus	Plus	Eukaryota; Metazoa; Lophotrochozoa; Rotifera; Monogononta; Gnesiotrocha; Flosculariacea; Filinidae; Filinia	Filinia longiseta	Filinia	Filinidae		Flosculariacea		Monogononta		Rotifera	Metazoa	Eukaryota
denovo43	348	1	348	100	Rhizophydium sp. JEL317 isolate AFTOL-ID 35 18S ribosomal RNA gene, partial sequence	0	1760	1380	1730	19.9432	462	3e-126	323/356	90	13/356	3	Plus	Plus	Eukaryota; Fungi; Chytridiomycota; Chytridiomycetes; Rhizophydiales; Rhizophydiaceae; Rhizophydium	Rhizophydium sp.	Rhizophydium	Rhizophydiaceae		Rhizophydiales		Chytridiomycetes		Chytridiomycota	Fungi	Eukaryota
denovo44	348	3	263	75	Uncultured eukaryote clone TE208G 18S ribosomal RNA gene, complete sequence	0	1720	1390	1649	15.1163	220	2e-53	218/265	82	9/265	3	Plus	Plus	Unassignment												Filter: Query Coverage >= 85, Identity Percentage >= 85
denovo45	348	1	237	68.1034	Uncultured metazoan clone Orly20 18S ribosomal RNA gene, partial sequence	0	1691	1378	1614	14.0154	433	2e-117	236/237	99	0/237	0	Plus	Plus	Unassignment												Filter: Query Coverage >= 85, Identity Percentage >= 85
denovo46	348	1	348	100	Uncultured eukaryote gene for 18S rRNA, partial sequence, clone: AS_N_2012Dec_72	0	1780	1413	1762	19.6629	440	1e-119	321/358	89	18/358	5	Plus	Plus	Eukaryota; environmental samples	Uncultured eukaryote										Eukaryota
denovo47	348	1	348	100	Uncultured ciliate clone OL38 18S ribosomal RNA gene, partial sequence	0	1732	1380	1727	20.0924	638	4e-179	347/348	99	0/348	0	Plus	Plus	Eukaryota; Alveolata; Ciliophora; environmental samples	Uncultured ciliate										Eukaryota
denovo48	348	1	247	70.977	Uncultured eukaryote clone Kas171007-10 18S ribosomal RNA gene, partial sequence	0	1701	1455	1701	14.5209	457	1e-124	247/247	100	0/247	0	Plus	Plus	Unassignment												Filter: Query Coverage >= 85, Identity Percentage >= 85
denovo49	348	1	348	100	Uncultured fungus clone ESS220206.038 18S ribosomal RNA gene, partial sequence	0	1789	1421	1770	19.564	457	1e-124	321/355	90	12/355	3	Plus	Plus	Eukaryota; Fungi; environmental samples	Uncultured fungus									Fungi	Eukaryota
denovo50	348	1	348	100	Desmodesmus sp. GM4i genes for 18S rRNA, ITS1, 5.8S rRNA, ITS2, 28S rRNA, partial and complete sequence	0	2945	1806	2150	11.7148	462	3e-126	319/351	90	9/351	2	Plus	Plus	Eukaryota; Viridiplantae; Chlorophyta; Chlorophyceae; Sphaeropleales; Scenedesmaceae; Desmodesmus; unclassified Desmodesmus	Desmodesmus sp.	Desmodesmus	Scenedesmaceae		Sphaeropleales		Chlorophyceae		Chlorophyta	Viridiplantae	Eukaryota
denovo51	348	1	236	67.8161	Desmodesmus pannonicus strain ACSSI 185 small subunit ribosomal RNA gene, partial sequence	0	1728	1412	1647	13.6574	431	7e-117	235/236	99	0/236	0	Plus	Plus	Unassignment												Filter: Query Coverage >= 85, Identity Percentage >= 85
denovo52	348	1	348	100	Albugo laibachii Nc14, genomic contig CONTIG_1449_NC14_v4_2212_533	0	2212	1640	1990	15.868	501	5e-138	330/356	92	13/356	3	Plus	Plus	Eukaryota; Stramenopiles; Oomycetes; Albuginales; Albuginaceae; Albugo	Albugo laibachii	Albugo	Albuginaceae		Albuginales						Eukaryota
denovo53	348	1	237	68.1034	Desmodesmus pannonicus strain ACSSI 185 small subunit ribosomal RNA gene, partial sequence	0	1728	1412	1648	13.7153	433	2e-117	236/237	99	0/237	0	Plus	Plus	Unassignment												Filter: Query Coverage >= 85, Identity Percentage >= 85
denovo54	348	1	348	100	Uncultured eukaryote gene for 18S rRNA, partial sequence, clone: AD_Mclone40	0	1795	1423	1770	19.3872	433	2e-117	316/354	89	12/354	3	Plus	Plus	Eukaryota; environmental samples	Uncultured eukaryote										Eukaryota
denovo55	348	1	348	100	Flechtneria rotunda strain BCP-SEV3VF4 18S ribosomal RNA gene, partial sequence	0	1742	1396	1740	19.8048	479	3e-131	324/353	91	13/353	3	Plus	Plus	Eukaryota; Viridiplantae; Chlorophyta; Chlorophyceae; Sphaeropleales; Scenedesmaceae; Flechtneria	Flechtneria rotunda		Scenedesmaceae		Sphaeropleales		Chlorophyceae		Chlorophyta	Viridiplantae	Eukaryota
denovo56	348	1	348	100	Scenedesmus SDEC-12 18S ribosomal RNA gene, partial sequence	0	967	593	940	35.9876	588	4e-164	341/351	97	6/351	1	Plus	Plus	Eukaryota; Viridiplantae; Chlorophyta; Chlorophyceae; Sphaeropleales; Scenedesmaceae; Scenedesmus; unclassified Scenedesmus	Scenedesmus SDEC-12	Scenedesmus	Scenedesmaceae		Sphaeropleales		Chlorophyceae		Chlorophyta	Viridiplantae	Eukaryota
denovo57	348	1	348	100	Uncultured Chytridiomycota clone T5P2AeG04 18S ribosomal RNA gene, partial sequence	0	1770	1417	1767	19.8305	435	6e-118	318/356	89	13/356	3	Plus	Plus	Eukaryota; Fungi; Chytridiomycota; environmental samples	Uncultured Chytridiomycota								Chytridiomycota	Fungi	Eukaryota
denovo58	347	1	234	67.4352	Desmodesmus pannonicus strain ACSSI 185 small subunit ribosomal RNA gene, partial sequence	0	1728	1412	1645	13.5417	433	2e-117	234/234	100	0/234	0	Plus	Plus	Unassignment												Filter: Query Coverage >= 85, Identity Percentage >= 85
denovo59	347	1	347	100	Uncultured eukaryote gene for 18S rRNA, partial sequence, clone: AD_S14clone30	0	1764	1396	1743	19.7279	442	3e-120	316/352	89	9/352	2	Plus	Plus	Eukaryota; environmental samples	Uncultured eukaryote										Eukaryota
denovo60	347	1	347	100	Allovahlkampfia sp. PKD 2011b strain PV66 18S ribosomal RNA gene, partial sequence	0	3495	3118	3485	10.5293	300	2e-77	310/375	82	35/375	9	Plus	Plus	Unassignment												Filter: Query Coverage >= 85, Identity Percentage >= 85
denovo61	347	1	347	100	Desmodesmus sp. GM4i genes for 18S rRNA, ITS1, 5.8S rRNA, ITS2, 28S rRNA, partial and complete sequence	0	2945	1806	2150	11.7148	490	1e-134	322/349	92	6/349	1	Plus	Plus	Eukaryota; Viridiplantae; Chlorophyta; Chlorophyceae; Sphaeropleales; Scenedesmaceae; Desmodesmus; unclassified Desmodesmus	Desmodesmus sp.	Desmodesmus	Scenedesmaceae		Sphaeropleales		Chlorophyceae		Chlorophyta	Viridiplantae	Eukaryota
denovo62	347	1	342	98.5591	Invertebrate environmental sample clone C01 small subunit ribosomal RNA gene, partial sequence	0	1717	1364	1707	20.0349	490	1e-134	323/349	92	12/349	3	Plus	Plus	Eukaryota; Metazoa; environmental samples	Invertebrate environmental									Metazoa	Eukaryota
denovo63	347	1	347	100	Uncultured eukaryote gene for 18S rRNA, partial sequence, clone: AD_S13clone26	0	1837	1462	1808	18.8895	641	3e-180	347/347	100	0/347	0	Plus	Plus	Eukaryota; environmental samples	Uncultured eukaryote										Eukaryota
denovo64	347	1	347	100	Uncultured alveolate clone OL93 18S ribosomal RNA gene, partial sequence	0	1792	1422	1770	19.4754	538	4e-149	333/352	94	8/352	2	Plus	Plus	Eukaryota; Alveolata; environmental samples	Uncultured alveolate										Eukaryota
denovo65	347	1	347	100	Pseudopediastrum alternans strain Mj2008/83 18S ribosomal RNA gene, partial sequence; internal transcribed spacer 1, 5.8S ribosomal RNA gene, and internal transcribed spacer 2, complete sequence; and 28S ribosomal RNA gene, partial sequence	0	2424	1382	1726	14.2327	446	3e-121	318/353	90	14/353	3	Plus	Plus	Eukaryota; Viridiplantae; Chlorophyta; Chlorophyceae; Sphaeropleales; Hydrodictyaceae; Pseudopediastrum	Pseudopediastrum alternans	Pseudopediastrum	Hydrodictyaceae		Sphaeropleales		Chlorophyceae		Chlorophyta	Viridiplantae	Eukaryota
denovo66	347	1	236	68.0115	Desmodesmus pannonicus strain ACSSI 185 small subunit ribosomal RNA gene, partial sequence	0	1728	1412	1647	13.6574	431	7e-117	235/236	99	0/236	0	Plus	Plus	Unassignment												Filter: Query Coverage >= 85, Identity Percentage >= 85
denovo67	347	1	347	100	Desmodesmus sp. GM4i genes for 18S rRNA, ITS1, 5.8S rRNA, ITS2, 28S rRNA, partial and complete sequence	0	2945	1806	2151	11.7487	507	1e-139	324/348	93	3/348	0	Plus	Plus	Eukaryota; Viridiplantae; Chlorophyta; Chlorophyceae; Sphaeropleales; Scenedesmaceae; Desmodesmus; unclassified Desmodesmus	Desmodesmus sp.	Desmodesmus	Scenedesmaceae		Sphaeropleales		Chlorophyceae		Chlorophyta	Viridiplantae	Eukaryota
denovo68	347	1	347	100	Brachiaria fragrans genomic DNA containing ETS-18S-ITS1-5.8S-ITS2-26S region, specimen voucher H. Perrier de la Bathie 11217 (P)	0	6775	2097	2446	5.16605	532	2e-147	330/350	94	3/350	0	Plus	Plus	Eukaryota; Viridiplantae; Streptophyta; Embryophyta; Tracheophyta; Spermatophyta; Magnoliophyta; Liliopsida; Poales; Poaceae; PACMAD clade; Panicoideae; Panicodae; Paniceae; Melinidinae; Brachiaria	Brachiaria fragrans	Brachiaria	Poaceae		Poales		Liliopsida		Streptophyta	Viridiplantae	Eukaryota
denovo69	347	1	347	100	Desmodesmus sp. GM4i genes for 18S rRNA, ITS1, 5.8S rRNA, ITS2, 28S rRNA, partial and complete sequence	0	2945	1806	2150	11.7148	490	1e-134	323/350	92	8/350	2	Plus	Plus	Eukaryota; Viridiplantae; Chlorophyta; Chlorophyceae; Sphaeropleales; Scenedesmaceae; Desmodesmus; unclassified Desmodesmus	Desmodesmus sp.	Desmodesmus	Scenedesmaceae		Sphaeropleales		Chlorophyceae		Chlorophyta	Viridiplantae	Eukaryota
denovo70	347	1	347	100	Asterarcys quadricellulare 18S ribosomal RNA gene, partial sequence	0	1808	1434	1780	19.1925	641	3e-180	347/347	100	0/347	0	Plus	Plus	Eukaryota; Viridiplantae; Chlorophyta; Chlorophyceae; Sphaeropleales; Scenedesmaceae; Asterarcys	Asterarcys quadricellulare	Asterarcys	Scenedesmaceae		Sphaeropleales		Chlorophyceae		Chlorophyta	Viridiplantae	Eukaryota
denovo71	347	1	347	100	Uncultured eukaryote gene for 18S rRNA, partial sequence, clone: AD_Nclone27	0	1750	1388	1732	19.7143	457	1e-124	318/351	90	10/351	2	Plus	Plus	Eukaryota; environmental samples	Uncultured eukaryote										Eukaryota
denovo72	347	1	347	100	Uncultured eukaryote clone WS074.029 18S ribosomal RNA gene, partial sequence	0	1791	1416	1765	19.5422	440	1e-119	318/355	89	13/355	3	Plus	Plus	Eukaryota; environmental samples	Uncultured eukaryote										Eukaryota
denovo73	347	1	347	100	Desmodesmus sp. GM4i genes for 18S rRNA, ITS1, 5.8S rRNA, ITS2, 28S rRNA, partial and complete sequence	0	2945	1806	2152	11.7827	619	1e-173	343/347	98	0/347	0	Plus	Plus	Eukaryota; Viridiplantae; Chlorophyta; Chlorophyceae; Sphaeropleales; Scenedesmaceae; Desmodesmus; unclassified Desmodesmus	Desmodesmus sp.	Desmodesmus	Scenedesmaceae		Sphaeropleales		Chlorophyceae		Chlorophyta	Viridiplantae	Eukaryota
denovo74	347	1	347	100	Selenastraceae sp. GM4b genes for 18S rRNA, ITS1, 5.8S rRNA, ITS2, 28S rRNA, partial and complete sequence	0	4546	3022	3367	7.61109	479	3e-131	322/351	91	9/351	2	Plus	Plus	Eukaryota; Viridiplantae; Chlorophyta; Chlorophyceae; Sphaeropleales; Selenastraceae; unclassified Selenastraceae	Selenastraceae sp.		Selenastraceae		Sphaeropleales		Chlorophyceae		Chlorophyta	Viridiplantae	Eukaryota
denovo75	347	1	347	100	Rhodosporidiobolus fluvialis genes for 18S rRNA, ITS1, partial sequence, strain: JCM 10311	0	1807	1417	1766	19.3691	494	9e-136	327/354	92	11/354	3	Plus	Plus	Eukaryota; Fungi; Dikarya; Basidiomycota; Pucciniomycotina; Microbotryomycetes; Sporidiobolales; Sporidiobolaceae; Rhodosporidiobolus	Rhodosporidiobolus fluvialis				Sporidiobolaceae	Microbotryomycetes		Pucciniomycotina	Basidiomycota	Fungi	Eukaryota
denovo76	347	1	347	100	Eimeriidae environmental sample clone Elev_18S_1213 18S ribosomal RNA gene, partial sequence	0	1800	1435	1781	19.2778	464	7e-127	317/349	90	4/349	1	Plus	Plus	Eukaryota; Alveolata; Apicomplexa; Conoidasida; Coccidia; Eucoccidiorida; Eimeriorina; Eimeriidae; environmental samples	Eimeriidae environmental		Eimeriidae	Eimeriorina	Eucoccidiorida		Coccidia		Apicomplexa		Eukaryota
denovo77	347	1	345	99.4236	Desmodesmus pannonicus genomic DNA containing 18S rRNA gene, ITS1, 5.8S rRNA gene, ITS2, 28S rRNA gene, culture collection CCAP 258/47	0	2617	1402	1744	13.1066	547	7e-152	334/350	95	12/350	3	Plus	Plus	Eukaryota; Viridiplantae; Chlorophyta; Chlorophyceae; Sphaeropleales; Scenedesmaceae; Desmodesmus	Desmodesmus pannonicus	Desmodesmus	Scenedesmaceae		Sphaeropleales		Chlorophyceae		Chlorophyta	Viridiplantae	Eukaryota
denovo78	347	1	347	100	Uncultured eukaryote clone D5P09A11 18S ribosomal RNA gene, partial sequence	0	1221	850	1196	28.4193	614	7e-172	344/349	98	4/349	1	Plus	Plus	Eukaryota; environmental samples	Uncultured eukaryote										Eukaryota
denovo79	347	1	236	68.0115	Desmodesmus pannonicus strain ACSSI 185 small subunit ribosomal RNA gene, partial sequence	0	1728	1412	1647	13.6574	431	7e-117	235/236	99	0/236	0	Plus	Plus	Unassignment												Filter: Query Coverage >= 85, Identity Percentage >= 85
denovo80	347	1	347	100	Desmodesmus sp. GM4i genes for 18S rRNA, ITS1, 5.8S rRNA, ITS2, 28S rRNA, partial and complete sequence	0	2945	1806	2154	11.8506	549	2e-152	333/350	95	4/350	1	Plus	Plus	Eukaryota; Viridiplantae; Chlorophyta; Chlorophyceae; Sphaeropleales; Scenedesmaceae; Desmodesmus; unclassified Desmodesmus	Desmodesmus sp.	Desmodesmus	Scenedesmaceae		Sphaeropleales		Chlorophyceae		Chlorophyta	Viridiplantae	Eukaryota
denovo81	347	1	347	100	Uncultured eukaryote gene for 18S rRNA, partial sequence, clone: AD_Mclone40	0	1795	1423	1768	19.2758	479	3e-131	326/355	91	17/355	4	Plus	Plus	Eukaryota; environmental samples	Uncultured eukaryote										Eukaryota
denovo82	347	1	347	100	Desmodesmus sp. GM4i genes for 18S rRNA, ITS1, 5.8S rRNA, ITS2, 28S rRNA, partial and complete sequence	0	2945	1806	2150	11.7148	496	2e-136	323/349	92	6/349	1	Plus	Plus	Eukaryota; Viridiplantae; Chlorophyta; Chlorophyceae; Sphaeropleales; Scenedesmaceae; Desmodesmus; unclassified Desmodesmus	Desmodesmus sp.	Desmodesmus	Scenedesmaceae		Sphaeropleales		Chlorophyceae		Chlorophyta	Viridiplantae	Eukaryota
denovo83	347	1	347	100	Uncultured eukaryote clone KRL01E38 18S ribosomal RNA gene, partial sequence	0	1789	1420	1767	19.4522	442	3e-120	317/353	89	11/353	3	Plus	Plus	Eukaryota; environmental samples	Uncultured eukaryote										Eukaryota
denovo84	347	1	347	100	Desmodesmus sp. GM4i genes for 18S rRNA, ITS1, 5.8S rRNA, ITS2, 28S rRNA, partial and complete sequence	0	2945	1806	2150	11.7148	501	5e-138	325/350	92	8/350	2	Plus	Plus	Eukaryota; Viridiplantae; Chlorophyta; Chlorophyceae; Sphaeropleales; Scenedesmaceae; Desmodesmus; unclassified Desmodesmus	Desmodesmus sp.	Desmodesmus	Scenedesmaceae		Sphaeropleales		Chlorophyceae		Chlorophyta	Viridiplantae	Eukaryota
denovo85	347	1	225	64.8415	Desmodesmus pannonicus strain ACSSI 185 small subunit ribosomal RNA gene, partial sequence	0	1728	1412	1636	13.0208	416	2e-112	225/225	100	0/225	0	Plus	Plus	Unassignment												Filter: Query Coverage >= 85, Identity Percentage >= 85
denovo86	347	1	347	100	Desmodesmus sp. GM4i genes for 18S rRNA, ITS1, 5.8S rRNA, ITS2, 28S rRNA, partial and complete sequence	0	2945	1806	2150	11.7148	490	1e-134	323/350	92	8/350	2	Plus	Plus	Eukaryota; Viridiplantae; Chlorophyta; Chlorophyceae; Sphaeropleales; Scenedesmaceae; Desmodesmus; unclassified Desmodesmus	Desmodesmus sp.	Desmodesmus	Scenedesmaceae		Sphaeropleales		Chlorophyceae		Chlorophyta	Viridiplantae	Eukaryota
denovo87	347	1	347	100	Uncultured chlorophyte clone G24 18S small subunit ribosomal RNA gene, partial sequence	0	1769	1421	1765	19.5025	536	1e-148	330/349	94	6/349	1	Plus	Plus	Eukaryota; Viridiplantae; Chlorophyta; environmental samples	Uncultured chlorophyte								Chlorophyta	Viridiplantae	Eukaryota
denovo88	347	1	347	100	Desmodesmus sp. GM4i genes for 18S rRNA, ITS1, 5.8S rRNA, ITS2, 28S rRNA, partial and complete sequence	0	2945	1806	2149	11.6808	455	4e-124	317/350	90	9/350	2	Plus	Plus	Eukaryota; Viridiplantae; Chlorophyta; Chlorophyceae; Sphaeropleales; Scenedesmaceae; Desmodesmus; unclassified Desmodesmus	Desmodesmus sp.	Desmodesmus	Scenedesmaceae		Sphaeropleales		Chlorophyceae		Chlorophyta	Viridiplantae	Eukaryota
denovo89	347	1	347	100	Desmodesmus sp. GM4i genes for 18S rRNA, ITS1, 5.8S rRNA, ITS2, 28S rRNA, partial and complete sequence	0	2945	1806	2149	11.6808	488	4e-134	324/351	92	11/351	3	Plus	Plus	Eukaryota; Viridiplantae; Chlorophyta; Chlorophyceae; Sphaeropleales; Scenedesmaceae; Desmodesmus; unclassified Desmodesmus	Desmodesmus sp.	Desmodesmus	Scenedesmaceae		Sphaeropleales		Chlorophyceae		Chlorophyta	Viridiplantae	Eukaryota
denovo90	347	1	347	100	Euglypha tuberculata 18S rRNA gene, strain Millstream	0	1815	1438	1786	19.2287	438	4e-119	318/355	89	14/355	3	Plus	Plus	Eukaryota; Rhizaria; Cercozoa; Imbricatea; Silicofilosea; Euglyphida; Euglyphidae; Euglypha	Euglypha tuberculata	Euglypha	Euglyphidae		Euglyphida						Eukaryota
denovo91	347	1	236	68.0115	Desmodesmus pannonicus strain ACSSI 185 small subunit ribosomal RNA gene, partial sequence	0	1728	1412	1647	13.6574	431	7e-117	235/236	99	0/236	0	Plus	Plus	Unassignment												Filter: Query Coverage >= 85, Identity Percentage >= 85
denovo92	347	1	347	100	Albugo laibachii Nc14, genomic contig CONTIG_1449_NC14_v4_2212_533	0	2212	1640	1989	15.8228	521	4e-144	331/353	93	9/353	2	Plus	Plus	Eukaryota; Stramenopiles; Oomycetes; Albuginales; Albuginaceae; Albugo	Albugo laibachii	Albugo	Albuginaceae		Albuginales						Eukaryota
denovo93	347	1	230	66.2824	Chironomus tepperi 18S ribosomal RNA gene, partial sequence	0	1907	1551	1780	12.0608	387	2e-103	224/231	96	2/231	0	Plus	Plus	Unassignment												Filter: Query Coverage >= 85, Identity Percentage >= 85
denovo94	347	1	347	100	Phaseoleae environmental sample clone Elev_18S_756 18S ribosomal RNA gene, partial sequence	0	1790	1424	1770	19.3855	569	1e-158	337/350	96	6/350	1	Plus	Plus	Eukaryota; Viridiplantae; Streptophyta; Embryophyta; Tracheophyta; Spermatophyta; Magnoliophyta; eudicotyledons; Gunneridae; Pentapetalae; rosids; fabids; Fabales; Fabaceae; environmental samples	Phaseoleae environmental		Fabaceae		Fabales	rosids			Streptophyta	Viridiplantae	Eukaryota
denovo95	347	1	347	100	Desmodesmus sp. GM4i genes for 18S rRNA, ITS1, 5.8S rRNA, ITS2, 28S rRNA, partial and complete sequence	0	2945	1806	2149	11.6808	477	9e-131	321/350	91	9/350	2	Plus	Plus	Eukaryota; Viridiplantae; Chlorophyta; Chlorophyceae; Sphaeropleales; Scenedesmaceae; Desmodesmus; unclassified Desmodesmus	Desmodesmus sp.	Desmodesmus	Scenedesmaceae		Sphaeropleales		Chlorophyceae		Chlorophyta	Viridiplantae	Eukaryota
denovo96	347	1	236	68.0115	Desmodesmus pannonicus strain ACSSI 185 small subunit ribosomal RNA gene, partial sequence	0	1728	1412	1647	13.6574	425	3e-115	234/236	99	0/236	0	Plus	Plus	Unassignment												Filter: Query Coverage >= 85, Identity Percentage >= 85
denovo97	347	21	347	94.2363	Uncultured Pezizomycotina clone LTSP_EUKA_P4H24 18S ribosomal RNA, 18S-25/28S ribosomal RNA intergenic spacer, partial sequence	0	942	1	327	34.7134	488	4e-134	308/329	93	4/329	1	Plus	Plus	Eukaryota; Fungi; Dikarya; Ascomycota; Pezizomycotina; environmental samples	Uncultured Pezizomycotina							Pezizomycotina	Ascomycota	Fungi	Eukaryota
denovo98	347	1	347	100	Flechtneria rotunda strain BCP-SEV3VF4 18S ribosomal RNA gene, partial sequence	0	1742	1396	1742	19.9196	592	3e-165	340/349	97	4/349	1	Plus	Plus	Eukaryota; Viridiplantae; Chlorophyta; Chlorophyceae; Sphaeropleales; Scenedesmaceae; Flechtneria	Flechtneria rotunda		Scenedesmaceae		Sphaeropleales		Chlorophyceae		Chlorophyta	Viridiplantae	Eukaryota
denovo99	347	1	347	100	Blastodinium oviforme isolate 20B 18S ribosomal RNA gene, partial sequence; internal transcribed spacer 1, 5.8S ribosomal RNA gene, and internal transcribed spacer 2, complete sequence; and 28S ribosomal RNA gene, partial sequence	0	2388	1424	1770	14.531	481	7e-132	322/351	91	8/351	2	Plus	Plus	Eukaryota; Alveolata; Dinophyceae; Blastodiniales; Blastodinium	Blastodinium oviforme	Blastodinium			Blastodiniales		Dinophyceae				Eukaryota
denovo100	347	1	243	70.0288	Uncultured eukaryote gene for 18S ribosomal RNA, partial sequence, clone: B21_ps_10	0	1287	987	1229	18.8811	438	4e-119	241/243	99	0/243	0	Plus	Plus	Unassignment												Filter: Query Coverage >= 85, Identity Percentage >= 85
denovo101	347	1	347	100	Desmodesmus sp. GM4i genes for 18S rRNA, ITS1, 5.8S rRNA, ITS2, 28S rRNA, partial and complete sequence	0	2945	1806	2151	11.7487	473	1e-129	325/355	91	17/355	4	Plus	Plus	Eukaryota; Viridiplantae; Chlorophyta; Chlorophyceae; Sphaeropleales; Scenedesmaceae; Desmodesmus; unclassified Desmodesmus	Desmodesmus sp.	Desmodesmus	Scenedesmaceae		Sphaeropleales		Chlorophyceae		Chlorophyta	Viridiplantae	Eukaryota
denovo102	347	1	238	68.5879	Uncultured eukaryote clone BZDM-161 18S ribosomal RNA gene, partial sequence	0	519	269	506	45.8574	418	6e-113	234/238	98	0/238	0	Plus	Plus	Unassignment												Filter: Query Coverage >= 85, Identity Percentage >= 85
denovo103	347	1	236	68.0115	Desmodesmus pannonicus strain ACSSI 185 small subunit ribosomal RNA gene, partial sequence	0	1728	1412	1647	13.6574	431	7e-117	235/236	99	0/236	0	Plus	Plus	Unassignment												Filter: Query Coverage >= 85, Identity Percentage >= 85
denovo104	347	1	347	100	Leptosphaeria maculans brassicae jn3_SuperContig_19 complete sequence	0	1186800	1105875	1105529	0.0292383	636	1e-178	346/347	99	0/347	0	Plus	Minus	Eukaryota; Fungi; Dikarya; Ascomycota; Pezizomycotina; Dothideomycetes; Pleosporomycetidae; Pleosporales; Pleosporineae; Leptosphaeriaceae; Leptosphaeria; Leptosphaeria maculans species complex	Leptosphaeria maculans	Leptosphaeria	Leptosphaeriaceae	Pleosporineae	Pleosporales	Pleosporomycetidae	Dothideomycetes	Pezizomycotina	Ascomycota	Fungi	Eukaryota
denovo105	347	1	236	68.0115	Desmodesmus pannonicus strain ACSSI 185 small subunit ribosomal RNA gene, partial sequence	0	1728	1412	1647	13.6574	431	7e-117	235/236	99	0/236	0	Plus	Plus	Unassignment												Filter: Query Coverage >= 85, Identity Percentage >= 85
denovo106	347	1	347	100	Euglypha tuberculata 18S rRNA gene, strain Millstream	0	1815	1438	1784	19.1185	619	1e-173	343/347	98	0/347	0	Plus	Plus	Eukaryota; Rhizaria; Cercozoa; Imbricatea; Silicofilosea; Euglyphida; Euglyphidae; Euglypha	Euglypha tuberculata	Euglypha	Euglyphidae		Euglyphida						Eukaryota
denovo107	347	1	233	67.147	Desmodesmus pannonicus strain ACSSI 185 small subunit ribosomal RNA gene, partial sequence	0	1728	1412	1644	13.4838	420	2e-113	231/233	99	0/233	0	Plus	Plus	Unassignment												Filter: Query Coverage >= 85, Identity Percentage >= 85
denovo108	347	1	347	100	Lagenidium deciduum isolate F10-KC59 18S ribosomal RNA gene, partial sequence; internal transcribed spacer 1, 5.8S ribosomal RNA gene, and internal transcribed spacer 2, complete sequence; and 28S ribosomal RNA gene, partial sequence	0	4027	1416	1765	8.69133	466	2e-127	321/353	90	9/353	2	Plus	Plus	Eukaryota; Stramenopiles; Oomycetes; Lagenidiales; Lagenidiaceae; Lagenidium	Lagenidium deciduum	Lagenidium	Lagenidiaceae		Lagenidiales						Eukaryota
denovo109	347	1	347	100	Phaseoleae environmental sample clone Elev_18S_756 18S ribosomal RNA gene, partial sequence	0	1790	1424	1769	19.3296	490	1e-134	325/352	92	11/352	3	Plus	Plus	Eukaryota; Viridiplantae; Streptophyta; Embryophyta; Tracheophyta; Spermatophyta; Magnoliophyta; eudicotyledons; Gunneridae; Pentapetalae; rosids; fabids; Fabales; Fabaceae; environmental samples	Phaseoleae environmental		Fabaceae		Fabales	rosids			Streptophyta	Viridiplantae	Eukaryota
denovo110	347	1	346	99.7118	Dictyosphaerium sp. CCALA 335 18S ribosomal RNA gene, partial sequence; internal transcribed spacer 1, 5.8S ribosomal RNA gene, and internal transcribed spacer 2, complete sequence; and 28S ribosomal RNA gene, partial sequence	0	2435	1403	1748	14.2094	529	2e-146	329/349	94	6/349	1	Plus	Plus	Eukaryota; Viridiplantae; Chlorophyta; Trebouxiophyceae; Trebouxiophyceae incertae sedis; Dictyosphaerium; unclassified Dictyosphaerium	Dictyosphaerium sp.	Dictyosphaerium					Trebouxiophyceae		Chlorophyta	Viridiplantae	Eukaryota
denovo111	347	1	347	100	Desmodesmus sp. GM4i genes for 18S rRNA, ITS1, 5.8S rRNA, ITS2, 28S rRNA, partial and complete sequence	0	2945	1806	2150	11.7148	496	2e-136	323/349	92	6/349	1	Plus	Plus	Eukaryota; Viridiplantae; Chlorophyta; Chlorophyceae; Sphaeropleales; Scenedesmaceae; Desmodesmus; unclassified Desmodesmus	Desmodesmus sp.	Desmodesmus	Scenedesmaceae		Sphaeropleales		Chlorophyceae		Chlorophyta	Viridiplantae	Eukaryota
denovo112	347	1	347	100	Uncultured eukaryote clone Elev_18S_6131 18S ribosomal RNA gene, partial sequence	0	1780	1413	1763	19.7191	457	1e-124	321/355	90	12/355	3	Plus	Plus	Eukaryota; Viridiplantae; Chlorophyta; Chlorophyceae; Chlamydomonadales; Dunaliellaceae; environmental samples	Uncultured eukaryote		Dunaliellaceae		Chlamydomonadales		Chlorophyceae		Chlorophyta	Viridiplantae	Eukaryota
denovo113	347	1	288	82.9971	Octotrocha speciosa isolate R8 18S ribosomal RNA gene, partial sequence	0	1698	1376	1661	16.8433	425	3e-115	272/291	93	8/291	2	Plus	Plus	Unassignment												Filter: Query Coverage >= 85, Identity Percentage >= 85
denovo114	347	1	347	100	Uncultured dinoflagellate clone ESS270706.070 18S ribosomal RNA gene, partial sequence	0	1793	1420	1761	19.0742	470	2e-128	317/347	91	5/347	1	Plus	Plus	Eukaryota; Alveolata; Dinophyceae; environmental samples	Uncultured dinoflagellate						Dinophyceae				Eukaryota
denovo115	347	1	347	100	Chasechloa madagascariensis genomic DNA containing ETS-18S-ITS1-5.8S-ITS2-26S region, specimen voucher J.M. Bosser 19160 (P)	0	6726	2248	2597	5.20369	549	2e-152	333/350	95	3/350	0	Plus	Plus	Eukaryota; Viridiplantae; Streptophyta; Embryophyta; Tracheophyta; Spermatophyta; Magnoliophyta; Liliopsida; Poales; Poaceae; PACMAD clade; Panicoideae; Paspaleae; Paspalinae; Chasechloa	Chasechloa madagascariensis		Poaceae		Poales		Liliopsida		Streptophyta	Viridiplantae	Eukaryota
denovo116	347	1	347	100	Invertebrate environmental sample clone C03 small subunit ribosomal RNA gene, partial sequence	0	1769	1420	1768	19.7287	466	2e-127	322/354	90	12/354	3	Plus	Plus	Eukaryota; Metazoa; environmental samples	Invertebrate environmental									Metazoa	Eukaryota
denovo117	347	1	237	68.2997	Brachionus calyciflorus isolate AP2 small subunit ribosomal RNA gene, partial sequence	0	1800	1425	1661	13.1667	422	4e-114	234/237	98	0/237	0	Plus	Plus	Unassignment												Filter: Query Coverage >= 85, Identity Percentage >= 85
denovo118	347	1	347	100	Uncultured fungus clone ESS220206.038 18S ribosomal RNA gene, partial sequence	0	1789	1421	1767	19.3963	453	2e-123	319/353	90	12/353	3	Plus	Plus	Eukaryota; Fungi; environmental samples	Uncultured fungus									Fungi	Eukaryota
denovo119	347	1	347	100	Heterochlamydomonas sp. WJT66VFNP31 18S ribosomal RNA gene, partial sequence	0	736	386	730	46.875	540	1e-149	331/349	94	6/349	1	Plus	Plus	Eukaryota; Viridiplantae; Chlorophyta; Chlorophyceae; Chlamydomonadales; Chlamydomonadales incertae sedis; Heterochlamydomonas	Heterochlamydomonas sp.	Heterochlamydomonas			Chlamydomonadales		Chlorophyceae		Chlorophyta	Viridiplantae	Eukaryota
denovo120	347	1	347	100	Uncultured eukaryote gene for 18S rRNA, partial sequence, clone: AS_K_2013Jan_96	0	1732	1379	1725	20.0346	597	7e-167	340/348	97	2/348	0	Plus	Plus	Eukaryota; environmental samples	Uncultured eukaryote										Eukaryota
denovo121	347	1	347	100	Desmodesmus insignis strain JNU24 18S ribosomal RNA gene, partial sequence; internal transcribed spacer 1, 5.8S ribosomal RNA gene, and internal transcribed spacer 2, complete sequence; and 28S ribosomal RNA gene, partial sequence	0	2854	1869	2215	12.1584	442	3e-120	318/354	89	14/354	3	Plus	Plus	Eukaryota; Viridiplantae; Chlorophyta; Chlorophyceae; Sphaeropleales; Scenedesmaceae; Desmodesmus	Desmodesmus insignis	Desmodesmus	Scenedesmaceae		Sphaeropleales		Chlorophyceae		Chlorophyta	Viridiplantae	Eukaryota
denovo122	347	1	347	100	Uncultured ciliate gene for 18S rRNA, partial sequence, clone: JH_05_DIA	0	1728	1379	1725	20.081	630	7e-177	345/347	99	0/347	0	Plus	Plus	Eukaryota; Alveolata; Ciliophora; environmental samples	Uncultured ciliate										Eukaryota
denovo123	347	1	347	100	Dictyosphaerium sp. CCALA 335 18S ribosomal RNA gene, partial sequence; internal transcribed spacer 1, 5.8S ribosomal RNA gene, and internal transcribed spacer 2, complete sequence; and 28S ribosomal RNA gene, partial sequence	0	2435	1403	1749	14.2505	536	1e-148	331/350	94	6/350	1	Plus	Plus	Eukaryota; Viridiplantae; Chlorophyta; Trebouxiophyceae; Trebouxiophyceae incertae sedis; Dictyosphaerium; unclassified Dictyosphaerium	Dictyosphaerium sp.	Dictyosphaerium					Trebouxiophyceae		Chlorophyta	Viridiplantae	Eukaryota
denovo124	347	1	347	100	Brachionus plicatilis 18S ribosomal RNA gene, partial sequence	0	1759	1406	1754	19.8408	621	4e-174	345/349	98	2/349	0	Plus	Plus	Eukaryota; Metazoa; Lophotrochozoa; Rotifera; Monogononta; Pseudotrocha; Ploima; Brachionidae; Brachionus	Brachionus plicatilis	Brachionus	Brachionidae		Ploima		Monogononta		Rotifera	Metazoa	Eukaryota
denovo125	347	1	347	100	Desmodesmus sp. GM4i genes for 18S rRNA, ITS1, 5.8S rRNA, ITS2, 28S rRNA, partial and complete sequence	0	2945	1806	2149	11.6808	499	2e-137	324/349	92	7/349	2	Plus	Plus	Eukaryota; Viridiplantae; Chlorophyta; Chlorophyceae; Sphaeropleales; Scenedesmaceae; Desmodesmus; unclassified Desmodesmus	Desmodesmus sp.	Desmodesmus	Scenedesmaceae		Sphaeropleales		Chlorophyceae		Chlorophyta	Viridiplantae	Eukaryota
denovo126	347	1	347	100	Uncultured eukaryote gene for 18S rRNA, partial sequence, clone: AD_Mclone40	0	1795	1423	1785	20.2228	468	5e-128	330/364	90	18/364	4	Plus	Plus	Eukaryota; environmental samples	Uncultured eukaryote										Eukaryota
denovo127	347	1	347	100	Phaseoleae environmental sample clone Elev_18S_756 18S ribosomal RNA gene, partial sequence	0	1790	1424	1770	19.3855	514	7e-142	327/350	93	6/350	1	Plus	Plus	Eukaryota; Viridiplantae; Streptophyta; Embryophyta; Tracheophyta; Spermatophyta; Magnoliophyta; eudicotyledons; Gunneridae; Pentapetalae; rosids; fabids; Fabales; Fabaceae; environmental samples	Phaseoleae environmental		Fabaceae		Fabales	rosids			Streptophyta	Viridiplantae	Eukaryota
denovo128	347	1	347	100	Uncultured eukaryote gene for 18S rRNA, partial sequence, clone: AD_S14clone30	0	1764	1396	1744	19.7846	449	2e-122	317/352	90	8/352	2	Plus	Plus	Eukaryota; environmental samples	Uncultured eukaryote										Eukaryota
denovo129	347	1	236	68.0115	Heterocypris sp. Korea 18S ribosomal RNA gene, partial sequence	0	1604	1321	1556	14.7132	425	3e-115	234/236	99	0/236	0	Plus	Plus	Unassignment												Filter: Query Coverage >= 85, Identity Percentage >= 85
denovo130	347	1	347	100	Uncultured eukaryote gene for 18S rRNA, partial sequence, clone: AD_Mclone40	0	1795	1423	1779	19.8886	457	1e-124	327/362	90	20/362	5	Plus	Plus	Eukaryota; environmental samples	Uncultured eukaryote										Eukaryota
denovo131	347	1	347	100	Desmodesmus sp. GM4i genes for 18S rRNA, ITS1, 5.8S rRNA, ITS2, 28S rRNA, partial and complete sequence	0	2945	1806	2151	11.7487	484	5e-133	320/348	91	3/348	0	Plus	Plus	Eukaryota; Viridiplantae; Chlorophyta; Chlorophyceae; Sphaeropleales; Scenedesmaceae; Desmodesmus; unclassified Desmodesmus	Desmodesmus sp.	Desmodesmus	Scenedesmaceae		Sphaeropleales		Chlorophyceae		Chlorophyta	Viridiplantae	Eukaryota
denovo132	347	1	346	99.7118	Invertebrate environmental sample clone C01 small subunit ribosomal RNA gene, partial sequence	0	1717	1364	1709	20.1514	601	5e-168	339/346	97	0/346	0	Plus	Plus	Eukaryota; Metazoa; environmental samples	Invertebrate environmental									Metazoa	Eukaryota
denovo133	347	1	347	100	Desmodesmus sp. GM4i genes for 18S rRNA, ITS1, 5.8S rRNA, ITS2, 28S rRNA, partial and complete sequence	0	2945	1806	2152	11.7827	586	1e-163	337/347	97	0/347	0	Plus	Plus	Eukaryota; Viridiplantae; Chlorophyta; Chlorophyceae; Sphaeropleales; Scenedesmaceae; Desmodesmus; unclassified Desmodesmus	Desmodesmus sp.	Desmodesmus	Scenedesmaceae		Sphaeropleales		Chlorophyceae		Chlorophyta	Viridiplantae	Eukaryota
denovo134	347	1	347	100	Lagenidium deciduum isolate F10-KC59 18S ribosomal RNA gene, partial sequence; internal transcribed spacer 1, 5.8S ribosomal RNA gene, and internal transcribed spacer 2, complete sequence; and 28S ribosomal RNA gene, partial sequence	0	4027	1416	1765	8.69133	483	2e-132	324/353	91	9/353	2	Plus	Plus	Eukaryota; Stramenopiles; Oomycetes; Lagenidiales; Lagenidiaceae; Lagenidium	Lagenidium deciduum	Lagenidium	Lagenidiaceae		Lagenidiales						Eukaryota
denovo135	347	1	347	100	Amoeboaphelidium sp. PML-2014 isolate FD01 18S ribosomal RNA gene, partial sequence; internal transcribed spacer 1, 5.8S ribosomal RNA gene, and internal transcribed spacer 2, complete sequence; and 28S ribosomal RNA gene, partial sequence	0	4667	1902	2246	7.39233	556	1e-154	335/350	95	8/350	2	Plus	Plus	Eukaryota; Aphelidea; Amoeboaphelidium	Amoeboaphelidium sp.										Eukaryota
denovo136	347	1	347	100	Plectidae sp. PDL-2005 partial 18S rRNA gene, isolated in Belgium, Ghent	0	1783	1406	1752	19.4616	603	1e-168	340/347	97	0/347	0	Plus	Plus	Eukaryota; Metazoa; Ecdysozoa; Nematoda; Chromadorea; Plectida; Plectoidea; Plectidae; unclassified Plectidae	Plectidae sp.		Plectidae				Chromadorea		Nematoda	Metazoa	Eukaryota
denovo137	347	1	347	100	Desmodesmus sp. GM4i genes for 18S rRNA, ITS1, 5.8S rRNA, ITS2, 28S rRNA, partial and complete sequence	0	2945	1806	2156	11.9185	468	5e-128	324/356	91	14/356	3	Plus	Plus	Eukaryota; Viridiplantae; Chlorophyta; Chlorophyceae; Sphaeropleales; Scenedesmaceae; Desmodesmus; unclassified Desmodesmus	Desmodesmus sp.	Desmodesmus	Scenedesmaceae		Sphaeropleales		Chlorophyceae		Chlorophyta	Viridiplantae	Eukaryota
denovo138	347	1	262	75.5043	Desmodesmus pannonicus strain ACSSI 185 small subunit ribosomal RNA gene, partial sequence	0	1728	1412	1673	15.162	440	1e-119	255/263	96	2/263	0	Plus	Plus	Unassignment												Filter: Query Coverage >= 85, Identity Percentage >= 85
denovo139	347	1	347	100	Uncultured fungus clone ESS220206.038 18S ribosomal RNA gene, partial sequence	0	1789	1421	1769	19.5081	472	4e-129	324/355	91	14/355	3	Plus	Plus	Eukaryota; Fungi; environmental samples	Uncultured fungus									Fungi	Eukaryota
denovo140	347	1	347	100	Uncultured eukaryote gene for 18S rRNA, partial sequence, clone: AD_S14clone30	0	1764	1396	1744	19.7846	483	2e-132	323/352	91	8/352	2	Plus	Plus	Eukaryota; environmental samples	Uncultured eukaryote										Eukaryota
denovo141	347	1	347	100	Albugo laibachii Nc14, mitochondrial genomic contig NODE_7_length_11606_cov_328.946655	0	11680	6173	6522	2.99658	466	2e-127	321/353	90	9/353	2	Plus	Plus	Eukaryota; Stramenopiles; Oomycetes; Albuginales; Albuginaceae; Albugo	Albugo laibachii	Albugo	Albuginaceae		Albuginales						Eukaryota
denovo142	347	1	347	100	Desmodesmus sp. GM4i genes for 18S rRNA, ITS1, 5.8S rRNA, ITS2, 28S rRNA, partial and complete sequence	0	2945	1806	2149	11.6808	560	9e-156	334/348	95	5/348	1	Plus	Plus	Eukaryota; Viridiplantae; Chlorophyta; Chlorophyceae; Sphaeropleales; Scenedesmaceae; Desmodesmus; unclassified Desmodesmus	Desmodesmus sp.	Desmodesmus	Scenedesmaceae		Sphaeropleales		Chlorophyceae		Chlorophyta	Viridiplantae	Eukaryota
denovo143	347	1	236	68.0115	Desmodesmus pannonicus strain ACSSI 185 small subunit ribosomal RNA gene, partial sequence	0	1728	1412	1647	13.6574	431	7e-117	235/236	99	0/236	0	Plus	Plus	Unassignment												Filter: Query Coverage >= 85, Identity Percentage >= 85
denovo144	347	1	344	99.1354	Invertebrate environmental sample clone C01 small subunit ribosomal RNA gene, partial sequence	0	1717	1364	1707	20.0349	575	3e-160	334/345	96	2/345	0	Plus	Plus	Eukaryota; Metazoa; environmental samples	Invertebrate environmental									Metazoa	Eukaryota
denovo145	347	1	347	100	Desmodesmus sp. GM4i genes for 18S rRNA, ITS1, 5.8S rRNA, ITS2, 28S rRNA, partial and complete sequence	0	2945	1806	2156	11.9185	451	5e-123	321/356	90	14/356	3	Plus	Plus	Eukaryota; Viridiplantae; Chlorophyta; Chlorophyceae; Sphaeropleales; Scenedesmaceae; Desmodesmus; unclassified Desmodesmus	Desmodesmus sp.	Desmodesmus	Scenedesmaceae		Sphaeropleales		Chlorophyceae		Chlorophyta	Viridiplantae	Eukaryota
denovo146	347	1	347	100	Amoeboaphelidium sp. PML-2014 isolate FD01 18S ribosomal RNA gene, partial sequence; internal transcribed spacer 1, 5.8S ribosomal RNA gene, and internal transcribed spacer 2, complete sequence; and 28S ribosomal RNA gene, partial sequence	0	4667	1902	2247	7.41376	545	2e-151	333/350	95	7/350	2	Plus	Plus	Eukaryota; Aphelidea; Amoeboaphelidium	Amoeboaphelidium sp.										Eukaryota
denovo147	347	1	347	100	Uncultured fungus clone GL08546_080_S072 small subunit ribosomal RNA gene, partial sequence; internal transcribed spacer 1, 5.8S ribosomal RNA gene, and internal transcribed spacer 2, complete sequence; and large subunit ribosomal RNA gene, partial sequence	0	1218	256	602	28.4893	553	1e-153	331/347	95	0/347	0	Plus	Plus	Eukaryota; Fungi; environmental samples	Uncultured fungus									Fungi	Eukaryota
denovo148	347	1	347	100	Uncultured chlorophyte clone G24 18S small subunit ribosomal RNA gene, partial sequence	0	1769	1421	1763	19.3895	518	5e-143	327/349	93	8/349	2	Plus	Plus	Eukaryota; Viridiplantae; Chlorophyta; environmental samples	Uncultured chlorophyte								Chlorophyta	Viridiplantae	Eukaryota
denovo149	347	1	347	100	Coleps sp. small subunit 16S-like rRNA	0	1776	1397	1746	19.7072	460	9e-126	321/354	90	11/354	3	Plus	Plus	Eukaryota; Alveolata; Ciliophora; Intramacronucleata; Prostomatea; Prorodontida; Colepidae; Coleps	Coleps sp.	Coleps	Colepidae		Prorodontida		Prostomatea	Intramacronucleata			Eukaryota
denovo150	347	1	347	100	Desmodesmus opoliensis genes for 18S rRNA, ITS1, 5.8S rRNA, ITS2, 28S rRNA, partial and complete sequence, strain: GS2k	0	1486	509	853	23.2167	512	2e-141	326/349	93	6/349	1	Plus	Plus	Eukaryota; Viridiplantae; Chlorophyta; Chlorophyceae; Sphaeropleales; Scenedesmaceae; Desmodesmus	Desmodesmus opoliensis	Desmodesmus	Scenedesmaceae		Sphaeropleales		Chlorophyceae		Chlorophyta	Viridiplantae	Eukaryota
denovo151	347	1	236	68.0115	Desmodesmus pannonicus strain ACSSI 185 small subunit ribosomal RNA gene, partial sequence	0	1728	1412	1647	13.6574	436	2e-118	236/236	100	0/236	0	Plus	Plus	Unassignment												Filter: Query Coverage >= 85, Identity Percentage >= 85
denovo152	347	1	347	100	Invertebrate environmental sample clone C01 small subunit ribosomal RNA gene, partial sequence	0	1717	1364	1709	20.1514	462	3e-126	322/354	90	15/354	4	Plus	Plus	Eukaryota; Metazoa; environmental samples	Invertebrate environmental									Metazoa	Eukaryota
denovo153	347	1	347	100	Amoeboaphelidium sp. PML-2014 isolate FD01 18S ribosomal RNA gene, partial sequence; internal transcribed spacer 1, 5.8S ribosomal RNA gene, and internal transcribed spacer 2, complete sequence; and 28S ribosomal RNA gene, partial sequence	0	4667	1902	2247	7.41376	518	5e-143	327/349	93	5/349	1	Plus	Plus	Eukaryota; Aphelidea; Amoeboaphelidium	Amoeboaphelidium sp.										Eukaryota
denovo154	347	1	201	57.9251	Gymnodinium fuscum strain LO228-109 18S ribosomal RNA gene, partial sequence	0	1222	1014	1213	16.3666	315	7e-82	191/201	95	1/201	0	Plus	Plus	Unassignment												Filter: Query Coverage >= 85, Identity Percentage >= 85
denovo155	347	1	347	100	Amoeboaphelidium sp. PML-2014 isolate FD01 18S ribosomal RNA gene, partial sequence; internal transcribed spacer 1, 5.8S ribosomal RNA gene, and internal transcribed spacer 2, complete sequence; and 28S ribosomal RNA gene, partial sequence	0	4667	1902	2248	7.43518	453	2e-123	318/352	90	10/352	2	Plus	Plus	Eukaryota; Aphelidea; Amoeboaphelidium	Amoeboaphelidium sp.										Eukaryota
denovo156	347	1	347	100	Uncultured Chytridiomycota clone T5P1AeH09 18S ribosomal RNA gene, partial sequence	0	1767	1418	1764	19.6378	520	1e-143	327/349	93	4/349	1	Plus	Plus	Eukaryota; Fungi; Chytridiomycota; environmental samples	Uncultured Chytridiomycota								Chytridiomycota	Fungi	Eukaryota
denovo157	347	1	344	99.1354	Invertebrate environmental sample clone C01 small subunit ribosomal RNA gene, partial sequence	0	1717	1364	1707	20.0349	531	7e-147	327/346	94	4/346	1	Plus	Plus	Eukaryota; Metazoa; environmental samples	Invertebrate environmental									Metazoa	Eukaryota
denovo158	347	1	346	99.7118	Invertebrate environmental sample clone C01 small subunit ribosomal RNA gene, partial sequence	0	1717	1364	1709	20.1514	601	5e-168	339/346	97	0/346	0	Plus	Plus	Eukaryota; Metazoa; environmental samples	Invertebrate environmental									Metazoa	Eukaryota
denovo159	347	1	345	99.4236	Uncultured eukaryote clone KRL01E29 18S ribosomal RNA gene, partial sequence	0	1795	1426	1771	19.2758	532	2e-147	330/349	94	7/349	2	Plus	Plus	Eukaryota; environmental samples	Uncultured eukaryote										Eukaryota
denovo160	347	1	347	100	Desmodesmus sp. GM4i genes for 18S rRNA, ITS1, 5.8S rRNA, ITS2, 28S rRNA, partial and complete sequence	0	2945	1806	2150	11.7148	496	2e-136	323/349	92	6/349	1	Plus	Plus	Eukaryota; Viridiplantae; Chlorophyta; Chlorophyceae; Sphaeropleales; Scenedesmaceae; Desmodesmus; unclassified Desmodesmus	Desmodesmus sp.	Desmodesmus	Scenedesmaceae		Sphaeropleales		Chlorophyceae		Chlorophyta	Viridiplantae	Eukaryota
denovo161	347	1	346	99.7118	Uncultured Chytridiomycota clone T5P1AeH09 18S ribosomal RNA gene, partial sequence	0	1767	1418	1764	19.6378	468	5e-128	320/351	91	9/351	2	Plus	Plus	Eukaryota; Fungi; Chytridiomycota; environmental samples	Uncultured Chytridiomycota								Chytridiomycota	Fungi	Eukaryota
denovo162	347	1	347	100	Uncultured Chytridiomycota clone T5P1AeH09 18S ribosomal RNA gene, partial sequence	0	1767	1418	1764	19.6378	503	1e-138	325/350	92	6/350	1	Plus	Plus	Eukaryota; Fungi; Chytridiomycota; environmental samples	Uncultured Chytridiomycota								Chytridiomycota	Fungi	Eukaryota
denovo163	347	1	347	100	Uncultured eukaryote gene for 18S rRNA, partial sequence, clone: AD_S14clone05	0	1748	1381	1726	19.7941	540	1e-149	332/350	94	7/350	2	Plus	Plus	Eukaryota; environmental samples	Uncultured eukaryote										Eukaryota
denovo164	347	1	241	69.4524	Desmodesmus pannonicus strain ACSSI 185 small subunit ribosomal RNA gene, partial sequence	0	1728	1412	1652	13.9468	435	5e-118	239/241	99	0/241	0	Plus	Plus	Unassignment												Filter: Query Coverage >= 85, Identity Percentage >= 85
denovo165	347	1	347	100	Desmodesmus insignis strain JNU24 18S ribosomal RNA gene, partial sequence; internal transcribed spacer 1, 5.8S ribosomal RNA gene, and internal transcribed spacer 2, complete sequence; and 28S ribosomal RNA gene, partial sequence	0	2854	1869	2237	12.9292	440	1e-119	329/369	89	22/369	5	Plus	Plus	Eukaryota; Viridiplantae; Chlorophyta; Chlorophyceae; Sphaeropleales; Scenedesmaceae; Desmodesmus	Desmodesmus insignis	Desmodesmus	Scenedesmaceae		Sphaeropleales		Chlorophyceae		Chlorophyta	Viridiplantae	Eukaryota
denovo166	347	1	347	100	Amoeboaphelidium sp. PML-2014 isolate FD01 18S ribosomal RNA gene, partial sequence; internal transcribed spacer 1, 5.8S ribosomal RNA gene, and internal transcribed spacer 2, complete sequence; and 28S ribosomal RNA gene, partial sequence	0	4667	1902	2246	7.39233	551	5e-153	333/349	95	6/349	1	Plus	Plus	Eukaryota; Aphelidea; Amoeboaphelidium	Amoeboaphelidium sp.										Eukaryota
denovo167	347	1	347	100	Nucleariidae environmental sample clone Elev_18S_563 18S ribosomal RNA gene, partial sequence	0	1789	1423	1770	19.4522	459	3e-125	318/351	90	7/351	1	Plus	Plus	Eukaryota; Nucleariidae and Fonticula group; Nucleariidae; environmental samples	Nucleariidae environmental		Nucleariidae								Eukaryota
denovo168	347	1	347	100	Microdiaphanosoma arcuatum 18S small subunit ribosomal RNA gene, partial sequence	0	1772	1398	1747	19.7517	455	4e-124	322/356	90	15/356	4	Plus	Plus	Eukaryota; Alveolata; Ciliophora; Intramacronucleata; Colpodea; Bryometopida; Kreyellidae; Microdiaphanosoma	Microdiaphanosoma arcuatum	Microdiaphanosoma	Kreyellidae		Bryometopida		Colpodea	Intramacronucleata			Eukaryota
denovo169	347	1	236	68.0115	Desmodesmus pannonicus strain ACSSI 185 small subunit ribosomal RNA gene, partial sequence	0	1728	1412	1647	13.6574	425	3e-115	234/236	99	0/236	0	Plus	Plus	Unassignment												Filter: Query Coverage >= 85, Identity Percentage >= 85
denovo170	347	1	236	68.0115	Heterocypris sp. Korea 18S ribosomal RNA gene, partial sequence	0	1604	1321	1556	14.7132	425	3e-115	234/236	99	0/236	0	Plus	Plus	Unassignment												Filter: Query Coverage >= 85, Identity Percentage >= 85
denovo171	341	1	341	100	Spathidium stammeri isolate AP17 small subunit ribosomal RNA gene, partial sequence	0	1642	1298	1638	20.7674	608	3e-170	338/342	98	2/342	0	Plus	Plus	Eukaryota; Alveolata; Ciliophora; Intramacronucleata; Litostomatea; Haptoria; Haptorida; Spathidiidae; Spathidium	Spathidium stammeri	Spathidium	Spathidiidae		Haptorida	Haptoria	Litostomatea	Intramacronucleata			Eukaryota
denovo172	341	1	253	74.1935	Phascolodon vorticella small subunit ribosomal RNA gene, partial sequence	0	1720	1360	1612	14.7093	440	1e-119	249/254	98	2/254	0	Plus	Plus	Unassignment												Filter: Query Coverage >= 85, Identity Percentage >= 85
denovo173	341	1	341	100	Nucleariidae environmental sample clone Elev_18S_563 18S ribosomal RNA gene, partial sequence	0	1789	1423	1762	19.005	556	1e-154	331/344	96	7/344	2	Plus	Plus	Eukaryota; Nucleariidae and Fonticula group; Nucleariidae; environmental samples	Nucleariidae environmental		Nucleariidae								Eukaryota
denovo174	341	1	341	100	Uncultured eukaryote gene for 18S rRNA, partial sequence, clone: AD_Kclone12	0	1778	1403	1744	19.2351	508	3e-140	323/345	93	7/345	2	Plus	Plus	Eukaryota; environmental samples	Uncultured eukaryote										Eukaryota
denovo175	341	1	341	100	Uncultured eukaryote gene for 18S rRNA, partial sequence, clone: AD_Nclone53	0	1748	1381	1722	19.5652	475	3e-130	317/345	91	7/345	2	Plus	Plus	Eukaryota; environmental samples	Uncultured eukaryote										Eukaryota
denovo176	341	1	341	100	Desmodesmus sp. GM4i genes for 18S rRNA, ITS1, 5.8S rRNA, ITS2, 28S rRNA, partial and complete sequence	0	2945	1806	2147	11.6129	431	7e-117	314/350	89	17/350	4	Plus	Plus	Eukaryota; Viridiplantae; Chlorophyta; Chlorophyceae; Sphaeropleales; Scenedesmaceae; Desmodesmus; unclassified Desmodesmus	Desmodesmus sp.	Desmodesmus	Scenedesmaceae		Sphaeropleales		Chlorophyceae		Chlorophyta	Viridiplantae	Eukaryota
denovo177	341	1	341	100	Uncultured cryptophyte clone WLB95.72 18S ribosomal RNA gene, partial sequence	0	800	436	776	42.625	558	3e-155	329/342	96	2/342	0	Plus	Plus	Eukaryota; Cryptophyta; environmental samples	Uncultured cryptophyte						Cryptophyta				Eukaryota
denovo178	341	1	341	100	Desmodesmus abundans strain LRB-CO801 18S ribosomal RNA gene, partial sequence	0	1230	855	1193	27.561	440	1e-119	312/346	90	12/346	3	Plus	Plus	Eukaryota; Viridiplantae; Chlorophyta; Chlorophyceae; Sphaeropleales; Scenedesmaceae; Desmodesmus	Desmodesmus abundans	Desmodesmus	Scenedesmaceae		Sphaeropleales		Chlorophyceae		Chlorophyta	Viridiplantae	Eukaryota
denovo179	341	1	237	69.5015	Uncultured eukaryote gene for 18S ribosomal RNA, partial sequence, clone: 4-EukFinL	0	749	394	630	31.6422	422	4e-114	234/237	98	0/237	0	Plus	Plus	Unassignment												Filter: Query Coverage >= 85, Identity Percentage >= 85
denovo180	341	1	243	71.261	Uncultured eukaryote clone EUKDPK69 18S ribosomal RNA gene, partial sequence	0	1242	875	1117	19.5652	383	2e-102	233/245	95	4/245	1	Plus	Plus	Unassignment												Filter: Query Coverage >= 85, Identity Percentage >= 85
denovo181	341	1	341	100	Lagenidium sp. SLG-2014a culture-collection personal:C. Andre Levesque:LEV 6103 18S ribosomal RNA gene, partial sequence; and 5.8S ribosomal RNA genes and internal transcribed spacer 2, complete sequence; and 28S ribosomal RNA gene, partial sequence	0	3987	1408	1748	8.5528	608	3e-170	337/341	98	0/341	0	Plus	Plus	Eukaryota; Stramenopiles; Oomycetes; Lagenidiales; Lagenidiaceae; Lagenidium	Lagenidium sp.	Lagenidium	Lagenidiaceae		Lagenidiales						Eukaryota
denovo182	341	1	341	100	Desmodesmus insignis strain JNU24 18S ribosomal RNA gene, partial sequence; internal transcribed spacer 1, 5.8S ribosomal RNA gene, and internal transcribed spacer 2, complete sequence; and 28S ribosomal RNA gene, partial sequence	0	2854	1869	2216	12.1934	453	1e-123	321/354	90	19/354	5	Plus	Plus	Eukaryota; Viridiplantae; Chlorophyta; Chlorophyceae; Sphaeropleales; Scenedesmaceae; Desmodesmus	Desmodesmus insignis	Desmodesmus	Scenedesmaceae		Sphaeropleales		Chlorophyceae		Chlorophyta	Viridiplantae	Eukaryota
denovo183	341	1	341	100	Heterocypris sp. Korea 1 18S ribosomal RNA gene, partial sequence	0	755	405	745	45.1656	592	3e-165	335/342	97	2/342	0	Plus	Plus	Eukaryota; Metazoa; Ecdysozoa; Arthropoda; Crustacea; Ostracoda; Podocopa; Podocopida; Cypridocopina; Cypridoidea; Cyprididae; Heterocypris	Heterocypris sp.	Heterocypris	Cyprididae	Cypridocopina	Podocopida	Podocopa	Ostracoda	Crustacea	Arthropoda	Metazoa	Eukaryota
denovo184	341	1	341	100	Uncultured ichthyosporean clone AY2009D4 18S ribosomal RNA gene, internal transcribed spacer 1, 5.8S ribosomal RNA gene, and internal transcribed spacer 2, complete sequence; and 28S ribosomal RNA gene, partial sequence	0	2606	1391	1733	13.1619	488	4e-134	321/347	92	10/347	2	Plus	Plus	Eukaryota; Ichthyosporea; environmental samples	Uncultured ichthyosporean						Ichthyosporea				Eukaryota
denovo185	341	147	287	41.349	Dinema sulcatum small subunit ribosomal RNA gene, partial sequence	0	2615	2344	2483	5.35373	198	8e-47	130/141	92	1/141	0	Plus	Plus	Unassignment												Filter: Query Coverage >= 85, Identity Percentage >= 85
denovo186	341	1	341	100	Uncultured eukaryote gene for 18S rRNA, partial sequence, clone: AD_S14clone30	0	1764	1396	1736	19.3311	586	1e-163	335/343	97	4/343	1	Plus	Plus	Eukaryota; environmental samples	Uncultured eukaryote										Eukaryota
denovo187	341	1	341	100	Uncultured eukaryote isolate A1_E037 18S ribosomal RNA gene, partial sequence	0	1182	840	1175	28.4264	414	7e-112	305/343	88	9/343	2	Plus	Plus	Eukaryota; environmental samples	Uncultured eukaryote										Eukaryota
denovo188	341	1	236	69.2082	Desmodesmus pannonicus strain ACSSI 185 small subunit ribosomal RNA gene, partial sequence	0	1728	1412	1647	13.6574	431	7e-117	235/236	99	0/236	0	Plus	Plus	Unassignment												Filter: Query Coverage >= 85, Identity Percentage >= 85
denovo189	341	1	341	100	Pseudodifflugia cf. gracilis 18S rRNA gene	0	1798	1425	1759	18.6318	475	3e-130	317/344	92	12/344	3	Plus	Plus	Eukaryota; Rhizaria; Cercozoa; Thecofilosea; Pseudodifflugiidae; Pseudodifflugia	Pseudodifflugia cf.	Pseudodifflugia	Pseudodifflugiidae								Eukaryota
denovo190	341	89	341	74.1935	Acutodesmus deserticola isolate SM5_3 18S ribosomal RNA gene, partial sequence; internal transcribed spacer 1, 5.8S ribosomal RNA gene, and internal transcribed spacer 2, complete sequence; and 28S ribosomal RNA gene, partial sequence	0	1193	45	297	21.207	285	6e-73	227/260	87	14/260	5	Plus	Plus	Unassignment												Filter: Query Coverage >= 85, Identity Percentage >= 85
denovo191	341	1	341	100	Woodruffides metabolicus 18S ribosomal RNA gene, partial sequence; macronuclear	0	1722	1378	1711	19.3961	446	2e-121	315/347	90	19/347	5	Plus	Plus	Eukaryota; Alveolata; Ciliophora; Intramacronucleata; Colpodea; Cyrtolophosidida; Woodruffiidae; Woodruffides	Woodruffides metabolicus		Woodruffiidae		Cyrtolophosidida		Colpodea	Intramacronucleata			Eukaryota
denovo192	341	1	261	76.5396	Invertebrate environmental sample clone C01 small subunit ribosomal RNA gene, partial sequence	0	1717	1364	1624	15.2009	438	4e-119	253/261	96	0/261	0	Plus	Plus	Unassignment												Filter: Query Coverage >= 85, Identity Percentage >= 85
denovo193	341	1	236	69.2082	Desmodesmus pannonicus strain ACSSI 185 small subunit ribosomal RNA gene, partial sequence	0	1728	1412	1647	13.6574	425	3e-115	234/236	99	0/236	0	Plus	Plus	Unassignment												Filter: Query Coverage >= 85, Identity Percentage >= 85
denovo194	341	1	242	70.9677	Uncultured ciliate clone AE02 18S ribosomal RNA gene, partial sequence	0	582	249	490	41.5808	420	2e-113	237/242	97	0/242	0	Plus	Plus	Unassignment												Filter: Query Coverage >= 85, Identity Percentage >= 85
denovo195	341	1	341	100	Uncultured eukaryote gene for 18S rRNA, partial sequence, clone: AD_Mclone40	0	1795	1423	1763	18.9972	580	7e-162	333/342	97	2/342	0	Plus	Plus	Eukaryota; environmental samples	Uncultured eukaryote										Eukaryota
denovo196	341	1	341	100	Desmodesmus sp. GM4i genes for 18S rRNA, ITS1, 5.8S rRNA, ITS2, 28S rRNA, partial and complete sequence	0	2945	1806	2146	11.5789	608	3e-170	338/342	98	2/342	0	Plus	Plus	Eukaryota; Viridiplantae; Chlorophyta; Chlorophyceae; Sphaeropleales; Scenedesmaceae; Desmodesmus; unclassified Desmodesmus	Desmodesmus sp.	Desmodesmus	Scenedesmaceae		Sphaeropleales		Chlorophyceae		Chlorophyta	Viridiplantae	Eukaryota
denovo197	341	1	236	69.2082	Desmodesmus pannonicus strain ACSSI 185 small subunit ribosomal RNA gene, partial sequence	0	1728	1412	1647	13.6574	431	7e-117	235/236	99	0/236	0	Plus	Plus	Unassignment												Filter: Query Coverage >= 85, Identity Percentage >= 85
denovo198	341	1	241	70.6745	Desmodesmus pannonicus strain ACSSI 185 small subunit ribosomal RNA gene, partial sequence	0	1728	1412	1652	13.9468	429	3e-116	238/241	98	0/241	0	Plus	Plus	Unassignment												Filter: Query Coverage >= 85, Identity Percentage >= 85
denovo199	341	105	341	69.5015	Desmodesmus sp. FW-2017 18S ribosomal RNA gene, partial sequence	0	1762	1495	1730	13.3939	387	2e-103	230/239	96	5/239	2	Plus	Plus	Unassignment												Filter: Query Coverage >= 85, Identity Percentage >= 85
denovo200	341	1	341	100	Uncultured dinoflagellate clone ESS270706.070 18S ribosomal RNA gene, partial sequence	0	1793	1420	1755	18.7395	470	1e-128	313/341	91	5/341	1	Plus	Plus	Eukaryota; Alveolata; Dinophyceae; environmental samples	Uncultured dinoflagellate						Dinophyceae				Eukaryota
denovo201	341	1	341	100	Coccoid scenedesmid sp. Tow 9/21 P-13w 18S ribosomal RNA gene, partial sequence	0	1757	1401	1740	19.3512	490	1e-134	317/342	92	3/342	0	Plus	Plus	Eukaryota; Viridiplantae; Chlorophyta; Chlorophyceae; Sphaeropleales; Scenedesmaceae; unclassified Scenedesmaceae	Coccoid scenedesmid		Scenedesmaceae		Sphaeropleales		Chlorophyceae		Chlorophyta	Viridiplantae	Eukaryota
denovo202	341	1	341	100	Uncultured fungus clone ESS270706.024 18S ribosomal RNA gene, partial sequence	0	1796	1426	1763	18.8196	472	4e-129	315/343	91	7/343	2	Plus	Plus	Eukaryota; Fungi; environmental samples	Uncultured fungus									Fungi	Eukaryota
denovo203	341	1	236	69.2082	Desmodesmus pannonicus strain ACSSI 185 small subunit ribosomal RNA gene, partial sequence	0	1728	1412	1647	13.6574	436	1e-118	236/236	100	0/236	0	Plus	Plus	Unassignment												Filter: Query Coverage >= 85, Identity Percentage >= 85
denovo204	341	1	341	100	Uncultured fungus clone Boden_b_14 18S ribosomal RNA gene, partial sequence	0	579	235	575	58.8946	547	7e-152	328/343	95	4/343	1	Plus	Plus	Eukaryota; Fungi; environmental samples	Uncultured fungus									Fungi	Eukaryota
denovo205	341	1	341	100	Uncultured peritrich ciliate clone Peri974F_S_15 18S ribosomal RNA gene, partial sequence; internal transcribed spacer 1, 5.8S ribosomal RNA gene, and internal transcribed spacer 2, complete sequence; and 28S ribosomal RNA gene, partial sequence	0	1315	196	536	25.9316	614	6e-172	338/341	99	0/341	0	Plus	Plus	Eukaryota; Alveolata; Ciliophora; Intramacronucleata; Oligohymenophorea; Peritrichia; environmental samples	Uncultured peritrich					Peritrichia	Oligohymenophorea	Intramacronucleata			Eukaryota
denovo206	341	1	341	100	Desmodesmus sp. GM4i genes for 18S rRNA, ITS1, 5.8S rRNA, ITS2, 28S rRNA, partial and complete sequence	0	2945	1806	2145	11.545	562	2e-156	331/343	96	5/343	1	Plus	Plus	Eukaryota; Viridiplantae; Chlorophyta; Chlorophyceae; Sphaeropleales; Scenedesmaceae; Desmodesmus; unclassified Desmodesmus	Desmodesmus sp.	Desmodesmus	Scenedesmaceae		Sphaeropleales		Chlorophyceae		Chlorophyta	Viridiplantae	Eukaryota
denovo207	341	1	341	100	Desmodesmus sp. GM4i genes for 18S rRNA, ITS1, 5.8S rRNA, ITS2, 28S rRNA, partial and complete sequence	0	2945	1806	2146	11.5789	464	7e-127	316/346	91	10/346	2	Plus	Plus	Eukaryota; Viridiplantae; Chlorophyta; Chlorophyceae; Sphaeropleales; Scenedesmaceae; Desmodesmus; unclassified Desmodesmus	Desmodesmus sp.	Desmodesmus	Scenedesmaceae		Sphaeropleales		Chlorophyceae		Chlorophyta	Viridiplantae	Eukaryota
denovo208	341	1	262	76.8328	Desmodesmus pannonicus strain ACSSI 185 small subunit ribosomal RNA gene, partial sequence	0	1728	1412	1673	15.162	440	1e-119	256/264	96	4/264	1	Plus	Plus	Unassignment												Filter: Query Coverage >= 85, Identity Percentage >= 85
denovo209	341	1	236	69.2082	Desmodesmus pannonicus strain ACSSI 185 small subunit ribosomal RNA gene, partial sequence	0	1728	1412	1647	13.6574	431	7e-117	235/236	99	0/236	0	Plus	Plus	Unassignment												Filter: Query Coverage >= 85, Identity Percentage >= 85
denovo210	341	1	341	100	Uncultured eukaryote clone SGYT819 18S ribosomal RNA gene, partial sequence	0	1777	1411	1753	19.3022	444	9e-121	313/347	90	10/347	2	Plus	Plus	Eukaryota; environmental samples	Uncultured eukaryote										Eukaryota
denovo211	341	1	341	100	Uncultured eukaryote gene for 18S rRNA, partial sequence, clone: AD_Mclone40	0	1795	1423	1787	20.3343	436	1e-118	327/366	89	26/366	7	Plus	Plus	Eukaryota; environmental samples	Uncultured eukaryote										Eukaryota
denovo212	341	1	237	69.5015	Uncultured eukaryote gene for 18S ribosomal RNA, partial sequence, clone: 12-EukAdu	0	907	552	788	26.1301	416	2e-112	233/237	98	0/237	0	Plus	Plus	Unassignment												Filter: Query Coverage >= 85, Identity Percentage >= 85
denovo213	341	1	341	100	Uncultured eukaryote clone QCBQ4ZA091 18S ribosomal RNA gene, partial sequence	0	1558	1213	1555	22.0154	449	2e-122	314/347	90	10/347	2	Plus	Plus	Eukaryota; environmental samples	Uncultured eukaryote										Eukaryota
denovo214	341	1	341	100	Desmodesmus bicellularis strain KLL-G009 clone b 18S ribosomal RNA gene, partial sequence; internal transcribed spacer 1, 5.8S ribosomal RNA gene, and internal transcribed spacer 2, complete sequence; and 28S ribosomal RNA gene, partial sequence	0	2388	1384	1724	14.2797	459	3e-125	315/346	91	10/346	2	Plus	Plus	Eukaryota; Viridiplantae; Chlorophyta; Chlorophyceae; Sphaeropleales; Scenedesmaceae; Desmodesmus	Desmodesmus bicellularis	Desmodesmus	Scenedesmaceae		Sphaeropleales		Chlorophyceae		Chlorophyta	Viridiplantae	Eukaryota
denovo215	341	1	341	100	Nucleariidae environmental sample clone Elev_18S_563 18S ribosomal RNA gene, partial sequence	0	1789	1423	1766	19.2286	494	9e-136	322/347	92	9/347	2	Plus	Plus	Eukaryota; Nucleariidae and Fonticula group; Nucleariidae; environmental samples	Nucleariidae environmental		Nucleariidae								Eukaryota
denovo216	341	1	341	100	Desmodesmus abundans strain LRB-CO801 18S ribosomal RNA gene, partial sequence	0	1230	855	1193	27.561	457	1e-124	318/349	91	18/349	5	Plus	Plus	Eukaryota; Viridiplantae; Chlorophyta; Chlorophyceae; Sphaeropleales; Scenedesmaceae; Desmodesmus	Desmodesmus abundans	Desmodesmus	Scenedesmaceae		Sphaeropleales		Chlorophyceae		Chlorophyta	Viridiplantae	Eukaryota
denovo217	341	1	341	100	Desmodesmus sp. GM4i genes for 18S rRNA, ITS1, 5.8S rRNA, ITS2, 28S rRNA, partial and complete sequence	0	2945	1806	2146	11.5789	608	3e-170	338/342	98	2/342	0	Plus	Plus	Eukaryota; Viridiplantae; Chlorophyta; Chlorophyceae; Sphaeropleales; Scenedesmaceae; Desmodesmus; unclassified Desmodesmus	Desmodesmus sp.	Desmodesmus	Scenedesmaceae		Sphaeropleales		Chlorophyceae		Chlorophyta	Viridiplantae	Eukaryota
denovo218	341	1	341	100	Uncultured eukaryote gene for 18S rRNA, partial sequence, clone: AS_K_2013Jan_96	0	1732	1379	1721	19.8037	433	2e-117	313/349	89	14/349	4	Plus	Plus	Eukaryota; environmental samples	Uncultured eukaryote										Eukaryota
denovo219	341	1	341	100	Desmodesmus abundans strain LRB-CO801 18S ribosomal RNA gene, partial sequence	0	1230	855	1193	27.561	468	5e-128	315/344	91	8/344	2	Plus	Plus	Eukaryota; Viridiplantae; Chlorophyta; Chlorophyceae; Sphaeropleales; Scenedesmaceae; Desmodesmus	Desmodesmus abundans	Desmodesmus	Scenedesmaceae		Sphaeropleales		Chlorophyceae		Chlorophyta	Viridiplantae	Eukaryota
denovo220	341	1	341	100	Uncultured eukaryote 18S rRNA, partial sequence, clone: RM2-SGM46	0	1761	1406	1750	19.5911	451	5e-123	319/352	90	18/352	5	Plus	Plus	Eukaryota; environmental samples	Uncultured eukaryote										Eukaryota
denovo221	341	1	262	76.8328	Heterocypris sp. Korea 18S ribosomal RNA gene, partial sequence	0	1604	1321	1582	16.3342	446	2e-121	256/263	97	2/263	0	Plus	Plus	Unassignment												Filter: Query Coverage >= 85, Identity Percentage >= 85
denovo222	341	92	341	73.3138	Acutodesmus deserticola isolate SM5_3 18S ribosomal RNA gene, partial sequence; internal transcribed spacer 1, 5.8S ribosomal RNA gene, and internal transcribed spacer 2, complete sequence; and 28S ribosomal RNA gene, partial sequence	0	1193	36	285	20.9556	418	5e-113	243/251	96	2/251	0	Plus	Plus	Unassignment												Filter: Query Coverage >= 85, Identity Percentage >= 85
denovo223	341	1	341	100	Brachionus calyciflorus isolate AP2 small subunit ribosomal RNA gene, partial sequence	0	1800	1425	1765	18.9444	608	3e-170	337/341	98	0/341	0	Plus	Plus	Eukaryota; Metazoa; Lophotrochozoa; Rotifera; Monogononta; Pseudotrocha; Ploima; Brachionidae; Brachionus	Brachionus calyciflorus	Brachionus	Brachionidae		Ploima		Monogononta		Rotifera	Metazoa	Eukaryota
denovo224	341	1	341	100	Desmodesmus abundans strain LRB-CO801 18S ribosomal RNA gene, partial sequence	0	1230	855	1192	27.4797	499	2e-137	319/342	93	5/342	1	Plus	Plus	Eukaryota; Viridiplantae; Chlorophyta; Chlorophyceae; Sphaeropleales; Scenedesmaceae; Desmodesmus	Desmodesmus abundans	Desmodesmus	Scenedesmaceae		Sphaeropleales		Chlorophyceae		Chlorophyta	Viridiplantae	Eukaryota
denovo225	341	1	341	100	Invertebrate environmental sample clone C01 small subunit ribosomal RNA gene, partial sequence	0	1717	1364	1704	19.8602	381	7e-102	299/344	86	6/344	1	Plus	Plus	Eukaryota; Metazoa; environmental samples	Invertebrate environmental									Metazoa	Eukaryota
denovo226	341	1	341	100	Uncultured eukaryote clone KRL01E5 18S ribosomal RNA gene, partial sequence	0	1794	1423	1759	18.7848	488	4e-134	319/344	92	10/344	2	Plus	Plus	Eukaryota; environmental samples	Uncultured eukaryote										Eukaryota
denovo227	341	1	341	100	Uncultured eukaryote gene for 18S rRNA, partial sequence, clone: AS_N_2012Sep_14	0	1813	1439	1776	18.6431	405	4e-109	307/347	88	15/347	4	Plus	Plus	Eukaryota; environmental samples	Uncultured eukaryote										Eukaryota
denovo228	341	1	341	100	Phaseoleae environmental sample clone Elev_18S_756 18S ribosomal RNA gene, partial sequence	0	1790	1424	1764	19.0503	464	7e-127	316/346	91	10/346	2	Plus	Plus	Eukaryota; Viridiplantae; Streptophyta; Embryophyta; Tracheophyta; Spermatophyta; Magnoliophyta; eudicotyledons; Gunneridae; Pentapetalae; rosids; fabids; Fabales; Fabaceae; environmental samples	Phaseoleae environmental		Fabaceae		Fabales	rosids			Streptophyta	Viridiplantae	Eukaryota
denovo229	341	1	236	69.2082	Uncultured eukaryote gene for 18S rRNA, partial sequence, clone: AD_S14clone33	0	1783	1386	1621	13.2361	431	7e-117	235/236	99	0/236	0	Plus	Plus	Unassignment												Filter: Query Coverage >= 85, Identity Percentage >= 85
denovo230	341	1	341	100	Uncultured chlorophyte clone G24 18S small subunit ribosomal RNA gene, partial sequence	0	1769	1421	1757	19.0503	518	5e-143	324/344	94	10/344	2	Plus	Plus	Eukaryota; Viridiplantae; Chlorophyta; environmental samples	Uncultured chlorophyte								Chlorophyta	Viridiplantae	Eukaryota
denovo231	341	1	341	100	Desmodesmus sp. GM4i genes for 18S rRNA, ITS1, 5.8S rRNA, ITS2, 28S rRNA, partial and complete sequence	0	2945	1806	2146	11.5789	470	1e-128	317/346	91	10/346	2	Plus	Plus	Eukaryota; Viridiplantae; Chlorophyta; Chlorophyceae; Sphaeropleales; Scenedesmaceae; Desmodesmus; unclassified Desmodesmus	Desmodesmus sp.	Desmodesmus	Scenedesmaceae		Sphaeropleales		Chlorophyceae		Chlorophyta	Viridiplantae	Eukaryota
denovo232	341	1	341	100	Invertebrate environmental sample clone C01 small subunit ribosomal RNA gene, partial sequence	0	1717	1364	1705	19.9185	503	1e-138	322/345	93	7/345	2	Plus	Plus	Eukaryota; Metazoa; environmental samples	Invertebrate environmental									Metazoa	Eukaryota
denovo233	341	1	236	69.2082	Desmodesmus pannonicus strain ACSSI 185 small subunit ribosomal RNA gene, partial sequence	0	1728	1412	1647	13.6574	436	1e-118	236/236	100	0/236	0	Plus	Plus	Unassignment												Filter: Query Coverage >= 85, Identity Percentage >= 85
denovo234	341	1	341	100	Paralagenidium sp. C09-TL95 18S ribosomal RNA gene, partial sequence; internal transcribed spacer 1, 5.8S ribosomal RNA gene, and internal transcribed spacer 2, complete sequence; and 28S ribosomal RNA gene, partial sequence	0	4030	1406	1749	8.53598	505	4e-139	324/347	93	9/347	2	Plus	Plus	Eukaryota; Stramenopiles; Oomycetes; Lagenidiales; Lagenidiales incertae sedis; Paralagenidium	Paralagenidium sp.				Lagenidiales						Eukaryota
denovo235	341	1	341	100	Fuscheria sp. VBOEF-2011 18S ribosomal RNA gene, partial sequence	0	1638	1292	1632	20.8181	603	1e-168	336/341	98	0/341	0	Plus	Plus	Eukaryota; Alveolata; Ciliophora; Intramacronucleata; Litostomatea; Haptoria; Haptorida; Acropisthiidae; Fuscheria	Fuscheria sp.	Fuscheria	Acropisthiidae		Haptorida	Haptoria	Litostomatea	Intramacronucleata			Eukaryota
denovo236	341	1	341	100	Desmodesmus sp. GM4i genes for 18S rRNA, ITS1, 5.8S rRNA, ITS2, 28S rRNA, partial and complete sequence	0	2945	1806	2145	11.545	507	1e-139	321/343	93	5/343	1	Plus	Plus	Eukaryota; Viridiplantae; Chlorophyta; Chlorophyceae; Sphaeropleales; Scenedesmaceae; Desmodesmus; unclassified Desmodesmus	Desmodesmus sp.	Desmodesmus	Scenedesmaceae		Sphaeropleales		Chlorophyceae		Chlorophyta	Viridiplantae	Eukaryota
denovo237	341	1	341	100	Loxophyllum sp. SZ08110101-FW 18S small subunit ribosomal RNA gene, complete sequence	0	1636	1291	1631	20.8435	597	6e-167	335/341	98	0/341	0	Plus	Plus	Eukaryota; Alveolata; Ciliophora; Intramacronucleata; Litostomatea; Haptoria; Pleurostomatida; Litonotidae; Loxophyllum	Loxophyllum sp.	Loxophyllum	Litonotidae		Pleurostomatida	Haptoria	Litostomatea	Intramacronucleata			Eukaryota
denovo238	341	1	341	100	Desmodesmus abundans strain LRB-CO801 18S ribosomal RNA gene, partial sequence	0	1230	855	1193	27.561	429	3e-116	311/347	89	14/347	4	Plus	Plus	Eukaryota; Viridiplantae; Chlorophyta; Chlorophyceae; Sphaeropleales; Scenedesmaceae; Desmodesmus	Desmodesmus abundans	Desmodesmus	Scenedesmaceae		Sphaeropleales		Chlorophyceae		Chlorophyta	Viridiplantae	Eukaryota
denovo239	341	1	237	69.5015	Uncultured eukaryote gene for 18S rRNA, partial sequence, clone: AS_N_2012Dec_42	0	1807	1429	1665	13.1157	427	9e-116	235/237	99	0/237	0	Plus	Plus	Unassignment												Filter: Query Coverage >= 85, Identity Percentage >= 85
denovo240	341	1	341	100	Phaseoleae environmental sample clone Elev_18S_756 18S ribosomal RNA gene, partial sequence	0	1790	1424	1765	19.1061	497	7e-137	321/345	93	7/345	2	Plus	Plus	Eukaryota; Viridiplantae; Streptophyta; Embryophyta; Tracheophyta; Spermatophyta; Magnoliophyta; eudicotyledons; Gunneridae; Pentapetalae; rosids; fabids; Fabales; Fabaceae; environmental samples	Phaseoleae environmental		Fabaceae		Fabales	rosids			Streptophyta	Viridiplantae	Eukaryota
denovo241	341	21	341	94.1349	Uncultured Pezizomycotina clone LTSP_EUKA_P4H24 18S ribosomal RNA, 18S-25/28S ribosomal RNA intergenic spacer, partial sequence	0	942	1	321	34.0764	466	2e-127	300/323	92	4/323	1	Plus	Plus	Eukaryota; Fungi; Dikarya; Ascomycota; Pezizomycotina; environmental samples	Uncultured Pezizomycotina							Pezizomycotina	Ascomycota	Fungi	Eukaryota
denovo242	341	129	341	62.4633	Desmodesmus sp. FW-2017 18S ribosomal RNA gene, partial sequence	0	1762	1494	1706	12.0885	383	2e-102	212/214	99	2/214	0	Plus	Plus	Unassignment												Filter: Query Coverage >= 85, Identity Percentage >= 85
denovo243	341	1	341	100	Coleps sp. small subunit 16S-like rRNA	0	1776	1397	1737	19.2005	630	6e-177	341/341	100	0/341	0	Plus	Plus	Eukaryota; Alveolata; Ciliophora; Intramacronucleata; Prostomatea; Prorodontida; Colepidae; Coleps	Coleps sp.	Coleps	Colepidae		Prorodontida		Prostomatea	Intramacronucleata			Eukaryota
denovo244	341	1	341	100	Uncultured eukaryote gene for 18S rRNA, partial sequence, clone: AD_S14clone30	0	1764	1396	1737	19.3878	442	3e-120	310/344	90	5/344	1	Plus	Plus	Eukaryota; environmental samples	Uncultured eukaryote										Eukaryota
denovo245	341	1	341	100	Pseudodifflugia cf. gracilis 18S rRNA gene	0	1798	1425	1767	19.0768	555	4e-154	330/344	95	4/344	1	Plus	Plus	Eukaryota; Rhizaria; Cercozoa; Thecofilosea; Pseudodifflugiidae; Pseudodifflugia	Pseudodifflugia cf.	Pseudodifflugia	Pseudodifflugiidae								Eukaryota
denovo246	341	1	341	100	Kirchneriella aperta 18S rRNA gene, strain SAG 2004	0	3367	2995	3331	10.0089	449	2e-122	314/346	90	14/346	4	Plus	Plus	Eukaryota; Viridiplantae; Chlorophyta; Chlorophyceae; Sphaeropleales; Selenastraceae; Kirchneriella	Kirchneriella aperta	Kirchneriella	Selenastraceae		Sphaeropleales		Chlorophyceae		Chlorophyta	Viridiplantae	Eukaryota
denovo247	341	1	341	100	Uncultured eukaryote gene for 18S rRNA, partial sequence, clone: AD_S14clone30	0	1764	1396	1736	19.3311	508	3e-140	322/344	93	6/344	1	Plus	Plus	Eukaryota; environmental samples	Uncultured eukaryote										Eukaryota
denovo248	341	1	241	70.6745	Paraphysomonas sp. strain JBAF/S47 18S ribosomal RNA gene, partial sequence	0	1786	1468	1708	13.4938	440	1e-119	240/241	99	0/241	0	Plus	Plus	Unassignment												Filter: Query Coverage >= 85, Identity Percentage >= 85
denovo249	341	1	341	100	Uncultured fungus clone GL08546_080_S072 small subunit ribosomal RNA gene, partial sequence; internal transcribed spacer 1, 5.8S ribosomal RNA gene, and internal transcribed spacer 2, complete sequence; and large subunit ribosomal RNA gene, partial sequence	0	1218	256	596	27.9967	486	1e-133	316/342	92	2/342	0	Plus	Plus	Eukaryota; Fungi; environmental samples	Uncultured fungus									Fungi	Eukaryota
denovo250	341	1	341	100	Desmodesmus sp. GM4i genes for 18S rRNA, ITS1, 5.8S rRNA, ITS2, 28S rRNA, partial and complete sequence	0	2945	1806	2146	11.5789	597	6e-167	336/342	98	2/342	0	Plus	Plus	Eukaryota; Viridiplantae; Chlorophyta; Chlorophyceae; Sphaeropleales; Scenedesmaceae; Desmodesmus; unclassified Desmodesmus	Desmodesmus sp.	Desmodesmus	Scenedesmaceae		Sphaeropleales		Chlorophyceae		Chlorophyta	Viridiplantae	Eukaryota
denovo251	341	1	259	75.9531	Heterocypris sp. Korea 18S ribosomal RNA gene, partial sequence	0	1604	1321	1579	16.1471	451	5e-123	254/259	98	0/259	0	Plus	Plus	Unassignment												Filter: Query Coverage >= 85, Identity Percentage >= 85
denovo252	341	1	341	100	Paramonas globosa strain ATCC 50531 18S ribosomal RNA gene, partial sequence	0	1743	1370	1712	19.6787	483	2e-132	325/352	92	20/352	5	Plus	Plus	Eukaryota; Stramenopiles; Bicosoecida; Paramonas	Paramonas globosa	Paramonas			Bicosoecida						Eukaryota
denovo253	341	1	341	100	Uncultured eukaryote gene for 18S rRNA, partial sequence, clone: AD_Mclone40	0	1795	1423	1763	18.9972	608	3e-170	338/342	98	2/342	0	Plus	Plus	Eukaryota; environmental samples	Uncultured eukaryote										Eukaryota
denovo254	341	1	341	100	Uncultured eukaryote gene for 18S rRNA, partial sequence, clone: AD_S14clone30	0	1764	1396	1736	19.3311	525	3e-145	325/344	94	6/344	1	Plus	Plus	Eukaryota; environmental samples	Uncultured eukaryote										Eukaryota
denovo255	341	1	341	100	Amoeboaphelidium sp. PML-2014 isolate FD01 18S ribosomal RNA gene, partial sequence; internal transcribed spacer 1, 5.8S ribosomal RNA gene, and internal transcribed spacer 2, complete sequence; and 28S ribosomal RNA gene, partial sequence	0	4667	1902	2241	7.28519	490	1e-134	318/343	92	5/343	1	Plus	Plus	Eukaryota; Aphelidea; Amoeboaphelidium	Amoeboaphelidium sp.										Eukaryota
denovo256	341	1	341	100	Uncultured eukaryote clone HAVOmat-euk24 18S ribosomal RNA gene, partial sequence	0	1769	1422	1765	19.446	477	9e-131	317/345	91	5/345	1	Plus	Plus	Eukaryota; environmental samples	Uncultured eukaryote										Eukaryota
denovo257	341	1	235	68.915	Desmodesmus pannonicus strain ACSSI 185 small subunit ribosomal RNA gene, partial sequence	0	1728	1412	1646	13.5995	435	5e-118	235/235	100	0/235	0	Plus	Plus	Unassignment												Filter: Query Coverage >= 85, Identity Percentage >= 85
denovo258	341	1	341	100	Amoeboaphelidium sp. PML-2014 isolate FD01 18S ribosomal RNA gene, partial sequence; internal transcribed spacer 1, 5.8S ribosomal RNA gene, and internal transcribed spacer 2, complete sequence; and 28S ribosomal RNA gene, partial sequence	0	4667	1902	2241	7.28519	540	1e-149	327/343	95	5/343	1	Plus	Plus	Eukaryota; Aphelidea; Amoeboaphelidium	Amoeboaphelidium sp.										Eukaryota
denovo259	341	1	259	75.9531	Heterocypris sp. Korea 18S ribosomal RNA gene, partial sequence	0	1604	1321	1579	16.1471	446	2e-121	253/259	97	0/259	0	Plus	Plus	Unassignment												Filter: Query Coverage >= 85, Identity Percentage >= 85
denovo260	341	1	341	100	Desmodesmus sp. GM4i genes for 18S rRNA, ITS1, 5.8S rRNA, ITS2, 28S rRNA, partial and complete sequence	0	2945	1806	2146	11.5789	558	3e-155	329/342	96	2/342	0	Plus	Plus	Eukaryota; Viridiplantae; Chlorophyta; Chlorophyceae; Sphaeropleales; Scenedesmaceae; Desmodesmus; unclassified Desmodesmus	Desmodesmus sp.	Desmodesmus	Scenedesmaceae		Sphaeropleales		Chlorophyceae		Chlorophyta	Viridiplantae	Eukaryota
denovo261	341	1	341	100	Uncultured eukaryote clone KRL01E29 18S ribosomal RNA gene, partial sequence	0	1795	1426	1767	19.0529	525	3e-145	327/346	94	9/346	2	Plus	Plus	Eukaryota; environmental samples	Uncultured eukaryote										Eukaryota
denovo262	341	1	238	69.7947	Amoeboaphelidium sp. PML-2014 isolate FD01 18S ribosomal RNA gene, partial sequence; internal transcribed spacer 1, 5.8S ribosomal RNA gene, and internal transcribed spacer 2, complete sequence; and 28S ribosomal RNA gene, partial sequence	0	4667	1902	2139	5.09964	407	1e-109	232/238	97	0/238	0	Plus	Plus	Unassignment												Filter: Query Coverage >= 85, Identity Percentage >= 85
denovo263	341	1	340	99.7067	Uncultured marine eukaryote clone GoC5_H04 small subunit ribosomal RNA gene, partial sequence	0	1109	762	1102	30.7484	435	5e-118	311/346	89	11/346	3	Plus	Plus	Eukaryota; environmental samples	Uncultured marine										Eukaryota
denovo264	341	1	341	100	Pseudodifflugia cf. gracilis 18S rRNA gene	0	1798	1425	1767	19.0768	555	4e-154	330/344	95	4/344	1	Plus	Plus	Eukaryota; Rhizaria; Cercozoa; Thecofilosea; Pseudodifflugiidae; Pseudodifflugia	Pseudodifflugia cf.	Pseudodifflugia	Pseudodifflugiidae								Eukaryota
denovo265	341	1	341	100	Chlamydaster sterni isolate species-specific primers small subunit ribosomal RNA gene, partial sequence	0	1808	1431	1773	18.9712	571	4e-159	335/346	96	8/346	2	Plus	Plus	Eukaryota; Centroheliozoa; Heterophryidae; Chlamydaster	Chlamydaster sterni	Chlamydaster	Heterophryidae								Eukaryota
denovo266	341	1	341	100	Uncultured dinoflagellate clone ESS270706.070 18S ribosomal RNA gene, partial sequence	0	1793	1420	1755	18.7395	470	1e-128	313/341	91	5/341	1	Plus	Plus	Eukaryota; Alveolata; Dinophyceae; environmental samples	Uncultured dinoflagellate						Dinophyceae				Eukaryota
denovo267	341	1	239	70.088	Uncultured eukaryote gene for 18S rRNA, partial sequence, clone: AD_S13clone26	0	1837	1462	1700	13.0103	425	3e-115	236/239	98	0/239	0	Plus	Plus	Unassignment												Filter: Query Coverage >= 85, Identity Percentage >= 85
denovo268	341	1	341	100	Uncultured eukaryote clone KRL01E5 18S ribosomal RNA gene, partial sequence	0	1794	1423	1764	19.0635	597	6e-167	336/342	98	1/342	0	Plus	Plus	Eukaryota; environmental samples	Uncultured eukaryote										Eukaryota
denovo269	341	1	341	100	Uncultured eukaryote gene for 18S rRNA, partial sequence, clone: AD_Mclone40	0	1795	1423	1762	18.9415	512	2e-141	320/341	93	1/341	0	Plus	Plus	Eukaryota; environmental samples	Uncultured eukaryote										Eukaryota
denovo270	341	1	341	100	Nucleariidae environmental sample clone Elev_18S_563 18S ribosomal RNA gene, partial sequence	0	1789	1423	1763	19.0609	536	1e-148	326/343	95	4/343	1	Plus	Plus	Eukaryota; Nucleariidae and Fonticula group; Nucleariidae; environmental samples	Nucleariidae environmental		Nucleariidae								Eukaryota
denovo271	341	1	341	100	Desmodesmus abundans strain LRB-CO801 18S ribosomal RNA gene, partial sequence	0	1230	855	1191	27.3984	477	9e-131	318/345	92	12/345	3	Plus	Plus	Eukaryota; Viridiplantae; Chlorophyta; Chlorophyceae; Sphaeropleales; Scenedesmaceae; Desmodesmus	Desmodesmus abundans	Desmodesmus	Scenedesmaceae		Sphaeropleales		Chlorophyceae		Chlorophyta	Viridiplantae	Eukaryota
denovo272	341	1	341	100	Uncultured phytoplankton clone Q3-25 18S ribosomal RNA gene, partial sequence	0	1782	1430	1772	19.248	527	9e-146	326/345	94	6/345	1	Plus	Plus	Eukaryota; environmental samples	Uncultured phytoplankton										Eukaryota
denovo273	341	1	341	100	Uncultured eukaryote clone TKR07M.83 18S ribosomal RNA gene, partial sequence	0	1812	1436	1776	18.819	627	8e-176	340/341	99	0/341	0	Plus	Plus	Eukaryota; environmental samples	Uncultured eukaryote										Eukaryota
denovo274	341	1	341	100	Desmodesmus sp. GM4i genes for 18S rRNA, ITS1, 5.8S rRNA, ITS2, 28S rRNA, partial and complete sequence	0	2945	1806	2145	11.545	579	2e-161	333/342	97	3/342	0	Plus	Plus	Eukaryota; Viridiplantae; Chlorophyta; Chlorophyceae; Sphaeropleales; Scenedesmaceae; Desmodesmus; unclassified Desmodesmus	Desmodesmus sp.	Desmodesmus	Scenedesmaceae		Sphaeropleales		Chlorophyceae		Chlorophyta	Viridiplantae	Eukaryota
denovo275	341	1	260	76.2463	Amoeboaphelidium sp. PML-2014 isolate FD01 18S ribosomal RNA gene, partial sequence; internal transcribed spacer 1, 5.8S ribosomal RNA gene, and internal transcribed spacer 2, complete sequence; and 28S ribosomal RNA gene, partial sequence	0	4667	1902	2161	5.57103	459	3e-125	256/260	98	0/260	0	Plus	Plus	Unassignment												Filter: Query Coverage >= 85, Identity Percentage >= 85
denovo276	341	1	236	69.2082	Desmodesmus pannonicus strain ACSSI 185 small subunit ribosomal RNA gene, partial sequence	0	1728	1412	1647	13.6574	431	7e-117	235/236	99	0/236	0	Plus	Plus	Unassignment												Filter: Query Coverage >= 85, Identity Percentage >= 85
denovo277	341	1	341	100	Uncultured chlorophyte clone G24 18S small subunit ribosomal RNA gene, partial sequence	0	1769	1421	1758	19.1068	462	2e-126	314/344	91	9/344	2	Plus	Plus	Eukaryota; Viridiplantae; Chlorophyta; environmental samples	Uncultured chlorophyte								Chlorophyta	Viridiplantae	Eukaryota
denovo278	341	1	341	100	Desmodesmus insignis strain JNU24 18S ribosomal RNA gene, partial sequence; internal transcribed spacer 1, 5.8S ribosomal RNA gene, and internal transcribed spacer 2, complete sequence; and 28S ribosomal RNA gene, partial sequence	0	2854	1869	2219	12.2985	446	2e-121	321/356	90	20/356	5	Plus	Plus	Eukaryota; Viridiplantae; Chlorophyta; Chlorophyceae; Sphaeropleales; Scenedesmaceae; Desmodesmus	Desmodesmus insignis	Desmodesmus	Scenedesmaceae		Sphaeropleales		Chlorophyceae		Chlorophyta	Viridiplantae	Eukaryota
denovo279	341	1	339	99.4135	Uncultured eukaryote gene for 18S ribosomal RNA, partial sequence, clone: AS_seed_24	0	1742	1405	1742	19.403	531	7e-147	322/339	94	1/339	0	Plus	Plus	Eukaryota; environmental samples	Uncultured eukaryote										Eukaryota
denovo280	336	112	328	64.5833	Testudinella patina dendradena isolate P5 18S ribosomal RNA gene, partial sequence	0	1736	1520	1736	12.5	390	1e-104	215/217	99	0/217	0	Plus	Plus	Unassignment												Filter: Query Coverage >= 85, Identity Percentage >= 85
denovo281	336	1	336	100	Desmodesmus abundans strain LRB-CO801 18S ribosomal RNA gene, partial sequence	0	1230	855	1186	26.9919	462	2e-126	313/341	91	14/341	4	Plus	Plus	Eukaryota; Viridiplantae; Chlorophyta; Chlorophyceae; Sphaeropleales; Scenedesmaceae; Desmodesmus	Desmodesmus abundans	Desmodesmus	Scenedesmaceae		Sphaeropleales		Chlorophyceae		Chlorophyta	Viridiplantae	Eukaryota
denovo282	336	1	251	74.7024	Desmodesmus pannonicus strain ACSSI 185 small subunit ribosomal RNA gene, partial sequence	0	1728	1412	1662	14.5255	442	3e-120	248/252	98	2/252	0	Plus	Plus	Unassignment												Filter: Query Coverage >= 85, Identity Percentage >= 85
denovo283	336	1	336	100	Rhizophydium sp. JEL317 isolate AFTOL-ID 35 18S ribosomal RNA gene, partial sequence	0	1760	1380	1718	19.2614	484	5e-133	319/344	92	13/344	3	Plus	Plus	Eukaryota; Fungi; Chytridiomycota; Chytridiomycetes; Rhizophydiales; Rhizophydiaceae; Rhizophydium	Rhizophydium sp.	Rhizophydium	Rhizophydiaceae		Rhizophydiales		Chytridiomycetes		Chytridiomycota	Fungi	Eukaryota
denovo284	336	1	336	100	Nucleariidae environmental sample clone Elev_18S_563 18S ribosomal RNA gene, partial sequence	0	1789	1423	1759	18.8373	466	2e-127	312/340	91	7/340	2	Plus	Plus	Eukaryota; Nucleariidae and Fonticula group; Nucleariidae; environmental samples	Nucleariidae environmental		Nucleariidae								Eukaryota
denovo285	336	1	336	100	Colepidae sp. bOmb2 partial 18S rRNA gene, isolate bOmb2 Coleps-like ciliate	0	1431	1081	1419	23.6897	440	1e-119	310/343	90	11/343	3	Plus	Plus	Eukaryota; Alveolata; Ciliophora; Intramacronucleata; Prostomatea; Prorodontida; Colepidae; unclassified Colepidae	Colepidae sp.		Colepidae		Prorodontida		Prostomatea	Intramacronucleata			Eukaryota
denovo286	336	1	336	100	Desmodesmus opoliensis genes for 18S rRNA, ITS1, 5.8S rRNA, ITS2, 28S rRNA, partial and complete sequence, strain: GS2m	0	2952	1975	2306	11.2466	479	2e-131	314/339	92	10/339	2	Plus	Plus	Eukaryota; Viridiplantae; Chlorophyta; Chlorophyceae; Sphaeropleales; Scenedesmaceae; Desmodesmus	Desmodesmus opoliensis	Desmodesmus	Scenedesmaceae		Sphaeropleales		Chlorophyceae		Chlorophyta	Viridiplantae	Eukaryota
denovo287	336	1	336	100	Golenkinia longispicula strain SAG 73.80 18S ribosomal RNA gene, partial sequence; internal transcribed spacer 1, 5.8S ribosomal RNA gene, and internal transcribed spacer 2, complete sequence; and 26S ribosomal RNA gene, partial sequence	0	2474	1406	1739	13.5004	486	1e-133	315/339	92	8/339	2	Plus	Plus	Eukaryota; Viridiplantae; Chlorophyta; Chlorophyceae; Chlamydomonadales; Golenkiniaceae; Golenkinia	Golenkinia longispicula	Golenkinia	Golenkiniaceae		Chlamydomonadales		Chlorophyceae		Chlorophyta	Viridiplantae	Eukaryota
denovo288	336	1	336	100	Uncultured eukaryote clone KRL01E29 18S ribosomal RNA gene, partial sequence	0	1795	1426	1763	18.8301	501	5e-138	320/342	93	10/342	2	Plus	Plus	Eukaryota; environmental samples	Uncultured eukaryote										Eukaryota
denovo289	336	1	336	100	Acricotopus lucens partial 18S rRNA gene, clone AlSo18S-3	0	1939	1584	1919	17.3285	560	8e-156	325/336	96	0/336	0	Plus	Plus	Eukaryota; Metazoa; Ecdysozoa; Arthropoda; Hexapoda; Insecta; Pterygota; Neoptera; Holometabola; Diptera; Nematocera; Chironomoidea; Chironomidae; Acricotopus	Acricotopus lucens	Acricotopus	Chironomidae	Nematocera	Diptera	Neoptera	Insecta		Arthropoda	Metazoa	Eukaryota
denovo290	336	1	336	100	Craterocolla cerasi AFTOL-ID 1677 18S ribosomal RNA gene, partial sequence; internal transcribed spacer 1, 5.8S ribosomal RNA gene, and internal transcribed spacer 2, complete sequence; and 28S ribosomal RNA gene, partial sequence	0	3493	1393	1728	9.61924	488	4e-134	315/339	92	6/339	1	Plus	Plus	Eukaryota; Fungi; Dikarya; Basidiomycota; Agaricomycotina; Agaricomycetes; Sebacinales; Sebacinaceae; Craterocolla	Craterocolla cerasi	Craterocolla	Sebacinaceae		Sebacinales		Agaricomycetes		Basidiomycota	Fungi	Eukaryota
denovo291	336	1	336	100	Desmodesmus abundans strain LRB-CO801 18S ribosomal RNA gene, partial sequence	0	1230	855	1187	27.0732	484	5e-133	316/340	92	11/340	3	Plus	Plus	Eukaryota; Viridiplantae; Chlorophyta; Chlorophyceae; Sphaeropleales; Scenedesmaceae; Desmodesmus	Desmodesmus abundans	Desmodesmus	Scenedesmaceae		Sphaeropleales		Chlorophyceae		Chlorophyta	Viridiplantae	Eukaryota
denovo292	336	1	234	69.6429	Desmodesmus pannonicus strain ACSSI 185 small subunit ribosomal RNA gene, partial sequence	0	1728	1412	1645	13.5417	433	2e-117	234/234	100	0/234	0	Plus	Plus	Unassignment												Filter: Query Coverage >= 85, Identity Percentage >= 85
denovo293	336	1	336	100	Uncultured eukaryote gene for 18S rRNA, partial sequence, clone: AD_Mclone38	0	1759	1392	1725	18.9881	508	3e-140	318/338	94	6/338	1	Plus	Plus	Eukaryota; environmental samples	Uncultured eukaryote										Eukaryota
denovo294	336	1	336	100	Desmodesmus abundans strain LRB-CO801 18S ribosomal RNA gene, partial sequence	0	1230	855	1188	27.1545	481	7e-132	316/341	92	12/341	3	Plus	Plus	Eukaryota; Viridiplantae; Chlorophyta; Chlorophyceae; Sphaeropleales; Scenedesmaceae; Desmodesmus	Desmodesmus abundans	Desmodesmus	Scenedesmaceae		Sphaeropleales		Chlorophyceae		Chlorophyta	Viridiplantae	Eukaryota
denovo295	336	1	336	100	Uncultured freshwater cercozoan clone PCG6AU2004 18S ribosomal RNA gene, partial sequence	0	1803	1436	1774	18.802	484	5e-133	315/340	92	5/340	1	Plus	Plus	Eukaryota; Rhizaria; Cercozoa; environmental samples	Uncultured freshwater										Eukaryota
denovo296	336	1	336	100	Invertebrate environmental sample clone C01 small subunit ribosomal RNA gene, partial sequence	0	1717	1364	1696	19.3943	573	1e-159	328/336	97	3/336	0	Plus	Plus	Eukaryota; Metazoa; environmental samples	Invertebrate environmental									Metazoa	Eukaryota
denovo297	336	1	336	100	Amoeboaphelidium sp. PML-2014 isolate FD01 18S ribosomal RNA gene, partial sequence; internal transcribed spacer 1, 5.8S ribosomal RNA gene, and internal transcribed spacer 2, complete sequence; and 28S ribosomal RNA gene, partial sequence	0	4667	1902	2236	7.17806	553	1e-153	324/336	96	1/336	0	Plus	Plus	Eukaryota; Aphelidea; Amoeboaphelidium	Amoeboaphelidium sp.										Eukaryota
denovo298	336	1	336	100	Pseudocharaciopsis ovalis strain CAUP Q 302 18S ribosomal RNA gene, partial sequence	0	1752	1408	1743	19.1781	593	8e-166	331/336	98	0/336	0	Plus	Plus	Eukaryota; Stramenopiles; Eustigmatophyceae; Eustigmatales; Pseudocharaciopsidaceae; Pseudocharaciopsis	Pseudocharaciopsis ovalis	Pseudocharaciopsis	Pseudocharaciopsidaceae		Eustigmatales				Eustigmatophyceae		Eukaryota
denovo299	336	3	238	70.2381	Hartmannellidae environmental sample clone Amb_18S_1090 18S ribosomal RNA gene, partial sequence	0	1824	1454	1689	12.9386	436	1e-118	236/236	100	0/236	0	Plus	Plus	Unassignment												Filter: Query Coverage >= 85, Identity Percentage >= 85
denovo300	336	1	239	71.131	Invertebrate environmental sample clone C01 small subunit ribosomal RNA gene, partial sequence	0	1717	1364	1602	13.9196	420	1e-113	235/239	98	0/239	0	Plus	Plus	Unassignment												Filter: Query Coverage >= 85, Identity Percentage >= 85
denovo301	336	1	336	100	Blastodinium oviforme isolate 20B 18S ribosomal RNA gene, partial sequence; internal transcribed spacer 1, 5.8S ribosomal RNA gene, and internal transcribed spacer 2, complete sequence; and 28S ribosomal RNA gene, partial sequence	0	2388	1424	1759	14.0704	444	9e-121	308/340	90	8/340	2	Plus	Plus	Eukaryota; Alveolata; Dinophyceae; Blastodiniales; Blastodinium	Blastodinium oviforme	Blastodinium			Blastodiniales		Dinophyceae				Eukaryota
denovo302	336	1	336	100	Invertebrate environmental sample clone C01 small subunit ribosomal RNA gene, partial sequence	0	1717	1364	1699	19.569	544	8e-151	323/337	95	2/337	0	Plus	Plus	Eukaryota; Metazoa; environmental samples	Invertebrate environmental									Metazoa	Eukaryota
denovo303	336	1	336	100	Humulus lupulus small subunit ribosomal RNA gene, partial sequence; internal transcribed spacer 1, 5.8S ribosomal RNA gene, and internal transcribed spacer 2, complete sequence; and large subunit ribosomal RNA gene, partial sequence	0	3682	849	1186	9.17979	512	2e-141	318/338	94	2/338	0	Plus	Plus	Eukaryota; Viridiplantae; Streptophyta; Embryophyta; Tracheophyta; Spermatophyta; Magnoliophyta; eudicotyledons; Gunneridae; Pentapetalae; rosids; fabids; Rosales; Cannabaceae; Humulus	Humulus lupulus	Humulus	Cannabaceae		Rosales	rosids			Streptophyta	Viridiplantae	Eukaryota
denovo304	336	1	336	100	Uncultured eukaryote gene for 18S ribosomal RNA, complete sequence, clone: MPE1-21	0	1747	1399	1730	19.004	501	5e-138	318/339	93	10/339	2	Plus	Plus	Eukaryota; environmental samples	Uncultured eukaryote										Eukaryota
denovo305	336	1	336	100	Desmodesmus abundans strain LRB-CO801 18S ribosomal RNA gene, partial sequence	0	1230	855	1188	27.1545	453	1e-123	310/340	91	10/340	2	Plus	Plus	Eukaryota; Viridiplantae; Chlorophyta; Chlorophyceae; Sphaeropleales; Scenedesmaceae; Desmodesmus	Desmodesmus abundans	Desmodesmus	Scenedesmaceae		Sphaeropleales		Chlorophyceae		Chlorophyta	Viridiplantae	Eukaryota
denovo306	336	1	336	100	Blastodinium oviforme isolate 20B 18S ribosomal RNA gene, partial sequence; internal transcribed spacer 1, 5.8S ribosomal RNA gene, and internal transcribed spacer 2, complete sequence; and 28S ribosomal RNA gene, partial sequence	0	2388	1424	1759	14.0704	449	2e-122	309/340	90	8/340	2	Plus	Plus	Eukaryota; Alveolata; Dinophyceae; Blastodiniales; Blastodinium	Blastodinium oviforme	Blastodinium			Blastodiniales		Dinophyceae				Eukaryota
denovo307	336	1	336	100	Amoeboaphelidium sp. PML-2014 isolate FD01 18S ribosomal RNA gene, partial sequence; internal transcribed spacer 1, 5.8S ribosomal RNA gene, and internal transcribed spacer 2, complete sequence; and 28S ribosomal RNA gene, partial sequence	0	4667	1902	2236	7.17806	586	1e-163	330/336	98	1/336	0	Plus	Plus	Eukaryota; Aphelidea; Amoeboaphelidium	Amoeboaphelidium sp.										Eukaryota
denovo308	336	1	336	100	Amoeboaphelidium sp. PML-2014 isolate FD01 18S ribosomal RNA gene, partial sequence; internal transcribed spacer 1, 5.8S ribosomal RNA gene, and internal transcribed spacer 2, complete sequence; and 28S ribosomal RNA gene, partial sequence	0	4667	1902	2238	7.22091	538	4e-149	323/338	95	3/338	0	Plus	Plus	Eukaryota; Aphelidea; Amoeboaphelidium	Amoeboaphelidium sp.										Eukaryota
denovo309	336	1	267	79.4643	Ochroconis musae strain CBS 135930 18S ribosomal RNA gene, partial sequence	0	1651	1278	1544	16.172	438	4e-119	258/268	96	2/268	0	Plus	Plus	Unassignment												Filter: Query Coverage >= 85, Identity Percentage >= 85
denovo310	336	1	336	100	Brachionus calyciflorus isolate 20120630-14 18S ribosomal RNA gene, complete sequence	0	1804	1428	1773	19.1796	459	3e-125	316/347	91	12/347	3	Plus	Plus	Eukaryota; Metazoa; Lophotrochozoa; Rotifera; Monogononta; Pseudotrocha; Ploima; Brachionidae; Brachionus	Brachionus calyciflorus	Brachionus	Brachionidae		Ploima		Monogononta		Rotifera	Metazoa	Eukaryota
denovo311	336	1	336	100	Prorocentrum sipadanense strain Om-P-sip-012 18S ribosomal RNA gene, partial sequence	0	1745	1372	1702	18.9685	444	9e-121	308/339	90	11/339	3	Plus	Plus	Eukaryota; Alveolata; Dinophyceae; Prorocentrales; Prorocentraceae; Prorocentrum	Prorocentrum sipadanense	Prorocentrum	Prorocentraceae		Prorocentrales		Dinophyceae				Eukaryota
denovo312	336	1	336	100	Uncultured marine eukaryote clone GoC5_H04 small subunit ribosomal RNA gene, partial sequence	0	1109	762	1096	30.2074	425	3e-115	308/343	89	15/343	4	Plus	Plus	Eukaryota; environmental samples	Uncultured marine										Eukaryota
denovo313	336	1	263	78.2738	Anomopus telphusae 18S ribosomal RNA gene, complete sequence	0	1765	1394	1656	14.9008	448	7e-122	256/263	97	0/263	0	Plus	Plus	Unassignment												Filter: Query Coverage >= 85, Identity Percentage >= 85
denovo314	336	1	336	100	Desmodesmus abundans strain LRB-CO801 18S ribosomal RNA gene, partial sequence	0	1230	855	1190	27.3171	599	2e-167	332/336	98	0/336	0	Plus	Plus	Eukaryota; Viridiplantae; Chlorophyta; Chlorophyceae; Sphaeropleales; Scenedesmaceae; Desmodesmus	Desmodesmus abundans	Desmodesmus	Scenedesmaceae		Sphaeropleales		Chlorophyceae		Chlorophyta	Viridiplantae	Eukaryota
denovo315	336	1	336	100	Pseudopediastrum alternans strain Mj2008/83 18S ribosomal RNA gene, partial sequence; internal transcribed spacer 1, 5.8S ribosomal RNA gene, and internal transcribed spacer 2, complete sequence; and 28S ribosomal RNA gene, partial sequence	0	2424	1382	1717	13.8614	577	8e-161	328/336	97	0/336	0	Plus	Plus	Eukaryota; Viridiplantae; Chlorophyta; Chlorophyceae; Sphaeropleales; Hydrodictyaceae; Pseudopediastrum	Pseudopediastrum alternans	Pseudopediastrum	Hydrodictyaceae		Sphaeropleales		Chlorophyceae		Chlorophyta	Viridiplantae	Eukaryota
denovo316	336	1	336	100	Uncultured fungus clone T3_II_3b_15 18S ribosomal RNA gene, partial sequence	0	581	236	570	57.6592	448	7e-122	307/338	90	5/338	1	Plus	Plus	Eukaryota; Fungi; environmental samples	Uncultured fungus									Fungi	Eukaryota
denovo317	336	1	336	100	Uncultured Chlorophyceae clone ESS270706.092 18S ribosomal RNA gene, partial sequence	0	1791	1419	1760	19.0955	488	4e-134	317/342	92	6/342	1	Plus	Plus	Eukaryota; Viridiplantae; Chlorophyta; Chlorophyceae; environmental samples	Uncultured Chlorophyceae						Chlorophyceae		Chlorophyta	Viridiplantae	Eukaryota
denovo318	336	1	265	78.869	Uncultured fungus gene for 18S ribosomal RNA, partial sequence, clone: Jp13F11E	0	1473	1189	1453	17.9905	451	5e-123	258/265	97	0/265	0	Plus	Plus	Unassignment												Filter: Query Coverage >= 85, Identity Percentage >= 85
denovo319	336	1	336	100	Uncultured eukaryote clone TKR07E.2 18S ribosomal RNA gene, partial sequence	0	1798	1420	1755	18.6874	621	4e-174	336/336	100	0/336	0	Plus	Plus	Eukaryota; environmental samples	Uncultured eukaryote										Eukaryota
denovo320	336	1	336	100	Uncultured eukaryote gene for 18S rRNA, partial sequence, clone: AD_S14clone18	0	1748	1381	1715	19.1648	486	1e-133	316/340	92	9/340	2	Plus	Plus	Eukaryota; environmental samples	Uncultured eukaryote										Eukaryota
denovo321	336	1	271	80.6548	Uncultured fungus gene for 18S ribosomal RNA, partial sequence, clone: Jp13F01E	0	1520	1229	1499	17.8289	451	5e-123	263/272	96	2/272	0	Plus	Plus	Unassignment												Filter: Query Coverage >= 85, Identity Percentage >= 85
denovo322	336	1	336	100	Desmodesmus abundans strain LRB-CO801 18S ribosomal RNA gene, partial sequence	0	1230	855	1189	27.2358	497	7e-137	315/337	93	3/337	0	Plus	Plus	Eukaryota; Viridiplantae; Chlorophyta; Chlorophyceae; Sphaeropleales; Scenedesmaceae; Desmodesmus	Desmodesmus abundans	Desmodesmus	Scenedesmaceae		Sphaeropleales		Chlorophyceae		Chlorophyta	Viridiplantae	Eukaryota
denovo323	336	1	336	100	Uncultured eukaryote clone EPK_B_E10 18S ribosomal RNA gene, partial sequence	0	1252	882	1217	26.8371	621	4e-174	336/336	100	0/336	0	Plus	Plus	Eukaryota; environmental samples	Uncultured eukaryote										Eukaryota
denovo324	336	1	336	100	Blastodinium oviforme isolate 20B 18S ribosomal RNA gene, partial sequence; internal transcribed spacer 1, 5.8S ribosomal RNA gene, and internal transcribed spacer 2, complete sequence; and 28S ribosomal RNA gene, partial sequence	0	2388	1424	1759	14.0704	455	4e-124	310/340	91	8/340	2	Plus	Plus	Eukaryota; Alveolata; Dinophyceae; Blastodiniales; Blastodinium	Blastodinium oviforme	Blastodinium			Blastodiniales		Dinophyceae				Eukaryota
denovo325	336	1	336	100	Uncultured eukaryote clone KRL01E29 18S ribosomal RNA gene, partial sequence	0	1795	1426	1762	18.7744	505	4e-139	320/341	93	9/341	2	Plus	Plus	Eukaryota; environmental samples	Uncultured eukaryote										Eukaryota
denovo326	336	1	297	88.3929	Desmodesmus pannonicus strain ACSSI 185 small subunit ribosomal RNA gene, partial sequence	0	1728	1412	1709	17.2454	427	9e-116	279/301	92	7/301	2	Plus	Plus	Eukaryota; Viridiplantae; Chlorophyta; Chlorophyceae; Sphaeropleales; Scenedesmaceae; Desmodesmus	Desmodesmus pannonicus	Desmodesmus	Scenedesmaceae		Sphaeropleales		Chlorophyceae		Chlorophyta	Viridiplantae	Eukaryota
denovo327	336	1	336	100	Brachionus calyciflorus isolate 20120630-14 18S ribosomal RNA gene, complete sequence	0	1804	1428	1763	18.6253	610	8e-171	334/336	99	0/336	0	Plus	Plus	Eukaryota; Metazoa; Lophotrochozoa; Rotifera; Monogononta; Pseudotrocha; Ploima; Brachionidae; Brachionus	Brachionus calyciflorus	Brachionus	Brachionidae		Ploima		Monogononta		Rotifera	Metazoa	Eukaryota
denovo328	336	1	336	100	Uncultured eukaryote clone KRL01E5 18S ribosomal RNA gene, partial sequence	0	1794	1423	1759	18.7848	472	4e-129	314/341	92	9/341	2	Plus	Plus	Eukaryota; environmental samples	Uncultured eukaryote										Eukaryota
denovo329	336	1	336	100	Rhizophydium sp. JEL317 isolate AFTOL-ID 35 18S ribosomal RNA gene, partial sequence	0	1760	1380	1716	19.1477	488	4e-134	315/339	92	5/339	1	Plus	Plus	Eukaryota; Fungi; Chytridiomycota; Chytridiomycetes; Rhizophydiales; Rhizophydiaceae; Rhizophydium	Rhizophydium sp.	Rhizophydium	Rhizophydiaceae		Rhizophydiales		Chytridiomycetes		Chytridiomycota	Fungi	Eukaryota
denovo330	336	1	336	100	Flechtneria rotunda strain BCP-SEV3VF4 18S ribosomal RNA gene, partial sequence	0	1742	1396	1731	19.2882	571	4e-159	329/338	97	4/338	1	Plus	Plus	Eukaryota; Viridiplantae; Chlorophyta; Chlorophyceae; Sphaeropleales; Scenedesmaceae; Flechtneria	Flechtneria rotunda		Scenedesmaceae		Sphaeropleales		Chlorophyceae		Chlorophyta	Viridiplantae	Eukaryota
denovo331	336	1	336	100	Coelastrum pseudomicroporum strain KLL-G006 clone c 18S ribosomal RNA gene, partial sequence; internal transcribed spacer 1, 5.8S ribosomal RNA gene, and internal transcribed spacer 2, complete sequence; and 28S ribosomal RNA gene, partial sequence	0	2426	1382	1715	13.7675	514	7e-142	319/338	94	6/338	1	Plus	Plus	Eukaryota; Viridiplantae; Chlorophyta; Chlorophyceae; Sphaeropleales; Scenedesmaceae; Coelastrum	Coelastrum pseudomicroporum	Coelastrum	Scenedesmaceae		Sphaeropleales		Chlorophyceae		Chlorophyta	Viridiplantae	Eukaryota
denovo332	336	1	336	100	Uncultured phytoplankton clone Q3-25 18S ribosomal RNA gene, partial sequence	0	1782	1430	1765	18.8552	466	2e-127	313/341	91	10/341	2	Plus	Plus	Eukaryota; environmental samples	Uncultured phytoplankton										Eukaryota
denovo333	336	1	336	100	Uncultured eukaryote gene for 18S rRNA, partial sequence, clone: AS_N_2012Dec_42	0	1807	1429	1789	19.9779	460	9e-126	328/361	90	25/361	6	Plus	Plus	Eukaryota; environmental samples	Uncultured eukaryote										Eukaryota
denovo334	336	1	258	76.7857	Desmodesmus pannonicus strain ACSSI 185 small subunit ribosomal RNA gene, partial sequence	0	1728	1412	1670	14.9884	422	4e-114	251/261	96	5/261	1	Plus	Plus	Unassignment												Filter: Query Coverage >= 85, Identity Percentage >= 85
denovo335	336	1	267	79.4643	Desmodesmus pannonicus genomic DNA containing 18S rRNA gene, ITS1, 5.8S rRNA gene, ITS2, 28S rRNA gene, culture collection CCAP 258/48	0	2478	1400	1666	10.7748	444	9e-121	259/268	96	2/268	0	Plus	Plus	Unassignment												Filter: Query Coverage >= 85, Identity Percentage >= 85
denovo336	336	1	336	100	Invertebrate environmental sample clone C01 small subunit ribosomal RNA gene, partial sequence	0	1717	1364	1700	19.6273	499	2e-137	317/339	93	5/339	1	Plus	Plus	Eukaryota; Metazoa; environmental samples	Invertebrate environmental									Metazoa	Eukaryota
denovo337	336	1	302	89.881	Uncultured eukaryote clone C80 18S ribosomal RNA gene, partial sequence	0	1549	1234	1549	20.4003	411	9e-111	289/318	90	18/318	5	Plus	Plus	Eukaryota; environmental samples	Uncultured eukaryote										Eukaryota
denovo338	336	1	250	74.4048	Desmodesmus pannonicus strain ACSSI 185 small subunit ribosomal RNA gene, partial sequence	0	1728	1412	1661	14.4676	440	1e-119	246/250	98	0/250	0	Plus	Plus	Unassignment												Filter: Query Coverage >= 85, Identity Percentage >= 85
denovo339	336	1	336	100	Nucleariidae environmental sample clone Elev_18S_563 18S ribosomal RNA gene, partial sequence	0	1789	1423	1757	18.7255	436	1e-118	310/343	90	15/343	4	Plus	Plus	Eukaryota; Nucleariidae and Fonticula group; Nucleariidae; environmental samples	Nucleariidae environmental		Nucleariidae								Eukaryota
denovo340	336	153	336	54.7619	Acutodesmus deserticola isolate SM5_3 18S ribosomal RNA gene, partial sequence; internal transcribed spacer 1, 5.8S ribosomal RNA gene, and internal transcribed spacer 2, complete sequence; and 28S ribosomal RNA gene, partial sequence	0	1193	100	283	15.4233	268	6e-68	173/186	93	4/186	2	Plus	Plus	Unassignment												Filter: Query Coverage >= 85, Identity Percentage >= 85
denovo341	336	1	236	70.2381	Heterocypris sp. Korea 18S ribosomal RNA gene, partial sequence	0	1604	1321	1556	14.7132	425	3e-115	234/236	99	0/236	0	Plus	Plus	Unassignment												Filter: Query Coverage >= 85, Identity Percentage >= 85
denovo342	336	1	236	70.2381	Desmodesmus pannonicus strain ACSSI 185 small subunit ribosomal RNA gene, partial sequence	0	1728	1412	1647	13.6574	431	7e-117	235/236	99	0/236	0	Plus	Plus	Unassignment												Filter: Query Coverage >= 85, Identity Percentage >= 85
denovo343	336	1	336	100	Desmodesmus abundans strain LRB-CO801 18S ribosomal RNA gene, partial sequence	0	1230	855	1189	27.2358	420	1e-113	306/342	89	13/342	3	Plus	Plus	Eukaryota; Viridiplantae; Chlorophyta; Chlorophyceae; Sphaeropleales; Scenedesmaceae; Desmodesmus	Desmodesmus abundans	Desmodesmus	Scenedesmaceae		Sphaeropleales		Chlorophyceae		Chlorophyta	Viridiplantae	Eukaryota
denovo344	336	1	336	100	Uncultured eukaryote clone KRL01E29 18S ribosomal RNA gene, partial sequence	0	1795	1426	1761	18.7187	477	9e-131	315/341	92	10/341	2	Plus	Plus	Eukaryota; environmental samples	Uncultured eukaryote										Eukaryota
denovo345	336	1	336	100	Uncultured fungus clone GL08546_080_S072 small subunit ribosomal RNA gene, partial sequence; internal transcribed spacer 1, 5.8S ribosomal RNA gene, and internal transcribed spacer 2, complete sequence; and large subunit ribosomal RNA gene, partial sequence	0	1218	256	593	27.7504	412	2e-111	301/339	88	4/339	1	Plus	Plus	Eukaryota; Fungi; environmental samples	Uncultured fungus									Fungi	Eukaryota
denovo346	336	1	336	100	Uncultured eukaryote gene for 18S rRNA, partial sequence, clone: AOox_H_2012Mar_94	0	1776	1406	1742	18.9752	477	9e-131	315/341	92	9/341	2	Plus	Plus	Eukaryota; environmental samples	Uncultured eukaryote										Eukaryota
denovo347	336	1	336	100	Uncultured eukaryote gene for 18S rRNA, partial sequence, clone: M6	0	784	354	691	43.1122	462	2e-126	312/341	91	8/341	2	Plus	Plus	Eukaryota; environmental samples	Uncultured eukaryote										Eukaryota
denovo348	336	1	258	76.7857	Desmodesmus pannonicus strain ACSSI 185 small subunit ribosomal RNA gene, partial sequence	0	1728	1412	1670	14.9884	427	9e-116	252/261	96	5/261	1	Plus	Plus	Unassignment												Filter: Query Coverage >= 85, Identity Percentage >= 85
denovo349	336	1	336	100	Desmodesmus abundans strain LRB-CO801 18S ribosomal RNA gene, partial sequence	0	1230	855	1189	27.2358	580	6e-162	329/336	97	1/336	0	Plus	Plus	Eukaryota; Viridiplantae; Chlorophyta; Chlorophyceae; Sphaeropleales; Scenedesmaceae; Desmodesmus	Desmodesmus abundans	Desmodesmus	Scenedesmaceae		Sphaeropleales		Chlorophyceae		Chlorophyta	Viridiplantae	Eukaryota
denovo350	336	1	336	100	Desmodesmus abundans strain LRB-CO801 18S ribosomal RNA gene, partial sequence	0	1230	855	1190	27.3171	577	8e-161	330/338	97	4/338	1	Plus	Plus	Eukaryota; Viridiplantae; Chlorophyta; Chlorophyceae; Sphaeropleales; Scenedesmaceae; Desmodesmus	Desmodesmus abundans	Desmodesmus	Scenedesmaceae		Sphaeropleales		Chlorophyceae		Chlorophyta	Viridiplantae	Eukaryota
denovo351	336	1	336	100	Heterocypris sp. Korea 1 18S ribosomal RNA gene, partial sequence	0	755	405	740	44.5033	582	2e-162	330/337	97	2/337	0	Plus	Plus	Eukaryota; Metazoa; Ecdysozoa; Arthropoda; Crustacea; Ostracoda; Podocopa; Podocopida; Cypridocopina; Cypridoidea; Cyprididae; Heterocypris	Heterocypris sp.	Heterocypris	Cyprididae	Cypridocopina	Podocopida	Podocopa	Ostracoda	Crustacea	Arthropoda	Metazoa	Eukaryota
denovo352	336	1	336	100	Uncultured eukaryote gene for 18S rRNA, partial sequence, clone: AD_Mclone40	0	1795	1423	1756	18.6072	475	3e-130	313/339	92	8/339	2	Plus	Plus	Eukaryota; environmental samples	Uncultured eukaryote										Eukaryota
denovo353	336	1	336	100	Desmodesmus abundans strain LRB-CO801 18S ribosomal RNA gene, partial sequence	0	1230	855	1189	27.2358	459	3e-125	309/338	91	5/338	1	Plus	Plus	Eukaryota; Viridiplantae; Chlorophyta; Chlorophyceae; Sphaeropleales; Scenedesmaceae; Desmodesmus	Desmodesmus abundans	Desmodesmus	Scenedesmaceae		Sphaeropleales		Chlorophyceae		Chlorophyta	Viridiplantae	Eukaryota
denovo354	336	1	336	100	Phascolodon vorticella small subunit ribosomal RNA gene, partial sequence	0	1720	1360	1696	19.593	593	8e-166	332/337	98	1/337	0	Plus	Plus	Eukaryota; Alveolata; Ciliophora; Intramacronucleata; Phyllopharyngea; Cyrtophoria; Chlamydodontida; Chilodonellidae; Phascolodon	Phascolodon vorticella				Chlamydodontida	Cyrtophoria	Phyllopharyngea	Intramacronucleata			Eukaryota
denovo355	336	1	336	100	Mychonastes homosphaera strain CCAP 205/1 18S ribosomal RNA gene, partial sequence; internal transcribed spacer 1, 5.8S ribosomal RNA gene, and internal transcribed spacer 2, complete sequence; and 28S ribosomal RNA gene, partial sequence	0	2496	1363	1696	13.3814	442	3e-120	306/338	90	6/338	1	Plus	Plus	Eukaryota; Viridiplantae; Chlorophyta; Chlorophyceae; Sphaeropleales; Mychonastaceae; Mychonastes	Mychonastes homosphaera	Mychonastes			Sphaeropleales		Chlorophyceae		Chlorophyta	Viridiplantae	Eukaryota
denovo356	336	1	336	100	Heterochlamydomonas lobata strain SAG 38.72 18S ribosomal RNA gene, partial sequence	0	1770	1400	1735	18.9831	427	9e-116	308/343	89	14/343	4	Plus	Plus	Eukaryota; Viridiplantae; Chlorophyta; Chlorophyceae; Chlamydomonadales; Chlamydomonadales incertae sedis; Heterochlamydomonas	Heterochlamydomonas lobata	Heterochlamydomonas			Chlamydomonadales		Chlorophyceae		Chlorophyta	Viridiplantae	Eukaryota
denovo357	336	1	336	100	Lobochlamys culleus strain UTEX1060 18S small subunit ribosomal RNA gene, partial sequence	0	1382	1039	1371	24.0955	479	2e-131	312/337	92	5/337	1	Plus	Plus	Eukaryota; Viridiplantae; Chlorophyta; Chlorophyceae; Chlamydomonadales; Chlamydomonadaceae; Lobochlamys	Lobochlamys culleus	Lobochlamys	Chlamydomonadaceae		Chlamydomonadales		Chlorophyceae		Chlorophyta	Viridiplantae	Eukaryota
denovo358	336	1	336	100	Desmodesmus abundans strain LRB-CO801 18S ribosomal RNA gene, partial sequence	0	1230	855	1189	27.2358	569	1e-158	328/337	97	3/337	0	Plus	Plus	Eukaryota; Viridiplantae; Chlorophyta; Chlorophyceae; Sphaeropleales; Scenedesmaceae; Desmodesmus	Desmodesmus abundans	Desmodesmus	Scenedesmaceae		Sphaeropleales		Chlorophyceae		Chlorophyta	Viridiplantae	Eukaryota
denovo359	336	1	336	100	Uncultured fungus clone GL08546_080_S072 small subunit ribosomal RNA gene, partial sequence; internal transcribed spacer 1, 5.8S ribosomal RNA gene, and internal transcribed spacer 2, complete sequence; and large subunit ribosomal RNA gene, partial sequence	0	1218	256	591	27.5862	488	4e-134	313/337	92	2/337	0	Plus	Plus	Eukaryota; Fungi; environmental samples	Uncultured fungus									Fungi	Eukaryota
denovo360	336	1	336	100	Desmodesmus perforatus genomic DNA containing 18S rRNA gene, culture collection CCAP 276/18	0	1766	1401	1733	18.8562	446	2e-121	310/341	90	13/341	3	Plus	Plus	Eukaryota; Viridiplantae; Chlorophyta; Chlorophyceae; Sphaeropleales; Scenedesmaceae; Desmodesmus	Desmodesmus perforatus	Desmodesmus	Scenedesmaceae		Sphaeropleales		Chlorophyceae		Chlorophyta	Viridiplantae	Eukaryota
denovo361	336	1	336	100	Desmodesmus abundans strain LRB-CO801 18S ribosomal RNA gene, partial sequence	0	1230	855	1190	27.3171	516	2e-142	318/337	94	2/337	0	Plus	Plus	Eukaryota; Viridiplantae; Chlorophyta; Chlorophyceae; Sphaeropleales; Scenedesmaceae; Desmodesmus	Desmodesmus abundans	Desmodesmus	Scenedesmaceae		Sphaeropleales		Chlorophyceae		Chlorophyta	Viridiplantae	Eukaryota
denovo362	336	1	236	70.2381	Coelastrum pseudomicroporum strain KLL-G006 clone b 18S ribosomal RNA gene, partial sequence; internal transcribed spacer 1, 5.8S ribosomal RNA gene, and internal transcribed spacer 2, complete sequence; and 28S ribosomal RNA gene, partial sequence	0	2426	1382	1617	9.72795	425	3e-115	234/236	99	0/236	0	Plus	Plus	Unassignment												Filter: Query Coverage >= 85, Identity Percentage >= 85
denovo363	336	1	336	100	Oxytrichidae environmental sample clone Elev_18S_1417 18S ribosomal RNA gene, partial sequence	0	1769	1404	1740	19.0503	566	2e-157	329/339	97	5/339	1	Plus	Plus	Eukaryota; Alveolata; Ciliophora; Intramacronucleata; Spirotrichea; Stichotrichia; Sporadotrichida; Oxytrichidae; environmental samples	Oxytrichidae environmental		Oxytrichidae		Sporadotrichida	Stichotrichia	Spirotrichea	Intramacronucleata			Eukaryota
denovo364	336	1	336	100	Chironomus tepperi 18S ribosomal RNA gene, partial sequence	0	1907	1551	1886	17.6193	544	8e-151	323/337	95	2/337	0	Plus	Plus	Eukaryota; Metazoa; Ecdysozoa; Arthropoda; Hexapoda; Insecta; Pterygota; Neoptera; Holometabola; Diptera; Nematocera; Chironomoidea; Chironomidae; Chironominae; Chironomus	Chironomus tepperi	Pterygota	Chironomidae	Nematocera	Diptera	Neoptera	Insecta		Arthropoda	Metazoa	Eukaryota
denovo365	336	1	336	100	Uncultured fungus clone GL08546_080_S072 small subunit ribosomal RNA gene, partial sequence; internal transcribed spacer 1, 5.8S ribosomal RNA gene, and internal transcribed spacer 2, complete sequence; and large subunit ribosomal RNA gene, partial sequence	0	1218	256	591	27.5862	532	2e-147	323/339	95	6/339	1	Plus	Plus	Eukaryota; Fungi; environmental samples	Uncultured fungus									Fungi	Eukaryota
denovo366	336	1	280	83.3333	Desmodesmus pannonicus genomic DNA containing 18S rRNA gene, ITS1, 5.8S rRNA gene, ITS2, 28S rRNA gene, culture collection CCAP 258/48	0	2478	1400	1679	11.2994	435	5e-118	268/283	94	6/283	2	Plus	Plus	Unassignment												Filter: Query Coverage >= 85, Identity Percentage >= 85
denovo367	336	1	258	76.7857	Vorticella convallaria 18S ribosomal RNA gene, partial sequence	0	1730	1379	1635	14.8555	448	7e-122	253/258	98	1/258	0	Plus	Plus	Unassignment												Filter: Query Coverage >= 85, Identity Percentage >= 85
denovo368	336	1	336	100	Anamixilla torresi 18S ribosomal RNA gene, partial sequence	0	1801	1427	1759	18.4897	473	1e-129	313/339	92	9/339	2	Plus	Plus	Eukaryota; Metazoa; Porifera; Calcarea; Calcaronea; Leucosolenida; Jenkinidae; Anamixilla	Anamixilla torresi	Anamixilla	Jenkinidae		Leucosolenida	Calcaronea	Calcarea		Porifera	Metazoa	Eukaryota
denovo369	336	1	336	100	Rhizophydium sp. JEL317 isolate AFTOL-ID 35 18S ribosomal RNA gene, partial sequence	0	1760	1380	1717	19.2045	529	2e-146	324/341	95	8/341	2	Plus	Plus	Eukaryota; Fungi; Chytridiomycota; Chytridiomycetes; Rhizophydiales; Rhizophydiaceae; Rhizophydium	Rhizophydium sp.	Rhizophydium	Rhizophydiaceae		Rhizophydiales		Chytridiomycetes		Chytridiomycota	Fungi	Eukaryota
denovo370	336	1	236	70.2381	Heterocypris sp. Korea 18S ribosomal RNA gene, partial sequence	0	1604	1321	1556	14.7132	420	1e-113	233/236	98	0/236	0	Plus	Plus	Unassignment												Filter: Query Coverage >= 85, Identity Percentage >= 85
denovo371	336	1	336	100	Desmodesmus abundans strain LRB-CO801 18S ribosomal RNA gene, partial sequence	0	1230	855	1188	27.1545	470	1e-128	311/338	92	6/338	1	Plus	Plus	Eukaryota; Viridiplantae; Chlorophyta; Chlorophyceae; Sphaeropleales; Scenedesmaceae; Desmodesmus	Desmodesmus abundans	Desmodesmus	Scenedesmaceae		Sphaeropleales		Chlorophyceae		Chlorophyta	Viridiplantae	Eukaryota
denovo372	336	1	336	100	Uncultured eukaryote gene for 18S rRNA, partial sequence, clone: AD_S14clone30	0	1764	1396	1733	19.161	435	5e-118	307/341	90	8/341	2	Plus	Plus	Eukaryota; environmental samples	Uncultured eukaryote										Eukaryota
denovo373	336	1	336	100	Pirsonia guinardiae partial 18S rRNA gene, isolate P844	0	1821	379	42	18.5612	479	2e-131	312/338	92	2/338	0	Plus	Minus	Eukaryota; Stramenopiles; Pirsonia	Pirsonia guinardiae	Pirsonia									Eukaryota
denovo374	336	1	336	100	Uncultured Chytridiomycota clone T5P1AeH09 18S ribosomal RNA gene, partial sequence	0	1767	1418	1755	19.1285	401	5e-108	301/341	88	8/341	2	Plus	Plus	Eukaryota; Fungi; Chytridiomycota; environmental samples	Uncultured Chytridiomycota								Chytridiomycota	Fungi	Eukaryota
denovo375	336	1	236	70.2381	Desmodesmus pannonicus strain ACSSI 185 small subunit ribosomal RNA gene, partial sequence	0	1728	1412	1647	13.6574	436	1e-118	236/236	100	0/236	0	Plus	Plus	Unassignment												Filter: Query Coverage >= 85, Identity Percentage >= 85
denovo376	336	1	336	100	Uncultured Chytridiomycota clone env_Pavin_epi_T_NS67F 18S ribosomal RNA gene, partial sequence	0	957	594	928	35.0052	464	7e-127	315/343	91	15/343	4	Plus	Plus	Eukaryota; Fungi; Chytridiomycota; environmental samples	Uncultured Chytridiomycota								Chytridiomycota	Fungi	Eukaryota
denovo377	336	1	236	70.2381	Desmodesmus pannonicus strain ACSSI 185 small subunit ribosomal RNA gene, partial sequence	0	1728	1412	1647	13.6574	431	7e-117	235/236	99	0/236	0	Plus	Plus	Unassignment												Filter: Query Coverage >= 85, Identity Percentage >= 85
denovo378	336	1	236	70.2381	Desmodesmus pannonicus strain ACSSI 185 small subunit ribosomal RNA gene, partial sequence	0	1728	1412	1647	13.6574	431	7e-117	235/236	99	0/236	0	Plus	Plus	Unassignment												Filter: Query Coverage >= 85, Identity Percentage >= 85
denovo379	336	1	237	70.5357	Perichaena luteola voucher DWM4984 18S ribosomal RNA gene, partial sequence	0	1872	1526	1762	12.6603	350	2e-92	223/239	93	4/239	1	Plus	Plus	Unassignment												Filter: Query Coverage >= 85, Identity Percentage >= 85
denovo380	336	1	313	93.1548	Uncultured eukaryote clone F5K2Q4C04JRTSF 18S ribosomal RNA gene, partial sequence	0	500	188	500	62.6	562	2e-156	310/313	99	0/313	0	Plus	Plus	Eukaryota; environmental samples	Uncultured eukaryote										Eukaryota
denovo381	336	1	336	100	Lecane inermis isolate species-specific primers small subunit ribosomal RNA gene, partial sequence	0	1805	1428	1763	18.615	604	4e-169	333/336	99	0/336	0	Plus	Plus	Eukaryota; Metazoa; Lophotrochozoa; Rotifera; Monogononta; Pseudotrocha; Ploima; Lecanidae; Lecane	Lecane inermis	Lecane	Lecanidae		Ploima		Monogononta		Rotifera	Metazoa	Eukaryota
denovo382	336	1	336	100	Desmodesmus denticulatus strain KLL-G003 clone a 18S ribosomal RNA gene, partial sequence; internal transcribed spacer 1, 5.8S ribosomal RNA gene, and internal transcribed spacer 2, complete sequence; and 28S ribosomal RNA gene, partial sequence	0	2422	1381	1716	13.8728	560	8e-156	325/336	96	0/336	0	Plus	Plus	Eukaryota; Viridiplantae; Chlorophyta; Chlorophyceae; Sphaeropleales; Scenedesmaceae; Desmodesmus	Desmodesmus denticulatus	Desmodesmus	Scenedesmaceae		Sphaeropleales		Chlorophyceae		Chlorophyta	Viridiplantae	Eukaryota
denovo383	336	1	336	100	Uncultured eukaryote clone EUKDPK69 18S ribosomal RNA gene, partial sequence	0	1242	875	1210	27.0531	472	4e-129	315/342	92	12/342	3	Plus	Plus	Eukaryota; environmental samples	Uncultured eukaryote										Eukaryota
denovo384	336	1	336	100	Uncultured eukaryote gene for 18S rRNA, partial sequence, clone: AD_Mclone40	0	1795	1423	1754	18.4958	490	1e-134	315/338	93	8/338	2	Plus	Plus	Eukaryota; environmental samples	Uncultured eukaryote										Eukaryota
denovo385	336	1	250	74.4048	Uncultured eukaryote clone C80 18S ribosomal RNA gene, partial sequence	0	1549	1234	1483	16.1394	457	1e-124	249/250	99	0/250	0	Plus	Plus	Unassignment												Filter: Query Coverage >= 85, Identity Percentage >= 85
denovo386	336	1	336	100	Desmodesmus abundans strain LRB-CO801 18S ribosomal RNA gene, partial sequence	0	1230	855	1188	27.1545	497	7e-137	316/338	93	6/338	1	Plus	Plus	Eukaryota; Viridiplantae; Chlorophyta; Chlorophyceae; Sphaeropleales; Scenedesmaceae; Desmodesmus	Desmodesmus abundans	Desmodesmus	Scenedesmaceae		Sphaeropleales		Chlorophyceae		Chlorophyta	Viridiplantae	Eukaryota
denovo387	336	1	336	100	Desmodesmus abundans strain LRB-CO801 18S ribosomal RNA gene, partial sequence	0	1230	855	1188	27.1545	420	1e-113	304/340	89	10/340	2	Plus	Plus	Eukaryota; Viridiplantae; Chlorophyta; Chlorophyceae; Sphaeropleales; Scenedesmaceae; Desmodesmus	Desmodesmus abundans	Desmodesmus	Scenedesmaceae		Sphaeropleales		Chlorophyceae		Chlorophyta	Viridiplantae	Eukaryota
denovo388	336	1	336	100	Amoeboaphelidium sp. PML-2014 isolate FD01 18S ribosomal RNA gene, partial sequence; internal transcribed spacer 1, 5.8S ribosomal RNA gene, and internal transcribed spacer 2, complete sequence; and 28S ribosomal RNA gene, partial sequence	0	4667	1902	2237	7.19949	560	8e-156	325/336	96	0/336	0	Plus	Plus	Eukaryota; Aphelidea; Amoeboaphelidium	Amoeboaphelidium sp.										Eukaryota
denovo389	336	1	336	100	Uncultured eukaryote gene for 18S rRNA, partial sequence, clone: AD_S14clone05	0	1748	1381	1713	19.0503	374	1e-99	299/343	87	17/343	4	Plus	Plus	Eukaryota; environmental samples	Uncultured eukaryote										Eukaryota
denovo390	336	1	336	100	Desmodesmus abundans strain LRB-CO801 18S ribosomal RNA gene, partial sequence	0	1230	855	1188	27.1545	486	1e-133	316/340	92	10/340	2	Plus	Plus	Eukaryota; Viridiplantae; Chlorophyta; Chlorophyceae; Sphaeropleales; Scenedesmaceae; Desmodesmus	Desmodesmus abundans	Desmodesmus	Scenedesmaceae		Sphaeropleales		Chlorophyceae		Chlorophyta	Viridiplantae	Eukaryota
denovo391	336	1	336	100	AF232303 Ichthyophonus irregularis 18S ribosomal RNA gene, partial sequence	0	1786	1417	1754	18.925	473	1e-129	314/341	92	8/341	2	Plus	Plus	Eukaryota; Ichthyosporea; Ichthyophonida; Ichthyophonus	AF232303 Ichthyophonus	Ichthyophonus			Ichthyophonida		Ichthyosporea				Eukaryota
denovo392	336	1	336	100	Pseudodifflugia cf. gracilis 18S rRNA gene	0	1798	1425	1762	18.7987	435	5e-118	310/344	90	14/344	4	Plus	Plus	Eukaryota; Rhizaria; Cercozoa; Thecofilosea; Pseudodifflugiidae; Pseudodifflugia	Pseudodifflugia cf.	Pseudodifflugia	Pseudodifflugiidae								Eukaryota
denovo393	336	1	336	100	Chaetothyriales sp. MCRE15 strain CBS 129050 18S ribosomal RNA gene, partial sequence; internal transcribed spacer 1, 5.8S ribosomal RNA gene, and internal transcribed spacer 2, complete sequence; and 28S ribosomal RNA gene, partial sequence	0	4819	2030	2365	6.9724	621	4e-174	336/336	100	0/336	0	Plus	Plus	Eukaryota; Fungi; Dikarya; Ascomycota; Pezizomycotina; Eurotiomycetes; Chaetothyriomycetidae; Chaetothyriales; unclassified Chaetothyriales	Chaetothyriales sp.				Chaetothyriales	Chaetothyriomycetidae	Eurotiomycetes	Pezizomycotina	Ascomycota	Fungi	Eukaryota
denovo394	336	1	336	100	Uncultured eukaryote gene for 18S rRNA, partial sequence, clone: AD_Mclone40	0	1795	1423	1758	18.7187	599	2e-167	332/336	98	0/336	0	Plus	Plus	Eukaryota; environmental samples	Uncultured eukaryote										Eukaryota
denovo395	336	1	336	100	Phaseoleae environmental sample clone Elev_18S_756 18S ribosomal RNA gene, partial sequence	0	1790	1424	1760	18.8268	483	2e-132	317/342	92	11/342	3	Plus	Plus	Eukaryota; Viridiplantae; Streptophyta; Embryophyta; Tracheophyta; Spermatophyta; Magnoliophyta; eudicotyledons; Gunneridae; Pentapetalae; rosids; fabids; Fabales; Fabaceae; environmental samples	Phaseoleae environmental		Fabaceae		Fabales	rosids			Streptophyta	Viridiplantae	Eukaryota
denovo396	336	1	233	69.3452	Desmodesmus pannonicus strain ACSSI 185 small subunit ribosomal RNA gene, partial sequence	0	1728	1412	1644	13.4838	398	7e-107	227/233	97	0/233	0	Plus	Plus	Unassignment												Filter: Query Coverage >= 85, Identity Percentage >= 85
denovo397	336	1	236	70.2381	Heterocypris sp. Korea 18S ribosomal RNA gene, partial sequence	0	1604	1321	1556	14.7132	414	7e-112	232/236	98	0/236	0	Plus	Plus	Unassignment												Filter: Query Coverage >= 85, Identity Percentage >= 85
denovo398	336	1	336	100	Uncultured eukaryote clone KRL01E29 18S ribosomal RNA gene, partial sequence	0	1795	1426	1763	18.8301	468	5e-128	315/343	91	12/343	3	Plus	Plus	Eukaryota; environmental samples	Uncultured eukaryote										Eukaryota
denovo399	336	1	336	100	Uncultured eukaryote clone KRL01E38 18S ribosomal RNA gene, partial sequence	0	1789	1420	1754	18.7255	514	7e-142	321/340	94	9/340	2	Plus	Plus	Eukaryota; environmental samples	Uncultured eukaryote										Eukaryota
denovo400	336	1	253	75.2976	Uncultured eukaryote gene for 18S ribosomal RNA, partial sequence, clone: AS_seed_5	0	1734	1397	1649	14.5905	446	2e-121	249/253	98	0/253	0	Plus	Plus	Unassignment												Filter: Query Coverage >= 85, Identity Percentage >= 85
denovo401	336	1	236	70.2381	Uncultured Chlorophyta clone NKS168 18S ribosomal RNA gene, partial sequence	0	1719	1381	1616	13.7289	409	3e-110	231/236	97	0/236	0	Plus	Plus	Unassignment												Filter: Query Coverage >= 85, Identity Percentage >= 85
denovo402	336	1	336	100	Uncultured eukaryote gene for 18S ribosomal RNA, partial sequence, clone: AS_seed_24	0	1742	1405	1742	19.403	512	2e-141	322/342	94	10/342	2	Plus	Plus	Eukaryota; environmental samples	Uncultured eukaryote										Eukaryota
denovo403	336	1	237	70.5357	Invertebrate environmental sample clone E06 small subunit ribosomal RNA gene, partial sequence	0	1770	1393	1629	13.3898	427	9e-116	235/237	99	0/237	0	Plus	Plus	Unassignment												Filter: Query Coverage >= 85, Identity Percentage >= 85
denovo404	336	1	237	70.5357	Desmodesmus pannonicus strain ACSSI 185 small subunit ribosomal RNA gene, partial sequence	0	1728	1412	1648	13.7153	433	2e-117	236/237	99	0/237	0	Plus	Plus	Unassignment												Filter: Query Coverage >= 85, Identity Percentage >= 85
denovo405	336	1	239	71.131	Uncultured eukaryote clone SGUH503 18S ribosomal RNA gene, partial sequence	0	1770	1400	1638	13.5028	436	1e-118	238/239	99	0/239	0	Plus	Plus	Unassignment												Filter: Query Coverage >= 85, Identity Percentage >= 85
denovo406	336	1	258	76.7857	Desmodesmus pannonicus strain ACSSI 185 small subunit ribosomal RNA gene, partial sequence	0	1728	1412	1670	14.9884	377	9e-101	243/261	93	5/261	1	Plus	Plus	Unassignment												Filter: Query Coverage >= 85, Identity Percentage >= 85
denovo407	336	1	336	100	Uncultured eukaryote clone KRL01E29 18S ribosomal RNA gene, partial sequence	0	1795	1426	1762	18.7744	466	2e-127	314/342	91	11/342	3	Plus	Plus	Eukaryota; environmental samples	Uncultured eukaryote										Eukaryota
denovo408	336	1	336	100	Amoeboaphelidium sp. PML-2014 isolate FD01 18S ribosomal RNA gene, partial sequence; internal transcribed spacer 1, 5.8S ribosomal RNA gene, and internal transcribed spacer 2, complete sequence; and 28S ribosomal RNA gene, partial sequence	0	4667	1902	2237	7.19949	582	2e-162	330/337	97	2/337	0	Plus	Plus	Eukaryota; Aphelidea; Amoeboaphelidium	Amoeboaphelidium sp.										Eukaryota
denovo409	336	1	336	100	Desmodesmus abundans strain LRB-CO801 18S ribosomal RNA gene, partial sequence	0	1230	855	1189	27.2358	459	3e-125	309/338	91	5/338	1	Plus	Plus	Eukaryota; Viridiplantae; Chlorophyta; Chlorophyceae; Sphaeropleales; Scenedesmaceae; Desmodesmus	Desmodesmus abundans	Desmodesmus	Scenedesmaceae		Sphaeropleales		Chlorophyceae		Chlorophyta	Viridiplantae	Eukaryota
denovo410	336	1	336	100	Stauroneis kriegeri 18S rRNA gene, strain AT-101.02	0	1737	1390	1725	19.3437	616	2e-172	335/336	99	0/336	0	Plus	Plus	Eukaryota; Stramenopiles; Bacillariophyta; Bacillariophyceae; Bacillariophycidae; Naviculales; Stauroneidaceae; Stauroneis	Stauroneis kriegeri	Stauroneis	Stauroneidaceae		Naviculales		Bacillariophyceae		Bacillariophyta		Eukaryota
denovo411	336	1	336	100	Uncultured eukaryote gene for 18S rRNA, partial sequence, clone: AS_N_2012Dec_42	0	1807	1429	1764	18.5944	610	8e-171	334/336	99	0/336	0	Plus	Plus	Eukaryota; environmental samples	Uncultured eukaryote										Eukaryota
denovo412	336	1	336	100	Golenkinia longispicula strain SAG 73.80 18S ribosomal RNA gene, partial sequence; internal transcribed spacer 1, 5.8S ribosomal RNA gene, and internal transcribed spacer 2, complete sequence; and 26S ribosomal RNA gene, partial sequence	0	2474	1406	1737	13.4196	468	5e-128	310/337	91	6/337	1	Plus	Plus	Eukaryota; Viridiplantae; Chlorophyta; Chlorophyceae; Chlamydomonadales; Golenkiniaceae; Golenkinia	Golenkinia longispicula	Golenkinia	Golenkiniaceae		Chlamydomonadales		Chlorophyceae		Chlorophyta	Viridiplantae	Eukaryota
denovo413	336	1	336	100	Amoeboaphelidium sp. PML-2014 isolate FD01 18S ribosomal RNA gene, partial sequence; internal transcribed spacer 1, 5.8S ribosomal RNA gene, and internal transcribed spacer 2, complete sequence; and 28S ribosomal RNA gene, partial sequence	0	4667	1902	2238	7.22091	488	4e-134	315/339	92	5/339	1	Plus	Plus	Eukaryota; Aphelidea; Amoeboaphelidium	Amoeboaphelidium sp.										Eukaryota

## Sheet: Glossary
Term	Description
Name	Query sequence ID
Q_Length	Query sequence length
Q_Start	Start of alignment in query
Q_End	End of alignment in query
Q_Coverage	(Q_End - Q_Start + 1) / (Q_Length)
Description	Description of the subject to which the query was matched.
Accession	Accession ID of the subject to which the query was matched.
S_Length	Subject sequence length
S_Start	Start of alignment in subject
S_End	End of alignment in subject
S_Coverage	(S_End - S_Start +1 ) / (S_Length)
Bit	The log scale value of alignment similarity.
E-value	The smaller the E-value, the better the match.
I_Match/Total	Number of identical matches per total alignment
I_Pct.(%)	Percentage of identical matches
G_Match/Total	Number of gaps per total alignment
G_Pct.(%)	Percentage of gaps
alignment	The process or result of matching up the nucleotide or amino acid residues of two or more biological sequences to achieve maximal levels of identity and, in the case of amino acid sequences, conservation, for the purpose of assessing the degree of similarity and the possibility of homology.
bit score	The bit score, S', is derived from the raw alignment score, S, taking the statistical properties of the scoring system into account. Because bit scores are normalized with respect to the scoring system, they can be used to compare alignment scores from different searches.
E value	The Expectation value or Expect value represents the number of different alignments with scores equivalent to or better than S that is expected to occur in a database search by chance. The lower the E value, the more significant the score and the alignment.
gap	A space introduced into an alignment to compensate for insertions and deletions in onesequence relative to another. To prevent the accumulation of too many gaps in an alignment, introduction of a gap causes the deduction of a fixed amount (the gap score) fromthe alignment score. Extension of the gap to encompass additional nucleotides oramino acid is also penalized in the scoring of an alignment.
identity	The extent to which two (nucleotide or amino acid) sequences have the same residuesat the same positions in an alignment, often expressed as a percentage.
query	The input sequence (or other type of search term) to which all of the entriesin a database are to be compared.
similarity	The extent to which nucleotide or protein sequences are related. Similarity between two sequences can be expressed as percent sequence identity and/or percent positive substitutions.
