# Supplementary material for: Assessment of biomass potentials of microalgal communities in open pond raceways using mass cultivation
Source: PeerJ. 2020 Jul 16;8:e9418. doi: 10.7717/peerj.9418 (PMC7369025; doi:10.7717/peerj.9418)
Supplement: Data S4 [file peerj-08-9418-s021.zip › 18S rRNA_assignment_Apr to Aug.xlsx]

## Sheet: Sheet1
Group	Organism	Kingdom	Phylum	Class	Order	Family	Genus	Species	Score	Hit	Accession_Number_1	Accession_Number_2	Accession_Number_3	OPR#1_Apr	OPR#1_May	OPR#1_Jun	OPR#1_Jul	OPR#1_Aug	OPR#3_Apr	OPR#3_May	OPR#3_Jun	OPR#3_Jul	OPR#3_Aug
denovo0	Eukaryota; __Chlorophyta; __Chlorophyceae; __Sphaeropleales; __Scenedesmaceae; __Desmodesmus; __Desmodesmus sp.	Eukaryota	__Chlorophyta	__Chlorophyceae	__Sphaeropleales	__Scenedesmaceae	__Desmodesmus	__Desmodesmus sp.	1	1	AB917136.1	NA	NA	28207	56336	37104	10463	1389	53645	61412	55724	36905	17735
denovo1	Eukaryota; __; __; __; __Nucleariidae; __; __Nucleariidae environmental	Eukaryota	__	__	__	__Nucleariidae	__	__Nucleariidae environmental	1	1	EF024210.1	NA	NA	96	156	555	569	50	45	1970	5758	14995	5818
denovo2	Eukaryota; __; __; __; __; __; __Uncultured fungus	Eukaryota	__	__	__	__	__	__Uncultured fungus	1	1	GU067817.1	NA	NA	1	25	3688	30	26	1	0	854	763	5859
denovo3	Eukaryota; __; __; __; __; __; __Amoeboaphelidium sp.	Eukaryota	__	__	__	__	__	__Amoeboaphelidium sp.	1	1	JX967274.1	NA	NA	1	2	826	4562	2742	0	0	850	51	175
denovo4	Eukaryota; __; __Dinophyceae; __; __; __; __Uncultured dinoflagellate	Eukaryota	__	__Dinophyceae	__	__	__	__Uncultured dinoflagellate	1	1	GU067963.1	NA	NA	0	0	0	1	7717	2	0	0	0	606
denovo5	Eukaryota; __; __; __; __; __; __Uncultured eukaryote	Eukaryota	__	__	__	__	__	__Uncultured eukaryote	1	1	AB901917.1	NA	NA	0	1	3736	308	2	326	144	1530	3	1
denovo6	Eukaryota; __; __; __; __Nucleariidae; __; __Nucleariidae environmental	Eukaryota	__	__	__	__Nucleariidae	__	__Nucleariidae environmental	1	1	EF024210.1	NA	NA	79	86	341	114	6	31	840	2249	3183	990
denovo7	Eukaryota; __Chlorophyta; __Chlorophyceae; __Sphaeropleales; __Scenedesmaceae; __Tetradesmus; __Tetradesmus obliquus	Eukaryota	__Chlorophyta	__Chlorophyceae	__Sphaeropleales	__Scenedesmaceae	__Tetradesmus	__Tetradesmus obliquus	1	1	KU900221.1	NA	NA	475	1226	68	164	16	3784	2030	205	49	10
denovo8	Eukaryota; __Arthropoda; __Ostracoda; __Podocopida; __Cyprididae; __Heterocypris; __Heterocypris sp.	Eukaryota	__Arthropoda	__Ostracoda	__Podocopida	__Cyprididae	__Heterocypris	__Heterocypris sp.	1	1	KM403078.1	NA	NA	0	0	0	0	9489	0	0	0	0	0
denovo9	Eukaryota; __; __; __; __; __; __Uncultured eukaryote	Eukaryota	__	__	__	__	__	__Uncultured eukaryote	1	1	LC109043.1	NA	NA	0	22	1	0	4165	1	0	0	0	1510
denovo10	Eukaryota; __; __; __; __; __; __Invertebrate environmental	Eukaryota	__	__	__	__	__	__Invertebrate environmental	1	1	GU070889.1	NA	NA	8870	659	69	30	216	163	1746	429	274	33
denovo11	Eukaryota; __Chlorophyta; __Chlorophyceae; __Sphaeropleales; __Hydrodictyaceae; __Pseudopediastrum; __Pseudopediastrum integrum	Eukaryota	__Chlorophyta	__Chlorophyceae	__Sphaeropleales	__Hydrodictyaceae	__Pseudopediastrum	__Pseudopediastrum integrum	1	1	HM021309.1	NA	NA	2	7	12	1457	575	6	3	1	49	16
denovo12	Eukaryota; __; __; __; __; __; __Uncultured ciliate	Eukaryota	__	__	__	__	__	__Uncultured ciliate	1	1	HQ219456.1	NA	NA	0	0	0	3512	0	1	104	4	1	0
denovo13	Eukaryota; __Chlorophyta; __Chlorophyceae; __Sphaeropleales; __Scenedesmaceae; __Coelastrum; __Coelastrum pseudomicroporum	Eukaryota	__Chlorophyta	__Chlorophyceae	__Sphaeropleales	__Scenedesmaceae	__Coelastrum	__Coelastrum pseudomicroporum	1	1	KP726227.1	NA	NA	57	109	149	572	39	567	226	222	318	79
denovo14	Eukaryota; __Chlorophyta; __Trebouxiophyceae; __Chlorellales; __Chlorellaceae; __Chlorella; __Chlorella sp.	Eukaryota	__Chlorophyta	__Trebouxiophyceae	__Chlorellales	__Chlorellaceae	__Chlorella	__Chlorella sp.	1	1	KF879585.1	NA	NA	280	358	1084	1598	83	205	69	83	20	16
denovo15	Eukaryota; __; __; __; __Pseudodifflugiidae; __Pseudodifflugia; __Pseudodifflugia cf.	Eukaryota	__	__	__	__Pseudodifflugiidae	__Pseudodifflugia	__Pseudodifflugia cf.	1	1	AJ418794.1	NA	NA	3	1478	7	7	0	119	82	13	140	3
denovo16	Eukaryota; __; __; __; __; __; __Amoeboaphelidium sp.	Eukaryota	__	__	__	__	__	__Amoeboaphelidium sp.	1	1	JX967274.1	NA	NA	0	0	0	398	555	0	0	0	0	9
denovo17	Eukaryota; __; __; __; __; __; __Uncultured eukaryote	Eukaryota	__	__	__	__	__	__Uncultured eukaryote	1	1	LC109059.1	NA	NA	0	0	0	0	0	1	0	0	0	666
denovo18	Eukaryota; __Chlorophyta; __Chlorophyceae; __Chlamydomonadales; __Golenkiniaceae; __Golenkinia; __Golenkinia longispicula	Eukaryota	__Chlorophyta	__Chlorophyceae	__Chlamydomonadales	__Golenkiniaceae	__Golenkinia	__Golenkinia longispicula	1	1	KM020047.1	NA	NA	0	0	0	7	368	0	0	0	23	14
denovo19	Eukaryota; __; __Spirotrichea; __Urostylida; __Urostylidae; __Uroleptus; __Uroleptus gallina	Eukaryota	__	__Spirotrichea	__Urostylida	__Urostylidae	__Uroleptus	__Uroleptus gallina	1	1	AF164130.1	NA	NA	0	0	0	133	0	7	1	0	0	0
denovo20	Eukaryota; __; __; __; __; __; __Uncultured eukaryote	Eukaryota	__	__	__	__	__	__Uncultured eukaryote	1	1	GU949616.1	NA	NA	0	0	0	272	485	0	0	0	4	144
denovo21	Eukaryota; __; __Litostomatea; __Haptorida; __Spathidiidae; __Spathidium; __Spathidium stammeri	Eukaryota	__	__Litostomatea	__Haptorida	__Spathidiidae	__Spathidium	__Spathidium stammeri	1	1	KY922825.1	NA	NA	0	0	0	30	0	0	1	22	6	294
denovo22	Eukaryota; __Chlorophyta; __Chlorophyceae; __Sphaeropleales; __Scenedesmaceae; __Hariotina; __Hariotina reticulata	Eukaryota	__Chlorophyta	__Chlorophyceae	__Sphaeropleales	__Scenedesmaceae	__Hariotina	__Hariotina reticulata	1	1	AH012395.2	NA	NA	6	25	44	255	51	1	3	2	3	1
denovo23	Eukaryota; __; __; __; __; __Rozella; __Uncultured eukaryote	Eukaryota	__	__	__	__	__Rozella	__Uncultured eukaryote	1	1	NG_017174.1	NA	NA	0	0	0	606	2	0	0	0	23	1
denovo24	Eukaryota; __; __; __; __; __; __Invertebrate environmental	Eukaryota	__	__	__	__	__	__Invertebrate environmental	1	1	GU070865.1	NA	NA	0	748	11	0	0	0	0	0	0	1
denovo25	Eukaryota; __; __; __Arcellinida; __; __; __Cryptodifflugia oviformis	Eukaryota	__	__	__Arcellinida	__	__	__Cryptodifflugia oviformis	1	1	JQ366062.1	NA	NA	0	0	0	0	94	0	0	0	0	44
denovo26	Eukaryota; __Arthropoda; __Branchiopoda; __Diplostraca; __Macrotrichidae; __Macrothrix; __Macrothrix triserialis	Eukaryota	__Arthropoda	__Branchiopoda	__Diplostraca	__Macrotrichidae	__Macrothrix	__Macrothrix triserialis	1	1	AM490283.1	NA	NA	0	0	0	0	351	0	0	0	0	3
denovo27	Eukaryota; __Rotifera; __; __Philodinavidae; __; __Abrochtha; __Abrochtha meselsoni	Eukaryota	__Rotifera	__	__Philodinavidae	__	__Abrochtha	__Abrochtha meselsoni	1	1	KM043249.1	NA	NA	0	0	3	54	62	0	0	0	1	7
denovo28	Eukaryota; __Basidiomycota; __; __Sporidiobolaceae; __; __; __Rhodosporidiobolus fluvialis	Eukaryota	__Basidiomycota	__	__Sporidiobolaceae	__	__	__Rhodosporidiobolus fluvialis	1	1	AB073272.1	NA	NA	0	0	3	171	11	3	0	2	4	8
denovo29	Eukaryota; __Chytridiomycota; __Chytridiomycetes; __Rhizophydiales; __Rhizophydiaceae; __Rhizophydium; __Rhizophydium sp.	Eukaryota	__Chytridiomycota	__Chytridiomycetes	__Rhizophydiales	__Rhizophydiaceae	__Rhizophydium	__Rhizophydium sp.	1	1	AY635821.1	NA	NA	0	2	15	220	6	1	0	1	12	19
denovo30	Eukaryota; __Arthropoda; __Insecta; __Diptera; __Chironomidae; __Pterygota; __Chironomus tepperi	Eukaryota	__Arthropoda	__Insecta	__Diptera	__Chironomidae	__Pterygota	__Chironomus tepperi	1	1	KC177280.1	NA	NA	0	0	0	164	0	0	0	0	0	0
denovo31	Eukaryota; __; __; __Lagenidiales; __Lagenidiaceae; __Lagenidium; __Lagenidium sp.	Eukaryota	__	__	__Lagenidiales	__Lagenidiaceae	__Lagenidium	__Lagenidium sp.	1	1	KJ716870.1	NA	NA	7	26	12	32	36	4	1	2	17	4
denovo32	Eukaryota; __; __; __; __; __; __Cercozoa sp.	Eukaryota	__	__	__	__	__	__Cercozoa sp.	1	1	KF141791.1	NA	NA	0	0	0	0	0	0	0	0	0	2
denovo33	Eukaryota; __; __; __; __; __; __Uncultured eukaryote	Eukaryota	__	__	__	__	__	__Uncultured eukaryote	1	1	JN090889.1	NA	NA	0	0	4	2	15	0	0	4	52	0
denovo34	Eukaryota; __; __; __; __; __; __Amoeboaphelidium sp.	Eukaryota	__	__	__	__	__	__Amoeboaphelidium sp.	1	1	JX967274.1	NA	NA	0	0	0	219	0	0	0	0	1	0
denovo35	Eukaryota; __Chlorophyta; __Chlorophyceae; __Sphaeropleales; __Scenedesmaceae; __Scenedesmus; __Scenedesmus SDEC-12	Eukaryota	__Chlorophyta	__Chlorophyceae	__Sphaeropleales	__Scenedesmaceae	__Scenedesmus	__Scenedesmus SDEC-12	1	1	KJ413176.1	NA	NA	14	39	16	0	0	2	0	0	0	0
denovo36	Eukaryota; __; __; __; __Nucleariidae; __; __Nucleariidae environmental	Eukaryota	__	__	__	__Nucleariidae	__	__Nucleariidae environmental	1	1	EF024210.1	NA	NA	0	1	0	0	19	0	0	0	0	339
denovo37	Eukaryota; __Chlorophyta; __; __; __; __; __Chlorella-like algae	Eukaryota	__Chlorophyta	__	__	__	__	__Chlorella-like algae	1	1	KU641127.1	NA	NA	1	0	0	9	1	82	27	10	2	2
denovo38	Eukaryota; __; __; __Myzocytiopsidales; __Myzocytiopsidaceae; __Myzocytiopsis; __Myzocytiopsis glutinospora	Eukaryota	__	__	__Myzocytiopsidales	__Myzocytiopsidaceae	__Myzocytiopsis	__Myzocytiopsis glutinospora	1	1	KT257371.1	NA	NA	11	8	3	0	0	1	4	1	1	30
denovo39	Eukaryota; __; __; __; __; __; __Uncultured eukaryote	Eukaryota	__	__	__	__	__	__Uncultured eukaryote	1	1	AB902006.1	NA	NA	1	16	3	0	54	0	0	8	0	5
denovo40	Eukaryota; __; __; __; __; __; __Uncultured eukaryote	Eukaryota	__	__	__	__	__	__Uncultured eukaryote	1	1	AB901597.1	NA	NA	2	0	0	0	0	0	0	0	0	124
denovo41	Eukaryota; __Arthropoda; __Insecta; __Diptera; __Chironomidae; __Pterygota; __Chironomus tepperi	Eukaryota	__Arthropoda	__Insecta	__Diptera	__Chironomidae	__Pterygota	__Chironomus tepperi	1	1	KC177280.1	NA	NA	0	0	0	1	37	0	0	0	0	1
denovo42	Eukaryota; __Chlorophyta; __Chlorophyceae; __Sphaeropleales; __; __Radiococcus; __Radiococcus polycoccus	Eukaryota	__Chlorophyta	__Chlorophyceae	__Sphaeropleales	__	__Radiococcus	__Radiococcus polycoccus	1	1	GQ375105.1	NA	NA	10	30	15	0	0	2	0	3	0	0
denovo43	Eukaryota; __; __; __; __; __; __Uncultured eukaryote	Eukaryota	__	__	__	__	__	__Uncultured eukaryote	1	1	JN090898.1	NA	NA	0	0	8	0	0	0	0	1	33	17
denovo44	Eukaryota; __; __; __; __; __Dermamoeba; __Dermamoeba algensis	Eukaryota	__	__	__	__	__Dermamoeba	__Dermamoeba algensis	1	1	AY294148.1	NA	NA	0	0	0	1	42	0	0	0	0	1
denovo45	Eukaryota; __Arthropoda; __Insecta; __Diptera; __Chironomidae; __Acricotopus; __Acricotopus lucens	Eukaryota	__Arthropoda	__Insecta	__Diptera	__Chironomidae	__Acricotopus	__Acricotopus lucens	1	1	AJ586561.1	NA	NA	0	1	67	0	0	0	27	0	0	0
denovo46	Eukaryota; __; __; __; __; __; __Uncultured freshwater	Eukaryota	__	__	__	__	__	__Uncultured freshwater	1	1	DQ243994.1	NA	NA	0	0	0	0	0	0	0	0	0	1
denovo47	Eukaryota; __Chlorophyta; __Chlorophyceae; __Sphaeropleales; __Scenedesmaceae; __Desmodesmus; __Desmodesmus sp.	Eukaryota	__Chlorophyta	__Chlorophyceae	__Sphaeropleales	__Scenedesmaceae	__Desmodesmus	__Desmodesmus sp.	1	1	AB917136.1	NA	NA	1	4	4	1	0	1	19	43	56	5
denovo48	Eukaryota; __; __; __; __; __; __Uncultured eukaryote	Eukaryota	__	__	__	__	__	__Uncultured eukaryote	1	1	JN090889.1	NA	NA	1	0	7	0	0	0	0	8	15	16
denovo49	Eukaryota; __; __; __; __Nucleariidae; __; __Nucleariidae environmental	Eukaryota	__	__	__	__Nucleariidae	__	__Nucleariidae environmental	1	1	EF024210.1	NA	NA	0	2	0	0	0	8	36	6	0	0
denovo50	Eukaryota; __; __; __; __; __; __Uncultured eukaryote	Eukaryota	__	__	__	__	__	__Uncultured eukaryote	1	1	FJ553136.1	NA	NA	0	0	0	61	0	0	0	0	0	0
denovo51	Eukaryota; __; __Dinophyceae; __; __; __; __Uncultured dinoflagellate	Eukaryota	__	__Dinophyceae	__	__	__	__Uncultured dinoflagellate	1	1	KX465210.1	NA	NA	0	0	0	0	0	0	0	0	0	3
denovo52	Eukaryota; __; __; __; __; __; __Uncultured eukaryote	Eukaryota	__	__	__	__	__	__Uncultured eukaryote	1	1	AY267982.1	NA	NA	0	0	0	19	0	0	0	0	36	0
denovo53	Eukaryota; __; __; __; __; __; __Uncultured eukaryote	Eukaryota	__	__	__	__	__	__Uncultured eukaryote	1	1	GU918809.1	NA	NA	0	0	18	7	0	0	0	7	0	5
denovo54	Eukaryota; __; __; __Leptomyxida; __Leptomyxidae; __Leptomyxa; __AF293898 Leptomyxa	Eukaryota	__	__	__Leptomyxida	__Leptomyxidae	__Leptomyxa	__AF293898 Leptomyxa	1	1	AF293898.1	NA	NA	0	0	0	3	7	0	0	0	3	0
denovo55	Eukaryota; __; __; __; __; __; __Uncultured ciliate	Eukaryota	__	__	__	__	__	__Uncultured ciliate	1	1	KX465195.1	NA	NA	0	0	0	7	37	0	0	0	0	0
denovo56	Eukaryota; __; __Ichthyosporea; __; __; __; __Uncultured ichthyosporean	Eukaryota	__	__Ichthyosporea	__	__	__	__Uncultured ichthyosporean	1	1	HQ219425.1	NA	NA	0	4	1	0	0	0	25	8	1	0
denovo57	Eukaryota; __; __; __; __; __; __Uncultured eukaryote	Eukaryota	__	__	__	__	__	__Uncultured eukaryote	1	1	AB252775.1	NA	NA	0	0	0	40	0	0	0	0	0	0
denovo58	Eukaryota; __; __; __; __Nucleariidae; __; __Nucleariidae environmental	Eukaryota	__	__	__	__Nucleariidae	__	__Nucleariidae environmental	1	1	EF024210.1	NA	NA	0	0	0	0	0	0	0	7	31	0
denovo59	Eukaryota; __Eustigmatophyceae; __; __Eustigmatales; __Pseudocharaciopsidaceae; __Pseudocharaciopsis; __Pseudocharaciopsis ovalis	Eukaryota	__Eustigmatophyceae	__	__Eustigmatales	__Pseudocharaciopsidaceae	__Pseudocharaciopsis	__Pseudocharaciopsis ovalis	1	1	KF848932.1	NA	NA	0	2	5	4	6	0	4	2	1	0
denovo60	Eukaryota; __; __; __; __; __; __Uncultured eukaryote	Eukaryota	__	__	__	__	__	__Uncultured eukaryote	1	1	AB901917.1	NA	NA	0	0	5	2	0	15	2	4	0	0
denovo61	Eukaryota; __Chlorophyta; __Chlorophyceae; __Chlamydomonadales; __Haematococcaceae; __Chlorogonium; __Chlorogonium capillatum	Eukaryota	__Chlorophyta	__Chlorophyceae	__Chlamydomonadales	__Haematococcaceae	__Chlorogonium	__Chlorogonium capillatum	1	1	AJ410442.1	NA	NA	0	0	0	0	0	30	5	5	0	1
denovo62	Eukaryota; __Chytridiomycota; __; __; __; __; __Uncultured Chytridiomycota	Eukaryota	__Chytridiomycota	__	__	__	__	__Uncultured Chytridiomycota	1	1	JX869374.1	NA	NA	24	2	0	0	0	0	1	0	0	0
denovo63	Eukaryota; __; __; __; __; __; __Uncultured fungus	Eukaryota	__	__	__	__	__	__Uncultured fungus	1	1	EF628857.1	NA	NA	0	0	0	0	28	0	0	0	0	2
denovo64	; __; __; __; __; __; __		__	__	__	__	__	__	1	1	NA	NA	NA	0	0	2	5	1	0	0	0	5	4
denovo65	Eukaryota; __Chlorophyta; __Chlorophyceae; __Sphaeropleales; __Scenedesmaceae; __Desmodesmus; __Desmodesmus pannonicus	Eukaryota	__Chlorophyta	__Chlorophyceae	__Sphaeropleales	__Scenedesmaceae	__Desmodesmus	__Desmodesmus pannonicus	1	1	FR865711.1	NA	NA	0	2	3	17	1	0	1	2	0	0
denovo66	Eukaryota; __; __; __; __; __; __Uncultured fungus	Eukaryota	__	__	__	__	__	__Uncultured fungus	1	1	KY687648.1	NA	NA	0	0	0	0	1	0	0	0	0	12
denovo67	Eukaryota; __Chlorophyta; __Trebouxiophyceae; __Chlorellales; __Oocystaceae; __Makinoella; __Makinoella tosaensis	Eukaryota	__Chlorophyta	__Trebouxiophyceae	__Chlorellales	__Oocystaceae	__Makinoella	__Makinoella tosaensis	1	1	AF228691.1	NA	NA	0	1	0	18	2	0	2	2	0	0
denovo68	Eukaryota; __; __Litostomatea; __Haptorida; __Acropisthiidae; __Fuscheria; __Fuscheria sp.	Eukaryota	__	__Litostomatea	__Haptorida	__Acropisthiidae	__Fuscheria	__Fuscheria sp.	1	1	JF263448.1	NA	NA	0	0	0	0	31	0	0	0	0	0
denovo69	Eukaryota; __; __; __; __; __; __Paradermamoeba levis	Eukaryota	__	__	__	__	__	__Paradermamoeba levis	1	1	JN247435.1	NA	NA	0	1	0	0	0	0	0	0	1	0
denovo70	Eukaryota; __; __; __; __Hartmannellidae; __; __Hartmannellidae environmental	Eukaryota	__	__	__	__Hartmannellidae	__	__Hartmannellidae environmental	1	1	EF023499.1	NA	NA	0	0	0	0	0	0	0	0	0	0
denovo71	; __; __; __; __; __; __		__	__	__	__	__	__	1	1	NA	NA	NA	0	0	0	0	12	0	0	0	0	0
denovo72	Eukaryota; __Chlorophyta; __Chlorophyceae; __Sphaeropleales; __Scenedesmaceae; __Desmodesmus; __Desmodesmus communis	Eukaryota	__Chlorophyta	__Chlorophyceae	__Sphaeropleales	__Scenedesmaceae	__Desmodesmus	__Desmodesmus communis	1	1	JX101322.1	NA	NA	0	0	0	0	0	29	10	2	0	0
denovo73	Eukaryota; __; __; __; __; __; __Uncultured eukaryote	Eukaryota	__	__	__	__	__	__Uncultured eukaryote	1	1	GU290089.1	NA	NA	0	0	0	0	26	0	0	0	0	0
denovo74	Eukaryota; __Chlorophyta; __Chlorophyceae; __Sphaeropleales; __Scenedesmaceae; __Desmodesmus; __Desmodesmus sp.	Eukaryota	__Chlorophyta	__Chlorophyceae	__Sphaeropleales	__Scenedesmaceae	__Desmodesmus	__Desmodesmus sp.	1	1	AB917128.1	NA	NA	0	16	6	2	1	13	5	5	7	0
denovo75	; __; __; __; __; __; __		__	__	__	__	__	__	1	1	NA	NA	NA	1	6	0	0	0	0	0	1	0	3
denovo76	Eukaryota; __; __Prostomatea; __Prorodontida; __Colepidae; __; __Colepidae sp.	Eukaryota	__	__Prostomatea	__Prorodontida	__Colepidae	__	__Colepidae sp.	1	1	LN870048.1	NA	NA	0	0	0	0	0	0	0	0	0	0
denovo77	Eukaryota; __; __; __; __; __; __Uncultured alveolate	Eukaryota	__	__	__	__	__	__Uncultured alveolate	1	1	HM135061.1	NA	NA	0	0	0	0	0	0	0	0	0	3
denovo78	Eukaryota; __Streptophyta; __; __; __Pinaceae; __Larix; __Larix decidua	Eukaryota	__Streptophyta	__	__	__Pinaceae	__Larix	__Larix decidua	1	1	JQ444112.1	NA	NA	0	0	0	0	0	0	0	0	0	0
denovo79	Eukaryota; __; __; __; __; __Dermamoeba; __Dermamoeba algensis	Eukaryota	__	__	__	__	__Dermamoeba	__Dermamoeba algensis	1	1	AY294148.1	NA	NA	0	0	0	13	0	0	0	0	0	0
denovo80	Eukaryota; __Chytridiomycota; __Chytridiomycetes; __Rhizophydiales; __Rhizophydiaceae; __Rhizophydium; __Rhizophydium sp.	Eukaryota	__Chytridiomycota	__Chytridiomycetes	__Rhizophydiales	__Rhizophydiaceae	__Rhizophydium	__Rhizophydium sp.	1	1	AY635821.1	NA	NA	0	0	0	6	0	0	0	0	4	17
denovo81	Eukaryota; __; __; __; __; __; __Paradermamoeba levis	Eukaryota	__	__	__	__	__	__Paradermamoeba levis	1	1	JN247435.1	NA	NA	0	0	0	0	0	0	0	0	0	0
denovo82	Eukaryota; __Chlorophyta; __Chlorophyceae; __Sphaeropleales; __Scenedesmaceae; __Desmodesmus; __Desmodesmus sp.	Eukaryota	__Chlorophyta	__Chlorophyceae	__Sphaeropleales	__Scenedesmaceae	__Desmodesmus	__Desmodesmus sp.	1	1	AB917136.1	NA	NA	0	0	0	0	0	17	5	1	1	0
denovo83	Eukaryota; __; __; __; __; __; __Uncultured ciliate	Eukaryota	__	__	__	__	__	__Uncultured ciliate	1	1	KX465191.1	NA	NA	0	0	0	0	0	0	0	0	0	0
denovo84	Eukaryota; __; __Cryptophyta; __; __; __; __Uncultured cryptophyte	Eukaryota	__	__Cryptophyta	__	__	__	__Uncultured cryptophyte	1	1	EU143948.1	NA	NA	0	0	0	0	12	0	0	0	10	0
denovo85	Eukaryota; __Chlorophyta; __Chlorophyceae; __Sphaeropleales; __Scenedesmaceae; __Desmodesmus; __Desmodesmus sp.	Eukaryota	__Chlorophyta	__Chlorophyceae	__Sphaeropleales	__Scenedesmaceae	__Desmodesmus	__Desmodesmus sp.	1	1	AB917136.1	NA	NA	0	0	0	0	1	0	5	12	14	4
denovo86	Eukaryota; __; __; __; __; __; __Uncultured eukaryote	Eukaryota	__	__	__	__	__	__Uncultured eukaryote	1	1	LC109084.1	NA	NA	0	0	0	0	0	0	0	0	1	0
denovo87	; __; __; __; __; __; __		__	__	__	__	__	__	1	1	NA	NA	NA	0	0	0	0	8	0	0	0	2	1
denovo88	Eukaryota; __; __; __; __Nucleariidae; __; __Nucleariidae environmental	Eukaryota	__	__	__	__Nucleariidae	__	__Nucleariidae environmental	1	1	EF024210.1	NA	NA	0	0	1	0	1	0	0	0	2	24
denovo89	Eukaryota; __; __; __; __; __; __Uncultured eukaryote	Eukaryota	__	__	__	__	__	__Uncultured eukaryote	1	1	LC109043.1	NA	NA	0	0	0	0	19	0	0	0	0	0
denovo90	Eukaryota; __; __Heterolobosea; __Schizopyrenida; __Vahlkampfiidae; __Neovahlkampfia; __Neovahlkampfia nana	Eukaryota	__	__Heterolobosea	__Schizopyrenida	__Vahlkampfiidae	__Neovahlkampfia	__Neovahlkampfia nana	1	1	LC126981.1	NA	NA	0	0	0	2	0	0	0	0	0	0
denovo91	Eukaryota; __; __; __; __; __Rozella; __Rozella sp.	Eukaryota	__	__	__	__	__Rozella	__Rozella sp.	1	1	AY601707.1	NA	NA	0	0	0	0	19	0	0	0	0	0
denovo92	; __; __; __; __; __; __		__	__	__	__	__	__	1	1	NA	NA	NA	0	1	0	0	0	0	0	0	1	0
denovo93	Eukaryota; __Chlorophyta; __; __; __; __; __Uncultured Chlorophyta	Eukaryota	__Chlorophyta	__	__	__	__	__Uncultured Chlorophyta	1	1	HQ219399.1	NA	NA	0	0	0	0	0	10	5	2	0	0
denovo94	Eukaryota; __; __; __; __; __Flamella; __Flamella sp.	Eukaryota	__	__	__	__	__Flamella	__Flamella sp.	1	1	EU186025.1	NA	NA	0	0	0	7	1	0	0	0	0	0
denovo95	Eukaryota; __; __; __; __Paramoebidae; __Korotnevella; __Korotnevella jeppesenii	Eukaryota	__	__	__	__Paramoebidae	__Korotnevella	__Korotnevella jeppesenii	1	1	KP719185.1	NA	NA	0	0	0	0	0	0	0	0	0	0
denovo96	Eukaryota; __Chlorophyta; __Chlorophyceae; __Sphaeropleales; __Scenedesmaceae; __Desmodesmus; __Desmodesmus abundans	Eukaryota	__Chlorophyta	__Chlorophyceae	__Sphaeropleales	__Scenedesmaceae	__Desmodesmus	__Desmodesmus abundans	1	1	KR904903.1	NA	NA	0	0	0	0	0	0	0	0	0	2
denovo97	Eukaryota; __; __; __; __; __; __Glissomonad sp.	Eukaryota	__	__	__	__	__	__Glissomonad sp.	1	1	EU709272.1	NA	NA	0	0	0	0	13	0	0	0	0	0
denovo98	Eukaryota; __; __; __; __; __; __Uncultured eukaryote	Eukaryota	__	__	__	__	__	__Uncultured eukaryote	1	1	LC109020.1	NA	NA	0	0	0	7	0	0	0	0	0	0
denovo99	Eukaryota; __; __; __; __; __; __Uncultured eukaryote	Eukaryota	__	__	__	__	__	__Uncultured eukaryote	1	1	AY046703.1	NA	NA	0	0	0	0	11	0	0	0	0	0
denovo100	Eukaryota; __Chlorophyta; __Chlorophyceae; __Sphaeropleales; __Scenedesmaceae; __Scenedesmus; __Scenedesmus acutus	Eukaryota	__Chlorophyta	__Chlorophyceae	__Sphaeropleales	__Scenedesmaceae	__Scenedesmus	__Scenedesmus acutus	1	1	KR904912.1	NA	NA	0	0	0	5	0	0	0	0	0	0
denovo101	Eukaryota; __; __; __Choanoflagellida; __; __; __Uncultured choanoflagellate	Eukaryota	__	__	__Choanoflagellida	__	__	__Uncultured choanoflagellate	1	1	HQ219446.1	NA	NA	0	0	0	0	5	0	0	0	0	0
denovo102	Eukaryota; __Chlorophyta; __Chlorophyceae; __Sphaeropleales; __Scenedesmaceae; __Desmodesmus; __Desmodesmus sp.	Eukaryota	__Chlorophyta	__Chlorophyceae	__Sphaeropleales	__Scenedesmaceae	__Desmodesmus	__Desmodesmus sp.	1	1	AB917136.1	NA	NA	0	0	0	2	1	0	0	0	0	5
denovo103	; __; __; __; __; __; __		__	__	__	__	__	__	1	1	NA	NA	NA	14	1	1	0	0	0	8	3	1	0
denovo104	Eukaryota; __; __; __; __Vannellidae; __Vannella; __Vannella sp.	Eukaryota	__	__	__	__Vannellidae	__Vannella	__Vannella sp.	1	1	JQ271724.1	NA	NA	0	0	0	26	0	0	0	0	0	0
denovo105	Eukaryota; __Chlorophyta; __Trebouxiophyceae; __Chlorellales; __Oocystaceae; __Oocystis; __Oocystis heteromucosa	Eukaryota	__Chlorophyta	__Trebouxiophyceae	__Chlorellales	__Oocystaceae	__Oocystis	__Oocystis heteromucosa	1	1	AF228689.1	NA	NA	0	2	0	1	1	1	1	1	2	0
denovo106	Eukaryota; __; __; __; __; __; __Uncultured eukaryote	Eukaryota	__	__	__	__	__	__Uncultured eukaryote	1	1	DQ104585.1	NA	NA	0	0	11	14	0	0	0	0	0	0
denovo107	Eukaryota; __; __; __; __; __; __Uncultured fungus	Eukaryota	__	__	__	__	__	__Uncultured fungus	1	1	KY687581.1	NA	NA	0	10	0	0	0	0	0	0	0	0
denovo108	Eukaryota; __; __Dinophyceae; __; __; __; __Uncultured dinoflagellate	Eukaryota	__	__Dinophyceae	__	__	__	__Uncultured dinoflagellate	1	1	GU067963.1	NA	NA	0	0	0	0	6	0	0	0	0	0
denovo109	Eukaryota; __Basidiomycota; __; __Sporidiobolaceae; __; __; __Rhodosporidiobolus fluvialis	Eukaryota	__Basidiomycota	__	__Sporidiobolaceae	__	__	__Rhodosporidiobolus fluvialis	1	1	AB073272.1	NA	NA	0	0	0	10	1	0	0	0	0	0
denovo110	Eukaryota; __; __; __; __; __; __Uncultured eukaryote	Eukaryota	__	__	__	__	__	__Uncultured eukaryote	1	1	LC150087.1	NA	NA	1	5	0	0	5	0	0	0	0	1
denovo111	Eukaryota; __; __; __; __; __; __Uncultured cercozoan	Eukaryota	__	__	__	__	__	__Uncultured cercozoan	1	1	AY605185.1	NA	NA	0	0	6	0	0	0	0	0	0	0
denovo112	; __; __; __; __; __; __		__	__	__	__	__	__	1	1	NA	NA	NA	0	0	0	0	0	0	0	0	0	2
denovo113	Eukaryota; __Chlorophyta; __Chlorophyceae; __Sphaeropleales; __Hydrodictyaceae; __Pseudopediastrum; __Pseudopediastrum alternans	Eukaryota	__Chlorophyta	__Chlorophyceae	__Sphaeropleales	__Hydrodictyaceae	__Pseudopediastrum	__Pseudopediastrum alternans	1	1	HM021311.1	NA	NA	0	0	0	0	3	0	0	0	0	0
denovo114	Eukaryota; __; __; __; __; __; __Amoeboaphelidium sp.	Eukaryota	__	__	__	__	__	__Amoeboaphelidium sp.	1	1	JX967274.1	NA	NA	0	0	0	0	14	0	0	0	0	0
denovo115	; __; __; __; __; __; __		__	__	__	__	__	__	1	1	NA	NA	NA	0	0	0	1	5	0	0	0	0	1
denovo116	Eukaryota; __; __; __; __; __; __Uncultured fungus	Eukaryota	__	__	__	__	__	__Uncultured fungus	1	1	KY687565.1	NA	NA	0	14	0	0	0	0	0	0	0	0
denovo117	Eukaryota; __; __; __; __; __; __Uncultured eukaryote	Eukaryota	__	__	__	__	__	__Uncultured eukaryote	1	1	AY916649.2	NA	NA	0	0	0	0	38	0	0	0	0	4
denovo118	Eukaryota; __; __; __; __Nucleariidae; __; __Nucleariidae environmental	Eukaryota	__	__	__	__Nucleariidae	__	__Nucleariidae environmental	1	1	EF024210.1	NA	NA	0	6	0	0	0	0	0	0	0	0
denovo119	Eukaryota; __; __; __; __Nucleariidae; __; __Nucleariidae environmental	Eukaryota	__	__	__	__Nucleariidae	__	__Nucleariidae environmental	1	1	EF024210.1	NA	NA	0	0	0	0	0	0	0	0	0	8
denovo120	Eukaryota; __; __; __; __; __; __Uncultured eukaryote	Eukaryota	__	__	__	__	__	__Uncultured eukaryote	1	1	GQ861576.1	NA	NA	0	0	1	5	0	0	0	0	0	0
denovo121	Eukaryota; __Chlorophyta; __Chlorophyceae; __Sphaeropleales; __; __Mychonastes; __Mychonastes homosphaera	Eukaryota	__Chlorophyta	__Chlorophyceae	__Sphaeropleales	__	__Mychonastes	__Mychonastes homosphaera	1	1	GQ477054.1	NA	NA	0	0	0	0	0	0	0	0	0	3
denovo122	Eukaryota; __Rotifera; __Monogononta; __Ploima; __Brachionidae; __Brachionus; __Brachionus calyciflorus	Eukaryota	__Rotifera	__Monogononta	__Ploima	__Brachionidae	__Brachionus	__Brachionus calyciflorus	1	1	KY886364.1	NA	NA	0	0	0	0	0	0	0	0	0	0
denovo123	Eukaryota; __; __; __; __; __; __Uncultured eukaryote	Eukaryota	__	__	__	__	__	__Uncultured eukaryote	1	1	KY355511.1	NA	NA	0	0	0	0	0	1	0	0	1	0
denovo124	; __; __; __; __; __; __		__	__	__	__	__	__	1	1	NA	NA	NA	0	0	0	0	5	0	0	0	0	1
denovo125	; __; __; __; __; __; __		__	__	__	__	__	__	1	1	NA	NA	NA	0	0	0	0	9	0	0	0	0	0
denovo126	Eukaryota; __Chlorophyta; __Chlorophyceae; __Sphaeropleales; __Scenedesmaceae; __Desmodesmus; __Desmodesmus sp.	Eukaryota	__Chlorophyta	__Chlorophyceae	__Sphaeropleales	__Scenedesmaceae	__Desmodesmus	__Desmodesmus sp.	1	1	AB917136.1	NA	NA	0	0	0	0	0	0	0	0	0	0
denovo127	Eukaryota; __; __; __; __; __; __Uncultured eukaryote	Eukaryota	__	__	__	__	__	__Uncultured eukaryote	1	1	GU290079.1	NA	NA	0	0	0	0	4	0	0	0	0	0
denovo128	Eukaryota; __; __; __; __Hartmannellidae; __; __Hartmannellidae environmental	Eukaryota	__	__	__	__Hartmannellidae	__	__Hartmannellidae environmental	1	1	EF023499.1	NA	NA	0	0	0	0	0	0	0	0	0	0
denovo129	Eukaryota; __Chlorophyta; __Trebouxiophyceae; __Chlorellales; __Chlorellaceae; __Chlorella; __Chlorella sp.	Eukaryota	__Chlorophyta	__Trebouxiophyceae	__Chlorellales	__Chlorellaceae	__Chlorella	__Chlorella sp.	1	1	KF879601.1	NA	NA	1	0	3	7	0	1	0	0	0	0
denovo130	Eukaryota; __Chlorophyta; __Chlorophyceae; __Sphaeropleales; __Hydrodictyaceae; __Pseudopediastrum; __Pseudopediastrum alternans	Eukaryota	__Chlorophyta	__Chlorophyceae	__Sphaeropleales	__Hydrodictyaceae	__Pseudopediastrum	__Pseudopediastrum alternans	1	1	HM021311.1	NA	NA	0	0	0	8	2	0	0	0	0	0
denovo131	Eukaryota; __; __Litostomatea; __Pleurostomatida; __Litonotidae; __Loxophyllum; __Loxophyllum sp.	Eukaryota	__	__Litostomatea	__Pleurostomatida	__Litonotidae	__Loxophyllum	__Loxophyllum sp.	1	1	FJ875148.1	NA	NA	0	0	0	0	5	0	0	0	1	2
denovo132	; __; __; __; __; __; __		__	__	__	__	__	__	1	1	NA	NA	NA	0	0	0	0	9	0	0	0	0	0
denovo133	; __; __; __; __; __; __		__	__	__	__	__	__	1	1	NA	NA	NA	0	0	2	1	0	0	0	0	5	0
denovo134	Eukaryota; __; __; __Peronosporales; __; __Phytophthora; __Phytophthora capsici	Eukaryota	__	__	__Peronosporales	__	__Phytophthora	__Phytophthora capsici	1	1	BT032234.1	NA	NA	0	0	0	0	0	5	0	0	0	0
denovo135	; __; __; __; __; __; __		__	__	__	__	__	__	1	1	NA	NA	NA	0	0	5	0	0	0	0	2	2	0
denovo136	Eukaryota; __; __; __; __; __Dermamoeba; __Dermamoeba algensis	Eukaryota	__	__	__	__	__Dermamoeba	__Dermamoeba algensis	1	1	AY294148.1	NA	NA	0	0	0	0	8	0	0	0	0	0
denovo137	Eukaryota; __; __; __; __; __; __Uncultured freshwater	Eukaryota	__	__	__	__	__	__Uncultured freshwater	1	1	DQ243994.1	NA	NA	0	0	0	0	0	0	0	0	0	0
denovo138	Eukaryota; __; __; __; __; __; __Uncultured fungus	Eukaryota	__	__	__	__	__	__Uncultured fungus	1	1	GU067817.1	NA	NA	3	0	0	0	0	0	0	0	0	0
denovo139	Eukaryota; __; __; __; __; __; __Uncultured eukaryote	Eukaryota	__	__	__	__	__	__Uncultured eukaryote	1	1	KY355511.1	NA	NA	0	0	0	0	0	0	0	0	1	0
denovo140	Eukaryota; __Chlorophyta; __Chlorophyceae; __Sphaeropleales; __Scenedesmaceae; __Desmodesmus; __Desmodesmus sp.	Eukaryota	__Chlorophyta	__Chlorophyceae	__Sphaeropleales	__Scenedesmaceae	__Desmodesmus	__Desmodesmus sp.	1	1	AB917136.1	NA	NA	0	0	0	3	2	0	0	0	0	0
denovo141	Eukaryota; __; __; __; __; __; __Uncultured eukaryote	Eukaryota	__	__	__	__	__	__Uncultured eukaryote	1	1	AY665060.1	NA	NA	0	0	0	0	4	0	0	0	0	0
denovo142	Eukaryota; __; __; __; __Vannellidae; __Vannella; __Vannella sp.	Eukaryota	__	__	__	__Vannellidae	__Vannella	__Vannella sp.	1	1	JQ271724.1	NA	NA	0	0	0	13	0	0	0	0	0	0
denovo143	Eukaryota; __Chlorophyta; __Chlorophyceae; __Chlamydomonadales; __Chlamydomonadaceae; __Chlamydomonas; __Chlamydomonas noctigama	Eukaryota	__Chlorophyta	__Chlorophyceae	__Chlamydomonadales	__Chlamydomonadaceae	__Chlamydomonas	__Chlamydomonas noctigama	1	1	JN903979.1	NA	NA	0	0	0	8	1	0	0	0	0	0
denovo144	Eukaryota; __; __; __; __Basidiobolaceae; __Basidiobolus; __Basidiobolus haptosporus	Eukaryota	__	__	__	__Basidiobolaceae	__Basidiobolus	__Basidiobolus haptosporus	1	1	AF368504.1	NA	NA	0	0	0	0	0	0	0	0	0	2
denovo145	Eukaryota; __Chlorophyta; __Chlorophyceae; __Sphaeropleales; __Scenedesmaceae; __Desmodesmus; __Desmodesmus sp.	Eukaryota	__Chlorophyta	__Chlorophyceae	__Sphaeropleales	__Scenedesmaceae	__Desmodesmus	__Desmodesmus sp.	1	1	AB917136.1	NA	NA	0	0	1	0	0	0	0	0	0	3
denovo146	Eukaryota; __; __; __; __Nucleariidae; __; __Nucleariidae environmental	Eukaryota	__	__	__	__Nucleariidae	__	__Nucleariidae environmental	1	1	EF024210.1	NA	NA	0	0	0	1	0	0	0	6	0	0
denovo147	Eukaryota; __; __; __; __; __; __Uncultured eukaryote	Eukaryota	__	__	__	__	__	__Uncultured eukaryote	1	1	JN090889.1	NA	NA	0	0	0	0	0	0	0	0	3	4
denovo148	Eukaryota; __Apicomplexa; __Coccidia; __Eucoccidiorida; __Eimeriidae; __; __Eimeriidae environmental	Eukaryota	__Apicomplexa	__Coccidia	__Eucoccidiorida	__Eimeriidae	__	__Eimeriidae environmental	1	1	EF023637.1	NA	NA	0	0	0	0	8	0	0	0	0	0
denovo149	Eukaryota; __Chytridiomycota; __Monoblepharidomycetes; __Monoblepharidales; __; __Hyaloraphidium; __Hyaloraphidium curvatum	Eukaryota	__Chytridiomycota	__Monoblepharidomycetes	__Monoblepharidales	__	__Hyaloraphidium	__Hyaloraphidium curvatum	1	1	NG_017172.1	NA	NA	0	0	0	0	0	0	1	2	0	0
denovo150	Eukaryota; __; __; __; __; __; __Uncultured cercozoan	Eukaryota	__	__	__	__	__	__Uncultured cercozoan	1	1	AY605200.1	NA	NA	0	0	0	0	0	1	0	0	0	0
denovo151	Eukaryota; __; __Ichthyosporea; __Ichthyophonida; __; __Anurofeca; __Anurofeca sp.	Eukaryota	__	__Ichthyosporea	__Ichthyophonida	__	__Anurofeca	__Anurofeca sp.	1	1	AY363958.1	NA	NA	0	4	0	0	0	0	0	0	0	0
denovo152	; __; __; __; __; __; __		__	__	__	__	__	__	1	1	NA	NA	NA	0	0	0	0	0	0	0	0	0	4
denovo153	Eukaryota; __; __; __; __; __; __Uncultured cercozoan	Eukaryota	__	__	__	__	__	__Uncultured cercozoan	1	1	AY605185.1	NA	NA	0	0	4	0	0	0	0	0	0	0
denovo154	; __; __; __; __; __; __		__	__	__	__	__	__	1	1	NA	NA	NA	0	0	0	0	0	0	0	0	0	0
denovo155	Eukaryota; __Rotifera; __Monogononta; __Ploima; __Trichocercidae; __Trichocerca; __Trichocerca rattus	Eukaryota	__Rotifera	__Monogononta	__Ploima	__Trichocercidae	__Trichocerca	__Trichocerca rattus	1	1	DQ297722.1	NA	NA	4	0	0	0	0	0	0	0	0	0
denovo156	; __; __; __; __; __; __		__	__	__	__	__	__	1	1	NA	NA	NA	0	0	0	0	0	0	0	0	0	0
denovo157	Eukaryota; __Chlorophyta; __Chlorophyceae; __Sphaeropleales; __Scenedesmaceae; __Desmodesmus; __Desmodesmus sp.	Eukaryota	__Chlorophyta	__Chlorophyceae	__Sphaeropleales	__Scenedesmaceae	__Desmodesmus	__Desmodesmus sp.	1	1	AB917136.1	NA	NA	0	0	0	0	0	0	0	0	0	0
denovo158	Eukaryota; __; __; __; __Nucleariidae; __; __Nucleariidae environmental	Eukaryota	__	__	__	__Nucleariidae	__	__Nucleariidae environmental	1	1	EF024210.1	NA	NA	0	0	0	0	0	0	0	0	0	0
denovo159	Eukaryota; __; __; __; __; __; __Uncultured eukaryote	Eukaryota	__	__	__	__	__	__Uncultured eukaryote	1	1	JN090883.1	NA	NA	0	0	0	0	0	0	0	0	0	0
denovo160	Eukaryota; __; __; __; __; __; __Uncultured alveolate	Eukaryota	__	__	__	__	__	__Uncultured alveolate	1	1	KX465149.1	NA	NA	0	0	0	0	0	0	0	0	0	0
denovo161	Eukaryota; __; __; __; __Vannellidae; __Vannella; __Vannella planctonica	Eukaryota	__	__	__	__Vannellidae	__Vannella	__Vannella planctonica	1	1	JN568810.1	NA	NA	0	0	0	0	1	0	0	0	0	0
denovo162	; __; __; __; __; __; __		__	__	__	__	__	__	1	1	NA	NA	NA	0	0	0	0	0	0	0	0	0	1
denovo163	Eukaryota; __Chlorophyta; __Trebouxiophyceae; __Chlorellales; __Chlorellaceae; __Chlorella; __Chlorella sorokiniana	Eukaryota	__Chlorophyta	__Trebouxiophyceae	__Chlorellales	__Chlorellaceae	__Chlorella	__Chlorella sorokiniana	1	1	KP726221.1	NA	NA	0	0	0	1	0	0	0	0	0	0
denovo164	; __; __; __; __; __; __		__	__	__	__	__	__	1	1	NA	NA	NA	0	0	0	0	0	0	0	0	0	0
denovo165	Eukaryota; __Bacillariophyta; __Bacillariophyceae; __Thalassiophysales; __Catenulaceae; __Amphora; __Amphora coffeaeformis	Eukaryota	__Bacillariophyta	__Bacillariophyceae	__Thalassiophysales	__Catenulaceae	__Amphora	__Amphora coffeaeformis	1	1	KC222325.1	NA	NA	0	0	0	0	0	0	0	0	0	0
denovo166	Eukaryota; __Chytridiomycota; __Monoblepharidomycetes; __Monoblepharidales; __Monoblepharidaceae; __Monoblepharis; __Monoblepharis hypogyna	Eukaryota	__Chytridiomycota	__Monoblepharidomycetes	__Monoblepharidales	__Monoblepharidaceae	__Monoblepharis	__Monoblepharis hypogyna	1	1	KJ668082.1	NA	NA	0	0	0	0	3	0	0	0	0	0
denovo167	Eukaryota; __; __; __; __; __; __Uncultured metazoan	Eukaryota	__	__	__	__	__	__Uncultured metazoan	1	1	JX296583.1	NA	NA	0	0	0	0	0	0	0	2	1	0
denovo168	Eukaryota; __Chlorophyta; __Chlorophyceae; __Sphaeropleales; __Scenedesmaceae; __Desmodesmus; __Desmodesmus sp.	Eukaryota	__Chlorophyta	__Chlorophyceae	__Sphaeropleales	__Scenedesmaceae	__Desmodesmus	__Desmodesmus sp.	1	1	AB917136.1	NA	NA	0	0	0	3	0	0	0	0	0	0
denovo169	Eukaryota; __Chlorophyta; __; __; __; __; __Uncultured chlorophyte	Eukaryota	__Chlorophyta	__	__	__	__	__Uncultured chlorophyte	1	1	EU910612.1	NA	NA	0	0	0	0	0	0	0	0	0	0
denovo170	Eukaryota; __; __; __; __; __; __Uncultured eukaryote	Eukaryota	__	__	__	__	__	__Uncultured eukaryote	1	1	LC109019.1	NA	NA	0	3	2	0	0	0	0	0	0	0
denovo171	Eukaryota; __; __; __; __; __; __Uncultured alveolate	Eukaryota	__	__	__	__	__	__Uncultured alveolate	1	1	KX465150.1	NA	NA	0	0	0	0	0	0	0	0	1	0
denovo172	Eukaryota; __; __; __; __; __; __Uncultured eukaryote	Eukaryota	__	__	__	__	__	__Uncultured eukaryote	1	1	JN090889.1	NA	NA	0	0	0	0	0	0	0	0	0	2
denovo173	Eukaryota; __; __Dinophyceae; __Prorocentrales; __Prorocentraceae; __Prorocentrum; __Prorocentrum sipadanense	Eukaryota	__	__Dinophyceae	__Prorocentrales	__Prorocentraceae	__Prorocentrum	__Prorocentrum sipadanense	1	1	KT308151.1	NA	NA	0	0	0	0	3	0	0	0	0	0
denovo174	Eukaryota; __Chlorophyta; __Chlorophyceae; __Sphaeropleales; __Scenedesmaceae; __Desmodesmus; __Desmodesmus sp.	Eukaryota	__Chlorophyta	__Chlorophyceae	__Sphaeropleales	__Scenedesmaceae	__Desmodesmus	__Desmodesmus sp.	1	1	AB917136.1	NA	NA	0	1	0	0	0	0	1	0	0	4
denovo175	Eukaryota; __Chlorophyta; __Chlorophyceae; __Sphaeropleales; __Scenedesmaceae; __Desmodesmus; __Desmodesmus sp.	Eukaryota	__Chlorophyta	__Chlorophyceae	__Sphaeropleales	__Scenedesmaceae	__Desmodesmus	__Desmodesmus sp.	1	1	AB917136.1	NA	NA	0	0	0	0	0	0	0	0	0	0
denovo176	Eukaryota; __Porifera; __Calcarea; __Leucosolenida; __Jenkinidae; __Anamixilla; __Anamixilla torresi	Eukaryota	__Porifera	__Calcarea	__Leucosolenida	__Jenkinidae	__Anamixilla	__Anamixilla torresi	1	1	AF452020.1	NA	NA	0	0	0	0	0	0	0	0	0	0
denovo177	Eukaryota; __Chlorophyta; __Chlorophyceae; __Sphaeropleales; __Hydrodictyaceae; __Pseudopediastrum; __Pseudopediastrum alternans	Eukaryota	__Chlorophyta	__Chlorophyceae	__Sphaeropleales	__Hydrodictyaceae	__Pseudopediastrum	__Pseudopediastrum alternans	1	1	HM021311.1	NA	NA	0	0	0	0	3	0	0	0	0	0
denovo178	Eukaryota; __Chlorophyta; __Trebouxiophyceae; __Chlorellales; __Chlorellaceae; __Chlorella; __Chlorella sp.	Eukaryota	__Chlorophyta	__Trebouxiophyceae	__Chlorellales	__Chlorellaceae	__Chlorella	__Chlorella sp.	1	1	JQ315519.1	NA	NA	0	0	0	0	0	0	0	0	3	0
denovo179	Eukaryota; __Chlorophyta; __Chlorophyceae; __Sphaeropleales; __Scenedesmaceae; __Desmodesmus; __Desmodesmus abundans	Eukaryota	__Chlorophyta	__Chlorophyceae	__Sphaeropleales	__Scenedesmaceae	__Desmodesmus	__Desmodesmus abundans	1	1	KR904903.1	NA	NA	0	0	0	0	0	0	0	0	0	3
denovo180	Eukaryota; __Arthropoda; __Insecta; __Diptera; __Chironomidae; __Ablabesmyia; __ARU48384 Ablabesmyia	Eukaryota	__Arthropoda	__Insecta	__Diptera	__Chironomidae	__Ablabesmyia	__ARU48384 Ablabesmyia	1	1	U48384.1	NA	NA	0	0	0	0	0	0	0	0	0	0
denovo181	; __; __; __; __; __; __		__	__	__	__	__	__	1	1	NA	NA	NA	0	0	0	0	0	0	0	0	0	3
denovo182	Eukaryota; __; __Litostomatea; __Haptorida; __Acropisthiidae; __Fuscheria; __Fuscheria sp.	Eukaryota	__	__Litostomatea	__Haptorida	__Acropisthiidae	__Fuscheria	__Fuscheria sp.	1	1	JF263448.1	NA	NA	0	0	0	0	0	0	0	0	0	0
denovo183	Eukaryota; __; __; __; __; __; __Uncultured eukaryote	Eukaryota	__	__	__	__	__	__Uncultured eukaryote	1	1	LC109030.1	NA	NA	0	0	0	0	0	3	0	0	0	0
denovo184	Eukaryota; __Chlorophyta; __Chlorophyceae; __Sphaeropleales; __Scenedesmaceae; __Desmodesmus; __Desmodesmus sp.	Eukaryota	__Chlorophyta	__Chlorophyceae	__Sphaeropleales	__Scenedesmaceae	__Desmodesmus	__Desmodesmus sp.	1	1	AB917136.1	NA	NA	0	0	0	2	0	0	0	0	0	0
denovo185	Eukaryota; __; __Spirotrichea; __Sporadotrichida; __Oxytrichidae; __; __Oxytrichidae environmental	Eukaryota	__	__Spirotrichea	__Sporadotrichida	__Oxytrichidae	__	__Oxytrichidae environmental	1	1	EF024887.1	NA	NA	0	0	0	3	0	0	0	0	0	0
denovo186	Eukaryota; __Chlorophyta; __; __; __; __; __Uncultured chlorophyte	Eukaryota	__Chlorophyta	__	__	__	__	__Uncultured chlorophyte	1	1	EU910612.1	NA	NA	0	0	1	0	0	0	0	0	0	0
denovo187	Eukaryota; __; __; __; __; __; __Uncultured eukaryote	Eukaryota	__	__	__	__	__	__Uncultured eukaryote	1	1	LC109097.1	NA	NA	0	0	0	0	0	0	0	0	0	3
denovo188	Eukaryota; __Arthropoda; __Ostracoda; __Podocopida; __Cyprididae; __Heterocypris; __Heterocypris sp.	Eukaryota	__Arthropoda	__Ostracoda	__Podocopida	__Cyprididae	__Heterocypris	__Heterocypris sp.	1	1	KM403078.1	NA	NA	0	0	0	0	3	0	0	0	0	0
denovo189	; __; __; __; __; __; __		__	__	__	__	__	__	1	1	NA	NA	NA	0	0	0	0	3	0	0	0	0	0
denovo190	Eukaryota; __; __; __; __; __; __Uncultured eukaryote	Eukaryota	__	__	__	__	__	__Uncultured eukaryote	1	1	FJ553136.1	NA	NA	0	0	0	3	0	0	0	0	0	0
denovo191	Eukaryota; __; __; __; __; __; __Amoeboaphelidium sp.	Eukaryota	__	__	__	__	__	__Amoeboaphelidium sp.	1	1	JX967274.1	NA	NA	3	0	0	0	0	0	0	0	0	0
denovo192	; __; __; __; __; __; __		__	__	__	__	__	__	1	1	NA	NA	NA	0	0	0	0	0	0	0	0	3	0
denovo193	; __; __; __; __; __; __		__	__	__	__	__	__	1	1	NA	NA	NA	0	3	0	0	0	0	0	0	0	0
denovo194	Eukaryota; __; __; __; __; __; __Uncultured eukaryote	Eukaryota	__	__	__	__	__	__Uncultured eukaryote	1	1	LC109043.1	NA	NA	0	0	0	0	3	0	0	0	0	0
denovo195	Eukaryota; __Arthropoda; __Ostracoda; __Podocopida; __Cyclocyprididae; __Cypria; __Cypria crenulata	Eukaryota	__Arthropoda	__Ostracoda	__Podocopida	__Cyclocyprididae	__Cypria	__Cypria crenulata	1	1	AY622191.1	NA	NA	0	0	0	0	3	0	0	0	0	0
denovo196	Eukaryota; __; __; __; __; __; __Uncultured eukaryote	Eukaryota	__	__	__	__	__	__Uncultured eukaryote	1	1	LC109019.1	NA	NA	0	0	2	0	0	0	0	1	0	0
denovo197	Eukaryota; __; __Spirotrichea; __Sporadotrichida; __Oxytrichidae; __; __Oxytrichidae environmental	Eukaryota	__	__Spirotrichea	__Sporadotrichida	__Oxytrichidae	__	__Oxytrichidae environmental	1	1	EF024887.1	NA	NA	0	0	0	3	0	0	0	0	0	0
denovo198	Eukaryota; __Porifera; __Calcarea; __Leucosolenida; __Jenkinidae; __Anamixilla; __Anamixilla torresi	Eukaryota	__Porifera	__Calcarea	__Leucosolenida	__Jenkinidae	__Anamixilla	__Anamixilla torresi	1	1	AF452020.1	NA	NA	0	0	0	0	0	0	0	0	0	0
denovo199	; __; __; __; __; __; __		__	__	__	__	__	__	1	1	NA	NA	NA	0	0	0	0	0	0	0	0	0	0
denovo200	Eukaryota; __; __; __Peronosporales; __Peronosporaceae; __Plasmopara; __Plasmopara viticola	Eukaryota	__	__	__Peronosporales	__Peronosporaceae	__Plasmopara	__Plasmopara viticola	1	1	EF426540.1	NA	NA	0	0	0	0	0	0	0	0	0	0
denovo201	Eukaryota; __Chytridiomycota; __Chytridiomycetes; __Rhizophydiales; __Rhizophydiaceae; __Rhizophydium; __Rhizophydium sp.	Eukaryota	__Chytridiomycota	__Chytridiomycetes	__Rhizophydiales	__Rhizophydiaceae	__Rhizophydium	__Rhizophydium sp.	1	1	AY635821.1	NA	NA	0	0	0	3	0	0	0	0	0	0
denovo202	Eukaryota; __; __; __; __; __; __Amoeboaphelidium sp.	Eukaryota	__	__	__	__	__	__Amoeboaphelidium sp.	1	1	JX967274.1	NA	NA	0	0	0	2	0	0	0	0	0	0
denovo203	Eukaryota; __; __; __; __Pseudodifflugiidae; __Pseudodifflugia; __Pseudodifflugia cf.	Eukaryota	__	__	__	__Pseudodifflugiidae	__Pseudodifflugia	__Pseudodifflugia cf.	1	1	AJ418794.1	NA	NA	0	1	0	0	0	2	0	0	0	0
denovo204	Eukaryota; __Ascomycota; __; __; __; __; __Uncultured Pezizomycotina	Eukaryota	__Ascomycota	__	__	__	__	__Uncultured Pezizomycotina	1	1	FJ553789.1	NA	NA	0	0	2	1	0	0	0	0	0	0
denovo205	Eukaryota; __; __; __; __; __; __Uncultured eukaryote	Eukaryota	__	__	__	__	__	__Uncultured eukaryote	1	1	JN090889.1	NA	NA	0	0	2	0	0	0	0	1	0	0
denovo206	Eukaryota; __; __; __; __Vannellidae; __Vannella; __Vannella simplex	Eukaryota	__	__	__	__Vannellidae	__Vannella	__Vannella simplex	1	1	GQ265428.1	NA	NA	0	0	0	0	0	0	0	0	1	0
denovo207	Eukaryota; __; __; __; __Vannellidae; __Vannella; __Vannella simplex	Eukaryota	__	__	__	__Vannellidae	__Vannella	__Vannella simplex	1	1	GQ265412.1	NA	NA	0	0	0	0	0	0	0	0	3	0
denovo208	; __; __; __; __; __; __		__	__	__	__	__	__	1	1	NA	NA	NA	0	0	0	2	0	0	0	0	0	0
