# Supplementary material for: Assessment of biomass potentials of microalgal communities in open pond raceways using mass cultivation
Source: PeerJ. 2020 Jul 16;8:e9418. doi: 10.7717/peerj.9418 (PMC7369025; doi:10.7717/peerj.9418)
Supplement: Data S4 [file peerj-08-9418-s021.zip › 18S rRNA_assignment_Sep to Nov.xlsx]

## Sheet: Sheet1
Group	Organism	Kingdom	Phylum	Class	Order	Family	Genus	Species	Score	Hit	Accession_Number_1	Accession_Number_2	Accession_Number_3	OPR#1_Sep	OPR#1_Oct	OPR#1_Nov	OPR#3_Sep	OPR#3_Oct	OPR#3_Nov
denovo0	Eukaryota; __Chlorophyta; __Chlorophyceae; __Sphaeropleales; __Scenedesmaceae; __Desmodesmus; __Desmodesmus sp.	Eukaryota	__Chlorophyta	__Chlorophyceae	__Sphaeropleales	__Scenedesmaceae	__Desmodesmus	__Desmodesmus sp.	1	1	AB917136.1	NA	NA	72520	38931	5799	37816	21930	72322
denovo1	Eukaryota; __; __; __; __; __; __Uncultured eukaryote	Eukaryota	__	__	__	__	__	__Uncultured eukaryote	1	1	LC109019.1	NA	NA	4550	2802	748	4157	3843	17104
denovo2	Eukaryota; __; __; __; __; __; __Uncultured fungus	Eukaryota	__	__	__	__	__	__Uncultured fungus	1	1	KY687632.1	NA	NA	2	2758	19	2	2791	369
denovo3	Eukaryota; __Arthropoda; __Ostracoda; __Podocopida; __Cyprididae; __Heterocypris; __Heterocypris sp.	Eukaryota	__Arthropoda	__Ostracoda	__Podocopida	__Cyprididae	__Heterocypris	__Heterocypris sp.	1	1	L81944.1	NA	NA	4221	647	4	853	17	3
denovo4	Eukaryota; __; __Dinophyceae; __; __; __; __Uncultured dinoflagellate	Eukaryota	__	__Dinophyceae	__	__	__	__Uncultured dinoflagellate	1	1	GU067963.1	NA	NA	25	7	6	6225	7	13
denovo5	Eukaryota; __; __; __; __; __; __Uncultured fungus	Eukaryota	__	__	__	__	__	__Uncultured fungus	1	1	GU067817.1	NA	NA	688	922	25	881	58	1662
denovo6	Eukaryota; __; __; __; __; __; __Uncultured fungus	Eukaryota	__	__	__	__	__	__Uncultured fungus	1	1	GU067817.1	NA	NA	900	667	73	944	181	1552
denovo7	Eukaryota; __Chlorophyta; __Chlorophyceae; __Sphaeropleales; __Scenedesmaceae; __Desmodesmus; __Desmodesmus sp.	Eukaryota	__Chlorophyta	__Chlorophyceae	__Sphaeropleales	__Scenedesmaceae	__Desmodesmus	__Desmodesmus sp.	1	1	AB917136.1	NA	NA	2117	976	295	292	311	1937
denovo8	Eukaryota; __; __; __; __; __; __Uncultured eukaryote	Eukaryota	__	__	__	__	__	__Uncultured eukaryote	1	1	LC109019.1	NA	NA	1090	676	100	110	177	962
denovo9	Eukaryota; __Chlorophyta; __Trebouxiophyceae; __Chlorellales; __Chlorellaceae; __Chlorella; __Chlorella miniata	Eukaryota	__Chlorophyta	__Trebouxiophyceae	__Chlorellales	__Chlorellaceae	__Chlorella	__Chlorella miniata	1	1	KU291890.1	NA	NA	813	1657	66	260	52	97
denovo10	Eukaryota; __; __; __; __; __; __Amoeboaphelidium sp.	Eukaryota	__	__	__	__	__	__Amoeboaphelidium sp.	1	1	JX967274.1	NA	NA	2683	49	1	115	2	10
denovo11	Eukaryota; __Chlorophyta; __Chlorophyceae; __Sphaeropleales; __Scenedesmaceae; __Desmodesmus; __Desmodesmus insignis	Eukaryota	__Chlorophyta	__Chlorophyceae	__Sphaeropleales	__Scenedesmaceae	__Desmodesmus	__Desmodesmus insignis	1	1	KU175228.1	NA	NA	105	29	6	1565	139	257
denovo12	Eukaryota; __; __Dinophyceae; __Blastodiniales; __; __Blastodinium; __Blastodinium oviforme	Eukaryota	__	__Dinophyceae	__Blastodiniales	__	__Blastodinium	__Blastodinium oviforme	1	1	JX473666.1	NA	NA	44	9	1	2949	50	36
denovo13	Eukaryota; __Chlorophyta; __Chlorophyceae; __Sphaeropleales; __Scenedesmaceae; __Coelastrum; __Coelastrum pseudomicroporum	Eukaryota	__Chlorophyta	__Chlorophyceae	__Sphaeropleales	__Scenedesmaceae	__Coelastrum	__Coelastrum pseudomicroporum	1	1	KP726227.1	NA	NA	693	178	179	97	134	822
denovo14	Eukaryota; __; __; __; __; __; __Invertebrate environmental	Eukaryota	__	__	__	__	__	__Invertebrate environmental	1	1	GU070865.1	NA	NA	2090	9	3	521	1	3
denovo15	Eukaryota; __; __; __; __; __; __Uncultured eukaryote	Eukaryota	__	__	__	__	__	__Uncultured eukaryote	1	1	LC109019.1	NA	NA	14	381	794	260	252	236
denovo16	Eukaryota; __Chlorophyta; __Chlorophyceae; __Sphaeropleales; __Scenedesmaceae; __Desmodesmus; __Desmodesmus sp.	Eukaryota	__Chlorophyta	__Chlorophyceae	__Sphaeropleales	__Scenedesmaceae	__Desmodesmus	__Desmodesmus sp.	1	1	AB917137.1	NA	NA	782	431	61	59	111	592
denovo17	Eukaryota; __; __; __; __Pseudodifflugiidae; __Pseudodifflugia; __Pseudodifflugia cf.	Eukaryota	__	__	__	__Pseudodifflugiidae	__Pseudodifflugia	__Pseudodifflugia cf.	1	1	AJ418794.1	NA	NA	3	5	1851	2	4	6
denovo18	Eukaryota; __Chlorophyta; __Chlorophyceae; __Sphaeropleales; __Scenedesmaceae; __Desmodesmus; __Desmodesmus sp.	Eukaryota	__Chlorophyta	__Chlorophyceae	__Sphaeropleales	__Scenedesmaceae	__Desmodesmus	__Desmodesmus sp.	1	1	AB917136.1	NA	NA	105	205	211	674	196	279
denovo19	Eukaryota; __Chlorophyta; __Chlorophyceae; __Sphaeropleales; __Scenedesmaceae; __Desmodesmus; __Desmodesmus sp.	Eukaryota	__Chlorophyta	__Chlorophyceae	__Sphaeropleales	__Scenedesmaceae	__Desmodesmus	__Desmodesmus sp.	1	1	AB917136.1	NA	NA	551	1154	95	215	61	403
denovo20	Eukaryota; __Chlorophyta; __Chlorophyceae; __; __; __; __Chlorophyceae sp.	Eukaryota	__Chlorophyta	__Chlorophyceae	__	__	__	__Chlorophyceae sp.	1	1	KU291885.1	NA	NA	322	288	12	35	22	424
denovo21	Eukaryota; __; __; __; __Nucleariidae; __; __Nucleariidae environmental	Eukaryota	__	__	__	__Nucleariidae	__	__Nucleariidae environmental	1	1	EF024210.1	NA	NA	0	67	14	4	4	1098
denovo22	Eukaryota; __Chlorophyta; __Chlorophyceae; __Sphaeropleales; __Scenedesmaceae; __Desmodesmus; __Desmodesmus sp.	Eukaryota	__Chlorophyta	__Chlorophyceae	__Sphaeropleales	__Scenedesmaceae	__Desmodesmus	__Desmodesmus sp.	1	1	AB917136.1	NA	NA	50	20	2	812	61	125
denovo23	Eukaryota; __Chlorophyta; __Trebouxiophyceae; __Chlorellales; __Chlorellaceae; __Micractinium; __Micractinium pusillum	Eukaryota	__Chlorophyta	__Trebouxiophyceae	__Chlorellales	__Chlorellaceae	__Micractinium	__Micractinium pusillum	1	1	AM231739.1	NA	NA	0	5	178	3	51	829
denovo24	Eukaryota; __Chlorophyta; __Chlorophyceae; __Sphaeropleales; __Scenedesmaceae; __Desmodesmus; __Desmodesmus sp.	Eukaryota	__Chlorophyta	__Chlorophyceae	__Sphaeropleales	__Scenedesmaceae	__Desmodesmus	__Desmodesmus sp.	1	1	AB917136.1	NA	NA	1	150	319	84	83	70
denovo25	Eukaryota; __Chlorophyta; __Chlorophyceae; __Chlamydomonadales; __Golenkiniaceae; __Golenkinia; __Golenkinia longispicula	Eukaryota	__Chlorophyta	__Chlorophyceae	__Chlamydomonadales	__Golenkiniaceae	__Golenkinia	__Golenkinia longispicula	1	1	KM020047.1	NA	NA	1	138	371	52	20	87
denovo26	Eukaryota; __; __; __; __; __; __Uncultured phytoplankton	Eukaryota	__	__	__	__	__	__Uncultured phytoplankton	1	1	JQ420104.1	NA	NA	9	698	168	1	1	3
denovo27	Eukaryota; __Chlorophyta; __Chlorophyceae; __Sphaeropleales; __Scenedesmaceae; __Scenedesmus; __Scenedesmus acutus	Eukaryota	__Chlorophyta	__Chlorophyceae	__Sphaeropleales	__Scenedesmaceae	__Scenedesmus	__Scenedesmus acutus	1	1	KR904912.1	NA	NA	133	56	26	11	14	233
denovo28	Eukaryota; __; __; __; __; __; __Invertebrate environmental	Eukaryota	__	__	__	__	__	__Invertebrate environmental	1	1	GU070865.1	NA	NA	308	0	0	89	2	0
denovo29	Eukaryota; __Arthropoda; __Insecta; __Diptera; __Chironomidae; __Acricotopus; __Acricotopus lucens	Eukaryota	__Arthropoda	__Insecta	__Diptera	__Chironomidae	__Acricotopus	__Acricotopus lucens	1	1	AJ586561.1	NA	NA	0	529	2	0	0	1
denovo30	Eukaryota; __Chlorophyta; __Chlorophyceae; __Sphaeropleales; __Scenedesmaceae; __Desmodesmus; __Desmodesmus sp.	Eukaryota	__Chlorophyta	__Chlorophyceae	__Sphaeropleales	__Scenedesmaceae	__Desmodesmus	__Desmodesmus sp.	1	1	AB917136.1	NA	NA	41	122	180	2	147	22
denovo31	Eukaryota; __Chlorophyta; __Chlorophyceae; __Sphaeropleales; __Hydrodictyaceae; __Pseudopediastrum; __Pseudopediastrum integrum	Eukaryota	__Chlorophyta	__Chlorophyceae	__Sphaeropleales	__Hydrodictyaceae	__Pseudopediastrum	__Pseudopediastrum integrum	1	1	HM021309.1	NA	NA	15	5	0	270	5	68
denovo32	Eukaryota; __; __; __; __; __; __Uncultured fungus	Eukaryota	__	__	__	__	__	__Uncultured fungus	1	1	KY687632.1	NA	NA	0	4	57	0	1	496
denovo33	Eukaryota; __; __; __; __; __; __Uncultured eukaryote	Eukaryota	__	__	__	__	__	__Uncultured eukaryote	1	1	LC109100.1	NA	NA	27	150	226	0	80	16
denovo34	Eukaryota; __Chlorophyta; __Chlorophyceae; __Sphaeropleales; __Scenedesmaceae; __Desmodesmus; __Desmodesmus sp.	Eukaryota	__Chlorophyta	__Chlorophyceae	__Sphaeropleales	__Scenedesmaceae	__Desmodesmus	__Desmodesmus sp.	1	1	AB917136.1	NA	NA	5	5	49	12	18	210
denovo35	; __; __; __; __; __; __		__	__	__	__	__	__	1	1	NA	NA	NA	327	3	0	0	3	0
denovo36	; __; __; __; __; __; __		__	__	__	__	__	__	1	1	NA	NA	NA	58	3	15	0	249	0
denovo37	Eukaryota; __Chlorophyta; __Chlorophyceae; __Sphaeropleales; __Scenedesmaceae; __Desmodesmus; __Desmodesmus sp.	Eukaryota	__Chlorophyta	__Chlorophyceae	__Sphaeropleales	__Scenedesmaceae	__Desmodesmus	__Desmodesmus sp.	1	1	AB917136.1	NA	NA	12	0	0	326	9	10
denovo38	Eukaryota; __Arthropoda; __Ostracoda; __Podocopida; __Cyprididae; __Heterocypris; __Heterocypris sp.	Eukaryota	__Arthropoda	__Ostracoda	__Podocopida	__Cyprididae	__Heterocypris	__Heterocypris sp.	1	1	KM403078.1	NA	NA	73	4	13	0	284	1
denovo39	Eukaryota; __Porifera; __Calcarea; __Clathrinida; __; __; __Soleniscus radovani	Eukaryota	__Porifera	__Calcarea	__Clathrinida	__	__	__Soleniscus radovani	1	1	AF452017.1	NA	NA	280	0	13	0	0	0
denovo40	; __; __; __; __; __; __		__	__	__	__	__	__	1	1	NA	NA	NA	197	0	0	7	17	0
denovo41	; __; __; __; __; __; __		__	__	__	__	__	__	1	1	NA	NA	NA	1	1	0	0	0	345
denovo42	Eukaryota; __Rotifera; __Monogononta; __Flosculariacea; __Filinidae; __Filinia; __Filinia longiseta	Eukaryota	__Rotifera	__Monogononta	__Flosculariacea	__Filinidae	__Filinia	__Filinia longiseta	1	1	DQ079914.1	NA	NA	294	0	0	0	0	0
denovo43	Eukaryota; __Chytridiomycota; __Chytridiomycetes; __Rhizophydiales; __Rhizophydiaceae; __Rhizophydium; __Rhizophydium sp.	Eukaryota	__Chytridiomycota	__Chytridiomycetes	__Rhizophydiales	__Rhizophydiaceae	__Rhizophydium	__Rhizophydium sp.	1	1	AY635821.1	NA	NA	141	25	0	56	12	43
denovo44	; __; __; __; __; __; __		__	__	__	__	__	__	1	1	NA	NA	NA	257	3	1	1	0	2
denovo45	; __; __; __; __; __; __		__	__	__	__	__	__	1	1	NA	NA	NA	359	27	5	11	55	11
denovo46	Eukaryota; __; __; __; __; __; __Uncultured eukaryote	Eukaryota	__	__	__	__	__	__Uncultured eukaryote	1	1	AB902006.1	NA	NA	3	114	1	12	1	62
denovo47	Eukaryota; __; __; __; __; __; __Uncultured ciliate	Eukaryota	__	__	__	__	__	__Uncultured ciliate	1	1	KX465191.1	NA	NA	185	0	0	0	2	1
denovo48	; __; __; __; __; __; __		__	__	__	__	__	__	1	1	NA	NA	NA	0	0	0	0	0	166
denovo49	Eukaryota; __; __; __; __; __; __Uncultured fungus	Eukaryota	__	__	__	__	__	__Uncultured fungus	1	1	GU067817.1	NA	NA	61	19	9	66	17	1
denovo50	Eukaryota; __Chlorophyta; __Chlorophyceae; __Sphaeropleales; __Scenedesmaceae; __Desmodesmus; __Desmodesmus sp.	Eukaryota	__Chlorophyta	__Chlorophyceae	__Sphaeropleales	__Scenedesmaceae	__Desmodesmus	__Desmodesmus sp.	1	1	AB917136.1	NA	NA	97	12	0	29	7	27
denovo51	; __; __; __; __; __; __		__	__	__	__	__	__	1	1	NA	NA	NA	179	0	3	16	35	0
denovo52	Eukaryota; __; __; __Albuginales; __Albuginaceae; __Albugo; __Albugo laibachii	Eukaryota	__	__	__Albuginales	__Albuginaceae	__Albugo	__Albugo laibachii	1	1	FR825014.1	NA	NA	3	0	1	0	0	181
denovo53	; __; __; __; __; __; __		__	__	__	__	__	__	1	1	NA	NA	NA	9	39	21	0	34	13
denovo54	Eukaryota; __; __; __; __; __; __Uncultured eukaryote	Eukaryota	__	__	__	__	__	__Uncultured eukaryote	1	1	LC109019.1	NA	NA	102	1	0	0	0	1
denovo55	Eukaryota; __Chlorophyta; __Chlorophyceae; __Sphaeropleales; __Scenedesmaceae; __; __Flechtneria rotunda	Eukaryota	__Chlorophyta	__Chlorophyceae	__Sphaeropleales	__Scenedesmaceae	__	__Flechtneria rotunda	1	1	HQ246317.1	NA	NA	1	1	0	0	0	97
denovo56	Eukaryota; __Chlorophyta; __Chlorophyceae; __Sphaeropleales; __Scenedesmaceae; __Scenedesmus; __Scenedesmus SDEC-12	Eukaryota	__Chlorophyta	__Chlorophyceae	__Sphaeropleales	__Scenedesmaceae	__Scenedesmus	__Scenedesmus SDEC-12	1	1	KJ413176.1	NA	NA	0	64	3	0	0	2
denovo57	Eukaryota; __Chytridiomycota; __; __; __; __; __Uncultured Chytridiomycota	Eukaryota	__Chytridiomycota	__	__	__	__	__Uncultured Chytridiomycota	1	1	GQ995437.1	NA	NA	91	2	0	1	0	0
denovo58	; __; __; __; __; __; __		__	__	__	__	__	__	1	1	NA	NA	NA	105	0	0	4	2	0
denovo59	Eukaryota; __; __; __; __; __; __Uncultured eukaryote	Eukaryota	__	__	__	__	__	__Uncultured eukaryote	1	1	LC109100.1	NA	NA	64	1	0	0	6	11
denovo60	; __; __; __; __; __; __		__	__	__	__	__	__	1	1	NA	NA	NA	88	0	0	1	0	1
denovo61	Eukaryota; __Chlorophyta; __Chlorophyceae; __Sphaeropleales; __Scenedesmaceae; __Desmodesmus; __Desmodesmus sp.	Eukaryota	__Chlorophyta	__Chlorophyceae	__Sphaeropleales	__Scenedesmaceae	__Desmodesmus	__Desmodesmus sp.	1	1	AB917136.1	NA	NA	42	15	9	42	6	0
denovo62	Eukaryota; __; __; __; __; __; __Invertebrate environmental	Eukaryota	__	__	__	__	__	__Invertebrate environmental	1	1	GU070865.1	NA	NA	70	0	0	24	0	0
denovo63	Eukaryota; __; __; __; __; __; __Uncultured eukaryote	Eukaryota	__	__	__	__	__	__Uncultured eukaryote	1	1	LC109059.1	NA	NA	86	1	0	0	0	0
denovo64	Eukaryota; __; __; __; __; __; __Uncultured alveolate	Eukaryota	__	__	__	__	__	__Uncultured alveolate	1	1	KX465150.1	NA	NA	57	3	0	5	0	0
denovo65	Eukaryota; __Chlorophyta; __Chlorophyceae; __Sphaeropleales; __Hydrodictyaceae; __Pseudopediastrum; __Pseudopediastrum alternans	Eukaryota	__Chlorophyta	__Chlorophyceae	__Sphaeropleales	__Hydrodictyaceae	__Pseudopediastrum	__Pseudopediastrum alternans	1	1	HM021311.1	NA	NA	1	32	18	1	17	5
denovo66	; __; __; __; __; __; __		__	__	__	__	__	__	1	1	NA	NA	NA	49	19	3	0	12	6
denovo67	Eukaryota; __Chlorophyta; __Chlorophyceae; __Sphaeropleales; __Scenedesmaceae; __Desmodesmus; __Desmodesmus sp.	Eukaryota	__Chlorophyta	__Chlorophyceae	__Sphaeropleales	__Scenedesmaceae	__Desmodesmus	__Desmodesmus sp.	1	1	AB917136.1	NA	NA	83	1	0	9	0	2
denovo68	Eukaryota; __Streptophyta; __Liliopsida; __Poales; __Poaceae; __Brachiaria; __Brachiaria fragrans	Eukaryota	__Streptophyta	__Liliopsida	__Poales	__Poaceae	__Brachiaria	__Brachiaria fragrans	1	1	LT593966.1	NA	NA	0	0	0	0	0	71
denovo69	Eukaryota; __Chlorophyta; __Chlorophyceae; __Sphaeropleales; __Scenedesmaceae; __Desmodesmus; __Desmodesmus sp.	Eukaryota	__Chlorophyta	__Chlorophyceae	__Sphaeropleales	__Scenedesmaceae	__Desmodesmus	__Desmodesmus sp.	1	1	AB917136.1	NA	NA	0	1	0	67	3	2
denovo70	Eukaryota; __Chlorophyta; __Chlorophyceae; __Sphaeropleales; __Scenedesmaceae; __Asterarcys; __Asterarcys quadricellulare	Eukaryota	__Chlorophyta	__Chlorophyceae	__Sphaeropleales	__Scenedesmaceae	__Asterarcys	__Asterarcys quadricellulare	1	1	KT388089.1	NA	NA	5	13	4	4	2	40
denovo71	Eukaryota; __; __; __; __; __; __Uncultured eukaryote	Eukaryota	__	__	__	__	__	__Uncultured eukaryote	1	1	LC109043.1	NA	NA	38	1	0	53	1	1
denovo72	Eukaryota; __; __; __; __; __; __Uncultured eukaryote	Eukaryota	__	__	__	__	__	__Uncultured eukaryote	1	1	KP404898.1	NA	NA	0	51	1	0	0	0
denovo73	Eukaryota; __Chlorophyta; __Chlorophyceae; __Sphaeropleales; __Scenedesmaceae; __Desmodesmus; __Desmodesmus sp.	Eukaryota	__Chlorophyta	__Chlorophyceae	__Sphaeropleales	__Scenedesmaceae	__Desmodesmus	__Desmodesmus sp.	1	1	AB917136.1	NA	NA	0	27	2	0	37	30
denovo74	Eukaryota; __Chlorophyta; __Chlorophyceae; __Sphaeropleales; __Selenastraceae; __; __Selenastraceae sp.	Eukaryota	__Chlorophyta	__Chlorophyceae	__Sphaeropleales	__Selenastraceae	__	__Selenastraceae sp.	1	1	AB917129.1	NA	NA	44	0	0	1	2	7
denovo75	Eukaryota; __Basidiomycota; __; __Sporidiobolaceae; __; __; __Rhodosporidiobolus fluvialis	Eukaryota	__Basidiomycota	__	__Sporidiobolaceae	__	__	__Rhodosporidiobolus fluvialis	1	1	AB073272.1	NA	NA	60	5	0	0	1	0
denovo76	Eukaryota; __Apicomplexa; __Coccidia; __Eucoccidiorida; __Eimeriidae; __; __Eimeriidae environmental	Eukaryota	__Apicomplexa	__Coccidia	__Eucoccidiorida	__Eimeriidae	__	__Eimeriidae environmental	1	1	EF024722.1	NA	NA	0	46	0	0	0	0
denovo77	Eukaryota; __Chlorophyta; __Chlorophyceae; __Sphaeropleales; __Scenedesmaceae; __Desmodesmus; __Desmodesmus pannonicus	Eukaryota	__Chlorophyta	__Chlorophyceae	__Sphaeropleales	__Scenedesmaceae	__Desmodesmus	__Desmodesmus pannonicus	1	1	FR865711.1	NA	NA	45	9	5	6	2	22
denovo78	Eukaryota; __; __; __; __; __; __Uncultured eukaryote	Eukaryota	__	__	__	__	__	__Uncultured eukaryote	1	1	EF100353.1	NA	NA	0	72	0	8	0	0
denovo79	; __; __; __; __; __; __		__	__	__	__	__	__	1	1	NA	NA	NA	0	2	4	0	43	2
denovo80	Eukaryota; __Chlorophyta; __Chlorophyceae; __Sphaeropleales; __Scenedesmaceae; __Desmodesmus; __Desmodesmus sp.	Eukaryota	__Chlorophyta	__Chlorophyceae	__Sphaeropleales	__Scenedesmaceae	__Desmodesmus	__Desmodesmus sp.	1	1	AB917136.1	NA	NA	21	11	3	7	3	10
denovo81	Eukaryota; __; __; __; __; __; __Uncultured eukaryote	Eukaryota	__	__	__	__	__	__Uncultured eukaryote	1	1	LC109019.1	NA	NA	44	0	0	5	4	0
denovo82	Eukaryota; __Chlorophyta; __Chlorophyceae; __Sphaeropleales; __Scenedesmaceae; __Desmodesmus; __Desmodesmus sp.	Eukaryota	__Chlorophyta	__Chlorophyceae	__Sphaeropleales	__Scenedesmaceae	__Desmodesmus	__Desmodesmus sp.	1	1	AB917136.1	NA	NA	21	1	0	20	0	0
denovo83	Eukaryota; __; __; __; __; __; __Uncultured eukaryote	Eukaryota	__	__	__	__	__	__Uncultured eukaryote	1	1	JN090898.1	NA	NA	0	1	0	55	1	1
denovo84	Eukaryota; __Chlorophyta; __Chlorophyceae; __Sphaeropleales; __Scenedesmaceae; __Desmodesmus; __Desmodesmus sp.	Eukaryota	__Chlorophyta	__Chlorophyceae	__Sphaeropleales	__Scenedesmaceae	__Desmodesmus	__Desmodesmus sp.	1	1	AB917136.1	NA	NA	0	23	2	0	12	14
denovo85	; __; __; __; __; __; __		__	__	__	__	__	__	1	1	NA	NA	NA	33	2	0	0	0	0
denovo86	Eukaryota; __Chlorophyta; __Chlorophyceae; __Sphaeropleales; __Scenedesmaceae; __Desmodesmus; __Desmodesmus sp.	Eukaryota	__Chlorophyta	__Chlorophyceae	__Sphaeropleales	__Scenedesmaceae	__Desmodesmus	__Desmodesmus sp.	1	1	AB917136.1	NA	NA	0	6	0	0	1	31
denovo87	Eukaryota; __Chlorophyta; __; __; __; __; __Uncultured chlorophyte	Eukaryota	__Chlorophyta	__	__	__	__	__Uncultured chlorophyte	1	1	EU910612.1	NA	NA	35	2	0	2	0	0
denovo88	Eukaryota; __Chlorophyta; __Chlorophyceae; __Sphaeropleales; __Scenedesmaceae; __Desmodesmus; __Desmodesmus sp.	Eukaryota	__Chlorophyta	__Chlorophyceae	__Sphaeropleales	__Scenedesmaceae	__Desmodesmus	__Desmodesmus sp.	1	1	AB917136.1	NA	NA	8	0	0	24	1	0
denovo89	Eukaryota; __Chlorophyta; __Chlorophyceae; __Sphaeropleales; __Scenedesmaceae; __Desmodesmus; __Desmodesmus sp.	Eukaryota	__Chlorophyta	__Chlorophyceae	__Sphaeropleales	__Scenedesmaceae	__Desmodesmus	__Desmodesmus sp.	1	1	AB917136.1	NA	NA	44	1	0	1	0	0
denovo90	Eukaryota; __; __; __Euglyphida; __Euglyphidae; __Euglypha; __Euglypha tuberculata	Eukaryota	__	__	__Euglyphida	__Euglyphidae	__Euglypha	__Euglypha tuberculata	1	1	AJ418787.2	NA	NA	31	2	0	11	2	0
denovo91	; __; __; __; __; __; __		__	__	__	__	__	__	1	1	NA	NA	NA	31	10	0	0	2	0
denovo92	Eukaryota; __; __; __Albuginales; __Albuginaceae; __Albugo; __Albugo laibachii	Eukaryota	__	__	__Albuginales	__Albuginaceae	__Albugo	__Albugo laibachii	1	1	FR825014.1	NA	NA	0	0	0	0	0	50
denovo93	; __; __; __; __; __; __		__	__	__	__	__	__	1	1	NA	NA	NA	3	0	0	0	35	1
denovo94	Eukaryota; __Streptophyta; __; __Fabales; __Fabaceae; __; __Phaseoleae environmental	Eukaryota	__Streptophyta	__	__Fabales	__Fabaceae	__	__Phaseoleae environmental	1	1	EF024339.1	NA	NA	0	0	0	0	0	33
denovo95	Eukaryota; __Chlorophyta; __Chlorophyceae; __Sphaeropleales; __Scenedesmaceae; __Desmodesmus; __Desmodesmus sp.	Eukaryota	__Chlorophyta	__Chlorophyceae	__Sphaeropleales	__Scenedesmaceae	__Desmodesmus	__Desmodesmus sp.	1	1	AB917136.1	NA	NA	20	3	1	5	0	34
denovo96	; __; __; __; __; __; __		__	__	__	__	__	__	1	1	NA	NA	NA	0	33	0	7	0	0
denovo97	Eukaryota; __Ascomycota; __; __; __; __; __Uncultured Pezizomycotina	Eukaryota	__Ascomycota	__	__	__	__	__Uncultured Pezizomycotina	1	1	FJ553789.1	NA	NA	0	0	0	0	0	32
denovo98	Eukaryota; __Chlorophyta; __Chlorophyceae; __Sphaeropleales; __Scenedesmaceae; __; __Flechtneria rotunda	Eukaryota	__Chlorophyta	__Chlorophyceae	__Sphaeropleales	__Scenedesmaceae	__	__Flechtneria rotunda	1	1	HQ246317.1	NA	NA	0	24	3	0	0	1
denovo99	Eukaryota; __; __Dinophyceae; __Blastodiniales; __; __Blastodinium; __Blastodinium oviforme	Eukaryota	__	__Dinophyceae	__Blastodiniales	__	__Blastodinium	__Blastodinium oviforme	1	1	JX473666.1	NA	NA	2	0	0	47	2	0
denovo100	; __; __; __; __; __; __		__	__	__	__	__	__	1	1	NA	NA	NA	0	0	25	0	1	0
denovo101	Eukaryota; __Chlorophyta; __Chlorophyceae; __Sphaeropleales; __Scenedesmaceae; __Desmodesmus; __Desmodesmus sp.	Eukaryota	__Chlorophyta	__Chlorophyceae	__Sphaeropleales	__Scenedesmaceae	__Desmodesmus	__Desmodesmus sp.	1	1	AB917136.1	NA	NA	20	0	0	4	0	0
denovo102	; __; __; __; __; __; __		__	__	__	__	__	__	1	1	NA	NA	NA	33	1	0	0	0	0
denovo103	; __; __; __; __; __; __		__	__	__	__	__	__	1	1	NA	NA	NA	0	0	0	0	0	38
denovo104	Eukaryota; __Ascomycota; __Dothideomycetes; __Pleosporales; __Leptosphaeriaceae; __Leptosphaeria; __Leptosphaeria maculans	Eukaryota	__Ascomycota	__Dothideomycetes	__Pleosporales	__Leptosphaeriaceae	__Leptosphaeria	__Leptosphaeria maculans	1	1	FP929128.1	NA	NA	0	0	0	0	0	27
denovo105	; __; __; __; __; __; __		__	__	__	__	__	__	1	1	NA	NA	NA	0	0	23	0	0	0
denovo106	Eukaryota; __; __; __Euglyphida; __Euglyphidae; __Euglypha; __Euglypha tuberculata	Eukaryota	__	__	__Euglyphida	__Euglyphidae	__Euglypha	__Euglypha tuberculata	1	1	AJ418787.2	NA	NA	18	0	0	3	0	0
denovo107	; __; __; __; __; __; __		__	__	__	__	__	__	1	1	NA	NA	NA	1	0	0	0	13	1
denovo108	Eukaryota; __; __; __Lagenidiales; __Lagenidiaceae; __Lagenidium; __Lagenidium deciduum	Eukaryota	__	__	__Lagenidiales	__Lagenidiaceae	__Lagenidium	__Lagenidium deciduum	1	1	KT257366.1	NA	NA	25	0	0	0	0	0
denovo109	Eukaryota; __Streptophyta; __; __Fabales; __Fabaceae; __; __Phaseoleae environmental	Eukaryota	__Streptophyta	__	__Fabales	__Fabaceae	__	__Phaseoleae environmental	1	1	EF024339.1	NA	NA	0	0	23	0	0	0
denovo110	Eukaryota; __Chlorophyta; __Trebouxiophyceae; __; __; __Dictyosphaerium; __Dictyosphaerium sp.	Eukaryota	__Chlorophyta	__Trebouxiophyceae	__	__	__Dictyosphaerium	__Dictyosphaerium sp.	1	1	GQ487255.1	NA	NA	1	0	6	4	9	20
denovo111	Eukaryota; __Chlorophyta; __Chlorophyceae; __Sphaeropleales; __Scenedesmaceae; __Desmodesmus; __Desmodesmus sp.	Eukaryota	__Chlorophyta	__Chlorophyceae	__Sphaeropleales	__Scenedesmaceae	__Desmodesmus	__Desmodesmus sp.	1	1	AB917136.1	NA	NA	0	8	1	0	6	28
denovo112	Eukaryota; __Chlorophyta; __Chlorophyceae; __Chlamydomonadales; __Dunaliellaceae; __; __Uncultured eukaryote	Eukaryota	__Chlorophyta	__Chlorophyceae	__Chlamydomonadales	__Dunaliellaceae	__	__Uncultured eukaryote	1	1	EF023423.1	NA	NA	13	0	0	0	0	0
denovo113	; __; __; __; __; __; __		__	__	__	__	__	__	1	1	NA	NA	NA	0	1	18	0	0	0
denovo114	Eukaryota; __; __Dinophyceae; __; __; __; __Uncultured dinoflagellate	Eukaryota	__	__Dinophyceae	__	__	__	__Uncultured dinoflagellate	1	1	GU067963.1	NA	NA	0	0	0	23	0	0
denovo115	Eukaryota; __Streptophyta; __Liliopsida; __Poales; __Poaceae; __; __Chasechloa madagascariensis	Eukaryota	__Streptophyta	__Liliopsida	__Poales	__Poaceae	__	__Chasechloa madagascariensis	1	1	LT593968.1	NA	NA	0	0	0	0	0	17
denovo116	Eukaryota; __; __; __; __; __; __Invertebrate environmental	Eukaryota	__	__	__	__	__	__Invertebrate environmental	1	1	GU070891.1	NA	NA	0	0	0	0	0	12
denovo117	; __; __; __; __; __; __		__	__	__	__	__	__	1	1	NA	NA	NA	0	0	0	0	0	23
denovo118	Eukaryota; __; __; __; __; __; __Uncultured fungus	Eukaryota	__	__	__	__	__	__Uncultured fungus	1	1	GU067817.1	NA	NA	0	0	0	21	1	0
denovo119	Eukaryota; __Chlorophyta; __Chlorophyceae; __Chlamydomonadales; __; __Heterochlamydomonas; __Heterochlamydomonas sp.	Eukaryota	__Chlorophyta	__Chlorophyceae	__Chlamydomonadales	__	__Heterochlamydomonas	__Heterochlamydomonas sp.	1	1	JX446426.1	NA	NA	3	0	0	0	5	11
denovo120	Eukaryota; __; __; __; __; __; __Uncultured eukaryote	Eukaryota	__	__	__	__	__	__Uncultured eukaryote	1	1	AB901917.1	NA	NA	21	0	0	0	0	0
denovo121	Eukaryota; __Chlorophyta; __Chlorophyceae; __Sphaeropleales; __Scenedesmaceae; __Desmodesmus; __Desmodesmus insignis	Eukaryota	__Chlorophyta	__Chlorophyceae	__Sphaeropleales	__Scenedesmaceae	__Desmodesmus	__Desmodesmus insignis	1	1	KU175228.1	NA	NA	0	0	0	15	0	0
denovo122	Eukaryota; __; __; __; __; __; __Uncultured ciliate	Eukaryota	__	__	__	__	__	__Uncultured ciliate	1	1	AB473925.1	NA	NA	12	0	0	4	0	0
denovo123	Eukaryota; __Chlorophyta; __Trebouxiophyceae; __; __; __Dictyosphaerium; __Dictyosphaerium sp.	Eukaryota	__Chlorophyta	__Trebouxiophyceae	__	__	__Dictyosphaerium	__Dictyosphaerium sp.	1	1	GQ487255.1	NA	NA	1	6	0	0	3	0
denovo124	Eukaryota; __Rotifera; __Monogononta; __Ploima; __Brachionidae; __Brachionus; __Brachionus plicatilis	Eukaryota	__Rotifera	__Monogononta	__Ploima	__Brachionidae	__Brachionus	__Brachionus plicatilis	1	1	AY218118.1	NA	NA	9	4	0	0	0	0
denovo125	Eukaryota; __Chlorophyta; __Chlorophyceae; __Sphaeropleales; __Scenedesmaceae; __Desmodesmus; __Desmodesmus sp.	Eukaryota	__Chlorophyta	__Chlorophyceae	__Sphaeropleales	__Scenedesmaceae	__Desmodesmus	__Desmodesmus sp.	1	1	AB917136.1	NA	NA	15	0	0	0	0	0
denovo126	Eukaryota; __; __; __; __; __; __Uncultured eukaryote	Eukaryota	__	__	__	__	__	__Uncultured eukaryote	1	1	LC109019.1	NA	NA	0	0	10	0	0	0
denovo127	Eukaryota; __Streptophyta; __; __Fabales; __Fabaceae; __; __Phaseoleae environmental	Eukaryota	__Streptophyta	__	__Fabales	__Fabaceae	__	__Phaseoleae environmental	1	1	EF024339.1	NA	NA	0	4	0	1	6	5
denovo128	Eukaryota; __; __; __; __; __; __Uncultured eukaryote	Eukaryota	__	__	__	__	__	__Uncultured eukaryote	1	1	LC109100.1	NA	NA	2	2	3	0	6	0
denovo129	; __; __; __; __; __; __		__	__	__	__	__	__	1	1	NA	NA	NA	13	2	0	2	0	0
denovo130	Eukaryota; __; __; __; __; __; __Uncultured eukaryote	Eukaryota	__	__	__	__	__	__Uncultured eukaryote	1	1	LC109019.1	NA	NA	11	0	0	2	0	0
denovo131	Eukaryota; __Chlorophyta; __Chlorophyceae; __Sphaeropleales; __Scenedesmaceae; __Desmodesmus; __Desmodesmus sp.	Eukaryota	__Chlorophyta	__Chlorophyceae	__Sphaeropleales	__Scenedesmaceae	__Desmodesmus	__Desmodesmus sp.	1	1	AB917136.1	NA	NA	0	5	0	5	0	0
denovo132	Eukaryota; __; __; __; __; __; __Invertebrate environmental	Eukaryota	__	__	__	__	__	__Invertebrate environmental	1	1	GU070865.1	NA	NA	21	0	0	0	0	0
denovo133	Eukaryota; __Chlorophyta; __Chlorophyceae; __Sphaeropleales; __Scenedesmaceae; __Desmodesmus; __Desmodesmus sp.	Eukaryota	__Chlorophyta	__Chlorophyceae	__Sphaeropleales	__Scenedesmaceae	__Desmodesmus	__Desmodesmus sp.	1	1	AB917136.1	NA	NA	1	15	1	1	0	2
denovo134	Eukaryota; __; __; __Lagenidiales; __Lagenidiaceae; __Lagenidium; __Lagenidium deciduum	Eukaryota	__	__	__Lagenidiales	__Lagenidiaceae	__Lagenidium	__Lagenidium deciduum	1	1	KT257366.1	NA	NA	13	0	0	0	0	0
denovo135	Eukaryota; __; __; __; __; __; __Amoeboaphelidium sp.	Eukaryota	__	__	__	__	__	__Amoeboaphelidium sp.	1	1	JX967274.1	NA	NA	15	0	0	4	0	0
denovo136	Eukaryota; __Nematoda; __Chromadorea; __; __Plectidae; __; __Plectidae sp.	Eukaryota	__Nematoda	__Chromadorea	__	__Plectidae	__	__Plectidae sp.	1	1	AJ966508.1	NA	NA	14	1	0	0	0	0
denovo137	Eukaryota; __Chlorophyta; __Chlorophyceae; __Sphaeropleales; __Scenedesmaceae; __Desmodesmus; __Desmodesmus sp.	Eukaryota	__Chlorophyta	__Chlorophyceae	__Sphaeropleales	__Scenedesmaceae	__Desmodesmus	__Desmodesmus sp.	1	1	AB917136.1	NA	NA	6	1	0	2	0	0
denovo138	; __; __; __; __; __; __		__	__	__	__	__	__	1	1	NA	NA	NA	12	0	0	0	0	2
denovo139	Eukaryota; __; __; __; __; __; __Uncultured fungus	Eukaryota	__	__	__	__	__	__Uncultured fungus	1	1	GU067817.1	NA	NA	0	1	0	0	0	16
denovo140	Eukaryota; __; __; __; __; __; __Uncultured eukaryote	Eukaryota	__	__	__	__	__	__Uncultured eukaryote	1	1	LC109100.1	NA	NA	2	10	16	0	7	0
denovo141	Eukaryota; __; __; __Albuginales; __Albuginaceae; __Albugo; __Albugo laibachii	Eukaryota	__	__	__Albuginales	__Albuginaceae	__Albugo	__Albugo laibachii	1	1	FR832884.1	NA	NA	0	2	0	3	1	17
denovo142	Eukaryota; __Chlorophyta; __Chlorophyceae; __Sphaeropleales; __Scenedesmaceae; __Desmodesmus; __Desmodesmus sp.	Eukaryota	__Chlorophyta	__Chlorophyceae	__Sphaeropleales	__Scenedesmaceae	__Desmodesmus	__Desmodesmus sp.	1	1	AB917136.1	NA	NA	11	0	0	1	0	0
denovo143	; __; __; __; __; __; __		__	__	__	__	__	__	1	1	NA	NA	NA	0	3	0	1	9	8
denovo144	Eukaryota; __; __; __; __; __; __Invertebrate environmental	Eukaryota	__	__	__	__	__	__Invertebrate environmental	1	1	GU070865.1	NA	NA	14	0	0	7	0	0
denovo145	Eukaryota; __Chlorophyta; __Chlorophyceae; __Sphaeropleales; __Scenedesmaceae; __Desmodesmus; __Desmodesmus sp.	Eukaryota	__Chlorophyta	__Chlorophyceae	__Sphaeropleales	__Scenedesmaceae	__Desmodesmus	__Desmodesmus sp.	1	1	AB917136.1	NA	NA	8	4	0	0	0	0
denovo146	Eukaryota; __; __; __; __; __; __Amoeboaphelidium sp.	Eukaryota	__	__	__	__	__	__Amoeboaphelidium sp.	1	1	JX967274.1	NA	NA	15	0	0	1	0	0
denovo147	Eukaryota; __; __; __; __; __; __Uncultured fungus	Eukaryota	__	__	__	__	__	__Uncultured fungus	1	1	KY687632.1	NA	NA	0	0	0	0	0	8
denovo148	Eukaryota; __Chlorophyta; __; __; __; __; __Uncultured chlorophyte	Eukaryota	__Chlorophyta	__	__	__	__	__Uncultured chlorophyte	1	1	EU910612.1	NA	NA	0	0	0	20	0	0
denovo149	Eukaryota; __; __Prostomatea; __Prorodontida; __Colepidae; __Coleps; __Coleps sp.	Eukaryota	__	__Prostomatea	__Prorodontida	__Colepidae	__Coleps	__Coleps sp.	1	1	X76646.1	NA	NA	5	0	0	8	0	0
denovo150	Eukaryota; __Chlorophyta; __Chlorophyceae; __Sphaeropleales; __Scenedesmaceae; __Desmodesmus; __Desmodesmus opoliensis	Eukaryota	__Chlorophyta	__Chlorophyceae	__Sphaeropleales	__Scenedesmaceae	__Desmodesmus	__Desmodesmus opoliensis	1	1	AB917108.1	NA	NA	0	7	0	0	5	1
denovo151	; __; __; __; __; __; __		__	__	__	__	__	__	1	1	NA	NA	NA	0	0	18	0	0	0
denovo152	Eukaryota; __; __; __; __; __; __Invertebrate environmental	Eukaryota	__	__	__	__	__	__Invertebrate environmental	1	1	GU070865.1	NA	NA	14	0	0	2	0	0
denovo153	Eukaryota; __; __; __; __; __; __Amoeboaphelidium sp.	Eukaryota	__	__	__	__	__	__Amoeboaphelidium sp.	1	1	JX967274.1	NA	NA	19	0	0	0	0	0
denovo154	; __; __; __; __; __; __		__	__	__	__	__	__	1	1	NA	NA	NA	0	0	0	11	0	0
denovo155	Eukaryota; __; __; __; __; __; __Amoeboaphelidium sp.	Eukaryota	__	__	__	__	__	__Amoeboaphelidium sp.	1	1	JX967274.1	NA	NA	0	3	0	0	2	2
denovo156	Eukaryota; __Chytridiomycota; __; __; __; __; __Uncultured Chytridiomycota	Eukaryota	__Chytridiomycota	__	__	__	__	__Uncultured Chytridiomycota	1	1	GQ995421.1	NA	NA	0	7	0	0	7	0
denovo157	Eukaryota; __; __; __; __; __; __Invertebrate environmental	Eukaryota	__	__	__	__	__	__Invertebrate environmental	1	1	GU070865.1	NA	NA	9	0	0	7	0	0
denovo158	Eukaryota; __; __; __; __; __; __Invertebrate environmental	Eukaryota	__	__	__	__	__	__Invertebrate environmental	1	1	GU070865.1	NA	NA	11	0	0	3	0	0
denovo159	Eukaryota; __; __; __; __; __; __Uncultured eukaryote	Eukaryota	__	__	__	__	__	__Uncultured eukaryote	1	1	JN090889.1	NA	NA	0	5	0	1	0	13
denovo160	Eukaryota; __Chlorophyta; __Chlorophyceae; __Sphaeropleales; __Scenedesmaceae; __Desmodesmus; __Desmodesmus sp.	Eukaryota	__Chlorophyta	__Chlorophyceae	__Sphaeropleales	__Scenedesmaceae	__Desmodesmus	__Desmodesmus sp.	1	1	AB917136.1	NA	NA	0	16	2	0	0	0
denovo161	Eukaryota; __Chytridiomycota; __; __; __; __; __Uncultured Chytridiomycota	Eukaryota	__Chytridiomycota	__	__	__	__	__Uncultured Chytridiomycota	1	1	GQ995421.1	NA	NA	0	4	0	0	6	0
denovo162	Eukaryota; __Chytridiomycota; __; __; __; __; __Uncultured Chytridiomycota	Eukaryota	__Chytridiomycota	__	__	__	__	__Uncultured Chytridiomycota	1	1	GQ995421.1	NA	NA	0	4	0	0	12	1
denovo163	Eukaryota; __; __; __; __; __; __Uncultured eukaryote	Eukaryota	__	__	__	__	__	__Uncultured eukaryote	1	1	LC109098.1	NA	NA	0	7	0	0	0	0
denovo164	; __; __; __; __; __; __		__	__	__	__	__	__	1	1	NA	NA	NA	0	0	7	0	0	0
denovo165	Eukaryota; __Chlorophyta; __Chlorophyceae; __Sphaeropleales; __Scenedesmaceae; __Desmodesmus; __Desmodesmus insignis	Eukaryota	__Chlorophyta	__Chlorophyceae	__Sphaeropleales	__Scenedesmaceae	__Desmodesmus	__Desmodesmus insignis	1	1	KU175228.1	NA	NA	11	0	0	0	0	0
denovo166	Eukaryota; __; __; __; __; __; __Amoeboaphelidium sp.	Eukaryota	__	__	__	__	__	__Amoeboaphelidium sp.	1	1	JX967274.1	NA	NA	2	0	0	4	0	1
denovo167	Eukaryota; __; __; __; __Nucleariidae; __; __Nucleariidae environmental	Eukaryota	__	__	__	__Nucleariidae	__	__Nucleariidae environmental	1	1	EF024210.1	NA	NA	0	2	0	0	0	11
denovo168	Eukaryota; __; __Colpodea; __Bryometopida; __Kreyellidae; __Microdiaphanosoma; __Microdiaphanosoma arcuatum	Eukaryota	__	__Colpodea	__Bryometopida	__Kreyellidae	__Microdiaphanosoma	__Microdiaphanosoma arcuatum	1	1	GU997633.1	NA	NA	0	0	0	0	0	10
denovo169	; __; __; __; __; __; __		__	__	__	__	__	__	1	1	NA	NA	NA	0	6	1	0	3	1
denovo170	; __; __; __; __; __; __		__	__	__	__	__	__	1	1	NA	NA	NA	12	0	0	0	0	0
denovo171	Eukaryota; __; __Litostomatea; __Haptorida; __Spathidiidae; __Spathidium; __Spathidium stammeri	Eukaryota	__	__Litostomatea	__Haptorida	__Spathidiidae	__Spathidium	__Spathidium stammeri	1	1	KY922825.1	NA	NA	10	1	0	0	0	0
denovo172	; __; __; __; __; __; __		__	__	__	__	__	__	1	1	NA	NA	NA	0	0	4	1	2	3
denovo173	Eukaryota; __; __; __; __Nucleariidae; __; __Nucleariidae environmental	Eukaryota	__	__	__	__Nucleariidae	__	__Nucleariidae environmental	1	1	EF024210.1	NA	NA	0	1	0	0	0	5
denovo174	Eukaryota; __; __; __; __; __; __Uncultured eukaryote	Eukaryota	__	__	__	__	__	__Uncultured eukaryote	1	1	LC109030.1	NA	NA	0	6	0	0	0	0
denovo175	Eukaryota; __; __; __; __; __; __Uncultured eukaryote	Eukaryota	__	__	__	__	__	__Uncultured eukaryote	1	1	LC109042.1	NA	NA	0	0	0	0	2	8
denovo176	Eukaryota; __Chlorophyta; __Chlorophyceae; __Sphaeropleales; __Scenedesmaceae; __Desmodesmus; __Desmodesmus sp.	Eukaryota	__Chlorophyta	__Chlorophyceae	__Sphaeropleales	__Scenedesmaceae	__Desmodesmus	__Desmodesmus sp.	1	1	AB917136.1	NA	NA	0	0	0	4	2	0
denovo177	Eukaryota; __; __Cryptophyta; __; __; __; __Uncultured cryptophyte	Eukaryota	__	__Cryptophyta	__	__	__	__Uncultured cryptophyte	1	1	EU143948.1	NA	NA	6	0	0	0	0	0
denovo178	Eukaryota; __Chlorophyta; __Chlorophyceae; __Sphaeropleales; __Scenedesmaceae; __Desmodesmus; __Desmodesmus abundans	Eukaryota	__Chlorophyta	__Chlorophyceae	__Sphaeropleales	__Scenedesmaceae	__Desmodesmus	__Desmodesmus abundans	1	1	KR904903.1	NA	NA	0	1	0	5	0	0
denovo179	; __; __; __; __; __; __		__	__	__	__	__	__	1	1	NA	NA	NA	0	7	0	0	0	3
denovo180	; __; __; __; __; __; __		__	__	__	__	__	__	1	1	NA	NA	NA	6	0	0	0	0	0
denovo181	Eukaryota; __; __; __Lagenidiales; __Lagenidiaceae; __Lagenidium; __Lagenidium sp.	Eukaryota	__	__	__Lagenidiales	__Lagenidiaceae	__Lagenidium	__Lagenidium sp.	1	1	KJ716870.1	NA	NA	0	0	0	0	0	6
denovo182	Eukaryota; __Chlorophyta; __Chlorophyceae; __Sphaeropleales; __Scenedesmaceae; __Desmodesmus; __Desmodesmus insignis	Eukaryota	__Chlorophyta	__Chlorophyceae	__Sphaeropleales	__Scenedesmaceae	__Desmodesmus	__Desmodesmus insignis	1	1	KU175228.1	NA	NA	0	0	0	0	0	6
denovo183	Eukaryota; __Arthropoda; __Ostracoda; __Podocopida; __Cyprididae; __Heterocypris; __Heterocypris sp.	Eukaryota	__Arthropoda	__Ostracoda	__Podocopida	__Cyprididae	__Heterocypris	__Heterocypris sp.	1	1	KM403078.1	NA	NA	5	2	0	2	0	0
denovo184	Eukaryota; __; __Ichthyosporea; __; __; __; __Uncultured ichthyosporean	Eukaryota	__	__Ichthyosporea	__	__	__	__Uncultured ichthyosporean	1	1	HQ219425.1	NA	NA	0	0	0	1	5	0
denovo185	; __; __; __; __; __; __		__	__	__	__	__	__	1	1	NA	NA	NA	6	0	0	0	0	0
denovo186	Eukaryota; __; __; __; __; __; __Uncultured eukaryote	Eukaryota	__	__	__	__	__	__Uncultured eukaryote	1	1	LC109100.1	NA	NA	0	8	0	1	0	1
denovo187	Eukaryota; __; __; __; __; __; __Uncultured eukaryote	Eukaryota	__	__	__	__	__	__Uncultured eukaryote	1	1	AY046703.1	NA	NA	0	0	0	9	0	0
denovo188	; __; __; __; __; __; __		__	__	__	__	__	__	1	1	NA	NA	NA	0	3	0	0	2	1
denovo189	Eukaryota; __; __; __; __Pseudodifflugiidae; __Pseudodifflugia; __Pseudodifflugia cf.	Eukaryota	__	__	__	__Pseudodifflugiidae	__Pseudodifflugia	__Pseudodifflugia cf.	1	1	AJ418794.1	NA	NA	0	0	14	0	0	0
denovo190	; __; __; __; __; __; __		__	__	__	__	__	__	1	1	NA	NA	NA	0	3	0	0	6	0
denovo191	Eukaryota; __; __Colpodea; __Cyrtolophosidida; __Woodruffiidae; __; __Woodruffides metabolicus	Eukaryota	__	__Colpodea	__Cyrtolophosidida	__Woodruffiidae	__	__Woodruffides metabolicus	1	1	JF747220.1	NA	NA	0	0	0	0	0	6
denovo192	; __; __; __; __; __; __		__	__	__	__	__	__	1	1	NA	NA	NA	3	0	0	2	0	0
denovo193	; __; __; __; __; __; __		__	__	__	__	__	__	1	1	NA	NA	NA	0	0	0	0	0	5
denovo194	; __; __; __; __; __; __		__	__	__	__	__	__	1	1	NA	NA	NA	0	0	0	5	0	0
denovo195	Eukaryota; __; __; __; __; __; __Uncultured eukaryote	Eukaryota	__	__	__	__	__	__Uncultured eukaryote	1	1	LC109019.1	NA	NA	0	0	1	0	4	0
denovo196	Eukaryota; __Chlorophyta; __Chlorophyceae; __Sphaeropleales; __Scenedesmaceae; __Desmodesmus; __Desmodesmus sp.	Eukaryota	__Chlorophyta	__Chlorophyceae	__Sphaeropleales	__Scenedesmaceae	__Desmodesmus	__Desmodesmus sp.	1	1	AB917136.1	NA	NA	0	2	0	0	1	2
denovo197	; __; __; __; __; __; __		__	__	__	__	__	__	1	1	NA	NA	NA	5	0	0	0	0	0
denovo198	; __; __; __; __; __; __		__	__	__	__	__	__	1	1	NA	NA	NA	4	0	0	6	0	0
denovo199	; __; __; __; __; __; __		__	__	__	__	__	__	1	1	NA	NA	NA	0	0	0	5	0	0
denovo200	Eukaryota; __; __Dinophyceae; __; __; __; __Uncultured dinoflagellate	Eukaryota	__	__Dinophyceae	__	__	__	__Uncultured dinoflagellate	1	1	GU067963.1	NA	NA	0	0	0	12	0	0
denovo201	Eukaryota; __Chlorophyta; __Chlorophyceae; __Sphaeropleales; __Scenedesmaceae; __; __Coccoid scenedesmid	Eukaryota	__Chlorophyta	__Chlorophyceae	__Sphaeropleales	__Scenedesmaceae	__	__Coccoid scenedesmid	1	1	AY197638.1	NA	NA	0	0	0	3	1	6
denovo202	Eukaryota; __; __; __; __; __; __Uncultured fungus	Eukaryota	__	__	__	__	__	__Uncultured fungus	1	1	GU067917.1	NA	NA	0	3	0	0	1	1
denovo203	; __; __; __; __; __; __		__	__	__	__	__	__	1	1	NA	NA	NA	0	0	5	0	0	0
denovo204	Eukaryota; __; __; __; __; __; __Uncultured fungus	Eukaryota	__	__	__	__	__	__Uncultured fungus	1	1	EF628800.1	NA	NA	0	2	0	8	0	0
denovo205	Eukaryota; __; __Oligohymenophorea; __; __; __; __Uncultured peritrich	Eukaryota	__	__Oligohymenophorea	__	__	__	__Uncultured peritrich	1	1	KX926036.1	NA	NA	0	0	0	0	0	8
denovo206	Eukaryota; __Chlorophyta; __Chlorophyceae; __Sphaeropleales; __Scenedesmaceae; __Desmodesmus; __Desmodesmus sp.	Eukaryota	__Chlorophyta	__Chlorophyceae	__Sphaeropleales	__Scenedesmaceae	__Desmodesmus	__Desmodesmus sp.	1	1	AB917136.1	NA	NA	8	0	0	4	0	0
denovo207	Eukaryota; __Chlorophyta; __Chlorophyceae; __Sphaeropleales; __Scenedesmaceae; __Desmodesmus; __Desmodesmus sp.	Eukaryota	__Chlorophyta	__Chlorophyceae	__Sphaeropleales	__Scenedesmaceae	__Desmodesmus	__Desmodesmus sp.	1	1	AB917136.1	NA	NA	8	0	0	1	0	0
denovo208	; __; __; __; __; __; __		__	__	__	__	__	__	1	1	NA	NA	NA	8	0	0	0	0	0
denovo209	; __; __; __; __; __; __		__	__	__	__	__	__	1	1	NA	NA	NA	8	0	0	1	0	1
denovo210	Eukaryota; __; __; __; __; __; __Uncultured eukaryote	Eukaryota	__	__	__	__	__	__Uncultured eukaryote	1	1	KJ762348.1	NA	NA	0	0	0	0	0	9
denovo211	Eukaryota; __; __; __; __; __; __Uncultured eukaryote	Eukaryota	__	__	__	__	__	__Uncultured eukaryote	1	1	LC109019.1	NA	NA	6	3	0	0	0	0
denovo212	; __; __; __; __; __; __		__	__	__	__	__	__	1	1	NA	NA	NA	5	0	0	0	0	0
denovo213	Eukaryota; __; __; __; __; __; __Uncultured eukaryote	Eukaryota	__	__	__	__	__	__Uncultured eukaryote	1	1	KY355505.1	NA	NA	5	0	0	0	0	0
denovo214	Eukaryota; __Chlorophyta; __Chlorophyceae; __Sphaeropleales; __Scenedesmaceae; __Desmodesmus; __Desmodesmus bicellularis	Eukaryota	__Chlorophyta	__Chlorophyceae	__Sphaeropleales	__Scenedesmaceae	__Desmodesmus	__Desmodesmus bicellularis	1	1	KP726231.1	NA	NA	7	0	0	1	0	0
denovo215	Eukaryota; __; __; __; __Nucleariidae; __; __Nucleariidae environmental	Eukaryota	__	__	__	__Nucleariidae	__	__Nucleariidae environmental	1	1	EF024210.1	NA	NA	0	0	0	0	0	12
denovo216	Eukaryota; __Chlorophyta; __Chlorophyceae; __Sphaeropleales; __Scenedesmaceae; __Desmodesmus; __Desmodesmus abundans	Eukaryota	__Chlorophyta	__Chlorophyceae	__Sphaeropleales	__Scenedesmaceae	__Desmodesmus	__Desmodesmus abundans	1	1	KR904903.1	NA	NA	3	0	1	1	0	0
denovo217	Eukaryota; __Chlorophyta; __Chlorophyceae; __Sphaeropleales; __Scenedesmaceae; __Desmodesmus; __Desmodesmus sp.	Eukaryota	__Chlorophyta	__Chlorophyceae	__Sphaeropleales	__Scenedesmaceae	__Desmodesmus	__Desmodesmus sp.	1	1	AB917136.1	NA	NA	0	1	0	0	2	2
denovo218	Eukaryota; __; __; __; __; __; __Uncultured eukaryote	Eukaryota	__	__	__	__	__	__Uncultured eukaryote	1	1	AB901917.1	NA	NA	0	0	5	0	0	0
denovo219	Eukaryota; __Chlorophyta; __Chlorophyceae; __Sphaeropleales; __Scenedesmaceae; __Desmodesmus; __Desmodesmus abundans	Eukaryota	__Chlorophyta	__Chlorophyceae	__Sphaeropleales	__Scenedesmaceae	__Desmodesmus	__Desmodesmus abundans	1	1	KR904903.1	NA	NA	3	0	0	2	0	0
denovo220	Eukaryota; __; __; __; __; __; __Uncultured eukaryote	Eukaryota	__	__	__	__	__	__Uncultured eukaryote	1	1	AB505554.1	NA	NA	5	0	0	0	0	0
denovo221	; __; __; __; __; __; __		__	__	__	__	__	__	1	1	NA	NA	NA	7	0	0	1	0	0
denovo222	; __; __; __; __; __; __		__	__	__	__	__	__	1	1	NA	NA	NA	3	1	0	0	0	0
denovo223	Eukaryota; __Rotifera; __Monogononta; __Ploima; __Brachionidae; __Brachionus; __Brachionus calyciflorus	Eukaryota	__Rotifera	__Monogononta	__Ploima	__Brachionidae	__Brachionus	__Brachionus calyciflorus	1	1	KY886364.1	NA	NA	0	0	0	0	0	8
denovo224	Eukaryota; __Chlorophyta; __Chlorophyceae; __Sphaeropleales; __Scenedesmaceae; __Desmodesmus; __Desmodesmus abundans	Eukaryota	__Chlorophyta	__Chlorophyceae	__Sphaeropleales	__Scenedesmaceae	__Desmodesmus	__Desmodesmus abundans	1	1	KR904903.1	NA	NA	7	0	0	0	0	0
denovo225	Eukaryota; __; __; __; __; __; __Invertebrate environmental	Eukaryota	__	__	__	__	__	__Invertebrate environmental	1	1	GU070865.1	NA	NA	4	0	0	0	0	0
denovo226	Eukaryota; __; __; __; __; __; __Uncultured eukaryote	Eukaryota	__	__	__	__	__	__Uncultured eukaryote	1	1	JN090865.1	NA	NA	0	2	0	0	0	2
denovo227	Eukaryota; __; __; __; __; __; __Uncultured eukaryote	Eukaryota	__	__	__	__	__	__Uncultured eukaryote	1	1	AB901736.1	NA	NA	0	0	0	0	0	4
denovo228	Eukaryota; __Streptophyta; __; __Fabales; __Fabaceae; __; __Phaseoleae environmental	Eukaryota	__Streptophyta	__	__Fabales	__Fabaceae	__	__Phaseoleae environmental	1	1	EF024339.1	NA	NA	0	0	0	0	0	4
denovo229	; __; __; __; __; __; __		__	__	__	__	__	__	1	1	NA	NA	NA	1	0	0	1	0	2
denovo230	Eukaryota; __Chlorophyta; __; __; __; __; __Uncultured chlorophyte	Eukaryota	__Chlorophyta	__	__	__	__	__Uncultured chlorophyte	1	1	EU910612.1	NA	NA	0	0	0	7	0	0
denovo231	Eukaryota; __Chlorophyta; __Chlorophyceae; __Sphaeropleales; __Scenedesmaceae; __Desmodesmus; __Desmodesmus sp.	Eukaryota	__Chlorophyta	__Chlorophyceae	__Sphaeropleales	__Scenedesmaceae	__Desmodesmus	__Desmodesmus sp.	1	1	AB917136.1	NA	NA	0	4	0	0	0	0
denovo232	Eukaryota; __; __; __; __; __; __Invertebrate environmental	Eukaryota	__	__	__	__	__	__Invertebrate environmental	1	1	GU070865.1	NA	NA	3	0	0	1	0	0
denovo233	; __; __; __; __; __; __		__	__	__	__	__	__	1	1	NA	NA	NA	5	0	0	2	0	0
denovo234	Eukaryota; __; __; __Lagenidiales; __; __; __Paralagenidium sp.	Eukaryota	__	__	__Lagenidiales	__	__	__Paralagenidium sp.	1	1	KT257342.1	NA	NA	0	0	0	2	0	2
denovo235	Eukaryota; __; __Litostomatea; __Haptorida; __Acropisthiidae; __Fuscheria; __Fuscheria sp.	Eukaryota	__	__Litostomatea	__Haptorida	__Acropisthiidae	__Fuscheria	__Fuscheria sp.	1	1	JF263448.1	NA	NA	4	0	0	0	0	0
denovo236	Eukaryota; __Chlorophyta; __Chlorophyceae; __Sphaeropleales; __Scenedesmaceae; __Desmodesmus; __Desmodesmus sp.	Eukaryota	__Chlorophyta	__Chlorophyceae	__Sphaeropleales	__Scenedesmaceae	__Desmodesmus	__Desmodesmus sp.	1	1	AB917136.1	NA	NA	4	0	0	0	0	0
denovo237	Eukaryota; __; __Litostomatea; __Pleurostomatida; __Litonotidae; __Loxophyllum; __Loxophyllum sp.	Eukaryota	__	__Litostomatea	__Pleurostomatida	__Litonotidae	__Loxophyllum	__Loxophyllum sp.	1	1	FJ875148.1	NA	NA	2	0	0	2	0	0
denovo238	Eukaryota; __Chlorophyta; __Chlorophyceae; __Sphaeropleales; __Scenedesmaceae; __Desmodesmus; __Desmodesmus abundans	Eukaryota	__Chlorophyta	__Chlorophyceae	__Sphaeropleales	__Scenedesmaceae	__Desmodesmus	__Desmodesmus abundans	1	1	KR904903.1	NA	NA	8	0	0	0	0	0
denovo239	; __; __; __; __; __; __		__	__	__	__	__	__	1	1	NA	NA	NA	4	0	0	0	0	0
denovo240	Eukaryota; __Streptophyta; __; __Fabales; __Fabaceae; __; __Phaseoleae environmental	Eukaryota	__Streptophyta	__	__Fabales	__Fabaceae	__	__Phaseoleae environmental	1	1	EF024339.1	NA	NA	0	2	1	0	0	1
denovo241	Eukaryota; __Ascomycota; __; __; __; __; __Uncultured Pezizomycotina	Eukaryota	__Ascomycota	__	__	__	__	__Uncultured Pezizomycotina	1	1	FJ553789.1	NA	NA	0	0	0	0	0	4
denovo242	; __; __; __; __; __; __		__	__	__	__	__	__	1	1	NA	NA	NA	1	0	0	3	0	0
denovo243	Eukaryota; __; __Prostomatea; __Prorodontida; __Colepidae; __Coleps; __Coleps sp.	Eukaryota	__	__Prostomatea	__Prorodontida	__Colepidae	__Coleps	__Coleps sp.	1	1	X76646.1	NA	NA	2	0	0	6	0	0
denovo244	Eukaryota; __; __; __; __; __; __Uncultured eukaryote	Eukaryota	__	__	__	__	__	__Uncultured eukaryote	1	1	LC109100.1	NA	NA	0	0	3	3	1	0
denovo245	Eukaryota; __; __; __; __Pseudodifflugiidae; __Pseudodifflugia; __Pseudodifflugia cf.	Eukaryota	__	__	__	__Pseudodifflugiidae	__Pseudodifflugia	__Pseudodifflugia cf.	1	1	AJ418794.1	NA	NA	0	0	11	0	0	0
denovo246	Eukaryota; __Chlorophyta; __Chlorophyceae; __Sphaeropleales; __Selenastraceae; __Kirchneriella; __Kirchneriella aperta	Eukaryota	__Chlorophyta	__Chlorophyceae	__Sphaeropleales	__Selenastraceae	__Kirchneriella	__Kirchneriella aperta	1	1	AJ271859.1	NA	NA	0	0	0	0	0	4
denovo247	Eukaryota; __; __; __; __; __; __Uncultured eukaryote	Eukaryota	__	__	__	__	__	__Uncultured eukaryote	1	1	LC109100.1	NA	NA	0	5	0	0	3	0
denovo248	; __; __; __; __; __; __		__	__	__	__	__	__	1	1	NA	NA	NA	7	0	0	0	0	0
denovo249	Eukaryota; __; __; __; __; __; __Uncultured fungus	Eukaryota	__	__	__	__	__	__Uncultured fungus	1	1	KY687632.1	NA	NA	0	2	0	0	3	2
denovo250	Eukaryota; __Chlorophyta; __Chlorophyceae; __Sphaeropleales; __Scenedesmaceae; __Desmodesmus; __Desmodesmus sp.	Eukaryota	__Chlorophyta	__Chlorophyceae	__Sphaeropleales	__Scenedesmaceae	__Desmodesmus	__Desmodesmus sp.	1	1	AB917136.1	NA	NA	0	0	4	0	0	0
denovo251	; __; __; __; __; __; __		__	__	__	__	__	__	1	1	NA	NA	NA	3	0	0	1	0	0
denovo252	Eukaryota; __; __; __Bicosoecida; __; __Paramonas; __Paramonas globosa	Eukaryota	__	__	__Bicosoecida	__	__Paramonas	__Paramonas globosa	1	1	AY520452.1	NA	NA	4	0	0	0	0	0
denovo253	Eukaryota; __; __; __; __; __; __Uncultured eukaryote	Eukaryota	__	__	__	__	__	__Uncultured eukaryote	1	1	LC109019.1	NA	NA	0	0	0	0	0	4
denovo254	Eukaryota; __; __; __; __; __; __Uncultured eukaryote	Eukaryota	__	__	__	__	__	__Uncultured eukaryote	1	1	LC109100.1	NA	NA	0	1	0	0	3	0
denovo255	Eukaryota; __; __; __; __; __; __Amoeboaphelidium sp.	Eukaryota	__	__	__	__	__	__Amoeboaphelidium sp.	1	1	JX967274.1	NA	NA	4	0	0	0	0	0
denovo256	Eukaryota; __; __; __; __; __; __Uncultured eukaryote	Eukaryota	__	__	__	__	__	__Uncultured eukaryote	1	1	EF032802.1	NA	NA	1	0	1	0	1	4
denovo257	; __; __; __; __; __; __		__	__	__	__	__	__	1	1	NA	NA	NA	3	0	0	1	0	0
denovo258	Eukaryota; __; __; __; __; __; __Amoeboaphelidium sp.	Eukaryota	__	__	__	__	__	__Amoeboaphelidium sp.	1	1	JX967274.1	NA	NA	6	0	0	1	0	0
denovo259	; __; __; __; __; __; __		__	__	__	__	__	__	1	1	NA	NA	NA	4	0	0	0	0	0
denovo260	Eukaryota; __Chlorophyta; __Chlorophyceae; __Sphaeropleales; __Scenedesmaceae; __Desmodesmus; __Desmodesmus sp.	Eukaryota	__Chlorophyta	__Chlorophyceae	__Sphaeropleales	__Scenedesmaceae	__Desmodesmus	__Desmodesmus sp.	1	1	AB917136.1	NA	NA	0	2	0	0	1	1
denovo261	Eukaryota; __; __; __; __; __; __Uncultured eukaryote	Eukaryota	__	__	__	__	__	__Uncultured eukaryote	1	1	JN090889.1	NA	NA	0	2	0	1	0	4
denovo262	; __; __; __; __; __; __		__	__	__	__	__	__	1	1	NA	NA	NA	4	0	0	0	0	0
denovo263	Eukaryota; __; __; __; __; __; __Uncultured marine	Eukaryota	__	__	__	__	__	__Uncultured marine	1	1	FJ153728.1	NA	NA	3	0	0	0	0	1
denovo264	Eukaryota; __; __; __; __Pseudodifflugiidae; __Pseudodifflugia; __Pseudodifflugia cf.	Eukaryota	__	__	__	__Pseudodifflugiidae	__Pseudodifflugia	__Pseudodifflugia cf.	1	1	AJ418794.1	NA	NA	0	0	4	0	0	0
denovo265	Eukaryota; __; __; __; __Heterophryidae; __Chlamydaster; __Chlamydaster sterni	Eukaryota	__	__	__	__Heterophryidae	__Chlamydaster	__Chlamydaster sterni	1	1	KY857824.1	NA	NA	4	0	0	0	0	0
denovo266	Eukaryota; __; __Dinophyceae; __; __; __; __Uncultured dinoflagellate	Eukaryota	__	__Dinophyceae	__	__	__	__Uncultured dinoflagellate	1	1	GU067963.1	NA	NA	0	0	0	7	0	0
denovo267	; __; __; __; __; __; __		__	__	__	__	__	__	1	1	NA	NA	NA	4	0	0	0	0	0
denovo268	Eukaryota; __; __; __; __; __; __Uncultured eukaryote	Eukaryota	__	__	__	__	__	__Uncultured eukaryote	1	1	JN090865.1	NA	NA	0	0	0	3	0	1
denovo269	Eukaryota; __; __; __; __; __; __Uncultured eukaryote	Eukaryota	__	__	__	__	__	__Uncultured eukaryote	1	1	LC109019.1	NA	NA	0	1	0	0	0	3
denovo270	Eukaryota; __; __; __; __Nucleariidae; __; __Nucleariidae environmental	Eukaryota	__	__	__	__Nucleariidae	__	__Nucleariidae environmental	1	1	EF024210.1	NA	NA	0	2	0	0	0	2
denovo271	Eukaryota; __Chlorophyta; __Chlorophyceae; __Sphaeropleales; __Scenedesmaceae; __Desmodesmus; __Desmodesmus abundans	Eukaryota	__Chlorophyta	__Chlorophyceae	__Sphaeropleales	__Scenedesmaceae	__Desmodesmus	__Desmodesmus abundans	1	1	KR904903.1	NA	NA	0	4	0	0	0	0
denovo272	Eukaryota; __; __; __; __; __; __Uncultured phytoplankton	Eukaryota	__	__	__	__	__	__Uncultured phytoplankton	1	1	JQ420104.1	NA	NA	0	3	1	0	0	0
denovo273	Eukaryota; __; __; __; __; __; __Uncultured eukaryote	Eukaryota	__	__	__	__	__	__Uncultured eukaryote	1	1	GU290103.1	NA	NA	0	7	0	0	0	0
denovo274	Eukaryota; __Chlorophyta; __Chlorophyceae; __Sphaeropleales; __Scenedesmaceae; __Desmodesmus; __Desmodesmus sp.	Eukaryota	__Chlorophyta	__Chlorophyceae	__Sphaeropleales	__Scenedesmaceae	__Desmodesmus	__Desmodesmus sp.	1	1	AB917136.1	NA	NA	0	1	0	0	3	0
denovo275	; __; __; __; __; __; __		__	__	__	__	__	__	1	1	NA	NA	NA	7	0	0	0	0	0
denovo276	; __; __; __; __; __; __		__	__	__	__	__	__	1	1	NA	NA	NA	0	0	0	4	0	0
denovo277	Eukaryota; __Chlorophyta; __; __; __; __; __Uncultured chlorophyte	Eukaryota	__Chlorophyta	__	__	__	__	__Uncultured chlorophyte	1	1	EU910612.1	NA	NA	4	0	0	0	0	0
denovo278	Eukaryota; __Chlorophyta; __Chlorophyceae; __Sphaeropleales; __Scenedesmaceae; __Desmodesmus; __Desmodesmus insignis	Eukaryota	__Chlorophyta	__Chlorophyceae	__Sphaeropleales	__Scenedesmaceae	__Desmodesmus	__Desmodesmus insignis	1	1	KU175228.1	NA	NA	0	0	0	0	0	4
denovo279	Eukaryota; __; __; __; __; __; __Uncultured eukaryote	Eukaryota	__	__	__	__	__	__Uncultured eukaryote	1	1	LC150071.1	NA	NA	0	0	4	0	0	0
denovo280	; __; __; __; __; __; __		__	__	__	__	__	__	1	1	NA	NA	NA	4	0	0	0	0	0
denovo281	Eukaryota; __Chlorophyta; __Chlorophyceae; __Sphaeropleales; __Scenedesmaceae; __Desmodesmus; __Desmodesmus abundans	Eukaryota	__Chlorophyta	__Chlorophyceae	__Sphaeropleales	__Scenedesmaceae	__Desmodesmus	__Desmodesmus abundans	1	1	KR904903.1	NA	NA	4	0	0	0	0	0
denovo282	; __; __; __; __; __; __		__	__	__	__	__	__	1	1	NA	NA	NA	0	4	0	0	0	0
denovo283	Eukaryota; __Chytridiomycota; __Chytridiomycetes; __Rhizophydiales; __Rhizophydiaceae; __Rhizophydium; __Rhizophydium sp.	Eukaryota	__Chytridiomycota	__Chytridiomycetes	__Rhizophydiales	__Rhizophydiaceae	__Rhizophydium	__Rhizophydium sp.	1	1	AY635821.1	NA	NA	3	1	0	0	0	0
denovo284	Eukaryota; __; __; __; __Nucleariidae; __; __Nucleariidae environmental	Eukaryota	__	__	__	__Nucleariidae	__	__Nucleariidae environmental	1	1	EF024210.1	NA	NA	0	0	1	0	0	3
denovo285	Eukaryota; __; __Prostomatea; __Prorodontida; __Colepidae; __; __Colepidae sp.	Eukaryota	__	__Prostomatea	__Prorodontida	__Colepidae	__	__Colepidae sp.	1	1	LN870048.1	NA	NA	0	1	0	3	0	0
denovo286	Eukaryota; __Chlorophyta; __Chlorophyceae; __Sphaeropleales; __Scenedesmaceae; __Desmodesmus; __Desmodesmus opoliensis	Eukaryota	__Chlorophyta	__Chlorophyceae	__Sphaeropleales	__Scenedesmaceae	__Desmodesmus	__Desmodesmus opoliensis	1	1	AB917110.1	NA	NA	0	0	0	4	0	0
denovo287	Eukaryota; __Chlorophyta; __Chlorophyceae; __Chlamydomonadales; __Golenkiniaceae; __Golenkinia; __Golenkinia longispicula	Eukaryota	__Chlorophyta	__Chlorophyceae	__Chlamydomonadales	__Golenkiniaceae	__Golenkinia	__Golenkinia longispicula	1	1	KM020047.1	NA	NA	0	2	0	0	1	0
denovo288	Eukaryota; __; __; __; __; __; __Uncultured eukaryote	Eukaryota	__	__	__	__	__	__Uncultured eukaryote	1	1	JN090889.1	NA	NA	0	0	0	0	0	3
denovo289	Eukaryota; __Arthropoda; __Insecta; __Diptera; __Chironomidae; __Acricotopus; __Acricotopus lucens	Eukaryota	__Arthropoda	__Insecta	__Diptera	__Chironomidae	__Acricotopus	__Acricotopus lucens	1	1	AJ586561.1	NA	NA	0	3	0	0	0	0
denovo290	Eukaryota; __Basidiomycota; __Agaricomycetes; __Sebacinales; __Sebacinaceae; __Craterocolla; __Craterocolla cerasi	Eukaryota	__Basidiomycota	__Agaricomycetes	__Sebacinales	__Sebacinaceae	__Craterocolla	__Craterocolla cerasi	1	1	DQ520103.1	NA	NA	0	0	0	0	0	3
denovo291	Eukaryota; __Chlorophyta; __Chlorophyceae; __Sphaeropleales; __Scenedesmaceae; __Desmodesmus; __Desmodesmus abundans	Eukaryota	__Chlorophyta	__Chlorophyceae	__Sphaeropleales	__Scenedesmaceae	__Desmodesmus	__Desmodesmus abundans	1	1	KR904903.1	NA	NA	6	0	0	0	0	0
denovo292	; __; __; __; __; __; __		__	__	__	__	__	__	1	1	NA	NA	NA	0	0	0	2	1	0
denovo293	Eukaryota; __; __; __; __; __; __Uncultured eukaryote	Eukaryota	__	__	__	__	__	__Uncultured eukaryote	1	1	LC109013.1	NA	NA	3	0	0	0	0	0
denovo294	Eukaryota; __Chlorophyta; __Chlorophyceae; __Sphaeropleales; __Scenedesmaceae; __Desmodesmus; __Desmodesmus abundans	Eukaryota	__Chlorophyta	__Chlorophyceae	__Sphaeropleales	__Scenedesmaceae	__Desmodesmus	__Desmodesmus abundans	1	1	KR904903.1	NA	NA	2	0	0	1	0	0
denovo295	Eukaryota; __; __; __; __; __; __Uncultured freshwater	Eukaryota	__	__	__	__	__	__Uncultured freshwater	1	1	DQ243994.1	NA	NA	3	0	0	0	0	0
denovo296	Eukaryota; __; __; __; __; __; __Invertebrate environmental	Eukaryota	__	__	__	__	__	__Invertebrate environmental	1	1	GU070865.1	NA	NA	5	0	0	1	0	0
denovo297	Eukaryota; __; __; __; __; __; __Amoeboaphelidium sp.	Eukaryota	__	__	__	__	__	__Amoeboaphelidium sp.	1	1	JX967274.1	NA	NA	3	0	0	0	0	0
denovo298	Eukaryota; __Eustigmatophyceae; __; __Eustigmatales; __Pseudocharaciopsidaceae; __Pseudocharaciopsis; __Pseudocharaciopsis ovalis	Eukaryota	__Eustigmatophyceae	__	__Eustigmatales	__Pseudocharaciopsidaceae	__Pseudocharaciopsis	__Pseudocharaciopsis ovalis	1	1	KF848932.1	NA	NA	2	1	0	0	0	0
denovo299	; __; __; __; __; __; __		__	__	__	__	__	__	1	1	NA	NA	NA	0	0	0	3	0	0
denovo300	; __; __; __; __; __; __		__	__	__	__	__	__	1	1	NA	NA	NA	0	0	0	3	0	0
denovo301	Eukaryota; __; __Dinophyceae; __Blastodiniales; __; __Blastodinium; __Blastodinium oviforme	Eukaryota	__	__Dinophyceae	__Blastodiniales	__	__Blastodinium	__Blastodinium oviforme	1	1	JX473666.1	NA	NA	0	0	0	3	0	0
denovo302	Eukaryota; __; __; __; __; __; __Invertebrate environmental	Eukaryota	__	__	__	__	__	__Invertebrate environmental	1	1	GU070865.1	NA	NA	2	0	0	1	0	0
denovo303	Eukaryota; __Streptophyta; __; __Rosales; __Cannabaceae; __Humulus; __Humulus lupulus	Eukaryota	__Streptophyta	__	__Rosales	__Cannabaceae	__Humulus	__Humulus lupulus	1	1	KY860924.1	NA	NA	2	0	0	1	0	0
denovo304	Eukaryota; __; __; __; __; __; __Uncultured eukaryote	Eukaryota	__	__	__	__	__	__Uncultured eukaryote	1	1	AB695464.1	NA	NA	0	3	0	0	0	0
denovo305	Eukaryota; __Chlorophyta; __Chlorophyceae; __Sphaeropleales; __Scenedesmaceae; __Desmodesmus; __Desmodesmus abundans	Eukaryota	__Chlorophyta	__Chlorophyceae	__Sphaeropleales	__Scenedesmaceae	__Desmodesmus	__Desmodesmus abundans	1	1	KR904903.1	NA	NA	0	0	0	1	2	0
denovo306	Eukaryota; __; __Dinophyceae; __Blastodiniales; __; __Blastodinium; __Blastodinium oviforme	Eukaryota	__	__Dinophyceae	__Blastodiniales	__	__Blastodinium	__Blastodinium oviforme	1	1	JX473666.1	NA	NA	0	0	0	3	0	0
denovo307	Eukaryota; __; __; __; __; __; __Amoeboaphelidium sp.	Eukaryota	__	__	__	__	__	__Amoeboaphelidium sp.	1	1	JX967274.1	NA	NA	3	0	0	0	0	0
denovo308	Eukaryota; __; __; __; __; __; __Amoeboaphelidium sp.	Eukaryota	__	__	__	__	__	__Amoeboaphelidium sp.	1	1	JX967274.1	NA	NA	3	0	0	0	0	0
denovo309	; __; __; __; __; __; __		__	__	__	__	__	__	1	1	NA	NA	NA	0	0	0	0	0	3
denovo310	Eukaryota; __Rotifera; __Monogononta; __Ploima; __Brachionidae; __Brachionus; __Brachionus calyciflorus	Eukaryota	__Rotifera	__Monogononta	__Ploima	__Brachionidae	__Brachionus	__Brachionus calyciflorus	1	1	KF141790.1	NA	NA	3	0	0	0	0	0
denovo311	Eukaryota; __; __Dinophyceae; __Prorocentrales; __Prorocentraceae; __Prorocentrum; __Prorocentrum sipadanense	Eukaryota	__	__Dinophyceae	__Prorocentrales	__Prorocentraceae	__Prorocentrum	__Prorocentrum sipadanense	1	1	KT308151.1	NA	NA	0	0	0	3	0	0
denovo312	Eukaryota; __; __; __; __; __; __Uncultured marine	Eukaryota	__	__	__	__	__	__Uncultured marine	1	1	FJ153728.1	NA	NA	0	0	3	0	0	0
denovo313	; __; __; __; __; __; __		__	__	__	__	__	__	1	1	NA	NA	NA	0	1	0	0	2	0
denovo314	Eukaryota; __Chlorophyta; __Chlorophyceae; __Sphaeropleales; __Scenedesmaceae; __Desmodesmus; __Desmodesmus abundans	Eukaryota	__Chlorophyta	__Chlorophyceae	__Sphaeropleales	__Scenedesmaceae	__Desmodesmus	__Desmodesmus abundans	1	1	KR904903.1	NA	NA	3	0	0	0	0	0
denovo315	Eukaryota; __Chlorophyta; __Chlorophyceae; __Sphaeropleales; __Hydrodictyaceae; __Pseudopediastrum; __Pseudopediastrum alternans	Eukaryota	__Chlorophyta	__Chlorophyceae	__Sphaeropleales	__Hydrodictyaceae	__Pseudopediastrum	__Pseudopediastrum alternans	1	1	HM021311.1	NA	NA	0	0	0	3	0	0
denovo316	Eukaryota; __; __; __; __; __; __Uncultured fungus	Eukaryota	__	__	__	__	__	__Uncultured fungus	1	1	EF628857.1	NA	NA	0	0	3	0	0	0
denovo317	Eukaryota; __Chlorophyta; __Chlorophyceae; __; __; __; __Uncultured Chlorophyceae	Eukaryota	__Chlorophyta	__Chlorophyceae	__	__	__	__Uncultured Chlorophyceae	1	1	GU067985.1	NA	NA	2	0	0	1	0	0
denovo318	; __; __; __; __; __; __		__	__	__	__	__	__	1	1	NA	NA	NA	0	0	0	0	3	0
denovo319	Eukaryota; __; __; __; __; __; __Uncultured eukaryote	Eukaryota	__	__	__	__	__	__Uncultured eukaryote	1	1	GU290066.1	NA	NA	3	0	0	0	0	0
denovo320	Eukaryota; __; __; __; __; __; __Uncultured eukaryote	Eukaryota	__	__	__	__	__	__Uncultured eukaryote	1	1	LC109091.1	NA	NA	0	3	0	0	0	0
denovo321	; __; __; __; __; __; __		__	__	__	__	__	__	1	1	NA	NA	NA	0	1	1	0	1	0
denovo322	Eukaryota; __Chlorophyta; __Chlorophyceae; __Sphaeropleales; __Scenedesmaceae; __Desmodesmus; __Desmodesmus abundans	Eukaryota	__Chlorophyta	__Chlorophyceae	__Sphaeropleales	__Scenedesmaceae	__Desmodesmus	__Desmodesmus abundans	1	1	KR904903.1	NA	NA	0	1	0	0	0	8
denovo323	Eukaryota; __; __; __; __; __; __Uncultured eukaryote	Eukaryota	__	__	__	__	__	__Uncultured eukaryote	1	1	DQ104591.1	NA	NA	3	0	0	0	0	0
denovo324	Eukaryota; __; __Dinophyceae; __Blastodiniales; __; __Blastodinium; __Blastodinium oviforme	Eukaryota	__	__Dinophyceae	__Blastodiniales	__	__Blastodinium	__Blastodinium oviforme	1	1	JX473666.1	NA	NA	0	0	0	3	0	0
denovo325	Eukaryota; __; __; __; __; __; __Uncultured eukaryote	Eukaryota	__	__	__	__	__	__Uncultured eukaryote	1	1	JN090889.1	NA	NA	0	1	0	0	0	2
denovo326	Eukaryota; __Chlorophyta; __Chlorophyceae; __Sphaeropleales; __Scenedesmaceae; __Desmodesmus; __Desmodesmus pannonicus	Eukaryota	__Chlorophyta	__Chlorophyceae	__Sphaeropleales	__Scenedesmaceae	__Desmodesmus	__Desmodesmus pannonicus	1	1	MG696569.1	NA	NA	0	3	0	0	0	0
denovo327	Eukaryota; __Rotifera; __Monogononta; __Ploima; __Brachionidae; __Brachionus; __Brachionus calyciflorus	Eukaryota	__Rotifera	__Monogononta	__Ploima	__Brachionidae	__Brachionus	__Brachionus calyciflorus	1	1	KF141790.1	NA	NA	3	0	0	0	0	0
denovo328	Eukaryota; __; __; __; __; __; __Uncultured eukaryote	Eukaryota	__	__	__	__	__	__Uncultured eukaryote	1	1	JN090865.1	NA	NA	0	0	0	6	0	0
denovo329	Eukaryota; __Chytridiomycota; __Chytridiomycetes; __Rhizophydiales; __Rhizophydiaceae; __Rhizophydium; __Rhizophydium sp.	Eukaryota	__Chytridiomycota	__Chytridiomycetes	__Rhizophydiales	__Rhizophydiaceae	__Rhizophydium	__Rhizophydium sp.	1	1	AY635821.1	NA	NA	6	0	0	0	0	0
denovo330	Eukaryota; __Chlorophyta; __Chlorophyceae; __Sphaeropleales; __Scenedesmaceae; __; __Flechtneria rotunda	Eukaryota	__Chlorophyta	__Chlorophyceae	__Sphaeropleales	__Scenedesmaceae	__	__Flechtneria rotunda	1	1	HQ246317.1	NA	NA	0	0	0	0	0	3
denovo331	Eukaryota; __Chlorophyta; __Chlorophyceae; __Sphaeropleales; __Scenedesmaceae; __Coelastrum; __Coelastrum pseudomicroporum	Eukaryota	__Chlorophyta	__Chlorophyceae	__Sphaeropleales	__Scenedesmaceae	__Coelastrum	__Coelastrum pseudomicroporum	1	1	KP726229.1	NA	NA	0	1	0	0	0	2
denovo332	Eukaryota; __; __; __; __; __; __Uncultured phytoplankton	Eukaryota	__	__	__	__	__	__Uncultured phytoplankton	1	1	JQ420104.1	NA	NA	0	0	3	0	0	0
denovo333	Eukaryota; __; __; __; __; __; __Uncultured eukaryote	Eukaryota	__	__	__	__	__	__Uncultured eukaryote	1	1	AB901980.1	NA	NA	3	0	0	0	0	0
denovo334	; __; __; __; __; __; __		__	__	__	__	__	__	1	1	NA	NA	NA	0	1	0	2	0	0
denovo335	; __; __; __; __; __; __		__	__	__	__	__	__	1	1	NA	NA	NA	0	3	0	0	0	0
denovo336	Eukaryota; __; __; __; __; __; __Invertebrate environmental	Eukaryota	__	__	__	__	__	__Invertebrate environmental	1	1	GU070865.1	NA	NA	3	0	0	0	0	0
denovo337	Eukaryota; __; __; __; __; __; __Uncultured eukaryote	Eukaryota	__	__	__	__	__	__Uncultured eukaryote	1	1	JN054686.1	NA	NA	2	0	0	0	1	0
denovo338	; __; __; __; __; __; __		__	__	__	__	__	__	1	1	NA	NA	NA	0	3	0	0	0	0
denovo339	Eukaryota; __; __; __; __Nucleariidae; __; __Nucleariidae environmental	Eukaryota	__	__	__	__Nucleariidae	__	__Nucleariidae environmental	1	1	EF024210.1	NA	NA	0	2	1	0	0	0
denovo340	; __; __; __; __; __; __		__	__	__	__	__	__	1	1	NA	NA	NA	6	0	0	0	0	0
denovo341	; __; __; __; __; __; __		__	__	__	__	__	__	1	1	NA	NA	NA	2	0	0	1	0	0
denovo342	; __; __; __; __; __; __		__	__	__	__	__	__	1	1	NA	NA	NA	2	1	0	0	0	0
denovo343	Eukaryota; __Chlorophyta; __Chlorophyceae; __Sphaeropleales; __Scenedesmaceae; __Desmodesmus; __Desmodesmus abundans	Eukaryota	__Chlorophyta	__Chlorophyceae	__Sphaeropleales	__Scenedesmaceae	__Desmodesmus	__Desmodesmus abundans	1	1	KR904903.1	NA	NA	0	0	0	6	0	0
denovo344	Eukaryota; __; __; __; __; __; __Uncultured eukaryote	Eukaryota	__	__	__	__	__	__Uncultured eukaryote	1	1	JN090889.1	NA	NA	0	3	0	0	0	0
denovo345	Eukaryota; __; __; __; __; __; __Uncultured fungus	Eukaryota	__	__	__	__	__	__Uncultured fungus	1	1	KY687632.1	NA	NA	0	0	0	0	3	0
denovo346	Eukaryota; __; __; __; __; __; __Uncultured eukaryote	Eukaryota	__	__	__	__	__	__Uncultured eukaryote	1	1	AB902208.1	NA	NA	1	0	0	2	0	0
denovo347	Eukaryota; __; __; __; __; __; __Uncultured eukaryote	Eukaryota	__	__	__	__	__	__Uncultured eukaryote	1	1	AB996611.1	NA	NA	0	0	0	0	0	3
denovo348	; __; __; __; __; __; __		__	__	__	__	__	__	1	1	NA	NA	NA	0	0	0	3	0	0
denovo349	Eukaryota; __Chlorophyta; __Chlorophyceae; __Sphaeropleales; __Scenedesmaceae; __Desmodesmus; __Desmodesmus abundans	Eukaryota	__Chlorophyta	__Chlorophyceae	__Sphaeropleales	__Scenedesmaceae	__Desmodesmus	__Desmodesmus abundans	1	1	KR904903.1	NA	NA	0	2	0	0	0	1
denovo350	Eukaryota; __Chlorophyta; __Chlorophyceae; __Sphaeropleales; __Scenedesmaceae; __Desmodesmus; __Desmodesmus abundans	Eukaryota	__Chlorophyta	__Chlorophyceae	__Sphaeropleales	__Scenedesmaceae	__Desmodesmus	__Desmodesmus abundans	1	1	KR904903.1	NA	NA	0	0	3	0	0	0
denovo351	Eukaryota; __Arthropoda; __Ostracoda; __Podocopida; __Cyprididae; __Heterocypris; __Heterocypris sp.	Eukaryota	__Arthropoda	__Ostracoda	__Podocopida	__Cyprididae	__Heterocypris	__Heterocypris sp.	1	1	KM403078.1	NA	NA	2	1	0	0	0	0
denovo352	Eukaryota; __; __; __; __; __; __Uncultured eukaryote	Eukaryota	__	__	__	__	__	__Uncultured eukaryote	1	1	LC109019.1	NA	NA	0	0	0	3	0	0
denovo353	Eukaryota; __Chlorophyta; __Chlorophyceae; __Sphaeropleales; __Scenedesmaceae; __Desmodesmus; __Desmodesmus abundans	Eukaryota	__Chlorophyta	__Chlorophyceae	__Sphaeropleales	__Scenedesmaceae	__Desmodesmus	__Desmodesmus abundans	1	1	KR904903.1	NA	NA	3	0	0	0	0	0
denovo354	Eukaryota; __; __Phyllopharyngea; __Chlamydodontida; __; __; __Phascolodon vorticella	Eukaryota	__	__Phyllopharyngea	__Chlamydodontida	__	__	__Phascolodon vorticella	1	1	KX258192.1	NA	NA	0	0	0	0	0	3
denovo355	Eukaryota; __Chlorophyta; __Chlorophyceae; __Sphaeropleales; __; __Mychonastes; __Mychonastes homosphaera	Eukaryota	__Chlorophyta	__Chlorophyceae	__Sphaeropleales	__	__Mychonastes	__Mychonastes homosphaera	1	1	GQ477054.1	NA	NA	3	0	0	0	0	0
denovo356	Eukaryota; __Chlorophyta; __Chlorophyceae; __Chlamydomonadales; __; __Heterochlamydomonas; __Heterochlamydomonas lobata	Eukaryota	__Chlorophyta	__Chlorophyceae	__Chlamydomonadales	__	__Heterochlamydomonas	__Heterochlamydomonas lobata	1	1	KM020120.1	NA	NA	0	0	0	3	0	0
denovo357	Eukaryota; __Chlorophyta; __Chlorophyceae; __Chlamydomonadales; __Chlamydomonadaceae; __Lobochlamys; __Lobochlamys culleus	Eukaryota	__Chlorophyta	__Chlorophyceae	__Chlamydomonadales	__Chlamydomonadaceae	__Lobochlamys	__Lobochlamys culleus	1	1	FJ211064.1	NA	NA	1	0	0	0	0	2
denovo358	Eukaryota; __Chlorophyta; __Chlorophyceae; __Sphaeropleales; __Scenedesmaceae; __Desmodesmus; __Desmodesmus abundans	Eukaryota	__Chlorophyta	__Chlorophyceae	__Sphaeropleales	__Scenedesmaceae	__Desmodesmus	__Desmodesmus abundans	1	1	KR904903.1	NA	NA	0	0	1	0	0	5
denovo359	Eukaryota; __; __; __; __; __; __Uncultured fungus	Eukaryota	__	__	__	__	__	__Uncultured fungus	1	1	KY687632.1	NA	NA	0	0	0	0	3	0
denovo360	Eukaryota; __Chlorophyta; __Chlorophyceae; __Sphaeropleales; __Scenedesmaceae; __Desmodesmus; __Desmodesmus perforatus	Eukaryota	__Chlorophyta	__Chlorophyceae	__Sphaeropleales	__Scenedesmaceae	__Desmodesmus	__Desmodesmus perforatus	1	1	FR865714.1	NA	NA	0	0	0	0	0	3
denovo361	Eukaryota; __Chlorophyta; __Chlorophyceae; __Sphaeropleales; __Scenedesmaceae; __Desmodesmus; __Desmodesmus abundans	Eukaryota	__Chlorophyta	__Chlorophyceae	__Sphaeropleales	__Scenedesmaceae	__Desmodesmus	__Desmodesmus abundans	1	1	KR904903.1	NA	NA	0	1	0	0	2	0
denovo362	; __; __; __; __; __; __		__	__	__	__	__	__	1	1	NA	NA	NA	3	0	0	0	0	0
denovo363	Eukaryota; __; __Spirotrichea; __Sporadotrichida; __Oxytrichidae; __; __Oxytrichidae environmental	Eukaryota	__	__Spirotrichea	__Sporadotrichida	__Oxytrichidae	__	__Oxytrichidae environmental	1	1	EF024887.1	NA	NA	0	0	0	0	0	3
denovo364	Eukaryota; __Arthropoda; __Insecta; __Diptera; __Chironomidae; __Pterygota; __Chironomus tepperi	Eukaryota	__Arthropoda	__Insecta	__Diptera	__Chironomidae	__Pterygota	__Chironomus tepperi	1	1	KC177280.1	NA	NA	0	0	0	0	3	0
denovo365	Eukaryota; __; __; __; __; __; __Uncultured fungus	Eukaryota	__	__	__	__	__	__Uncultured fungus	1	1	KY687632.1	NA	NA	0	3	0	0	0	0
denovo366	; __; __; __; __; __; __		__	__	__	__	__	__	1	1	NA	NA	NA	0	0	1	0	0	5
denovo367	; __; __; __; __; __; __		__	__	__	__	__	__	1	1	NA	NA	NA	3	0	0	0	0	0
denovo368	Eukaryota; __Porifera; __Calcarea; __Leucosolenida; __Jenkinidae; __Anamixilla; __Anamixilla torresi	Eukaryota	__Porifera	__Calcarea	__Leucosolenida	__Jenkinidae	__Anamixilla	__Anamixilla torresi	1	1	AF452020.1	NA	NA	0	0	1	0	0	2
denovo369	Eukaryota; __Chytridiomycota; __Chytridiomycetes; __Rhizophydiales; __Rhizophydiaceae; __Rhizophydium; __Rhizophydium sp.	Eukaryota	__Chytridiomycota	__Chytridiomycetes	__Rhizophydiales	__Rhizophydiaceae	__Rhizophydium	__Rhizophydium sp.	1	1	AY635821.1	NA	NA	0	0	0	2	0	1
denovo370	; __; __; __; __; __; __		__	__	__	__	__	__	1	1	NA	NA	NA	3	0	0	0	0	0
denovo371	Eukaryota; __Chlorophyta; __Chlorophyceae; __Sphaeropleales; __Scenedesmaceae; __Desmodesmus; __Desmodesmus abundans	Eukaryota	__Chlorophyta	__Chlorophyceae	__Sphaeropleales	__Scenedesmaceae	__Desmodesmus	__Desmodesmus abundans	1	1	KR904903.1	NA	NA	2	0	0	1	0	0
denovo372	Eukaryota; __; __; __; __; __; __Uncultured eukaryote	Eukaryota	__	__	__	__	__	__Uncultured eukaryote	1	1	LC109100.1	NA	NA	0	0	3	0	0	0
denovo373	Eukaryota; __; __; __; __; __Pirsonia; __Pirsonia guinardiae	Eukaryota	__	__	__	__	__Pirsonia	__Pirsonia guinardiae	1	1	AJ561112.1	NA	NA	0	2	0	0	0	1
denovo374	Eukaryota; __Chytridiomycota; __; __; __; __; __Uncultured Chytridiomycota	Eukaryota	__Chytridiomycota	__	__	__	__	__Uncultured Chytridiomycota	1	1	GQ995421.1	NA	NA	0	0	0	0	0	3
denovo375	; __; __; __; __; __; __		__	__	__	__	__	__	1	1	NA	NA	NA	0	0	0	3	0	0
denovo376	Eukaryota; __Chytridiomycota; __; __; __; __; __Uncultured Chytridiomycota	Eukaryota	__Chytridiomycota	__	__	__	__	__Uncultured Chytridiomycota	1	1	JX869375.1	NA	NA	0	0	0	0	2	1
denovo377	; __; __; __; __; __; __		__	__	__	__	__	__	1	1	NA	NA	NA	0	0	0	0	0	3
denovo378	; __; __; __; __; __; __		__	__	__	__	__	__	1	1	NA	NA	NA	0	0	0	3	0	0
denovo379	; __; __; __; __; __; __		__	__	__	__	__	__	1	1	NA	NA	NA	0	0	0	0	0	3
denovo380	Eukaryota; __; __; __; __; __; __Uncultured eukaryote	Eukaryota	__	__	__	__	__	__Uncultured eukaryote	1	1	GU918809.1	NA	NA	1	0	0	2	0	0
denovo381	Eukaryota; __Rotifera; __Monogononta; __Ploima; __Lecanidae; __Lecane; __Lecane inermis	Eukaryota	__Rotifera	__Monogononta	__Ploima	__Lecanidae	__Lecane	__Lecane inermis	1	1	KY859765.1	NA	NA	3	0	0	0	0	0
denovo382	Eukaryota; __Chlorophyta; __Chlorophyceae; __Sphaeropleales; __Scenedesmaceae; __Desmodesmus; __Desmodesmus denticulatus	Eukaryota	__Chlorophyta	__Chlorophyceae	__Sphaeropleales	__Scenedesmaceae	__Desmodesmus	__Desmodesmus denticulatus	1	1	KP726265.1	NA	NA	0	0	1	0	0	2
denovo383	Eukaryota; __; __; __; __; __; __Uncultured eukaryote	Eukaryota	__	__	__	__	__	__Uncultured eukaryote	1	1	DQ104585.1	NA	NA	6	0	0	0	0	0
denovo384	Eukaryota; __; __; __; __; __; __Uncultured eukaryote	Eukaryota	__	__	__	__	__	__Uncultured eukaryote	1	1	LC109019.1	NA	NA	0	0	0	3	0	0
denovo385	; __; __; __; __; __; __		__	__	__	__	__	__	1	1	NA	NA	NA	3	0	0	0	0	0
denovo386	Eukaryota; __Chlorophyta; __Chlorophyceae; __Sphaeropleales; __Scenedesmaceae; __Desmodesmus; __Desmodesmus abundans	Eukaryota	__Chlorophyta	__Chlorophyceae	__Sphaeropleales	__Scenedesmaceae	__Desmodesmus	__Desmodesmus abundans	1	1	KR904903.1	NA	NA	0	2	0	0	1	0
denovo387	Eukaryota; __Chlorophyta; __Chlorophyceae; __Sphaeropleales; __Scenedesmaceae; __Desmodesmus; __Desmodesmus abundans	Eukaryota	__Chlorophyta	__Chlorophyceae	__Sphaeropleales	__Scenedesmaceae	__Desmodesmus	__Desmodesmus abundans	1	1	KR904903.1	NA	NA	1	0	0	2	0	0
denovo388	Eukaryota; __; __; __; __; __; __Amoeboaphelidium sp.	Eukaryota	__	__	__	__	__	__Amoeboaphelidium sp.	1	1	JX967274.1	NA	NA	3	0	0	0	0	0
denovo389	Eukaryota; __; __; __; __; __; __Uncultured eukaryote	Eukaryota	__	__	__	__	__	__Uncultured eukaryote	1	1	LC109098.1	NA	NA	0	0	0	3	0	0
denovo390	Eukaryota; __Chlorophyta; __Chlorophyceae; __Sphaeropleales; __Scenedesmaceae; __Desmodesmus; __Desmodesmus abundans	Eukaryota	__Chlorophyta	__Chlorophyceae	__Sphaeropleales	__Scenedesmaceae	__Desmodesmus	__Desmodesmus abundans	1	1	KR904903.1	NA	NA	0	0	0	1	2	0
denovo391	Eukaryota; __; __Ichthyosporea; __Ichthyophonida; __; __Ichthyophonus; __AF232303 Ichthyophonus	Eukaryota	__	__Ichthyosporea	__Ichthyophonida	__	__Ichthyophonus	__AF232303 Ichthyophonus	1	1	AF232303.1	NA	NA	0	3	0	0	0	0
denovo392	Eukaryota; __; __; __; __Pseudodifflugiidae; __Pseudodifflugia; __Pseudodifflugia cf.	Eukaryota	__	__	__	__Pseudodifflugiidae	__Pseudodifflugia	__Pseudodifflugia cf.	1	1	AJ418794.1	NA	NA	0	0	3	0	0	0
denovo393	Eukaryota; __Ascomycota; __Eurotiomycetes; __Chaetothyriales; __; __; __Chaetothyriales sp.	Eukaryota	__Ascomycota	__Eurotiomycetes	__Chaetothyriales	__	__	__Chaetothyriales sp.	1	1	KX822532.1	NA	NA	0	0	0	0	0	3
denovo394	Eukaryota; __; __; __; __; __; __Uncultured eukaryote	Eukaryota	__	__	__	__	__	__Uncultured eukaryote	1	1	LC109019.1	NA	NA	1	0	0	0	0	2
denovo395	Eukaryota; __Streptophyta; __; __Fabales; __Fabaceae; __; __Phaseoleae environmental	Eukaryota	__Streptophyta	__	__Fabales	__Fabaceae	__	__Phaseoleae environmental	1	1	EF024339.1	NA	NA	0	2	0	0	0	1
denovo396	; __; __; __; __; __; __		__	__	__	__	__	__	1	1	NA	NA	NA	0	0	0	0	3	0
denovo397	; __; __; __; __; __; __		__	__	__	__	__	__	1	1	NA	NA	NA	3	0	0	0	0	0
denovo398	Eukaryota; __; __; __; __; __; __Uncultured eukaryote	Eukaryota	__	__	__	__	__	__Uncultured eukaryote	1	1	JN090889.1	NA	NA	0	0	0	3	0	0
denovo399	Eukaryota; __; __; __; __; __; __Uncultured eukaryote	Eukaryota	__	__	__	__	__	__Uncultured eukaryote	1	1	JN090898.1	NA	NA	0	0	0	3	0	0
denovo400	; __; __; __; __; __; __		__	__	__	__	__	__	1	1	NA	NA	NA	0	0	3	0	0	0
denovo401	; __; __; __; __; __; __		__	__	__	__	__	__	1	1	NA	NA	NA	0	0	0	0	3	0
denovo402	Eukaryota; __; __; __; __; __; __Uncultured eukaryote	Eukaryota	__	__	__	__	__	__Uncultured eukaryote	1	1	LC150071.1	NA	NA	0	1	0	0	2	0
denovo403	; __; __; __; __; __; __		__	__	__	__	__	__	1	1	NA	NA	NA	0	0	0	3	0	0
denovo404	; __; __; __; __; __; __		__	__	__	__	__	__	1	1	NA	NA	NA	3	0	0	0	0	0
denovo405	; __; __; __; __; __; __		__	__	__	__	__	__	1	1	NA	NA	NA	3	0	0	0	0	0
denovo406	; __; __; __; __; __; __		__	__	__	__	__	__	1	1	NA	NA	NA	0	0	0	0	1	2
denovo407	Eukaryota; __; __; __; __; __; __Uncultured eukaryote	Eukaryota	__	__	__	__	__	__Uncultured eukaryote	1	1	JN090889.1	NA	NA	3	0	0	0	0	0
denovo408	Eukaryota; __; __; __; __; __; __Amoeboaphelidium sp.	Eukaryota	__	__	__	__	__	__Amoeboaphelidium sp.	1	1	JX967274.1	NA	NA	3	0	0	0	0	0
denovo409	Eukaryota; __Chlorophyta; __Chlorophyceae; __Sphaeropleales; __Scenedesmaceae; __Desmodesmus; __Desmodesmus abundans	Eukaryota	__Chlorophyta	__Chlorophyceae	__Sphaeropleales	__Scenedesmaceae	__Desmodesmus	__Desmodesmus abundans	1	1	KR904903.1	NA	NA	3	0	0	0	0	0
denovo410	Eukaryota; __Bacillariophyta; __Bacillariophyceae; __Naviculales; __Stauroneidaceae; __Stauroneis; __Stauroneis kriegeri	Eukaryota	__Bacillariophyta	__Bacillariophyceae	__Naviculales	__Stauroneidaceae	__Stauroneis	__Stauroneis kriegeri	1	1	AM502037.1	NA	NA	0	3	0	0	0	0
denovo411	Eukaryota; __; __; __; __; __; __Uncultured eukaryote	Eukaryota	__	__	__	__	__	__Uncultured eukaryote	1	1	AB901980.1	NA	NA	3	0	0	0	0	0
denovo412	Eukaryota; __Chlorophyta; __Chlorophyceae; __Chlamydomonadales; __Golenkiniaceae; __Golenkinia; __Golenkinia longispicula	Eukaryota	__Chlorophyta	__Chlorophyceae	__Chlamydomonadales	__Golenkiniaceae	__Golenkinia	__Golenkinia longispicula	1	1	KM020047.1	NA	NA	0	0	3	0	0	0
denovo413	Eukaryota; __; __; __; __; __; __Amoeboaphelidium sp.	Eukaryota	__	__	__	__	__	__Amoeboaphelidium sp.	1	1	JX967274.1	NA	NA	3	0	0	0	0	0
