# Supplementary material for: Assessment of biomass potentials of microalgal communities in open pond raceways using mass cultivation
Source: PeerJ. 2020 Jul 16;8:e9418. doi: 10.7717/peerj.9418 (PMC7369025; doi:10.7717/peerj.9418)
Supplement: Data S5 [file peerj-08-9418-s022.zip › Diversity_Index.xlsm]

## Sheet: Sheet1
Community richness & diversity
SampleName	OTUs	Chao1	Shannon	Simpson	GoodsCoverage
OPR#1_Apr	265	284.528	4.66022	0.9044	0.999064
OPR#1_May	259	286.029	3.89964	0.844033	0.999046
OPR#1_Jun	267	285.03	3.6468	0.761436	0.99921
OPR#1_Jul	266	309.966	4.24633	0.861074	0.998661
OPR#1_Aug	317	347.516	5.3715	0.936333	0.998708
OPR#1_Sep	243	302	4.98535	0.934043	0.994081
OPR#1_Oct	304	338.902	5.2829	0.92865	0.995499
OPR#1_Nov	291	348	5.05165	0.879091	0.99546
OPR#3_Apr	281	317.12	5.2771	0.952376	0.99879
OPR#3_May	264	304.529	3.95436	0.833634	0.998778
OPR#3_Jun	291	334.385	4.86354	0.913186	0.998893
OPR#3_Jul	322	362.286	5.49394	0.952328	0.998735
OPR#3_Aug	301	341.529	4.97075	0.934363	0.998159
OPR#3_Sep	345	369.256	5.62818	0.919695	0.998285
OPR#3_Oct	373	399.906	5.80484	0.949221	0.998566
OPR#3_Nov	311	337.757	4.8421	0.897276	0.998618
