# Supplementary material for: Assessment of biomass potentials of microalgal communities in open pond raceways using mass cultivation
Source: PeerJ. 2020 Jul 16;8:e9418. doi: 10.7717/peerj.9418 (PMC7369025; doi:10.7717/peerj.9418)
Supplement: Data S5 [file peerj-08-9418-s022.zip › Result of Assembly.xlsm]

## Sheet: Sheet1
Result of Assembly (by FLASH)
FLASH
SampleName	Total Bases	Read Count	N (%)	GC (%)	Q20 (%)	Q30 (%)
OPR#1_Apr	75504195	166881	0	54.74	98.43	95.14
OPR#1_May	73951938	163350	0	54.25	98.48	95.27
OPR#1_Jun	80077677	177256	0	55.6	98.42	95.17
OPR#1_Jul	59169454	130389	0	55.89	98.24	94.68
OPR#1_Aug	68287840	150910	0	54.74	98.49	95.24
OPR#1_Sep	37515642	83108	0	53.66	98.22	94.41
OPR#1_Oct	59714227	133402	0	53.56	98.15	94.25
OPR#1_Nov	55328198	123749	0	53.29	98.39	94.9
OPR#3_Apr	77530804	172991	0	53.87	98.71	95.87
OPR#3_May	78092129	173589	0	54.57	98.5	95.23
OPR#3_Jun	76261673	168451	0	55.35	98.37	94.93
OPR#3_Jul	65068351	143814	0	55.08	98.45	95.09
OPR#3_Aug	68955175	152925	0	54.9	98.31	94.66
OPR#3_Sep	57092395	127427	0	53.99	98.25	94.4
OPR#3_Oct	63450449	141937	0	53.82	98.45	94.96
OPR#3_Nov	73747203	165762	0	53.17	98.46	94.95
