# Supplementary material for: Assessment of biomass potentials of microalgal communities in open pond raceways using mass cultivation
Source: PeerJ. 2020 Jul 16;8:e9418. doi: 10.7717/peerj.9418 (PMC7369025; doi:10.7717/peerj.9418)
Supplement: Data S6 [file peerj-08-9418-s023.zip]

Archive with 6 entries (6 files):
- 16S rRNA_OPR_Apr to Aug.fasta
- 16S rRNA_OPR_Sep to Nov.fasta
- 16S rRNA_OTU_blast_Apr to Aug.xlsx
- 16S rRNA_OTU_blast_Sep to Nov.xlsx
- 16S rRNA_assignment_Apr to Aug.xlsx
- 16S rRNA_assignment_Sep to Nov.xlsx
