# Supplementary material for: Assessment of biomass potentials of microalgal communities in open pond raceways using mass cultivation
Source: PeerJ. 2020 Jul 16;8:e9418. doi: 10.7717/peerj.9418 (PMC7369025; doi:10.7717/peerj.9418)
Supplement: Data S6 [file peerj-08-9418-s023.zip › 16S rRNA_OPR_Sep to Nov.fasta]

>denovo0	03.10.16s_16414
CCTACGGGGGGCAGCAGTGGGGAATTTTCCACAATGGGCGAAAGCCTGATGGAGCAATACCGCGTGAGGGATGAAGGATCGTGGTCCGTAAACCTCTTTTCTTAACGAAGAAGTATTGACGGTAGTTAAGGAATAAGCACCGGCTAACTCCGTGCCAGCAGCCGCGGTAATACGGGGGGTGCAAGCGTTGTCCGGAATGATTGGGCGTAAAGCATCTGTAGGTGGTTTTTAAAGTCGACTGTTAAAGCCCAGGGCTCAACTTTGGAGAAGCGGTCGAGGACTTAGAGACTTGAGTTTGGTAGGGGTAGAGGGAATTCCTAGTGGAGCGGTGAAATGCACAGAGATTAGGAAGAACACCGAGGGCGAAAGCACTCTACTGGGCCACAACTGACACTGAGAGATGAAAGTCGGGGGAGCGAAAAGGATTAGATACCCCAGTAGTCC

>denovo1	03.11.16s_22174
CCTACGGGGGGCAGCAGTGGGGAATTTTCCACAATGGGCGGAAGCCTGATGGAGCAATACCGCGTGAAGGAAGAAGGTCTGTGGATCGTAAACTTCTTTTCTTAAGGAAGAATAAATGACGGTACTTAAGGAATAAGCACCGGCTAACTCTGTGCCAGCAGCCGCGGTAATACAGAGGGTGCAAGCGTTGTCCGGAATGATTGGGCGTAAAGCATCTGTAGGTTGTTTCTAAAGTCAACTGTTAAATCCCAGAGCTCAACTTTGGCAGGGCAGTTGAGTACTTAGGGACTGGAGAGTGGTAGGGGTAGAGGGAATTCCTTGTGAAGCGGTGAAATGCACAGAGATAAGGAAGAACACCAGCGGCGAAAGCGCTCTACTGGGCCATTACTGACACTGAGAGATGAAAGTTAGGGGAGCGAAAAGGATTAGATACCCCAGTAGTC

>denovo2	01.09.16s_37429
CCTACGGGGGGCAGCAGTGAGGAATTTTCTGCAATGGGCGAAAGCCTGACAGAGCAATACCGCGTGAGGGATGAAGACTTACTGAGTTGTAAACCTCGGTACCTTAAGGAAGAAGATATGACGGTACTTAAGGTGGAAAGCATCGGCTAACTCCGTGCCAGCAGCCGCGGTAAGACGGGGGATGCAAGTGTTATCCGGATTTACTGGGCGTAAAGCGTCTGCAGGTGGTTTCTTAAGTCTACTGTTAAATCTTGAGGCTCAACCTCAAATCTGCAGTAGAAACTAGGAGACTTGAGTATAGTAGGGGTAGAGGGAATTTCCAGTGGAGCGGTGAAATGCGTAGATATTGGAAAGAACACCGATGGCGAAGGCACTCTACTGGGCTATTACTGACACTCAGAGACGAAAGCTAGGGGAGCAAATGGGATTAGATACCCCAGTAG

>denovo3	01.09.16s_41475
CCTACGGGGGGCAGCAGTGGGGAATTTTCCGCAATGGGCGAAAGCCTGACGGAGCAATACCGCGTGAGGGAGGAAGGCTCTTGGGTTGTAAACCTCAAAACTTAGGGAAGAAGAAAGTGACGGTACCTAATATAAGCATCGGCTAACTCCGTGCCAGCAGCCGCGGTAATACGGAGGATGCAAGCGTTATCCGGAATCATTGGGCGTAAAGAGTCTGTAGGTGGCATTTAAAGTCTGCTGTCAAAGACCGAAGCTCAACTTCGGGCAGGCGGTGGAAACTGAAAAGCTAGAGTATAGTAGGGGTAGAGGGAATTCCTAGTGTAGCGGTGAAATGCGTAGAGATTAGGAAGAACACCAGTGGCGAAGGCGCTCTACTGGGCATATACTGACACTGAGAGACGAAAGCTAGGGTAGCGAAAGGGATTAGATACCCCAGTAGTC

>denovo4	01.09.16s_44753
CCTACGGGGGGCAGCAGTGGGGAATTTTCCACAATGGGCGAAAGCCTGATGGAGCAATACCGCGTGAAGGATGAAGGATCGTGGTCCGTAAACTTCTTTTCTTAACGAAGAAATTCTGACGGTAGTTAAGGAATAAGCACCGGCTAACTCCGTGCCAGCAGCCGCGGTAATACGGGGGGTGCAAGCGTTGTCCGGAATGATTGGGCGTAAAGCATCTGTAGGTGGTTCTTAAAGTCGACTGTTAAAGCCCAGGGCTCAACTTTGGAAAAGCGGTCGAGTACTTAAGAACTTGAGTATGGTAGGGGTAGAGGGAATTCCTAGTGGAGCGGTGAAATGCACAGAGATTAGGAAGAACACCAAAGGCGAAGGCACTCTACTGGGCCATGACTGACACTGAGAGATGAAAGTCGGGGGAGCGAAAAGGATTAGATACCCCAGTAG

>denovo5	01.09.16s_48931
CCTACGGGGGGCAGCAGTGGGGAATTTTCCGCAATGGGCGAAAGCCTGACGGAGCAAGACCGCGTGAGGGAAGAAGGCTTTTGGGTTGTAAACCTCTTTTGTCAGGGAAGAACACAATGACGGTACCTGGCGAATCAGCATCGGCTAACTCCGTGCCAGCAGCCGCGGTAATACGGAGGATGCAAGCGTTATCCGGAATTATTGGGCGTAAAGCGTCCGCAGGTGGTTGGGTAAGTCCGCTGTTAAAGCCAATAGCTTAACTATTGATCAGCAGTGGAAACTACCAGACTGGAGAGCAGTAGGGGTCACGGGAATTCCCAGTGTAGCGGTGAAATGCGTAGATATTGGGAAGAACACCAACGGCGAAGGCACGTGACTGGGCTGTATCTGACACTCATGGACGAAAGCCAGGGGAGCGAAAGGGATTAGATACCCCAGTAG

>denovo6	01.09.16s_52665
CCTACGGGAGGCAGCAGTGGGGAATTTTCCGCAATGGGCGAAAGCCTGACGGAGCAATACCGCGTGAGGGAGGAAGGCTTTTGGGTCGTAAACCTCTTTTATTGGGGAAGAACACAATGACGGTACCCAATGAATCAGCATCGGCTAACTCCGTGCCAGCAGCCGCGGTAATACGGAGGATGCAAGCGTTATCCGGAATTATTGGGCGTAAAGCGTCCGCAGGTGGTTAATCAAGTCTGCTGTTAAAGCGTCCAGCTTAACTGGATATCGGCAGTGGAAACTGGTTGACTAGAGTTTGGTAGGGGTCACGGGAATTCCCAGTGTAGCGGTGAAATGCGTAGATATTGGGAAGAACACCAGCGGCGAAAGCGCGTGACTGGGCCTGAACTGACACTCATGGACGAAAGCTAGGGGAGCGAAAGGGATTAGATACCCCAGTAG

>denovo7	01.09.16s_55807
CCTACGGGGGGCAGCAGTGGGGAATCTTAGACAATGGGGGAAACCCTGATCTAGCCATGCCGCGTGAGCGATGAAGGCCTTAGGGTTGTAAAGCTCTTTCGTGGGGGAAGATAATGACTGTACCCCAAGAAGAAGCCCCGGCTAACTCCGTGCCAGCAGCCGCGGTAATACGGAGGGGGCTAGCGTTGTTCGGAATTACTGGGCGTAAAGCGCACGTAGGCGGACTGGAAAGTCAGGGGTGAAATCCCGGGGCTCAACCCCGGAACTGCCTTTGAAACTCCCGGTCTTGAGGTCGAGAGAGGTGAGTGGAATTCCGAGTGTAGAGGTGAAATTCGTAGATATTCGGAGGAACACCAGTGGCGAAGGCGGCTCACTGGCTCGATACTGACGCTGAGGTGCGAAAGCGTGGGGAGCAAACAGGATTAGATACCCCAGTAGTC

>denovo8	01.09.16s_57588
CCTACGGGGGGCAGCAGTGGGGAATTTTGGACAATGGGGGCAACCCTGATCCAGCCATGCCGCGTGAGTGAAGAAGGCCTTCGGGTTGTAAAGCTCTTTCGGCCGGAACGAAATCGCATCTCTTAATACGGGGTGTGGATGACGGTACCGGAAGAAGAAGCACCGGCTAACTACGTGCCAGCAGCCGCGGTAATACGTAGGGTGCGAGCGTTAATCGGAATTACTGGGCGTAAAGCGTGCGCAGGCGGTTCGCTAAGACAGGTGTGAAATCCCCGGGCTTAACCTGGGAATGGCGCTTGTGACTGGCGGGCTTGAGTACGGCAGAGGGAGGTGGAATTCCACGTGTAGCAGTGAAATGCGTAGAGATGTGGAGGAACACCGATGGCGAAGGCAGCCTCCTGGGCCAGTACTGACGCTCATGCACGAAAGCGTGGGGAGCA

>denovo9	01.09.16s_61341
CCTACGGGAGGCAGCAGTGAGGGATATTGCGCAATGGGGGAAACCCTGACGCAGCGACGCCGCGTGGGTGATGAAGGCCTTCGGGTCGTAAAACCCTTTTCCCACTGACGAGGAAGGACGGTAGGTGGGGAATAAGTCTCGGCTAACTACGTGCCAGCAGCCGCGGTAAAACGTAGGAGGCAAGCGTTATCCGGAGTTACTGGGCGTAAAGCGCGCGCAGGCGGCGCGACAAGTGGGGCGTGAAATATCCCGGCTAAACCGGGAGGGGACGAACCAGACTGTCGTGCTAGAGTGCAGTAGAGGAACGCGGAATTCGGGGTGTAGCGGTGAAATGTGCAGAGATCCCGAGGAACACCAGAGGTGAAGACGGCGTTCTGGGCTGTAACTGACGCTGAGGCGCGAAAGCGTGGGGAGCGAACGGGATTAGATACCCCAGTAGT

>denovo10	01.09.16s_62472
CCTACGGGGGGCAGCAGTGAGGAATATTGGGCAATGGGCGAAAGCCTGACCCAGCAACGCCGCGTGGAGGAAGACGGCCTTCGGGTTGTAAACTCCTTTTACGGGGGAAGAGGAAGGACGGTACCCCGAGAATAAGTCACGGCTAACTACGTGCCAGCAGCCGCGGTAATACGTAGGTGACAAGCGTTATCCGGAATTACTGGGCGTAAAGCGCACGCAGGCGGTGCGATAAGTCTGATGTGAAATCTCCTGGCTTAACTGGGAGGGGTCATTGGAAACTGTCGTGCTTGAGGCGGTGAGAGGGGTGTAGAATTCCCGGTGTAGTGGTGGAATGCGTAGATATCGGGAGGAATACCAGTGGCGAAAGCGGCACCCTGGCACTAGCCTGACGCTCATGTGCGAAGGCGTGGGGAGCGAACGGGATTAGATACCCCAGTAGT

>denovo11	01.10.16s_63493
CCTACGGGGGGCAGCAGTGAGGAATATTGCACAATGGGGGAAACCCTGATGCAGCAACGCCGCGTGGAGGATTGACGGCCCTTGGGTTGTAAACTCCTTTTCTGTGGGACGAGAGAGGACGGTACCACAGGAATCAGTCACGGCTAACTACGTGCCAGCAGCCGCGGTAATACGTAGGTGGCGAGCGTTATCCGGAATTACTGGGCGTAAAGCGCAAGCAGGCGGCTCGTTAAGTTCGACGTAAAATCTCCTGGCTTAACTGGGAGGGGTCGTTGGAGACTGGCGGGCTTGAGGCGATGAGAGGGACATGGAATTCCCGGTGTAGTGGTGGAATGCGTAGAGATCGGGAGGAACACCAGAGGCGAAAGCGGTGTCCTGGCATTGGCCTGACGCTCATGTGCGAAAGCGTGGGGAGCGAACGGGATTAGATACCCCAGTAG

>denovo12	01.09.16s_64957
CCTACGGGGGGCAGCAGTGGGGAATTTTCCGCAATGGGCGAAAGCCTGACGGAGCAACGCCGCGTGAGGGATGAAGGCCTCTGGGCTGTAAACCTCTTTTCTCAAGGAAGAAGACATGACGGTACTTGAGGAATAAGCCACGGCTAATTCCGTGCCAGCAGCCGCGGTAATACGGGAGTGGCAAGCGTTATCCGGAATTATTGGGCGTAAAGCGTCCGCAGGCGGCCTTGTAAGTCTGTCGTTAAAGCGTGGAGCTTAACTCCATTTAAGCGATGGAAACTACAAGGCTTGAGTGTGGTAGGGGCAGAGGGAATTCCCGGTGTAGCGGTGAAATGCGTAGATATCGGGAAGAACACCAGTGGCGAAGGCGCTCTGCTGGGCCATAACTGACGCTCATGGACGAAAGCCAGGGGAGCGAAAGGGATTAGATACCCCAGTAG

>denovo13	01.09.16s_66668
CCTACGGGGGGCAGCAGCAAGGAATTTTCCCCAATGGGCTAACGCCTGAGGGAGCAACGTCGCGTGCAGGAAGACGGCCTTCGGGTTGTAAACTGCTTTTGGGGGGGAAGAGACTGACGGTACCCCCCGAATAAGCCCCGGCTAACTCCGTGCCAGCAGCCGCGGTAAGACGGAGGGGGCAAGCGTTGTCCGGAATCACTGGGCGTAAAGCGCACGTAGGCGGTTGGGTGCGTCGGCGCTGAAACCTCTGGGCTTAACCCAGAGACGCGTGCCGATACGACCGAACTTGAGGCAGGGAGAGGGTAGCGGAATTCCGGGTGTAGTGGTGAAATGCGTAGAGATCCGGAGGAACGCCTGAAGCGAAAGCGGCTACCTGGTCCTGTACTGACGCTGAGGTGCGAAAGCGTGGGGAGCGAACCGGATTAGATACCCCAGTAGTC

>denovo14	01.10.16s_68525
CCTACGGGGGGCAGCAGTGGGGAATATTGGACAATGGGCGCAAGCCTGATCCAGCAATGCCGCGTGTGTGAAGAAGGCCTTCGGGTTGTAAAGCACTTTTATCGGGAACGAAAAGCGATCGGCGAATACCCGGTCGTGCTGACGGTACCCGAGGAATAAGCACCGGCTAACTTCGTGCCAGCAGCCGCGGTAATACGAAGGGTGCAAGCGTTAATCGGAATTACTGGGCGTAAAGCGTGCGTAGACGGCTTTTTAAGTCTGCTGTGAAAGCCCTGGGCTCAACCTGGGAACTGCAGTGGATACTGGAAGGCTGGAGTGCGGTAGAGGATGGTGGAATTCCCGGTGTAGCGGTGAAATGCGTAGAGATCGGGAGGAACATCAGTGGCGAAGGCGGCCATCTGGACCAGCACTGACGTTGAGGCACGAAAGCGTGGGGAGCA

>denovo15	01.09.16s_69084
CCTACGGGGGGCAGCAGTGGGGAATATTGCACAATGGGCGCAAGCCTGATGCAGCAACGCCGCGTGGGTGATGAAGGCCTTTGGGTTGTAAATCCCTTTCGGTTGGGAAATAGGGCAGCTTGGCTAACATCCAAGTTGTTTGATGGTACCAAAAGAAGAAGCACCGGCTAACTTCGTGCCAGCAGCCGCGGTAATACGAAGGGTGCAAGCGTTGTTCGGAATGACTGGGCGTAAAGGGTTCGTAGGCGGGAATGTAAGTTAAGTGTGAAATCCCTGGGCTTAACCCAGGACGTGCATTTAAAACTGCGTTTCTTGAGTACTGGAGGGGGTTGGGGAATTGCTGGTGTAGGAGTGACATCCGTAGAGATCAGCAGGAACACCGGAGGCGAAGGCGCCAACCTGGACAGATACTGACGCTGAGGAACGAAAGCGTGGGGAGC

>denovo16	01.09.16s_71221
CCTACGGGGGGCTGCAGTCGAGAATCTTCGGCAATGGGCGAAAGCCTGACCGAGCGACGCCGCGTGCGGGATGAAGGCCCTCGGGTTGTAAACCGCTGTCAGTTGGGAGGAAATCTATGGGGGTACTCCCCTGTAGTTGACCGATCTTCAGAGGAAGGACGGGCTAAGTTCGTGCCAGCAGCCGCGGTAAGACGAACCGTCCAAACGTTATTCGGTATCACTGGGCTTAAAGCGTGCGTAGGCGGCCTAGTAGGTGAGGTGTGAAATCCCTCGGCTCAACCGAGGAATAGCGCTTCAAACCACTAGGCTTGAGGGAGACAGGGGTGATTGGAACAGTTGGTGGAGCGGTGAAATGCGTTGATATCAACTGGAACACCGGTGGCGAAAGCGAATCACTGGGTCTTTTCTGACGCTGAGGCACGAAAGCTAGGGGAGCGAAC

>denovo17	01.09.16s_72769
CCTACGGGGGGCAGCAGTGGGGAATATTGGACAATGGGCGCAAGCCTGATCCAGCAATGCCGCGTGGGTGAAGAAGGTCTTCGGATCGTAAAGCCCTTTCGACAGGGACGATGATGACGGTACCTGTAGAAGAAGCCCCGGCTAACTTCGTGCCAGCAGCCGCGGTAATACGAAGGGGGCTAGCGTTACTCGGAATTACTGGGCGTAAAGGGCGCGTAGGCGGCTTGGCCAGTCAGGCGTGAAATTCCTGGGCTTAACCTGGGGACTGCGCTTGATACTGCTGGGCTTGAGGCCGAGAGAGGGTGGTGGAATTCCCAGTGTAGAGGTGAAATTCGTAGATATTGGGAAGAACACCGGTGGCGAAGGCGACCACCTGGCTCGGTACTGACGCTGAGGCGCGACAGCGTGGGGAGCAAACAGGATTAGATACCCCAGTAGTC

>denovo18	01.09.16s_73989
CCTACGGGGGGCAGCAGTGGGGAATATTGGACAATGGGCGAAAGCCTGATCCAGCAATGCCGCGTGAGTGAAGAAGGCCTTCGGGTTGTAAAGCTCTTTTACCCGGGAAGATAATGACTGTACCGGGAGAATAAGCCCCGGCTAACTCCGTGCCAGCAGCCGCGGTAATACGGAGGGGGCTAGCGTTGTTCGGAATTACTGGGCGTAAAGCGCACGTAGGCGGTTTTCTAAGTCAGAGGTGAAAGCCCGGGGCTCAACTCCGGAATTGCCTTTGAAACTGGGAGACTTGAACACGGGAGAGGTGAGTGGAATTCCGAGTGTAGAGGTGAAATTCGTAGATATTCGGAGGAACACCAGTGGCGAAGGCGGCTCACTGGACCGTTGTTGACGCTGAGGTGCGAAAGCGTGGGGAGCAAACAGGATTAGATACCCCAGTAGTC

>denovo19	01.09.16s_75400
CCTACGGGGGGCAGCAGTAGGGAATATTGGACAATGGGTGAGAGCCTGATCCAGCCATGCCGCGTGCAGGAAGACGGCCTTCTGGGTTGTAAACTGCTTTTATCTGGGGATAAAAAGGCCTTGCGAGGCAAACTGAAGGTACCAGATGAATAAGCCACGGCTAACTACGTGCCAGCAGCCGCGGTAATACGTAGGTGGCAAGCGTTGTCCGGATTTATTGGGTTTAAAGGGTGCGTAGGCGGCTTATTAAGTCAGTGGTGAAAGACGATAGCTTAACTATCGAGGTGCCATTGATACTGATGAGCTTGAGTACAGTTGAGGTAGGCGGAATGGACGGTGTAGCGGTGAAATGCATAGATATCGTCCAGAACACCGATAGTGAAGACAGCTTACCAAGCTGTAACTGACGCTGAGGCACGAAAGTGTGGGGATCAAACAGG

>denovo20	01.10.16s_76569
CCTACGGGAGGCAGCAGTAAGGAATATTGGGCAATGGACGAAAGTCTGACCCAGCCATGCCGCGTGAAGGATGAAGGTCCTCTGGATTGTAAACTTCTTTTATCTGGGGCGAAAATCGGGTATTCTTATCCGCTTGACAGTACCAGAGGAATAAGCACCGGCTAACTCCGTGCCAGCAGCCGCGGTAATACGGAGGGTGCAAGCGTTATCCGGATTCACTGGGTTTAAAGGGTGCGTAGGTGGGCAGGTAAGTCAGTGGTGAAATCCCCGAGCTTAACTTGGGAACTGCCGTTGATACTATCTGTCTTGAATACTGCGGAGGTAAGCGGAATATGTCATGTAGCGGTGAAATGCTTAGAGATGACATAGAACACCAATTGCGAAGGCAGCTTGCTACACAGTAATTGACACTGAGGCACGAAAGCGTGGGGAGCAAACAG

>denovo21	01.09.16s_77580
CCTACGGGGGGCAGCAGTAGGGAATATTGGGCAATGGGCGGAAGCCTGACCCAGCCATGCCGCGTGCGGGAAGAAGGCCCTTTGGGTCGTAAACCGCTTTTCCGGGGGAAGAAAAGGCCCGTGCGCGGGACATTGCCGGTACCCCGGGAATAAGCACCGGCTAACTCCGTGCCAGCAGCCGCGGTAATACGGAGGGTGCGAGCGTTGTCCGGATTTATTGGGTCTAAAGGGTGCGTAGGCGGCCCGATAAGTCAGCGGTGAAAGACCCCGGCTCAACCGGGGGGTTGCCGTTGATACTGTCGGGCTTGGGTACGGTCTGGGTACATGGAATTGGTGGTGTAGCGGTGAAATGCATAGATACCATCAGGAACACCGATAGCGTAGGCATTGTACTGGGCCGTTACCGACGCTGATGCACGAAAGCGCGGGTATCGAACAGG

>denovo22	01.09.16s_78615
CCTACGGGAGGCAGCAGTGGGGAATATTGGACAATGGGCGCAAGCCTGATCCAGCCATGCCGCGTGAGTGACGAAGGTCTTCGGATTGTAAAGCTCTTTTGCCAGGGACGATAATGACGGTACCTGGAGAATAAGCCCCGGCTAACTTCGTGCCAGCAGCCGCGGTAATACGAAGGGGGCTAGCGTTGTTCGGAATTACTGGGCGTAAAGCGCACGTAGGCGGATTTGTTAGTCAGGGGTGAAATCCCGGGGCTCAACCTCGGAACTGCCTTTGATACTGCAAGTCTAGAGTCCGGAAGAGGTGAGTGGAATTCCTAGTGTAGAGGTGAAATTCGTAGATATTAGGAAGAACACCAGTGGCGAAGGCGGCTCACTGGTCCGGTACTGACGCTGAGGTGCGAAAGCGTGGGGAGCAAACAGGATTAGATACCCCAGTAGTC

>denovo23	01.10.16s_80537
CCTACGGGAGGCAGCAGTAGGGAATATTGCACAATGGGGGAAACCCTGATGCAGCAACGCCGCGTGAGTGAAGAAGGCCCTTGGGTTGTAAAGCTCTTTAGCGAGGGAAGAAGGTAGTTACGGTGAATAATCGTGATTGCTGACGGTACCTCGAGAATAAGCACCGGCTAATTTCGTGCCAGCAGCCGCGGTAATACGAAAGGTGCAAGCGTTACTCGGAATCACTGGGCGTAAAGCGCACGTAGGCGGACTCGTAGGTCAATTGTGAAATACCTGGGCTCAACCCGGGAACTGCAGTTGAAACCGCTTGTCTTGAATACCTGAGAGGGTGGGGGAATACCTGGTGGAGAAGTGAAATTCGTAGAGATCAGGTGGAACACCGGAGGCGAAGGCGCCTGCCTGGCAGTGTATTGACGCTGAGGTGCGAAAGTGCGGGGAGC

>denovo24	01.09.16s_81896
CCTACGGGGGGCAGCAGGGAGGAATATTGGACAATGGGGGAAACCCCGATCCAGCAACGCCGCGTGAGGGATGAAGGCCTTCGGGTCGTAAACCTCTTTTAAGGGAGACGAGAAAGGACGGTATCCCTGGAATAAGTCACGGCTAACTACGTGCCAGCAGCCGCGGTAATACGTAGGTGACGAGCGTTATCCGGATTTACTGGGCGTAAAGCGCTTGTAGGTGGCTTTGTAAGTTGGGCGTGAAAACTCTGGGCTTAACCCAGAGACGCCGTCCAATACTGCGAGGCTAGAGGATGTCAGAGGAAGGTGGAATTCCTGGTGTAGTGGTGAAATGCGTAGATATCAGGAGGAACACCCGTGGCGAAGGCGGCCTTCTGGGGCATTCCTGACACTGAGAAGCGAAAGCTAGGGGAGCAAACAGGATTAGATACCCCAGTAGT

>denovo25	01.10.16s_82398
CCTACGGGGGGCAGCAGTGGGGAATATTGGACAATGGGCGCAAGCCTGATCCAGCCATGCCGCGTGAGTGATGAAGGCCTTAGGGTTGTAAAGCTCTTTCGACGGGGACGATAATGACGGTACCCGTACAAGAAGCCCCGGCTAACTTCGTGCCAGCAGCCGCGGTAATACGAAGGGGGCTAGCGTTGCTCGGAATTACTGGGCGTAAAGGGCGCGTAGGCGGACTTTTAAGTCGGAGGTGAAAGCCTGGGGCTCAACCCCAGAATTGCCTTCGATACTGGAAGTCTTGAGACCGGTAGAGGTGAGTGGAACTGCGAGTGTAGAGGTGAAATTCGTAGATATTCGCAAGAACACCAGTGGCGAAGGCGGCTCACTGGACCGGATCTGACGCTGAGGCGCGAAAGCGTGGGGAGCAAACAGGATTAGATACCCCAGTAGTC

>denovo26	01.09.16s_83533
CCTACGGGGGGCAGCAGTAGGGAATATTGCACAATGGGGGAAACCCTGATGCAGCAACGCCGCGTGAGTGAAGAAGGCCCTTGGGTTGTAAAGCTCTTTAGCTAGGGAAGAGGCTTCGTATGGCTAATATCCATGCGGGGTGACGGTACCTAGAGAATAAGCACCGGCTAATCTCGTGCCAGCAGCCGCGGTAATACGAGAGGTGCAAGCGTTACTCGGAATCACTGGGCGTAAAGCGCACGTAGGCGGATTCGAAAGTCAATTGTGAAAGCCCTGAGCTCAACTTGGGAACTGCAGTTGAAACTTCGTTTCTTGAATATCTGAGAGGGTGGGGGAATACCTAGTGGAGAAGTGAAATTCGTAGAGATTAGGTGGAACACCAGAGGCGAAGGCGCCTGCCTGGCAGTATATTGACGCTGAGGTGCGAAAGTGCGGGGAGC

>denovo27	01.09.16s_84736
CCTACGGGGGGCTGCAGTCGAGAATCTTCCGCAATGGACGAAAGTCTGACGGAGCGACGCCGCGTGGTGGATGAAGCACTTTGGTGCGTAAACACCTTTTATGAGGGAGGAAGTTTATTGACGTTACCTCATGAATAAGGGGCTCCCAACTCTGTGCCAGCAGGAGCGGTAATACAGAGGCCCCAAGCATTATCCGGATTCACTGGGCGTAAAGGGTGCGTAGGCGGTGTGATTAGTCGGGTGTTAAATCCTGGGGCTCAACCTCAGAATCGCATTCGAAACGGTCATACTAGAAGAAGTCAGAGGTAAGCAGAACTCTCGGTGTAGGGGTGAAATCCGTTGATATCGAGGGGAATACCAAATGCGAAGGCAGCTTACTGGGACTTTCTTGACGCTGAGGCACGAAAGCGTGGGTAGCGAACGGGATTAGATACCCCAGT

>denovo28	01.10.16s_85203
CCTACGGGAGGCAGCAGTGGGGAATATTGGACAATGGGCGCAAGCCTGATCCAGCAATGCCGCGTGTGTGAAGAAGGCCTTCGGGTTGTAAAGCACTTTTATCGGGAGCGAAAAGCGGCCAGCGAATACCTGGTCGTGCTGACGGTACCCGAGGAATAAGCACCGGCTAACTTCGTGCCAGCAGCCGCGGTAATACGAAGGGTGCAAGCGTTAATCGGAATTACTGGGCGTAAAGGGTGCGTAGGCGGTTGCCTAAGTCCGTTGTGAAAGCCCTGGGCTCAACCTGGGAATTGCAGTGGATACTGGGCGACTGGAGTACGGTAGAGGATGGCGGAATTCCCGGTGTAGCAGTGAAATGCGTAGAGATCGGGAGGAACATCAGTGGCGAAGGCGGCCATCTGGACCAGTACTGACGCTGAGGCACGAAAGCGTGGGGAGCA

>denovo29	01.09.16s_86130
CCTACGGGGGGCAGCAGTGGGGAATTTTCCGCAATGGGCGCAAGCCTGACGGAGCAACGCCGCGTGAGGGACGAAGGCCTCTGGGCTGTAAACCTCTTTTCTCAAGGAAGAAGACATGACGGTACTTGAGGAATAAGCCACGGCTAATTCCGTGCCAGCAGCCGCGGTAATACGGGAGTGGCAAGCGTTATCCGGAATTATTGGGCGTAAAGCGTCCGCAGGCGGCCCAGCAAGTCTGTTGTTAAAAAGTGGAGCTTAACTCCATCCAGGCAATGGAAACTGCTGGGCTAGAGTGTGGTAGGGGCAGAGGGAATTCCCGGTGTAGCGGTGAAATGCGTAGATATCGGGAAGAACACCAGTGGCGAAGGCGCTCTGCTGGGCCATAACTGACGCTCATGGACGAAAGCCAGGGGAGCGAAAGGGATTAGATACCCCAGTAG

>denovo30	01.09.16s_87305
CCTACGGGGGGCAGCAGTGGGGAATTTTGCGCAATGGGCGAAAGCCTGACGCAGCGACGCCGCGTGTGCGATGAAGGCCTTTGGGTCGTAAAGCACTGTCGACCGGGACGAAAACTCGCGGGCTAATACCTCGCGAGTCTGACGGTACTGGTAAAGGAAGCACCGGCTAACTCTGTGCCAGCAGCCGCGGTAATACAGAGGGTGCAAACGTTGCTCGGAATTATTGGGCGTAAAGCGCGTGTAGGCGGCTTGTTAAGTCGGTTGTGAAAGCCCAAGGCTCAACCTTGGAAGTGCGTCCGATACTGGCAGGCTAGAGTTCCGAAGAGGATGGCGGAATTCCCAGTGTAGAGGTGAAATTCGTAGATATTGGGAGGAACACCGGTGGCGAAGGCGGCCATCTGGGAGGCGACTGACGCTGAGACGCGAAAGCGTGGGGATCA

>denovo31	01.09.16s_87976
CCTACGGGGGGCTGCAGTCGAGAATCTTTCGCAATGGGCGAAAGCCTGACGAAGCGACGCTGCGTGAGCGATGAAGGCCTTCGGGTTGTAAAGCTCTTTCGCCTGGGAACAAGAGAATCCGGATAATACCCGGAAGATTTGAGTGTACTAGGTAAAGAAGCACCGGCTAACTCCGTGCCAGCAGCTGCGGTAATACGGAGGGTGCAAGCGTTAATCGGATTTATTGGGCGTAAAGGGCGCGTAGGCTGATGAATAAGTCGGGTGTGAAATCCTGGGGCTTAACCCCAGGGCTGCACCTGAAACTGTTTGTCTAGAGGGTAGGCGGAGAAAACGGAATTCCACAAGTAGCGGTGAAATGCGTAGATATGTGGAAGAACACCGGTGGCGAAGGCGGTTTTCTAGCTTACTCCTGACGCTGAGGCGCGAAAGTTAGGGGATCA

>denovo32	01.09.16s_88458
CCTACGGGAGGCAGCAGTAGGGAATTTTCCACAATGGACGAAAGTCTGATGGAGCAACGCCGCGTGCAGGATGACGGCCTTCGGGTTGTAAACTGCTTTTATGAGTGAAGATTTAGACGGTAACTCAAGAATAAGGATCGGCTAACTACGTGCCAGCAGCCGCGGTCATACGTAGGATCCAAGCGTTATCCGGAATTACTGGGCGTAAAGAGTTGCGTAGGTGGTCTACTCAAGCGGAATGTGAAATCACACGGCTCAACCGTGTACACATATTCTGAACTGATAGACTAGAGGGCGAGAGAGGTTACTGGAATTGCTAGTGTAGGAGTGAAATCCGTAGATATTAGCAGGAACACCGATGGCGTAGGCAGGTAACTGGCTCGCACCTGACACTAAGGCACGAAAGCGTGGGGAGCAAACGGGATTAGATACCCCAGTAG

>denovo33	01.10.16s_89072
CCTACGGGTGGCTGCAGTCGAGGATTTTTGGCAATGAGCGCAAGCTTGACCAAGCGATGCCGCGTGCGGGATGAAGGCCTTCGGGTTGTAAACCGCTGTCAGTGTGGAGGAAAGGTCGGTGTAGAGCCGAACTTGACTAATACGCAGAGGAAGTGAGGGCTAAACTCGTGCCAGCAGCCGCGGTAAGACGAGTCTCACGAACGTTATTCGGAATTACTGGGCTTAAAGGGTGCGTAGGCGGTGGAGTAAGTCGGATGTGAAATACCTTAGCTTAACTAGGGAACTGCACTCGATACTACTTTGCTAGAGTAAGACAGAGGTGAGTGGAACTGAGGGTGGAGCGGTGAAATGCGTTGATATCCTCAGGAACACCGGTGGCGAAGGCGACTCACTGGGTCTTTACTGACGCTGATGCACGAAAGCTAGGGTAGCAAACGGGA

>denovo34	01.10.16s_89384
CCTACGGGAGGCAGCAGTAAGGAATATTGGTCAATGGAGGAAACTCTGAACCAGCCATCCCGCGTGCAGGAAGAAGGGGCTCTGCCTTGTAAACTGCTTTTGCATGGGACGAAAAAGCGAGATTTATCTTGAACTGACGGTACCATGAGAATAAGCACCGGCTAACTCCGTGCCAGCAGCCGCGGTAATACGGAGGGTGCGAGCGTTATCCGGAATCACTGGGTTTAAAGGGTGCGTAGGCGGTTGTATAAGTCAGTGGTGAAAGGCCGTAGCTTAACTATGGGATTGCCATTGATACTGTATAACTTGAGAGAGGTTGAGGTTGGCGGAATGTGGCATGTAGCGGTGAAATGCATAGATATGCCATAGAACATCGATTGCGAAGGCAGCTGACTGGACCTTATCTGACGCTGAGGCACGAAAGCGTGGGGAGCGAACAG

>denovo35	01.09.16s_90543
CCTACGGGAGGCAGCAGTGGGGAATTTTCCGCAATGGGCGAAAGCCTGACGGAGCAAGACCGCGTGGGGGAAGAAGGTTTGTGGATTGTAAACCCCTTTTCTCAGGGAAGAAGCACTGACGGTACCTGAGGAATCAGCATCGGCTAACTCCGTGCCAGCAGCCGCGGTAATACGGAGGATGCAAGCGTTATCCGGAATTATTGGGCGTAAAGCGTCCGTAGGTGGTTAATCAAGTCAGTTGTCAAAGCGTGGGGCTTAACCCCATACAGGCGATTGAAACTGATTGACTAGAGTTTGGTAGGGGTCAGGGGAATTCCCAGTGTAGCGGTGAAATGCGTAGATATTGGGAAGAACACCGGTGGCGAAAGCGCCTGACTGGGCCTGAACTGACACTGAGGGACGAAAGCTAGGGGAGCGAAAGGGATTAGATACCCCAGTAG

>denovo36	01.11.16s_91395
CCTACGGGGGGCAGCAGTAGGGAATTTTCCACAATGGACGAAAGTCTGATGGAGCAACGCCGCGTGCAGGATGAAGGCCTTCGGGTCGTAAACTGCTTTTATGAGTGATGATTAAGACAGTAGCTCAAGAATAAGGGTCGGCTAACTACGTGCCAGCAGCCGCGGTCATACGTAGGACCCAAGCGTTATCCGGAATTACTGGGCGTAAAGAGTTGCGTAGGCGGCTTGTTAAGCAAGGTGTGAAATCGTACGGCTCAACCGTATACACATGCTTTGAACTGGCAAGCTAGAGAGTGAGAGAGGTTATTGGAATTCCAAGTGTAGGAGTGAAATCCGTAGATATTTGGAGGAACACCGATGGCGTAGGCAGATAACTGGCTCACTTCTGACGCTCAGGCACGAAAGCGTGGGGAGCAAACGGGATTAGATACCCCAGTAGT

>denovo37	01.11.16s_91605
CCTACGGGGGGCAGCAGTGGGGAATCTTGCGCAATGGACGAAAGTCTGACGCAGCCATGCCGCGTGAGTGATGAAGGTCTTAGGATTGTAAAGCTCTTTCGCTCGCGACGATGATGACGGTAGCGAGAGAAGAAGCCCCGGCTAACTTCGTGCCAGCAGCCGCGGTGATACGAAGGGGGCTAGCGTTGTTCGGAATTACTGGGCGTAAAGCGTGCGCAGGCGGTTTTTTAAGCCAGAGGTGAAATCCCGGAGCTCAACTTCGGAATGGCCTTTGGAACTGGAAAGCTAGAGAACGGTAGAGGTGAGTGGAATTCCCAGTGTAGAGGTGAAATTCGTAGATATTGGGAAGAACACCGGTGGCGAAGGCGGCTCACTGGACCGTTTCTGACGCTCAGGCACGAAAGCGTGGGGAGCAAACAGGATTAGATACCCCAGTAGTC

>denovo38	01.10.16s_92428
CCTACGGGGGGCAGCAGTCGAGAATTTTTCACAATGGGGGAAACCCTGATGGAGCGACGCCGCGTGGAGGATGAAGGTTTTCGGATTGTAAACTCCTGTCATTAGAGAACAAGGCGCACGGCCTAACTGCCCGTGCGTTGATAGTATCTGAAGAGGAAGAGACGGCTAACTCTGTGCCAGCAGCCGCGGTAATACAGAGGTCTCAAGCGTTGTTCGGATTCATTGGGCGTAAAGGGTGCGTAGGTGGCGATGTAAGTCGGATGTGAAATCTCCAGGCTCAACTTGGAAACTGCATTCGATACTGCGTCGCTCGAGGATTGTAGAGGGCATTGGAATTCACGGTGTAGCAGTGAAATGCGTAGATATCGTGAGGAAGACCAGTGGCGAAGGCGAATGCCTGGGCAATTCCTGACACTGAGGCACGAAGGCCAGGGGAGCGA

>denovo39	01.09.16s_93205
CCTACGGGGGGCAGCAGTAGGGAATATTGGACAATGGGTGCGAGCCTGATCCAGCCATGCCGCGTGCAGGAAGACGGCCTTCTGGGTTGTAAACTGCTTTTGCCTGTGGATAAAAAGCCCATGCGTGGGAAATTGAAGGTAGCAGGTGAATAAGCCACGGCTAACTACGTGCCAGCAGCCGCGGTAATACGTAGGTGGCAAGCGTTGTCCGGATTTATTGGGTTTAAAGGGTGCGTAGGCGGTCTGATAAGTCAGTGGTGAAATACGGCAGCTTAACTGTCGAGGTGCCATTGATACTGTTAGACTTGAGTACAGACGAGGTAGGCGGAATTGACGGTGTAGCGGTGAAATGCTTAGATATCGTCAAGAACACCGATAGCGAAGGCAGCTTACTAGACTGTAACTGACGCTGATGCACGAAAGTGTGGGGATCAAACAGG

>denovo40	01.09.16s_93665
CCTACGGGGGGCAGCAGTGAGGAATATTGGTCAATGGGCGCAAGCCTGAACCAGCAATGCCGCGTGTGGGATGAAGGGGCTCTGCCTCGTAAACCACTGTCGGACGGGACGAAAAGGGGTATAAACCCCTGGGACGGTACCGTCAAAGGAAGGGTCGGCTAACTACGTGCCAGCAGCCGCGGTAATACGTAGGACCCGAGCGTTGTCCGGATTCACTGGGTATAAAGGGTGCGTAGGCGGTCATGTGCGTCAGAGGTGAAATATCCGGGCTCAACCCGGAGGGTGCCTTTGATACGGCGTGACTTGAGTGCGAGAGAGGATGATGGAATTCCTGGTGTAGCGGTGAAATGCGTAGATATCAGGAGGAACACCGGTGGCGAAGGCGGTCATCTGGCTCGTAACTGACGCTGAGGCACGAAAGCGTGGGGATCAAACAGGAT

>denovo41	01.10.16s_94258
CCTACGGGAGGCAGCAGTAAGGAATATTGGTCAATGGACGCAAGTCTGAACCAGCCATGCCGCGTGGAGGATGAAGGTCCTCTGGATTGTAAACTTCTTTTCTCTGGGACGAAACCCCCGATTTCCATCGGGCCTGACGGTACCAGAGGAATAAGCACCGGCTAACTCCGTGCCAGCAGCCGCGGTAATACGGAGGGTGCAAGCGTTATCCGGATTCACTGGGTTTAAAGGGTGCGTAGGCGGGTTTGTAAGTCAGTGGTGAAATCCCCGAGCTTAACTTGGGAACTGCCATTGATACTGCAAGTCTTGAATTTTCTGGAGGTAAGCGGAATATGTCATGTAGCGGTGAAATGCTTAGATATGACATAGAACACCCATTGCGAAGGCAGCTTACTACGGGAATATTGACGCTGAGGCACGAAAGCGTGGGGATCAAACAG

>denovo42	01.09.16s_94816
CCTACGGGAGGCAGCAGTGGGGAATTTTCCGCAATGGGCGCAAGCCTGACGGAGCAATACCGCGTGAGGGAGGACGGCTTTTGGGTTGTAAACCTCTTTTATTGGGGAAGAAGATCTGACGGTACCCAATGAATCAGCATCGGCTAACTCCGTGCCAGCAGCCGCGGTAATACGGAGGATGCAAGCGTTATCCGGAATTATTGGGCGTAAAGGGTCCGCAGGTGGTTGTTCAAGTCTGCTGTCAAAGCGTGGAGCTTAACTCCATATCGGCAGTGGAAACTGAGCGACTAGAGTTCGGTAGGGGTCACGGGAATTCCCAGTGTAGCGGTGAAATGCGTAGATATTGGGAAGAACACCAGCGGCGAAAGCGCGTGACTGGGCTGAGACTGACACTGAGGGACGAAAGCTAGGGGAGCGAAAGGGATTAGATACCCCAGTAG

>denovo43	01.09.16s_95304
CCTACGGGAGGCAGCAGTGGGGAATATTGGACAATGGGCGAAAGCCTGATCCAGCGACGCCGCGTGGGTGAAGAAGGCCTGCGGGTTGTAAAGCCCTTTCGTTGGGGAAGAAAAGTGTCGACCTAACACGTCGGCACCTTGACGTTACCCAAAGAAGAAGCACCGGCTAACTCTGTGCCAGCAGCCGCGGTAATACAGAGGGTGCGAGCGTTAATCGGAATTACTGGGCGTAAAGCGCACGTAGATGGCTTCGTAAGTCGGATGTGAAATCCCCGGGCTTAACCTGGGAACTGCATTCGAAACTGCGTTGCTCGAATGTGGAAGAGGGAAGCGGAATTCCAGGTGTAGCGGTGAAATGCGTAGATATCTGGAGGAACATCAGTGGCGAAAGCGGCTTCCTGGTCCAACATTGACATTCAGGTGCGAAAGCGTGGGGAGCA

>denovo44	01.09.16s_95591
CCTACGGGAGGCAGCAGCAAGGAATTTTCCCCAATGGGCGCAAGCCTGAGGGAGCAACGCCGCGTGCAGGACGACGGCCTTCGGGTTGTAAACTGCTTTTGGGGGGGAAGAAACTGACGGTACCCCCCGAATAAGCCCCGGCTAACTCCGTGCCAGCAGCCGCGGTAAGACGGAGGGGGCAAGCGTTGTCCGGAATCACTGGGCGTAAAGCGCGTGTAGGTGGTGCGGTGCGTCGGCGCTGAAACCTGCGGGCTTAACCCGCAGACGCGTGCCGATACGACCGAACTCGAGGCAGGGAGAGGGTGGCGGAATTCCGGGTGTAGTGGTGAAATGCGTAGAGATCCGGAGGAACGCCTGTGGCGCAAGCGGCCACCTGGCCCTGTACTGACACTGAGACGCGAAAGCGTGGGGAGCGAACCGGATTAGATACCCCAGTAGTC

>denovo45	01.09.16s_96378
CCTACGGGGGGCAGCAGTGGGGAATATTGGACAATGGGCGAAAGCCTGATCCAGCAATGCCGCGTGAGTGATGAAGGCCTTAGGGTTGTAAAGCTCTTTTACCCGGGATGATAATGACAGTACCGGGAGAATAAGCCCCGGCTAACTCCGTGCCAGCAGCCGCGGTAATACGGAGGGGGCTAGCGTTGTTCGGAATTACTGGGCGTAAAGCGCGCGTAGGCGGTTTTTCAAGTCAGGGGTGAAAGCCCGGAGCTCAACTCCGGAATTGCCCTTGAAACTGGATGACTTGAGTCTTGGAGAGGTCAGTGGAATTCCGAGTGTAGAGGTGAAATTCGTAGATATTCGGAAGAACACCAGTGGCGAAGGCGACTGACTGGACAAGTACTGACGCTGAGGTGCGAAAGCGTGGGGAGCAAACAGGATTAGATACCCCAGTAGTC

>denovo46	01.10.16s_96890
CCTACGGGGGGCAGCAGTGGGGAATTTTGGACAATGGGCGCAAGCCTGATCCAGCCATGCCGCGTGCGGGAAGAAGGCCTTCGGGTTGTAAACCGCTTTTGTCAGGGAAGAAAAGCTCTGGGCTAATACCCTGGGGTGATGACGGTACCTGAAGAATAAGCACCGGCTAACTACGTGCCAGCAGCCGCGGTAATACGTAGGGTGCAAGCGTTAATCGGAATTACTGGGCGTAAAGCGTGCGCAGGCGGTTGTGCAAGACAGATGTGAAATCCCCGGGCTCAACCTGGGAACTGCATTTGTGACTGCACAGCTAGAGTACGGTAGAGGGGGATGGAATTCCGCGTGTAGCAGTGAAATGCGTAGATATGCGGAGGAACACCGATGGCGAAGGCAATCCCCTGGACCTGTACTGACGCTCATGCACGAAAGCGTGGGGAGCA

>denovo47	03.09.16s_97691
CCTACGGGAGGCAGCAGTGGGGAATATTGGACAATGGGCGCAAGCCTGATCCAGCAATTCCGCGTGGGTGAAGAAGGTCTTCGGATTGTAAAGCCCTTTCGGCAGGGACGATGATGACGGTACCTGCAGAAGAAGCCCCGGCTAACTTCGTGCCAGCAGCCGCGGTAATACGAAGGGGGCTAGCGTTGCTCGGAATGACTGGGCGTAAAGGGCGCGTAGGCGGCGGACACAGTCAGGCGTGAAATTCCTGGGCTTAACCTGGGGGCTGCGTTTGATACGTGTTCGCTTGAGGATGGAAGAGGCTCGTGGAATTCCCAGTGTAGAGGTGAAATTCGTAGATATTGGGAAGAACACCGGTGGCGAAGGCGGCGAGCTGGTCCATTACTGACGCTGAGGCGCGAAAGCGTGGGGAGCAAACAGGATTAGATACCCCAGTAGTC

>denovo48	01.10.16s_98346
CCTACGGGAGGCAGCAGTGGGGAATATTGGACAATGGGCGCAAGCCTGATCCAGCCATGCCGCGTGAGTGATGAAGGCCTTCGGGTTGTAAAGCTCTTTTGTCCGGGAAGATAATGACTGTACCGGAAGAATAAGCCCCGGCAAACTTCGTGCCAGCAGCCGCGGTAATACGAAGGGGGCTAGCGTTGTTCGGAATCACTGGGCGTAAAGCGCACGTAGGCGGTCTGTTAAGTCAGAGGTGAAAGCCTGGAGCTCAACTCCAGAACTGCCTTTGATACTGGCTGACTTGAGTATGACAGAGGTTGGTGGAACTCCGAGTGTAGAGGTGAAATTCGTAGATATTCGGAAGAACACCAGTGGCGAAGGCGGCCAACTGGGTCATTACTGACGCTGAGGTGCGAAAGCGTGGGGAGCAAACAGGATTAGATACCCCAGTAGTC

>denovo49	01.09.16s_98608
CCTACGGGAGGCTGCAGTCGAGGATCTTCGGCAATGGGCGCAAGCCTGACCGAGCGACGCCGCGTGTGCGATGAAGGCCTTCGGGTTGTAAAGCACTGTCGAGAGGGAGAAAGCCGCAAGGTTGATCTATCTCTGGAGGAAGGACGGGCTAAGTTCGTGCCAGCAGCCGCGGTAAGACGAACCGTCCAAACGTTATTCGGAATCACTGGGCTTAAAGGGCGCGTAGGCGGGTGAGCAAGTCTGTGGTGAAATACCTCGGCTTAACCGAGGAACTGCCGTGGATACTGCCCATCTCGAGGAGGGTAGGGGCATCTGGAACAGCCGGTGGAGCGGTGAAATGCGTTGATATCGGCTGGAACTCCGGTGGCGAAGGCGAGATGCTGGACCCTTTCTGACGCTGAGGCGCGAAAGCCAGGGGAGCGAACGGGATTAGATACCCC

>denovo50	01.11.16s_98933
CCTACGGGGGGCAGCAGTAGGGAATATTGGGCAATGGGCGGAAGCCTGACCCAGCCATGCCGCGTGCAGGAAGAAGGTCCTCTGGATTGTAAACTGCTTTTGTCGAGGACGAAAAAGGTGCTGCGGCACAAATTGACGGTATTCGACGAATAAGCCACGGCTAACTACGTGCCAGCAGCCGCGGTAATACGTAGGTGGCAAGCGTTGTCCGGATTTATTGGGTTTAAAGGGTGCGTAGGTGGCTTGGTAAGTCAGCGGTGAAAGACGGTCGCTCAACGATTGCAGTGCCGTTGATACTGCCGAGCTTGAGTAAAGATGAGGTAGGCGGAACGGATAGTGTAGCGGTGAAATGCATAGATATTATCCAGAACACCGATTGCGAAGGCAGCTTACTGGACTTTAACTGACACTGAGGCACGAGAGCGTGGGGAGCAAACAGG

>denovo51	01.11.16s_99578
CCTACGGGGGGCAGCAGTGAGGAATTTTCCGCAATGGGCGAAAGCCTGACGGAGCAATGCCGCGTGGAGGATGAAAGCCTGTGGGTCGTAAACTCCTTTTCTCAGAGAAGAAGATCTGACGGTATCTGAGGAATAAGCATCGGCTAACTCCGTGCCAGCAGCCGCGGTAATACGGAGGATGCGAGCGTTATCCGGAATGATTGGGCGTAAAGCGTCTGTAGGTGGTTTCCTAAGTCCACTGTCAAAAATCAAGGCTTAACCTTGAGCAGGCAGTGGAAACTGGGAGGCTTGAGTACGGTAGGGGCGGAGGGAATTCCCGGTGTAGCGGTGAAATGCGTAGAGATCGGGAAGAACACCAAGGGCGAAAGCACTCTGCTGGGCCGAAACTGACACTGAGAGACGAAAGCGAGGGGAGCAAATGGGATTAGATACCCCAGTAG

>denovo52	01.09.16s_99975
CCTACGGGGGGCAGCAGTAGGGAATTTTCCACAATGGGCGAAAGCCTGATGGAGCAACGCCGCGTGCAGGATGAAGGCTTTCGGGTCGTAAACTGCTTTTATCTGTGATGAATTTGACAGTAACAGAAGAATAAGGATCGGCTAACTACGTGCCAGCAGCCGCGGTCATACGTAGGATCCAAGCATTATCCGGAATTACTGGGCGTAAAGAGTTGCGTAGGTGGCATTGTAAGCGGGGCATGAAATCGTGTGGCTCAACCATACGGCTATGTTCTGAACTGCAAAGCTAGAGGACGAGAGAGGTCACTGGAATTCCAAGTGTAGGAGTGAAATCCGTAGATATTTGGAGGAACACCGATGGCGTAGGCAGGTGACTGGCTCGTTCCTGACACTCAGGCACGAAAGCGTGGGGAGCAAACGGGATTAGATACCCTAGTAGT

>denovo53	01.10.16s_100141
CCTACGGGGGGCTGCAGTCGAGAATCTTCCGCAATGGACGAAAGTCTGACGGAGCGACGCCGCGTGCGGGATGAAGGCCCTTGGGTTGTAAACCGCTTTCGGAGGGGATGAAATCCTCGAGGGTTCTCCCTCGAGGTTGACAGAGCCTCAAAAGAAGCACGGGCTAAGTACGTGCCAGCAGCCGCGGTAACACGTACTGTGCGAACGTTATTCGGAATCACTGGGCTTAAAGGGTGCGTAGGCGGCGATTCAAGTCAGATGTGAAATGCCTGAGCTCAACTGAGGCATTGCGTTTGAAACTGAATTGCTAGAGTATTTCAGGGGTGTGCGGAACTGCCAGTGGAGCGGTGAAATGTGTTGATATTGGCAGGAACACCGGAGGCGAAAGCGGCACACTGGGGAATAACTGACGCTGAGGCACGAAAGCCAGGGGAGCGAAC

>denovo54	01.09.16s_100578
CCTACGGGGGGCAGCAGTGGGGAATCTTGCACAATGGGCGAAAGCCTGATGCAGCAACGCCGCGTGCGGGAAGAAGGCCCTAGGGTTGTAAACCGCTTTCAGTAGGGAAGAAAATGACGGTACCTACAGAAGAAGGTGCGGCCAACTACGTGCCAGCAGCCGCGGTGACACGTAGGCACCAAGCGTTATCCGGATTTATTGGGCGTAAAGAGCTCGTAGGCGGTTCGGTAAGTCGGGTGTGAAAACTCTGGGCTCAACCCAGAGACGCCACCCGATACTGCTGTGACTAGAGTGCGGTAGGGGAGCGGGGAATTCATGGTGTAGCGGTGAAATGCGCAGATATCATGAGGAACACCAGCGGCGAAGGCGCCGCTCTGGGCCGTAACTGACGCTGAGGAGCGAAAGCATGGGTAGCAAACAGGATTAGATACCCCAGTAGT

>denovo55	01.10.16s_101074
CCTACGGGAGGCAGCAGTGAGGAATTTTCCGCAATGGGCGAAAGCCTGACGGAGCAATGCCGCGTGAAGGATGACGGCCTATGGGTTGTAAACTTCTTTTCTCAGAGAAGAAATTTTGACGGTATCTGAGGAATAAGCATCGGCTAACTCTGTGCCAGCAGCCGCGGTAAGACAGAGGATGCAAGCGTTATCCGGAATGATTGGGCGTAAAGCGTCTGTAGGTGGCTTAAAAAGTCTCCTGTCAAAGATCAGGGCTTAACCCTGGGCCGGCAGGAGAAACTCTTAGGCTAGAGTTTGGTAGGGGCAGAGGGAATTCCCGGTGGAGCGGTGAAATGCGTAGAGATCGGGAGGAACACCAAAGGCGAAAGCACTCTGCTGGGCCACAACTGACACTGAGAGACGAAAGCGAGGGGAGCAAAAGGGATTAGATACCCCAGTAG

>denovo56	01.09.16s_101523
CCTACGGGAGGCAGCAGTAGGGAATATTGGACAATGGGTGCGAGCCTGATCCAGCCATGCCGCGTGCAGGAAGAAGGCCTTCTGGGTTGTAAACTGCTTTTATCTGGGGATAAAAAGAGCGTGCGCGCTCAATTGAAGGTACCAGAGGAATAAGCCACGGCTAACTACGTGCCAGCAGCCGCGGTAATACGTAGGTGGCAAGCGTTGTCCGGATTTATTGGGTTTAAAGGGTGCGTAGGCGGCTTCGTAAGTCAGCAGTGAAATACGCCAGCTTAACTGGAGAGGTGCTGTTGATACTGCGGAGCTTGAGTACTGATGAGGTAGGCGGAATGGACGGTGTAGCGGTGAAATGCATAGATATCGTCCAGAACACCGATAGCGAAGGCAGCTTACTAAGGAGTAACTGACGCTGAGGCACGAAAGTGTGGGGATCAAACAGG

>denovo57	01.09.16s_101681
CCTACGGGGGGCTGCAGTCGAGGATCTTCGGCAATGGGCGCAAGCCTGACCGAGCGAGGCCGCGTGGGCGATGAAGGCCTTCGGGTTGTAAAGCCCTGTCGAGGGGGAGAAAAGCGCAAGCTTGATCTATCCCTGGAGGAAGCACGGGCTAAGTTCGTGCCAGCAGCCGCGGTAAGACGAACCGTGCGAACGTTGTTCGGAATCACTGGGCTTAAAGGGCGCGTAGGCGGGCTACCAAGTCCGGGGTGAAATCCTCCAGCTTAACTGGAGAACTGCCTCGGATACTGGTGGTCTCGAGGAAGGTAGGGGCATGCGGAACTGGTGGTGGAGCGGTGAAATGCGTTGATATCACTAGGAACTCCGGTGGCGAAGGCGGCATGCTGGACCTTTTCTGACGCTGAGGCGCGAAAGCCAGGGGAGCAAACGGGATTAGATACCCC

>denovo58	03.09.16s_102229
CCTACGGGAGGCAGCAGTGAGGAATATTGCGCAATGGACGAAAGTCTGACGCAGCCATGCCGCGTGAAGGATTGACGGCCCTATGGGTTGTAAACTTCTTTTGTATAGGAATAAACCCTCGTTCGTGAACGAGGCTGAAGGTACTATAAGAATAAGCACCGGCTAACTCCGTGCCAGCAGCCGCGGTAATACGGAGGGTGCAAGCGTTATCCGGATTTATTGGGTTTAAAGGGTCCGTAGGCGGATCGTTAAGTCAGTGGTGAAATCCTACCGCTCAACGGTAGAACTGCCATTGATACTGGCGATCTTGAGTATGTATGAAGTTGGCGGAATGTGTGGTGTAGCGGTGAAATGCTTAGATATCACACAGAACACCGATTGCGAAGGCAGCTGACTAATACATAACTGACGCTGAGGGACGAAAGTGTGGGGATCAAACA

>denovo59	01.09.16s_102270
CCTACGGGAGGCAGCAGTAGGGAATCTTGCGCAATGGGCGAAAGCCTGACGCAGCCATGCCGCGTGAATGATGAAGGTCTTAGGATTGTAAAATTCTTTCACCGGGGAAGATAATGACGGTACCCGGAGAAGAAGCCCCGGCTAACTTCGTGCCAGCAGCCGCGGTAATACGAAGGGGGCTAGCGTTGCTCGGAATTACTGGGCGTAAAGGGCGCGTAGGCGGACAGTTAAGTCAGAGGTGAAAGCCCAGGGCTCAACCTTGGAATTGCCTTTGATACTGGCTGTCTTGAGTTCGGGAGAGGTGAGTGGAATGCCGAGTGTAGAGGTGAAATTCGTAGATATTCGGCGGAACACCAGTGGCGAAGGCGACTCACTGGCCCGATACTGACGCTGAGGCGCGAAAGCGTGGGGAGCAAACAGGATTAGATACCCCAGTAGTC

>denovo60	01.10.16s_102476
CCTACGGGGGGCAGCAGTGGGGAATCTTGCGCAATGGGCGAAAGCCTGACGCAGCAACGCCGCGTGGGGGAAGAAGGCTCTCGGGTTGTAAACCCCTTTCAGTAGGAACGAAAATGACGGTACCTGCAGAAGAAGGTGCGGCCAACTACGTGCCAGCAGCCGCGGTGACACGTAGGCACCAAGCGTTGTCCGGATTTATTGGGCGTAAAGAGCTCGTAGGCGGTTTGGTAAGTCGGGTGTGAAAACTCTGGGCTCAACCCAGAGACGCCACTCGATACTGCCATGACTTGAGTTCGGTAGGGGAGCGGGGAATTCCTGGTGTAGCGGTGAAATGCGCAGATATCAGGAGGAACACCGGTGGCGAAGGCGCCGCTCTGGGCCGAAACTGACGCTGAGGAGCGAAAGCGTGGGTAGCAAACAGGATTAGATACCCCAGTAGT

>denovo61	01.10.16s_102691
CCTACGGGGGGCAGCAGTGGGGAATCTTGGACAATGGGGGCAACCCTGATCCAGCCATGCCGCGTGGACGATGAAGGCCTTAGGGTTGTAAAGTCCTTTCGCCGGGGAAGATAATGACGGTACCCGGTAAAGAAGCCCCGGCTAACTCCGTGCCAGCAGCCGCGGTAATACGGAGGGGGCTAGCGTTGTTCGGAATTACTGGGCGTAAAGCGCACGTAGGCGGATCAGTCAGTCAGGGGTGAAATCCCGGGGCTCAACCCCGGAACTGCCTTTGATACTGCTGGTCTGGAGGATGGGAGAGGCGAGTGGAATTCCGAGTGTAGAGGTGAAATTCGTAGATATTCGGAGGAACACCAGTGGCGAAGGCGGCTCGCTGGCCCATTACTGACGCTGAGGTGCGAAAGCGTGGGGAGCAAACAGGATTAGATACCCCAGTAGTC

>denovo62	01.10.16s_102975
CCTACGGGAGGCAGCAGTCGGGAATTTTGGGCAATGGGCGAAAGCCTGACCCAGCAACGCCGCGTGAAGGATGAAGTATTTCGGTATGTAAACTTCGAAAGAATGGGAAGAATAAATGACGGTACCATTTATAAGCTCCGGCTAACTACGTGCCAGCAGCCGCGGTAATACGTAGGGAGCAAGCGTTGTTCGGATTTACTGGGCGTAAAGGGCGCGTAGGCGGCGTGTTAAGTCAGCTGTGAAATCTCTGAGCTCAACTCAGAACGGCCAGCTGATACTGATGTGCTAGAGTGCAGAAAGGGCAATCGGAATTCTTGGTGTAGCGGTGAAATGCGTAGATATCAAGAGGAACACCTGAGGCGAAGGCGGGTTGCTAGGCTGACACTGACGCTGAGGCGCGAAAGCCAGGGGAGCAAACGGGATTAGATACCCCAGTAGTC

>denovo63	03.09.16s_103087
CCTACGGGGGGCTGCAGTCGAGAATCTTCGGCAATGGGCGCAAGCCTGACCGAGCGATGCCGCGTGCGGGATGAAGGCCTTCGGGTTGTAAACCGCTGTCGAGGGGGAGCAACTTCCATAGAGTTATCTTTATGGATTGAGTGATCCCTGGAGGAAGGACGGGCTAAGTTCGTGCCAGCAGCCGCGGTAAGACGAACCGTCCAAACGTTATTCGGTATCACTGGGCTTAAAGAGTTCGTAGGCGGCTAAACAGGTGAGGTGTGAAAGCCCTCGGCTTAACCGAGGAACTGCGCTTCAAACCGTTTAGCTAGAGGAAGACAGAGGTGAGCGGAACTGATGGTGGAGCGGTGAAATGCGTTGATATCATCAGGAACACCGGTGGCGAAAGCGGCTCACTGGGTCTTTTCTGACGCTGAGGAACGAAAGCTAGGGGAGCGAAC

>denovo64	01.09.16s_103342
CCTACGGGGGGCAGCAGTGGGGAATTTTCCGCAATGGGCGAAAGCCTGACGGAGCAACGCCGCGTGAGGGAGGAAGGCCTTAGGGTTGTAAACCTCTTTTCTCTGGGAAGAAGAACTGACGGTACCAGAGGAATAAGCCTCGGCTAACTCCGTGCCAGCAGCCGCGGTAAGACGGAGGAGGCAAGCGTTATCCGGAATTATTGGGCGTAAAGCGTCCGCAGGCGGTTAATTAAGTCTGTTGTTAAAGCCCACAGCTCAACTGTGGATCGGCAATGGAAACTGGTTGACTTGAGTATGGTAGGGGTAGAGGGAATTCCCGGTGTAGCGGTGAAATGCGTAGATATCGGGAAGAACACCAGTGGCGAAGGCGCTCTACTGGGCCATAACTGACGCTGAGGGACGAAAGCTAGGGGAGCGAAAGGGATTAGATACCCCAGTAG

>denovo65	01.09.16s_103757
CCTACGGGGGGCAGCAGTGGGGAATATTGCGCAATGGGCGAAAGCCTGACGCAGCAACGCCGCGTGAGGGATGACGGCCTTCGGGTTGTAAACCTCTTTCAGCAGGGACGAAGCAACTCGTGACGGTACCTGCAGAAGAAGCGCCGGCTAACTACGTGCCAGCAGCCGCGGTAATACGTAGGGCGCAAGCGTTGTCCGGATTTATTGGGCGTAAAGAGCTCGTAGGCGGTCTGTCGCGTCGGATGTGAAAACCCGGAACTCAACTCCGGGCCTGCATCGGATACGGGCAGACTTGAGTACTGCAGGGGAGACTGGAATTCCTGGTGTAGCGGTGGAATGCGCAGATATCAGGAGGAACACCGGTGGCGAAGGCGGGTCTCTGGGCAGAAACTGACGCTGAGGAGCGAAAGCGTGGGGAGCGAACAGGATTAGATACCCCA

>denovo66	01.10.16s_103783
CCTACGGGGGGCAGCAGTGGGGAATATTGGACAATGGGCGAAAGCCTGATCCAGCCATGCCGCGTGAGTGATGAAGGCCTTAGGGTTGTAAAGCTCTTTTGTCCGGGAAGATAATGACTGTACCGGAAGAATAAGCCCCGGCTAACTTCGTGCCAGCAGCCGCGGTAATACGAAGGGGGCTAGCGTTGCTCGGAATCACTGGGCGTAAAGCGCACGTAGGCGGATTTCTAAGTCGGAGGTGAAAGCCCAGGGCTCAACCCTGGAATTGCCTTCGATACTGGAAGTCTCGAGTTCGGAAGAGGTTGGTGGAACTGCGAGTGTAGAGGTGAAATTCGTAGATATTCGCAAGAACACCAGTGGCGAAGGCGGCCAACTGGTCCGATACTGACGCTGAGGTGCGAAAGCGTGGGGAGCAAACAGGATTAGATACCCCAGTAGTC

>denovo67	01.10.16s_103976
CCTACGGGTGGCAGCAGTGGGGAATATTGGACAATGGGCGCAAGCCTGATCCAGCAATGCCGCGTGTGTGAAGAAGGTCTTCGGATTGTAAAGCACTTTCGGCGGGGACGATGATGACGGTACCCGCAGAAGAAGCCCCGGCTAACTTCGTGCCAGCAGCCGCGGTAATACGAAGGGGGCTAGCGTTGCTCGGAATTACTGGGCGTAAAGGGCGCGTAGGCGGCGCATTCAGTCAGGCGTGAAATTCCTGGGCTCAACCTGGGGGCTGCGCTTGATACGTTTGTGCTAGAGGTCAGAAGAGGGTCGTGGAATTCCCAGTGTAGAGGTGAAATTCGTAGATATTGGGAAGAACACCGGTGGCGAAGGCGGCGACCTGGTCTGATACTGACGCTGAGGCGCGACAGCGTGGGGAGCAAACAGGATTAGATACCCCAGTAGTC

>denovo68	01.09.16s_104248
CCTACGGGAGGCAGCAGTAGGGAATTTTCCACAATGGGCGAAAGCCTGATGGAGCAACGCCGCGTGCAGGATGAAGGCTTTCGGGTCGTAAACTGCTTTTATATGTGACGATTATGACGGTAGCATATGAATAAGGATCGGCTAACTCCGTGCCAGCAGCCGCGGTCATACGGAGGATCCAAGCGTTATCCGGAATTACTGGGCGTAAAGAGTTGCGTAGGTGGCATAGTAAGTCTGTAGTGAAAGCGTGGGGCTCAACCTCATATCCATTATAGAAACTGCTAAGCTAGAGGGCGAGAGAGGTAGCTAGAATTCCTAGTGTAGGAGTGAAATCCGTAGATATTAGGAGGAATACCGATGGCGTAGGCAGGCTACTGGCTCGTCCCTGACACTAAGGCACGAAAGCGTGGGGAGCGACCGGGATTAGATACCCCAGTAGT

>denovo69	01.09.16s_104383
CCTACGGGAGGCAGCAGTGGGGAATTTTCCACAATGGGCGGAAGCCTGATGGAGCAATACCGCGTGAGGGATGAAGGATCGTGGTTCGTAAACCTCTTTTCTTAAGGAAGAAGAAATGACGGTACTTAAGGAATAAGCACCGGCTAACTCTGTGCCAGCAGCCGCGGTAATACAGAGGGTGCAAGCGTTGTCCGGAATGATTGGGCGTAAAGCATCTGTAGGTGGTCTCTAAAGTCAACTGTTAAATCCCAGAGCTCAACTTTGGCCAAGCAGTTGAGTACTTAGAGACTTGAGTACGGTAGGGGTCGAGGGAATTCCTTGTTCAGCGGTGAAATGCATAGAGATAAGGAAGAACACCAGCGGCGAAAGCGCTCGACTGGGCCGTTACTGACACTGAGAGATGAAAGTTCGGGGAGCGAAAAGGATTAGATACCCCTGTA

>denovo70	01.09.16s_104602
CCTACGGGGGGCAGCAGTGGGGAATCTTGCACAATGGGCGCAAGCCTGATGCAGCCATGCCGCGTGAATGATGAAGGCCTTAGGGTTGTAAAGTTCTTTCGGGAGGGACGATAGTGACGGTACCTCCAGAAGAAGCCCCGGCTAACTTCGTGCCAGCAGCCGCGGTAATACGAAGGGGGCTAGCGTTGTTCGGAATTACTGGGCGTAAAGCGCGCGCAGGCGGTTCGATAAGTCAGAGGTGAAATCCCCGGGCTCAACCTGGGAATGGCCTTTGAGACTGTCGGGCTTGAGGACGAGAGAGGTGAGTGGAATTCCCAGTGTAGAGGTGAAATTCGTAGATATTGGGAAGAACACCGGTGGCGAAGGCGGCTCACTGGCTCGTTTCTGACGCTGAGGCGCGAAAGCGTGGGGAGCAAACAGGATTAGATACCCCAGTAGTC

>denovo71	01.11.16s_104937
CCTACGGGGGGCAGCAGTGGGGAATTTTGGACAATGGGCGAAAGCCTGATCCAGCCATGCCGCGTGCGGGAAGAAGGCCTTCGGGTTGTAAACCGCTTTTGGCAGGAACGAAACGGCGCTGACTAATACTCGGCGCTAATGACGGTACCTGCAGAATAAGCACCGGCTAACTACGTGCCAGCAGCCGCGGTAATACGTAGGGTGCAAGCGTTAATCGGAATTACTGGGCGTAAAGCGTGCGCAGGCGGCTATGCAAGACAGGTGTGAAATCCCCGGGCTTAACCTGGGAACTGCATTTGTGACTGCATGGCTAGAGTTTGTCAGAGGGGGGTGGAATTCCACGTGTAGCAGTGAAATGCGTAGAGATGTGGAGGAACACCGATGGCGAAGGCAGCCCCCTGGGACCTGACTGACGCTCATGCACGAAAGCGTGGGGAGCA

>denovo72	01.10.16s_105310
CCTACGGGAGGCAGCAGTGGGGAATCTTGCGCAATGGACGAAAGTCTGACGCAGCCATGCCGCGTGAATGATGAAGGTCTTAGGATTGTAAAGTTCTTTAGCCTGTGACGATGATGACGGTAACAGGAGAATAAGCCCCGGCTAACTTCGTGCCAGCAGCCGCGGTAATACGAAGGGGGCTAGCGTTGTTCGGAATTACTGGGCGTAAAGCGCGCGTAGGCGGTTTTACAAGCCAGAGGTGAAATGCCTGAGCTCAACTTAGGAATTGCCTTTGGAACTGTATGGCTTTGAGGACGAGAGAGGTGAGTGGAATTCCCAGTGTAGAGGTGAAATTCGTAGATATTGGGAAGAACACCGGTGGCGAAGGCGGCTCACTGGCTCGTTACTGACGCTGTAGCGCGAAAGCGTGGGGATCAAACAGGATTAGATACCCCAGTAGT

>denovo73	01.11.16s_105386
CCTACGGGGGGCAGCAGTGGGGAATATTGGACAATGGGCGAAAGCCTGATCCAGCAATGCCGCGTGAGTGATGAAGGCCTTAGGGTTGTAAAGCTCTTTTACCCGAGATGATAATGACAGTATCGGGAGAATAAGCTCCGGCTAACTCCGTGCCAGCAGCCGCGGTAATACGGAGGGAGCTAGCGTTGTTCGGAATTACTGGGCGTAAAGCGCACGTAGGCGGCTTTTTAAGTCAGGGGTGAAATCCCGGGGCTCAACCCCGGAACTGCCCTTGAAACTGGGAAGCTAGAATCTTGGAGAGGCGAGTGGAATTCCGAGTGTAGAGGTGAAATTCGTAGATATTCGGAAGAACACCAGTGGCGAAGGCGACTCGCTGGACAAGTATTGACGCTGAGGTGCGAAAGCGTGGGGAGCAAACAGGATTAGATACCCCAGTAGTC

>denovo74	01.09.16s_105818
CCTACGGGAGGCAGCAGTGGGGAATATTGGACAATGGGCGCAAGCCTGATCCAGCCATGCCGCGTGTGTGAAGAAGGCCTTCGGGTTGTAAAGCACTTTTGTCCGGAAAGAAATCTTCCAACTTAATACGTTGGGAGGATGACGGTACCGGAAGAATAAGCACCGGCTAACTTCGTGCCAGCAGCCGCGGTAATACGAAGGGTGCAAGCGTTACTCGGAATTACTGGGCGTAAAGCGTGCGTAGGCGGTTCGTTAAGTCTGACGTGAAATCCCCGGGCTCAACCTGGGACGTGCGTTGGAAACTGGCGATCTAGAGTACGGTAGAGGGTGGTGGAATTCCCGGTGTAGCAGTGAAATGCGTAGAGATCGGGAGGAACACTCGTGGCGAAGGCGGCCACCTGGACCAGTACTGACGCTGAGGCACGAAAGCGTGGGGAGCA

>denovo75	01.09.16s_105913
CCTACGGGGGGCAGCAGTCGAGAATCTTTCACAATGGGGGCAACCCTGATGGAGCGACGCCGCGTGGAGGATAAGGTCTTCGGATTGTAAACTCCTGTCATGCGAGAACAAGGCATTTGGGTTAATAGCCCGGGTGTTTGATGGTACCGCAAGAGGAAGAGACGGCTAACTCTGTGCCAGCAGCCGCGGTAATACAGAGGTCTCAAGCGTTGTTCGGAATCACTGGGCGTAAAGGGTGCGTAGGCTGCGCCGTAAGTCAGATGTGAAAGCTCAGGGCTCAACCCTGAAATTGCATCCGATACTGCGGTGCTAGAGAAATGAAGGGGAGTCTAGAATTTTCGGTGTAGCAGTGAAATGCGTAGATATCGAAAGGAATACCAAAGGCGAAGGCAGGACTCTGGGCATTTTCTGACGCTCATGCACGAAGGCTAGGGTAGCGA

>denovo76	01.09.16s_106244
CCTACGGGGGGCAGCAGTGGGGAATCTTGGACAATGGGCGCAAGCCTGATCCAGCCATGCCGCGTGAGTGAAGAAGGTCTTCGGATTGTAAAGCTCTTTTGCCAGGGACGATAATGACGGTACCTGGAGAATAAGCCCCGGCAAACTTCGTGCCAGCAGCCGCGGTAATACGAAGGGGGCTAGCGTTGTTCGGAATTACTGGGCGTAAAGCGCACGTAGGCGGGTCGTTAAGTCAGGGGTGAAATCCCGGAGCTCAACTCCGGAACTGCCTTTGATACTGGCGATCTAGAGATCGGAAGAGGTGAGTGGAATTCCCAGTGTAGAGGTGAAATTCGTAGATATTGGGAAGAACACCAGTGGCGAAGGCGGCTCACTGGTCCGATACTGACGCTGAGGTGCGAAAGCGTGGGGAGCAAACAGGATTAGATACCCCAGTAGTC

>denovo77	01.09.16s_106624
CCTACGGGAGGCAGCAGTGGGGAATATTGGACAATGGGGGAAACCCTGATCCAGCGACGCCGCGTGGGTGAAGAAGGCCTGCGGGTTGTAAAGCCCTTTCGGTAGGGACGAAAGCTCTCGACCTAACACGTCGGGAGGTTGACTTAACCTACAGAAGAAGCACCGGCTAACTCTGTGCCAGCAGCCGCGGTAATACAGAGGGTGCGAGCGTTAATCGGAATTACTGGGCGTAAAGCGCACGTAGGCGGCTTGGTATGTCGGGTGTGAAATCCCCGGGCTCAACCTGGGAACTGCATCCGAAACTGCCTTGCTAGAGTATGGGAGAGGGAAGCGGAATTTCCGGTGTAGCGGTGAAATGCGTAGATATCGGAAGGAACATCAGTGGCGAAGGCGGCTTCCTGGACCAATACTGACGCTCAGGTGCGAAAGCGTGGGGAGCA

>denovo78	01.10.16s_106880
CCTACGGGGGGCTGCAGTAACGAATCTTCCGCAATGGGCGAAAGCCTGACGGAGCAATGCCGCGTGTAGGATGAAGCATCTCTGGTGTGTAAACTACTGTCAGGGGGCGTAACCAATGATTGCCCCCAGAGGAAGTGGCGACTAACTCTGTGCCAGCAGTCGCGGTAATACAGAGGCCACAAGCGTTAGTCGGAATCACTGGGCTTAAAGGGTGCGTAGGCGGGTCCGCAAGCGTTCTGTGAAATCCCACGGCTCAACCGTGGAACAGCAGGGCGAACTGCGGGTCTTGAGGCAAGTAGGGGTCGCGAGAACTGTAGGTGGACCGGTGAAATGGGTAGATATCTACAGGAATGCCGATGGTGAAGACGCGCGACTGGGCTTGTCCTGACGCTGAGGCACGAAAGCGTGGGGAGCAAACAGGATTAGATACCCCAGTAGTC

>denovo79	01.09.16s_106994
CCTACGGGGGGCTGCAGTAACGAATCTTCCGCAATGCGCGAAAGCGTGACGGAGCGACGCCGCGTGCAGGACGAAGTCCTTCGGGATGTAAACTGCTGTCAGGGGAAAGAAAGAACTGATCTACCCCAGAGGAAGGCACGGCTAACTCTGTGCCAGCAGCCGCGGTAAGACAGAGGTGCCAAGCGTTAGGCGGAATCACTGGGCTTAAAGCGTGTGTAGGCGGGCGTCTAAGTGCCTTGTGAAATCCCACGGCTTAACCGTGGAATGGCTGGGCATACTGGGCGTCTTGAGCCATCCAGGGGCGGCCGGAACAAGCGGTGGAGCGGTGAAATGCGTAGATATCGCTTGGAACGCCGGTGGTGAAAACGGGCCGCTGGGGATGTGCTGACGCTGAGACACGAAAGCCAGGGTAGCGAACGGGATTAGATACCCCAGTAGTC

>denovo80	01.10.16s_107244
CCTACGGGAGGCAGCAGTGAGGAATATTGCGCAATGGACGAAAGTCTGACGCAGCCATGCCGCGTGCAGGATTGAAGGCCCTATGGGTTGTAAACTGCTTTTGTACGGGAATAAACGCTCCTACGTGTAGGAGCCTGAAGGTACCGTAAGAATAAGCACCGGCTAACTCCGTGCCAGCAGCCGCGGTAATACGGAGGGTGCAAGCGTTATCCGGATTTATTGGGTTTAAAGGGTCCGTAGGCGGACCGTTAAGTCAGTGGTGAAAGCCCACAGCTCAACTGTGGAATTGCCATTGATACTGGCGGTCTTGAGTATGTATGAAGTTGGCGGAATGTGTGGTGTAGCGGTGAAATGCTTAGATATCACACAGAACACCGATTGCGAAGGCAGCTGGCTAATACATAACTGACGCTGAGGGACGAAAGTGTGGGGATCAAACA

>denovo81	01.10.16s_107345
CCTACGGGAGGCAGCAGTGAGGAATATTGCGCAATGGAGGCAACTCTGACGCAGCCATGCCGCGTGCAGGAAGAAGGCGCTACGCGTTGTAAACTGCTTTTAACCGGGAAGAAACCCCTCTACGTGTGGAGGGTTGACGGTACCGGAGGAATAAGCACCGGCTAACTTCGTGCCAGCAGCCGCGGTAATACGAAGGGTGCAAGCGTTATCCGGATTCATTGGGTTTAAAGGGTGCGTAGGCGGGGCGTTAAGTCAGTGGTGAAATCCTGCAGCTCAACTGTAGACTTGCCATTGATACTGGCGCTCTTGAGTGCGCTTGAAGTAAGCGGAATGTGCCGTGTAGCGGTGAAATGCTTAGATATGGCACAGAACACCAATTGCGAAGGCAGCTTACTAAGGCGATACTGACGCTGAGGCACGAAAGCGTGGGGATCGAACAG

>denovo82	03.09.16s_107742
CCTACGGGTGGCTGCAGTCGAGAATCTTCGGCAATGGGCGCAAGCCTGACCGAGCGACGCCGCGTGGAGGACGAAGGCCTTCGGGTTGTAAACTCCTGTCGAGGGGGAACAAGGGGGCGTGAAGAACGTCCCTTGAGTGATCCCTGGAGGAAGCACGGGCTAAGTTCGTGCCAGCAGCCGCGGTAAGACGAACCGTGCGAACGTTATTCGGAATCACTGGGCTTAAAGCGCGTGTAGGCGGATGGCCGCGTCGGTCGCTGAAAGCCCCCGGCTCAACCGGGGGACCGGCGCCGAAACGGGCCGTCTGGAGGGGCGTAGGGGGAGCTGGAACTCACGGTGGAGCGGTGAAATGCGTTGAGATCGTGAGGAACGCCCGCGGCGAAAGCGAGCTCCTGGACGCCTACTGACGCTGAGACGCGAAAGCCAGGGGAGCGAACGGG

>denovo83	01.09.16s_108075
CCTACGGGAGGCAGCAGTAGGGAATATTGGGCAATGGAGGCAACTCTGACCCAGCCATGCCGCGTGCAGGAAGACGGTCCTCTGGATTGTAAACTGCTTTTGAATGGGAAGAATGTGTTGCTTGCGAGCAATAATGACGGTACCATTAGAATAAGCCACGGCTAACTACGTGCCAGCAGCCGCGGTAATACGTAGGTGGCGAGCGTTATCCGGATTTATTGGGTTTAAAGGGTGCGTAGGCGGCTGAATAAGTCGGTGGTTAAAGGTAGCCGCTTAACGGTTTTACATGCCATCGATACTGTTTAGCTTGAGGGACTTGGAGGCAGCTGGAATTTCCGGTGTAGCGGTGAAATGCATAGATACCGGAAGGAACACCGATTGCGAAGGCAGGTTGCTACGAGTCATCTGACGCTGATGCACGAGAGCGTGGGGATCAAACA

>denovo84	03.09.16s_108288
CCTACGGGAGGCTGCAGTCGAGAATCTTCGGCAATGGGGGCAACCCTGACCGAGCGACGCCGCGTGGTGGATGAAGGCCTTCGGGTTGTAAACACCTGTTGGGGGGGAACAAATTTGAGTGAACCCCTGAGGAAGCACGGGCTAAGTTCGTGCCAGCAGCCGCGGTAAGACGAACCGTGCAAACGTTACTCGGAATCACTGGGCTTAAAGAGCACGTAGGCGGCGACATAAGTCAGAGGTGAAATCCCATCGGCTCAACCGTGGAATTGCCTCTGATACTGTGTCGCTTGAGGGGGAACGGGGCATTCGGAACTTCCGGTGGAGCGGTGAAATGTGTTGATATCGGAAGGAACGCCGGTGGCGAAAGCGGAATGCTGGGTCTCTTCTGACGCTGAGGTGCGAAAGCTAGGGTAGCGAACGGGATTAGATACCCCAGTAGT

>denovo85	01.09.16s_108553
CCTACGGGGGGCTGCAGTCGAGGATCTTCGGCAATGGGCGAAAGCCTGACCGAGCGACGCCGCGTGCGCGATGAAGGCCTTCGGGTTGTAAAGCGCTGTCGAGGGGGAGAAAAGCCGAAAGGTTTGATCTATCCCTGGAGGAAGCACGGGCTAAGTTCGTGCCAGCAGCCGCGGTAAGACGAACCGTGCGAACGTTGTTCGGAATCACTGGGCTTAAAGGGCGCGTAGGCGGGCTGTCAAGTCTGGGGTGAAATCCCGCGGCTCAACCGTGGAACTGCCTCAGATACTGACGGCCTCGAGGGAGGCAGGGGCGAGCGGAACTAATGGTGGAGCGGTGAAATGCGTTGATATCATTAGGAACTCCGGTGGCGAAGGCGGCTCGCTGGTCCTTTTCTGACGCTGAGGCGCGAAAGCTAGGGGAGCAAACGGGATTAGATACC

>denovo86	03.09.16s_108677
CCTACGGGGGGCAGCAGTGGGGAATTTTCCACAATGGGCGAAAGCCTGATGGAGCAATACCGCGTGAGGGATGAAGGATCGTGGTCCGTAAACCTCTTTTCTTAACGAAGAAGTATTGACGGTAGTTAAGGAATAAGCACCGGCTAACTCTGTGCCAGCAGCCGCGGTAATACAGAGGGTGCAAGCGTTGTCCGGAATGATTGGGCGTAAAGCATCTGTAGGTTGTTTCTAAAGTCAACTGTTAAATCCCAGAGCTCAACTTTGGCAGGGCAGTTGAGTACTTAGGGACTGGAGAGTGGTAGGGGTAGAGGGAATTCCTTGTGAAGCGGTGAAATGCACAGAGATAAGGAAGAACACCAGCGGCGAAAGCGCTCTACTGGGCCATTACTGACACTGAGAGATGAAAGTTAGGGGAGCGAAAAGGATTAGATACCCGTGTA

>denovo87	01.11.16s_108836
CCTACGGGGGGCAGCAGTAAGGAATATTGGTCAATGGGCGAAAGCCTGAACCAGCCATCCCGCGTGCAGGATGAAGGTCCTATGGATTGTAAACTGCTTTTATCAGGGAAGAAACGCCTTCATTTATGGGGGTCTGACGGTACCTGAGGAATAAGCACCGGCTAACTCCGTGCCAGCAGCCGCGGTAATACGGAGGGTGCGAGCGTTATCCGGAATCACTGGGTTTAAAGGGTGCGTAGGCGGGGAATTAAGTCAGTGGTGAAAGCCTGTCGCTTAACGATAGAATTGCCATTGATACTGATTTTCTTGAATTGGGTTGAGGTTAGCGGAATGTGACATGTAGCGGTGAAATGCATAGATATGTCATGGAACACCAATTGCGAAGGCAGCTAGCTGGGCCTTGATTGACGCTGAGGCACGAAAGCGTGGGTAGCGAACAG

>denovo88	01.09.16s_108975
CCTACGGGGGGCAGCAGTGAGGAATTTTCCGCAATGGGCGCAAGCCTGACGGAGTAATACCGCGTGAGGGAGGAAGGTCTAGGGATTGTAAACCTCTTTTCTCAAGGAAGAATCAATGACGGTACTTGAGGAATCAGCATCGGCTAACTCCGTGCCAGCAGCCGCGGTAATACGGAGGATGCAAGCGTTATCCGGAATTATTGGGCGTAAAGCGTCCGTAGGTGGTTGGGCAAGTCTATTGTTAAAGCCCGAGGCTTAACCTCGGAACAGCAGTAGAAACTGCTCGACTTGGAGCATAGTAGGGGCAGAGGGAATTCCCAGTGTAGCGGTGAAATGCGTAGATATTGGGAAGAACACCGATGGCGAAAGCACTCTGCTGGGCTATTGCTGACACTGAGGGACGAAAGCCAGGGGAGCGAAAGGGATTAGATACCCCAGTA

>denovo89	01.10.16s_109042
CCTACGGGAGGCAGCAGTGGGGAATATTGGACAATGGGGGCAACCCTGATCCAGCCATGCCGCGTGAGTGATGAAGGCCCTAGGGTTGTAAAGCTCTTTCGGCGGGGACGATAATGACGGTACCCGCAGAAGAAGCCCCGGCTAACTTCGTGCCAGCAGCCGCGGTAATACGAAGGGGGCTAGCGTTGCTCGGAATCACTGGGCGTAAAGCGCACGTAGGCGGATCTTTAAGTCAGAGGTGAAATCCCAAGGCTCAACCTTGGAACTGCCTTTGATACTGGGGATCTCGAGTCCGGAAGAGGTTGGTGGAACTCCGAGTGTAGAGGTGAAATTCGTAGATATTCGGAAGAACACCAGTGGCGAAGGCGGCCAACTGGTCCGGTACTGACGCTGAGGTGCGAAAGCGTGGGGAGCAAACAGGATTAGATACCCCAGTAGTC

>denovo90	01.11.16s_109252
CCTACGGGGGGCAGCAGTGGGGAATCTTGGACAATGGGGGAAACCCTGATCCAGCCATGCCGCGTGAGTGAAGAAGGCCTTAGGGTTGTAAAGCTCTTTCGGCGGGGACGATAATGACGGTACCCGCAGAAGAAGCCCCGGCTAACTCCGTGCCAGCAGCCGCGGTAATACGGAGGGGGCTAGCGTTGTTCGGAATTACTGGGCGTAAAGCGCACGTAGGCGGACTGTTAAGTCGGGGGTGAAATCCTGGGGCTCAACCTCAGAATTGCCTTCGATACTGGCAGCCTTGAGTACGGGAGAGGTGAGTGGAATTCCCAGTGTAGAGGTGAAATTCGTAGATATTGGGAAGAACACCAGTGGCGAAGGCGGCTCACTGGCCCGTAACTGACGCTGAGGTGCGAAAGCGTGGGGAGCAAACAGGATTAGATACCCCAGTAGTC

>denovo91	01.09.16s_109465
CCTACGGGAGGCAGCAGTAGGGAATATTGCACAATGGAGGAAACTCTGATGCAGCGACGCCGCGTGAGTGATGAAGGCCTTCGGGTTGTAAAACTCTGTGATAAGGGAAGATGATGACGGTACCTTATCAGAAAAGACCGGCTAACTTCGTGCCAGCAGCCGCGGTAATACGAGGGGTCTAAGCGTTGTTCGGAATCACTGGGCGTAAAGCGGGTGTAGGTGGCTCAGCAAGTTAGATGTGAAAGCCCCGGGCTCAACCCGGGAAGTGCATCTAAAACTACTGAGCTTGAGTACGGGAGAGGGAAGCAGAATTCCTGGTGTAGTGGTGAAATACGTAGATATCAGGAGGAACACCGGTGGCGAAGGCGGTTTCCTGGCCCAGTACTGACACTCAGACCCGAAAGCGTGGGTAGCAAACAGGATTAGATACCCCAGTAGTC

>denovo92	01.09.16s_109593
CCTACGGGGGGCTGCAGTAACGAATCTTCCACAATGCACGAAAGTGTGATGGAGCGACGCCGCGTGCTGGATGAAGTTCTTCGGAATGTAAACAGCTGTCAGGGGTAAGAAAGTTCTGATCTATCCCAGAGGAAGTAGCGACTAACTCTGTGCCAGCAGTCGCGGTAATACAGAGGCTACAAGCGTTAGGCGGAATCACTGGGCTTAAAGCGCGTGTAGGCGGTTTGGCAAGTACCTTGTGAAATCCCACGGCTCAACCGTGGAACTGCTTGGTATACTGCCCGACTTGAGGTGCTCAGGGGCAACCGGAACGGATGGTGGAGCGGTGAAATGCGTAGATATCATCCGGAACGCCTGTGGTGAAGACGGGTTGCTGGGGGCATTCTGACGCTGAGACGCGAAAGCCAGGGGAGCAAACGGGATTAGATACCCCAGTAGTC

>denovo93	01.11.16s_109638
CCTACGGGGGGCTGCAGTCGAGAATCTTCCGCAATGGACGAAAGTCTGACGGAGCGACGCCGCGTGCGGGATGAAGGCCTTCGGGTTGTAAACCGCTGTCGTAGGGGAGCAAATTTTGAGCGATCCTAGGAGGAAGCACCGGCTAAACTCGTGCCAGCAGCCGCGGTAATACGAGTGGTGCAAACGTTATTCGGAATCACTGGGCTTAAAGGGTGCGTAGGCGGCCATGAAGGTCTGATGTGAAATACCACGGCTCAACCGTGGAATGGCATTGGAAACCGCATGGCTGGAGTGAGACAGAGGTGAGCGGAACAGATGGTGGAGCGGTGAAATGCGTTGATATCATCTGGAACACCGGTGGCGAAAGCGGCTCACTGGGTCTTTACTGACGCTGAGGCACGAAAGCTAGGGGAGCAAACGGGATTAGATACCCCAGTAGT

>denovo94	03.09.16s_109773
CCTACGGGGGGCAGCAGTGGGGAATATTGGACAATGGGCGAAAGCCTGATCCAGCAATGCCGCGTGTGTGAAGAAGGCCTGCGGGTTGTAAAGCACTTTTGGCAGGGAAGAAAAGCCCGGAGCTAATATTTCCGGGTCTTGACGTAACCTGCAGAAAAAGCACCGGCTAACTCTGTGCCAGCAGCCGCGGTAATACAGAGGGTGCAAGCGTTAATCGGAATTACTGGGCGTAAAGCGCGCGTAGGTGGTTTGGTGAGTCGGATGTGAAATCCCCGGGCTTAACCTGGGAATTGCATTCGATACTGCCTGACTCGAGTGTGGAAGAGGGAAGCGGAATTTCCGGTGTAGCGGTGAAATGCGTAGATATCGGAAGGAACACCAGTGGCGAAGGCGGCTTCCTGGTCCAACACTGACACTGAGGCGCGAAAGCGTGGGTAGCG

>denovo95	01.10.16s_110051
CCTACGGGGGGCTGCAGCGACGAATCTTCCGCAATGGGCGAAAGCCTGACGGAGCAATGCCGCGTGTGGGATGAAGCGTCTTCGACGTGTAAACCACTGTCAGGGGGCGTAAACAATGATTGCCTCCAGAGGAAGGGCCGGCTAACCCTGTGCCAGCAGCCGCGGTAAGACAGGGGGCCCGAGCGTTACTCGGAATCACTGGGCTTAAAGGGAGCGTAGGCGGAGTCGTAAGTGCTTCGTGAAAACCCACGGCTTAACCGTGGAACTGCGGGGCATACTGCGATTCTTGAGGCAGGTAGGGGCGGATAGAACTATCGGTGGAGCGGTGAAATGCGTAGATATCGATAGGAATGCCGATGGCGAAGGCGATCCGCTGGGCCTGTCCTGACGCTGAGGCTCGAAAGCGTGGGGAGCAAACAGGATTAGATACCCCAGTAGTC

>denovo96	01.11.16s_110097
CCTACGGGTGGCAGCAGTGGGGAATTTTCCGCAATGGGCGAAAGCCTGACGGAGCAACGCCGCGTGAGGGAGGAAGGTCCTTGGATTGTAAACCTCTTTTCTCGAGGAAGAAGTCAGTGACGGTACTCGAGGAATCAGCCTCGGCTAACTCCGTGCCAGCAGCCGCGGTAATACGGGGGAGGCAAGCGTTATCCGGAATTATTGGGCGTAAAGCGTCCGCAGGTGGTCTTTCAAGTCTGCCGTTAAAGCGTGCGGCTTAACCGCATATCGGCGGTGGAAACTGTGAGACTAGAGAGCAGTAGGGGTAGCGGGAATTCCCGGTGTAGCGGTGAAATGCGTAGAGATCGGGAAGAACATCGGTGGCGAAAGCGCGCTACTGGGCTGTATCTGACACTCAGGGACGAAAGCTAGGGTAGCGAAAGGGATTAGATACCCCAGTA

>denovo97	01.10.16s_110256
CCTACGGGGGGCAGCAGTGGGGAATATTGGGCAATGGGCGCAAGCCTGACCCAGCAATGCCGCGTGGGTGAAGAAGGTCTTCGGATTGTAAAGCCCTTTCGGCGGGGACGATGATGACGGTACCCGCAGAAGAAGCCCCGGCTAACTTCGTGCCAGCAGCCGCGGTAATACGAAGGGGGCTAGCGTTGCTCGGAATTACTGGGCGTAAAGGGCGCGTAGGCGGCTGTATCAGTCAGGCGTGAAATTCCTGGGCTTAACCTGGGGGCTGCGCTTGATACGGTACGGCTAGAGGACGGAAGAGGCTCGTGGAATTCCCAGTGTAGAGGTGAAATTCGTAGATATTGGGAAGAACACCGGTGGCGAAGGCGGCGAGCTGGTCCGTTACTGACGCTGAGGCGCGACAGCGTGGGGAGCAAACAGGATTAGATACCCCAGTAGTC

>denovo98	03.09.16s_110409
CCTACGGGAGGCAGCAGTAAGGAATATTGGACAATGCCCGCAAGGGTGATCCAGCCATGCCGCGTGCAGGAAGAAGGCCCTATGGGTCGTAAACTGCTTTTATACAAGAGAAAACCCCCTTACGTGTAAGGGGCTGATAGTATTGTAAGAATAAGCATCGGCTAACTTCGTGCCAGCAGCCGCGGTAAGACGAAGGATGCAAGCGTTATCCGGATTCATTGGGTTTAAAGGGAGCGTAGGCGGTCTTATAAGTCAGTGGTGAAATCTCCTCGCTTAACGAGGAAACTGCCATTGATACTGTAGGACTTGAGTATAGTTGCTGTGGGCGGAATATGACATGTAGTGGTGAAATACTTAGAGATGTCATAGAACACCGATTGCGAAGGCAGCTCACAAAACTATAACTGACGCTGAGGCTCGAAAGTGCGGGGATCAAACAG

>denovo99	03.09.16s_110639
CCTACGGGAGGCAGCAGTGGGGAATATTGCGCAATGGCCGCAAGGCTGACGCAGCGACGCCGCGTGGGGGATGAAGCATTTCGGTGTGTAAACCCCTGTTGCTCGGGACGAACAGCTCTTTTCGAGGAGCCTGACGGTACCGGGTGAGGAAGCACCGGCTAACTCCGTGCCAGCAGCCGCGGTAATACGGAGGGTGCGAGCGTTGTCCGGAATCACTGGGCGTAAAGGGCGCGTAGGTGGTCTGCTAAGCGTGCGGTGAAAGCCTGGGGCTCAACCCCAGGTCGGCCGTGCGAACTGGTGGACTGGAGCACTGTAGAGGCAGGTGGAATTCCGGGTGTAGCGGTGGAATGCGTAGAGATCCGGAAGAACACCGGTGGCGAAGGCGGCCTGCTGGGCAGTTGCTGACACTGAGGCGCGACAGCGTGGGGAGCAAACAGGAT

>denovo100	01.09.16s_110849
CCTACGGGGGGCAGCAGTGGGGAATCTTAGACAATGGGGGCAACCCTGATCTAGCCATGCCGCGTGAGTGATGAAGGCCTTCGGGTTGTAAAGCTCTTTCAGGGGGGAAGATAATGACGGTACCCCCAGAAGAAGCCCCGGCTAACTCCGTGCCAGCAGCCGCGGTAATACGGAGGGGGCTAGCGTTGTTCGGAATTACTGGGCGTAAAGCGCACGTAGGCGGATCGGACAGTCGGGGGTGAAATCCCGGGGCTCAACCCCGGCACTGCCTTCGAAACTACCGGTCTGGAGTCCGAGAGAGGTGGGTGGAATTCCGAGTGTAGAGGTGAAATTCGTAGATATTCGGAGGAACACCAGTGGCGAAGGCGGCCCACTGGCTCGGTACTGACGCTGAGGTGCGAAAGCGTGGGGAGCAAACAGGATTAGATACCCCAGTAGTC

>denovo101	01.11.16s_110976
CCTACGGGTGGCTGCAGTCGAGAATCTTCCGCAATGGGCGAAAGCCTGACGGAGCGATGCCGCGTGCGGGATGAAGGCCTTCGGGTTGTAAACCGCTGTCAGTGGGGTGGAAATTAGGAGGGGTTCTCCCCTTTTATTGACCTAACCGCAGAGGAAGTCCGGGCTAAGTACGTGCCAGCAGCCGCGGTAATACGTACCGGACGAACGTTATTCGGAATCACTGGGCTTAAAGAGTGCGTAGGCGGCCTGGCAGGCGAGGTGTGAAATCCCACGGCTCAACCGTGGAATTGCGCTTCGAACCGCCAGGCTCGAGGGAGACAGGGGTGAGTGGAACTGATGGTGGAGCGGTGAAATGCGTTGATATCATCAGGAACACCAGTGGCGAAGGCGACTCACTGGGTCTCTACTGACGCTGAGGCACGAAAGCTAGGGGAGCAAAC

>denovo102	01.09.16s_111130
CCTACGGGAGGCAGCAGTGAGGAATTTTCCGCAATGGGCGAAAGCCTGACGGAGTAATACCGCGTGAGGGAAGAAGGTCTAGGGATTGTAAACCTCTTTTCTCAAGGAAGAAGTACTGACGGTACTTGAGGAATCAGCATCGGCTAACTCCGTGCCAGCAGCCGCGGTAATACGGAGGATGCAAGCGTTATCCGGAATGATTGGGCGTAAAGCGTCCGTAGGTGGTTGGGCAAGTCGATTGTTAAAGCCCGAGGCTCAACCTCGGAGAAGCAGTCGAAACTGCTCGACTTGGAGCACAGTAGGGGCAACGGGAATTTCCAGTGTAGCGGTGAAATGCGTAGAGATTGGAAAGAACACCGATGGCGAAAGCACGTTGCTGGGCTGTTGCTGACACTGAGGGACGAAAGCCAGGGGAGCGAAAGGGATTAGATACCCCAGTA

>denovo103	01.09.16s_111266
CCTACGGGGGGCTGCAGTAACGAATCTTCCGCAATGGACGAAAGTCTGACGGAGCAATGCCGCGTGTGGGATGAAGCGTCTTCGACGTGTAAACCACTGTCAGGGTTTAGGAACAATGACCAGACCCAAAGGAAGGGCCGGCTAACTCTGTGCCAGCAGCCGCGGTAATACAGAGGGCCCGAGCGTTAATCGGAATCACTGGGCTTAAAGCGTACGCAGGCGGCCCTGAAGGCATCGTGTGAAATCCCCCGGCTTAACCGGGGAACTGCACGGTGAACCACAGGGCTTGAGGCAGGTAGGGGTCAGTGGAACCATGAGTGGAGCGGTGAAATGCGTAGATATTCATGGGAACGCCAATGGCGAAGGCAGCTGACTGGGCCTGATCTGACGCTCATGTACGAAAGCGTGGGGAGCAAACAGGATTAGATACCCCAGTAGTC

>denovo104	01.11.16s_111317
CCTACGGGGGGCAGCAGTGAGGGATATTGCGCAATGGGGGAAACCCTGACGCAGCGACGCCGCGTGGGTGATGAAGGCCTTCGGGTCGTAAAACCCTTTTGCCACTGACGAGACAAGGACGGTAGGTGGCGAATAAGCCTCGGCTAACTACGTGCCAGCAGCCGCGGTAAAACGTAGGAGGCGAGCGTTATCCGGAGTTACTGGGCGTAAAGCGCGCGCAGGCGGTTCGTTAAGTCGGGCGTGAAAGCCCCATGCTAAACGTGGGGAGGACGAACGATACTGGCGAACTAGAGTAGAGCAGAGGGACATGGAATTCCGGGTGTAGCGGTGAAATGTGCAGATATCCGGAGGAACACCAGAGGTGAAAACGGTGTCCTGGGCTCATACTGACGCTGAGGTGCGAAAGCGTGGGGAGCGAACGGGATTAGATACCCCAGTAG

>denovo105	01.09.16s_111494
CCTACGGGAGGCAGCAGTAGGGAATATTGCACAATGGGGGAAACCCTGATGCAGCAACGCCGCGTGAGTGAAGAAGGCCCTTGGGTTGTAAAGCTCTTTAGCCTGGGAAGAGGCTTCGTTAGGTAAATAATCTAGCGGGGTGACGGTACCAGGAGAATAAGCACCGGCTAATCTCGTGCCAGCAGCCGCGGTAATACGAGAGGTGCAAGCGTTACTCGGAATCACTGGGCGTAAAGCGCACGTAGGCGGATTGGTATGTCAATTGTGAAATACCTGGGCTCAACCCGGGAACTGCAGTTGAAACTGCCTTTCTTGAATGCTTGAGAGGGTGGGGGAATACCTAGTGGAGAAGTGAAATTCGTAGAGATTAGGTGGAACACCGGAGGCGAAGGCGCCTGCCTGGCAATGCATTGACGCTGAGGTGCGAAAGTGTGGGGAGC

>denovo106	01.09.16s_111710
CCTACGGGGGGCAGCAGTAAGGAATATTGCGCAATGGGCGAAAGCCTGACGCAGCGACGCCGCGTGGGGGATGAAGGTCTTCGGATTGTAAACCCCTTTCGGGAGGGAAGATGGAGCGAGCAATCGTTCGGACGGTACCTCCAGAAGCAGCCACGGCCAACTTCGTGCCAGCAGCCGCGGTAATACGAAGGTGGCAAGCGTTGTTCGGATTCACTGGGCGTACAGGGTGTGTAGGCGGTTTGGTAAGCCTTCTGTTAAAGCTTCGGGCCCAACCCGGAAAGCGCAGAGGGTACTGCCAGGCTAGAGGGTGGGAGAGGAGCGCGGAATTCCCGGTGTAGCGGTGAAATGCGTAGAGATCGGGAGGAAGGCCGGTGGCGAAGGCGGCGCTCTGGAACATACCTGACGCTGAGACACGAAAGCGTGGGGAGCAAACAGGATTA

>denovo107	01.11.16s_111882
CCTACGGGGGGCTGCAGTCGAGAATCTTCGGCAATGGACGAAAGTCTGACCGAGCGACGCCGCGTGCGGGACGAAGGCCTTCGGGTTGTAAACCGCTGTCGTAGAGGATCAAAGGTAATTGGGTTCTCCCTTTTATTTGAGTGATTCTAGGAGGAAGGAGAGGCTAAGCTCGTGCCAGCAGCCGCGGTAAGACGAGCTCTCCAAACGTTATTCGGTATCACTGGGCTTAAAGAGTTCGTAGGCGGCTTTGTAGGTGGGGTGTGAAAGCCCTCGGCTTAACCGAGGAACTGCGCCCCAAACCACAAGGCTTGAGGGATATAGGGGTAAGCGGAACAGATGGTGGAGCGGTGAAATGCATTGATATCATCTGGAACACCGGTGGCGAAGGCGGCTTACTGGATATTTTCTGACGCTGAGGAACGAAAGCTAGGGTAGCGAAC

>denovo108	03.09.16s_112093
CCTACGGGAGGCAGCAGTGGGGAATTTTCCACAATGGGCGGAAGCCTGATGGAGCAATACCGCGTGAGGGATGAAGGATCGTGGTCTGTAAACCTCTTTTCTTAACGAAGAAGACCTGACGGTAGTTAAGGAATAAGCACCGGCTAACTCCGTGCCAGCAGCCGCGGTAATACGGGGGGTGCGAGCGTTGTCCGGAATGATTGGGCGTAAAGCATCTGTAGGTGGTCTTTAAAGTCGACTGTTAAAGCCCAGGGCTCAACTTTGGAAAAGCGGTCGAGTACTTAAAGACTCGAGTATGGTAGGGGTAGAGGGAATTCCTAGTGGAGCGGTGAAATGCACAGAGATTAGGAAGAACACCAAAGGCGAAAGCACTCTACTGGGCCAAAACTGACACTGAGAGATGAAAGTCGGGGGAGCGAAAAGGATTAGATACCCCAGTA

>denovo109	01.10.16s_112230
CCTACGGGAGGCAGCAGTGAGGAATATTGGACAATGGGAGCAATCCTGATCCAGCAATGCCGCGTGTGGGATGACGGGGCTTTGCCTTGTAAACCACTGTCGGACGGGACGAGAAGAGGTAAGAACCTCTGGGACGGTACCGTCAAAGGAAGGATCGGCTAACTACGTGCCAGCAGCCGCGGTAATACGTAGGATCCAAGCGTTGTCCGGATTTACTGGGTATAAAGGGTGCGTAGGCGGCTTTTTGCGTCAGAGGTGAAATCCACGGGCTTAACCCGTGGGGTGCCTTTGAAACGGGAAGGCTTGAGTATGACAGAGGCGGATGGAATTCCTGGTGTAGCAGTGAAATGCGTAGATATCAGGAGGAACACCGGTGGCGAAGGCGGTCCGCTGGGTCATAACTGACGCTGAGGCACGAAAGCGTGGGGATCAAACAGGAT

>denovo110	01.11.16s_112347
CCTACGGGGGGCTGCAGTCGAGGATCTTCGGCAATGAGCGCAAGCTTGACCGAGCGACGCCGCGTGTGCGATGAAGGCCTTCGGGTTGTAAAGCACTGTCGAGAGGGAGAAAGGGAAACTTGATCTATCTCTGGAGGAAGCACGGGCTAAGTTCGTGCCAGCAGCCGCGGTAAGACGAACCGTGCGAACGTTGTTCGGAATCACTGGGCTTAAAGGGCGCGTAGGCGGGCTGTCAAGTCTGGGGTGAAATCCTTCGGCTCAACCGAAGAATGGCCTCAGATACTGACGGTCTCGAGGGGGATAGGGGCATGCGGAACTAGGGGTGGAGCGGTGAAATGCGTTGATATCCTTAGGAACTCCGGTGGCGAAGGCGGCATGCTGGATCCCTTCTGACGCTGAGGCGCGAAAGCCAGGGGAGCAAACGGGATTAGATACCCCAG

>denovo111	01.10.16s_112394
CCTACGGGGGGCAGCAGTGGGGAATATTGGACAATGGGCGCAAGCCTGATCCAGCAATGCCGCGTGTGTGAAGAAGGCCTTCGGGTTGTAAAGCACTTTTGTCCGGAACGAAAAGCGATGGGTTAATAACCTGTCGTGCTGACGGTACCGGTTGAATAAGCACCGGCTAACTTCGTGCCAGCAGCCGCGGTAATACGAAGGGTGCAAGCGTTAATCGGAATTACTGGGCGTAAAGGGTGCGTAGACGGTTTGTTAAGTCGGATGTGAAAGCCCCGGGCTCAACCTGGGAACTGCATCCGAAACTGGCAGGCTAGAGTGCGATAGAGGATGGTGGAATTCCCGGTGTAGCGGTGAAATGCGTAGAGATCGGGAGGAACATCTGTGGCGAAGGCGGCCATCTGGATCAGCACTGACGTTGAGGCACGAAAGCGTGGGGAGCA

>denovo112	01.10.16s_112469
CCTACGGGTGGCTGCAGTGGGGAATTTTCCACAATGGGCGGAAGCCTGATGGAGCAATACCGCGTGAAGGAAGAAGGTCTGTGGATCGTAAACTTCTTTTCTTAAGGAAGAATAAATGACGGTACTTAAGGAATAAGCACCGGCTAACTCTGTGCCAGCAGCCGCGGTAATACAGAGGGTGCAAGCGTTGTCCGGAATGATTGGGCGTAAAGCATCTGTAGGTTGTTCCTAAAGTCGACTGTTAAATCCCAGAGCTCAACTTTGGCAAGGCAGTCGAGTACTTAGGAACTGGAGTATGGTAGGGGTAGAGGGAATTCCTTGTGAAGCGGTGAAATGCACAGAGATAAGGAAGAACACCAGTGGCGAAAGCGCTCTACTAGGCCATGACTGACACTGAGAGATGAAAGTTAGGGGAGCGAAAAGGATTAGATACCCGGGTA

>denovo113	01.10.16s_112525
CCTACGGGGGGCTGCAGTAACGAATCTTCCGCAATGCACGCAAGTGTGACGGAGCGACGCCGCGTGTGGGACGAATTCCTTCGGGATGTAAACCACTGTCAGGGGCAAGTAAGTTCTGAACTGCCCCAGAGGAAGAGACGGCTAACTCTGTGCCAGCAGCCGCGGTAATACAGAGGTCTCGAGCGTTAGGCGGAATCACTGGGCTTAAAGCGTGTGTAGGCGGATGTCTAAGTACCTTGTGAAATCCCACGGCTTAACCGTGGAACTGCTTGGTATACTGGATGTCTTGAGCCATCTAGGGGCAACTGGAACGAATGGTGGAGCGGTGAAATGCGTAGATATCATTCGGAACGCCGGTGGTGAAAACGGGTTGCTGGGGATGTGCTGACGCTGAGACACGAAAGCCAGGGGAGCGAACGGGATTAGATACCCCAGTAGTC

>denovo114	01.11.16s_112592
CCTACGGGAGGCAGCAGTGGGGAATATTGGACAATGGGCGAAAGCCTGATCCAGCCATGCCGCGTGGGTGAAGAAGGCCCTAGGGTTGTAAAGCCCTTTCGGCGGGGACGATGATGACGGTACCCGCAGAAGAAGCCCCGGCTAACTTCGTGCCAGCAGCCGCGGTAATACGAAGGGGGCTAGCGTTGCTCGGAATTACTGGGCGTAAAGGGCGCGTAGGCTGTCATGTTAGTTGGGTGTGAAACCCCCGGGCTCAACCTGGGAACTGCACTCAATACGGCATGACTTGAGGACGAGAGAGGGTGGTGGAACTCCCAGTGTAGAGGTGAAATTCGTAGATATTGGGAAGAACACCAGTGGCGAAGGCGGCCACCTGGCTCGTTCCTGACGCTGAGGCGCGAAAGCGTGGGGAGCAAACAGGATTAGATACCCCAGTAGTC

>denovo115	01.10.16s_112693
CCTACGGGGGGCAGCAGTGGGGAATCTTGCGCAATGGGGGAAACCCTGACGCAGCAACGCCGCGTGCGGGAAGAAGGCTTTCGGGTTGTAAACCGCTTTCAGCAGGAACGAAAATGACGGTACCTGCAGAAGAAGGTGCGGCCAACTACGTGCCAGCAGCCGCGGTGATACGTAGGCACCAAGCGTTGTCCGGATTTATTGGGCGTAAAGAGCTCGTAGGCGGTTCGGTAAGTCAGGTGTGAAAACTTTGGGCTTAACCCAAAGCCTGCATCTGATACTGCTGTGACTTGAGTTCGGTAGGGGAGCGGGGAATTCCTAGTGTAGCGGTGAAATGCGCAGATATTAGGAGGAACACCAGTGGCGAAGGCGCCGCTCTGGGCCGATACTGACGCTGAGGAGCGAAAGCGTGGGGAGCAAACAGGATTAGATACCCCAGTAGT

>denovo116	03.09.16s_112715
CCTACGGGTGGCTGCAGTCGAGAATCTTCGGCAATGGACGAAAGTCTGACCGAGCGACGCCGCGTGCGGGATGAAGGTCTTCGGATTGTAAACCGCTGTCGAGGGGAATCAAATGCAGGGGGGTTCTCCCCCTTGTTTGAGAGAACCCTGGAGGAAGGGGAGGCTAAGCTCGTGCCAGCAGCCGCGGTAAGACGAGCTCCCCAAACGTTATTCGGTATCACTGGGCTTAAAGAGTTCGTAGGCGGCGAAGTAGGTGAGGTGTGAAAGCCCTCGGCTCAACCGAGGAACTGCGCTTCAAACCGCTTTGCTAGAGGGAGATAGGGGTAAGCGGAACAGATGGTGGAGCGGTGAAATGCATTGATATCATCTGGAACACCGGTGGCGAAAGCGGCTTACTGGATCTTTTCTGACGCTGAGGAACGAAAGCTAGGGTAGCGAAC

>denovo117	03.09.16s_112873
CCTACGGGGGGCAGCAGTGGGGAATTTTGGACAATGGGCGAAAGCCTGATCCAGCAATGCCGCGTGAGTGAAGAAGGCCTTCGGGTTGTAAAGCTCTTTCAGTCGAGAAGAAAAGGTTATGACTAATAATCGTAATCAATGACGGTATCGACAGAAGAAGCACCGGCTAACTACGTGCCAGCAGCCGCGGTAATACGTAGGGTGCGAGCGTTAATCGGAATTACTGGGCGTAAAGGGTGCGCAGGCGGTTTTGTAAGTCAGATGTGAAATCCCCGGGCTTAACCTGGGAATTGCGTTTGAAACTACAAAACTAGAGTGTGGCAGAGGGAGGTGGAATTCCATGTGTAGCAGTGAAATGCGTAGAGATATGGAAGAACATCGATGGCGAAGGCAGCCTCCTGGGTTAACACTGACGCTCATGCACGAAAGCGTGGGGAGCA

>denovo118	01.11.16s_112982
CCTACGGGAGGCAGCAGTGGGGAATTTTCCACAATGGGCGAAAGCCTGATGGAGCAATACCGCGTGGAGGATGAAGGATCGTGGTTCGTAAACTCCTTTTCTTAGAGAAGAAACAATGACGGTATCTAAGGAATAAGCACCGGCTAACTCTGTGCCAGCAGCCGCGGTAATACAGAGGGTGCAAGCGTTGTCCGGAATGATTGGGCGTAAAGCATCTGTAGGTGGTTTTTAAAGTCAACTGTCAAATCCCAGAGCTCAACTTTGGACAGGCAGTTGAGTACTTAAGGACTTGAGTACGGTAGGGGCAGAGGGAATTCCTAGTGGAGCGGTGAAATGCACAGAGATTAGGAAGAACACCAGTGGCGAAAGCGCTCTGCTGGGCCGTAACTGACACTGAGAGATGAAAGTTGGGGGAGCGAAAAGGATTAGATACCCCAGTA

>denovo119	01.11.16s_113087
CCTACGGGGGGCAGCAGTGGGGAATTTTGGACAATGGGCGCAAGCCTGATCCAGCCATGCCGCGTGTGGGAAGAAGGCCTTCGGGTTGTAAACCACTTTTGTCAGGGAAGAAACGGTCTGGCCTAATACGCTGGACTAATGACGGTACCTGAAGAATAAGCACCGGCTAACTACGTGCCAGCAGCCGCGGTAATACGTAGGGTGCAAGCGTTAATCGGAATTACTGGGCGTAAAGCGTGCGCAGGCGGCTTTGCAAGACAGATGTGAAATCCCCGGGCTCAACCTGGGAACTGCATTTGTGACTGCAAGGCTAGAGTACGGCAGAGGGGGATGGAATTCCGCGTGTAGCAGTGAAATGCGTAGATATGCGGAGGAACACCGATGGCGAAGGCAATCCCCTGGGCCTGTACTGACGCTCATGCACGAAAGCGTGGGGAGCA

>denovo120	03.09.16s_113286
CCTACGGGAGGCAGCAGTGGGGAATCTTGCGCAATGGGCGAAAGCCTGACGCAGCGACGCCGCGTGAGCGATGAAGGCCTTCGGGTTGTAAAGCTCTGTGGGGAGGGAAGAATAAGGGCAAGTCAATATCTTGTCTGATGACGGTACCTCCTTAGCAAGCACCGGCTAACTCTGTGCCAGCAGCCGCGGTAAGACAGAGGGTGCAAACGTTGTTCGGAATTACTGGGCGTAAAGAGCGTGTAGGCTGCTTTGCAAGTCGGATGTGAAAGTCCTTGGCTCAACTGAGGAAGAGCACCCGAAACTGCAAGGCTAGAGTCTCGGAGAGGAAGGTGGAATGCTTGGTGTAGAGGTGAAATTCGTAGATATCAAGCGGAACACCGGTGGCGAAGGCGGCCTTCTGGACGATGACTGACGCTGAGACGCGAAAGCGTGGGGAGCAA

>denovo121	03.09.16s_113470
CCTACGGGGGGCAGCAGTGGGGAATTTTGGACAATGGGCGCAAGCCTGATCCAGCCATGCCGCGTGCAGGATGAAGGCCTTCGGGTTGTAAACTGCTTTTGTACGGAACGAAAAAGCTCTCTCTAATACAGGGGGTGAATGACGGTACCGTAAGAATAAGCACCGGCTAACTACGTGCCAGCAGCCGCGGTAATACGTAGGGTGCAAGCGTTAATCGGAATTACTGGGCGTAAAGCGTGCGCAGGCGGTTATGTAAGACAGAGGTGAAATCCCCGGGCTCAACCTGGGAACTGCCTTTGTGACTGCATAGCTGGAGTGCGGCAGAGGGGGATGGAATTCCGCGTGTAGCAGTGAAATGCGTAGATATGCGGAGGAACACCGATGGCGAAGGCAATCCCCTGGGCCTGCACTGACGCTCATGCACGAAAGCGTGGGGAGCA

>denovo122	01.09.16s_113626
CCTACGGGAGGCAGCAGTAGGGAATATTGGACAATGGGTGGAAGCCTGATCCAGCCATGCCGCGTGCAGGAAGACGGCCTTCTGGGTTGTAAACTGCTTTTGCCTGTGGATAAAAAGACTCTGCGGAGTAAATTGAAGGTAGCAGGTGAATAAGCCACGGCTAACTACGTGCCAGCAGCCGCGGTAATACGTAGGTGGCAAGCGTTGTCCGGATTTATTGGGTTTAAAGGGTGCGTAGGCGGTCTGTTAAGTCAGTGGTGAAATACGGCAGCTCAACTGTCGAGGTGCCATTGATACTGGCGGACTTGAGTACTGATGAGGTAGGCGGAATGGACGGTGTAGCGGTGAAATGCTTAGATATCGTCCAGAACACCGATAGCGAAGGCAGCTTACTAAGGAGTAACTGACGCTGAGGCACGAAAGTGTGGGGATCAAACAGG

>denovo123	01.11.16s_113736
CCTACGGGAGGCTGCAGTCGAGGATCTTCGGCAATGGGCGCAAGCCTGACCGAGCGACGCCGCGTGAGCGATGAAGGCCTTCGGGTCGTAAAGCTCTGTCGGGGGGAAGAAAGGGTAACTTGATCGACCCCCGGAGGAAGCACGGGCTAAGTTCGTGCCAGCAGCCGCGGTAAGACGAACCGTGCGAACGTTATTCGGAATCACTGGGCTTAAAGGGTGCGTAGGCGGGTTCACAAGTCCGGGGTGAAATCCCACGGCCCAACCGTGGAAGTGCCTTGGATACTGTGGACCTCGAGGGGGATAGGGGCGTGCGGAACTCAGGGTGGAGCGGTGAAATGCGTAGATATCCTGAGGAACACCGGTGGCGAAAGCGGCGCGCTAGGTCCCTTCTGACGCTGAGGCACGAAAGCCAGGGGAGCAAACGGGATTAGATACCCCAG

>denovo124	01.09.16s_113840
CCTACGGGGGGCAGCAGTAGGGAATATTGGTCAATGGAGGCAACTCTGAACCAGCCATGCCGCGTGCAGGAAGAAGGTCCTCTGGATTGTAAACTGCTTTTATAAGGGACGAAAAAGGCGATGCGTCGCAAATTGACGGTACTTTATGAATAAGCCACGGCTAACTACGTGCCAGCAGCCGCGGTAATACGTAGGTGGCAAGCGTTATCCGGATTTATTGGGTTTAAAGGGAGCGTAGGCGGCTTAATAAGTCAGTGGTGAAAGGTAGCAGCTTAACTGTTTTACATGCCATTGATACTGTTGAGCTTGAGTTGTTAGAAGGCAGATAGAATTCCTGATGTAGCGGTGAAATGCTTAGATATCAGGAGGAATACCGATTGCGAAGGCAGTCTGCTGCATACATACTGACGCTGAGGCTCGAAAGTGCGGGGATCAAACAG

>denovo125	01.10.16s_113924
CCTACGGGGGGCAGCAGTGAGGAATATTGCGCAATGGAGGCAACTCTGACGCAGCCATGCCGCGTGCAGGAAGAAGGCGCTACGCGTCGTAAACTGCTTTTATCAGGGAAGAAACCCCGGGACGTGTCCCGGGTTGACGGTACCTGAGGAATAAGCACCGGCTAACTCCGTGCCAGCAGCCGCGGTAATACGGAGGGTGCAAGCGTTATCCGGATTCATTGGGTTTAAAGGGTGCGTAGGCGGAACGTTAAGTCAGTGGTGAAATCCTGCAGCTCAACTGTAGACTTGCCATTGATACTGGCGTTCTTGAGTGCGCTTGAAGTAGGCGGAATGTGTCGTGTAGCGGTGAAATGCTTAGATATGACACAGAACACCGATTGCGAAGGCAGCTTACTAAGGCGATACTGACGCTGAGGCACGAAAGCGTGGGGATCAAACAG

>denovo126	01.09.16s_113933
CCTACGGGTGGCAGCAGTGGGGAATCTTGCGCAATGGGCGAAAGCCTGACGCAGCGACGCCGCGTGAGTGATGAAGGCCTTCGGGTTGTAAAGCTCTGTGGGGAGGGACGAATAAGTGTTGGCTAATATCCAACGCGATGACGGTACCTCTTTAGCAAGCACCGGCTAACTCTGTGCCAGCAGCCGCGGTAAGACAGAGGGTGCAAACGTTGTTCGGAATTACTGGGCGTAAAGCGTGTGTAGGCGGCCTTGCAAGTCGGATGTGAAAGCCCCGGGCTCAACCCGGGAAGTGCACTCGATACTGCAGGGCTTGAGTGTCGGAGAGGTTGGTGGAATTCTCGGTGTAGAGGTGAAATTCGTAGATATCGAGAGGAACACCGGCGGCGAAGGCGGCCAACTGGACGAACACTGACGCTGAGACACGAAAGCGTGGGGAGCAA

>denovo127	01.11.16s_114062
CCTACGGGTGGCAGCAGTGGGGAATTTTCCGCAATGGGCGAAAGCCTGACGGAGCAACGCCGCGTGAGGGAGGAAGGTCTTTGGATTGTAAACCTCTTTTCTCAAGGAAGAAGTTCTGACGGTACTTGAGGAATCAGCCTCGGCTAACTCCGTGCCAGCAGCCGCGGTAATACGGGGGAGGCAAGCGTTATCCGGAATTATTGGGCGTAAAGCGTCCGCAGGTGGTCAGCCAAGTCTGCCGTCAAATCAGGTTGCTTAACGACCTACCGGCGGTGGAAACTGGCAGACTAGAGAGCAGTAGGGGTAGCAGGAATTCCCAGTGTAGCGGTGAAATGCGTAGAGATTGGGAAGAACATCGGTGGCGAAAGCGTGCTACTGGGCTGTATCTGACACTCAGGGACGAAAGCTAGGGGAGCGAAAGGGATTAGATACCCCAGTAG

>denovo128	01.10.16s_114150
CCTACGGGAGGCAGCAGTGGGGAATCTTGCACAATGGGCGAAAGCCTGATGCAGCCATGCCGCGTGAATGATGAAGGCCTTAGGGTTGTAAAATTCTTTCGTCAGGGATGATAATGACCGTACCTGAAGAAGAAGCCCCGGCTAACTTCGTGCCAGCAGCCGCGGTAATACGAAGGGGGCTAGCGTTGTTCGGAATTACTGGGCGTAAAGCGCACGTAGGCGGACTTTTAAGTCAGGTGTGAAATCCCGGGGCTCAACCTCGGAACTGCATTTGAAACTGGAAGTCTTGAGACCAGGAGAGGTTAGCGGAATACCGAGTGTAGAGGTGAAATTCGTAGATATTCGGTGGAACACCAGTGGCGAAGGCGGCTAACTGGACTGGTACTGACGCTGAGGTGCGAAAGTGTGGGGAGCAAACAGGATTAGATACCCCAGTAGTC

>denovo129	01.09.16s_114205
CCTACGGGGGGCTGCAGTAACGAATCTTCCGCAATGCACGAAAGTGTGACGGAGCGACGCCGCGTGTAGGACGAAGCCCTTCGGGGTGTAAACTACTGTCAGGGGAAAGAAAGTTCTGATCTACCCCAGAGGAAGGGACGGCTAACTCTGTGCCAGCAGCCGCGGTAATACAGAGGTCCCGAGCGTTAGGCGGAATCACTGGGCTTAAAGCGTGTGTAGGCGGATGCCTAAGTACCTTGTGAAATCCCACGGCTCAACCGTGGAACTGCTCGGTATACTGGGTGTCTTGAGCCAGATAGGGGCGACCGGAACAGACGGTGGAGCGGTGAAATGCGTAGATATCGTCTGGAACGCCAATGGTGAAAACAGGTCGCTGGGTCTGTGCTGACGCTGAGACACGAAAGCCAGGGGAGCAAACGGGATTAGATACCCTGGTAGTC

>denovo130	01.09.16s_114297
CCTACGGGAGGCAGCAGTGAGGAATATTGCGCAATGGAGGAAACTCTGACGCAGCCATGCCGCGTGCAGGAAGACGGCCCTACGGGTTGTAAACTGCTTTTATCCGGGAAGAAACCCCAGGACGTGTCCTGGGTTGACGGTACCGGAGGAATAAGCACCGGCTAACTCCGTGCCAGCAGCCGCGGTAATACGGAGGGTGCAAGCGTTATCCGGATTCATTGGGTTTAAAGGGTGCGTAGGCGGGGTGGTAAGTCAGTGGTGAAATCCTGCAGCTTAACTGTAGAATTGCCATTGATACTGCCATTCTTGAGTGCGCTTGAAGTGGGCGGAATGTGCCGTGTAGCGGTGAAATGCTTAGATATGGCACAGAACACCAATTGCGAAGGCAGCTCACTAAGGCGATACTGACGCTGAGGCACGAAAGCGTGGGGATCGAACAG

>denovo131	03.09.16s_114445
CCTACGGGGGGCAGCAGTGGGGAATCTTAGACAATGGGGGAAACCCTGATCTAGCCATGCCGCGTGAGTGACGAAGGCCTTAGGGTCGTAAAGCTCTTTCGCTGGGGAAGATAATGACGGTACCCAGTAAAGAAACCCCGGCTAACTCCGTGCCAGCAGCCGCGGTAATACGGAGGGGGTTAGCGTTGTTCGGAATTACTGGGCGTAAAGCGCACGTAGGCGGGCTGTTAAGTCGGGGGTGAAATCCCGGGGCTCAACCCCGGAACTGCCTTCGATACTGGCAGCCTTGAGTTCGAGAGAGGTGAGTGGAATTCCGAGTGTAGAGGTGAAATTCGTAGATATTCGGAGGAACACCAGTGGCGAAGGCGGCTCACTGGCTCGATACTGACGCTGAGGTGCGAAAGCGTGGGGAGCAAACAGGATTAGATACCCCAGTAGTC

>denovo132	03.09.16s_114567
CCTACGGGGGGCAGCAGTCGGGAATTTTGCTCAATGGGGGAAACCCTGAAGCAGCAACGCCGCGTGAGGGATGAAGGCCTTCGGGTTGTAAACCTCTTTTGTCAGGGACGATGATGACGGTACCTGGCGAATAAGCCACGGCTAACTACGTGCCAGCAGCCGCGGTAATACGTAGGTGGCAAGCGTTGTCCGGATTTACTGGGCGTAAAGAGCGCGCAGGCGGTCTTGTAAGTCGAATGTGAAAGCCCCTGGCTCAACTGGGGAGGGTCATTCGATACTGCTCGACTCGAAGGCAGGAGAGGGAAGTGGAATTCCGGGTGTAGTGGTGAAATGCGTAGATATCCGGAGGAACACCAGTGGCGAAGGCGACTTTCTGGCCTGTTCTTGACGCTGAGGCGCGAAAGCTAGGGGAGCAAACGGGATTAGATACCCCAGTAGTC

>denovo133	01.10.16s_114674
CCTACGGGGGGCTGCAGTCGAGAATCTTTGTCAATGGACGAAAGTCTGAACAAGCGACGCCGCGTGCGGGATGAAGGCCTTCGGGTTGTAAACCGCTGTCGTAGGGGAACAAATGTAGAGGGGTTCTCCCCTTTATTTGAGTGATCCTAGGAGGAAGGACGGGCTAAGTTCGTGCCAGCAGCCGCGGTAAGACGAACCGTCCGAACGTTATTCGGTATCACTGGGCTTAAAGAGTTCGTAGGCGGCTCAGCAGGTCAGGTGTGAAATCCCACAGCTCAACTGTGGAACTGCGCTTGAAACCGCTGGGCTTGAGGGAGATAGAGGTAAGCGGAACAGATGGTGGAGCGGTGAAATGCGTTGATATCATCTGGAACACCGGTGGCGAAAGCGGCTTACTGGGTCTCTTCTGACGCTGAGGAACGAAAGCTAGGGTAGCAAAC

>denovo134	03.09.16s_114776
CCTACGGGGGGCAGCAGTGGGGAATATTGCGCAATGGACGAAAGTCTGACGCAGCGACGCCGCGTGTGGGATGAAGCTCTTCGGGGTGTAAACCACTGTTGCCCGGGACGAACCTCCCCTTTCGAGGGGACTGACGGTACCGGGTGAGGAAGCACCGGCTAACTCTGTGCCAGCAGCCGCGGTAATACAGAGGGTGCGAGCGTTGTCCGGAATCACTGGGCGTAAAGGGCGCGTAGGTGGCTTGGTAAGCGTGTGGTGAAAGTCCGGGGCTCAACCCCGGATCTGCCGTGCGAACTGCTGAGCTTGAGCATTGTAGAGGCAGGTGGAATTCCGGGTGTAGCGGTGGAATGCGTAGAGATCCGGAAGAACACCAGTGGCGAAGGCGGCCTGCTGGGCAATAGCTGACACTGAGGCGCGACAGCGTGGGGAGCAAACAGGAT

>denovo135	01.09.16s_114911
CCTACGGGAGGCAGCAGTGGGGAATTGTTCGCAATGGGCGCAAGCCTGACGACGCAACGCCGCGTGGGGGATGAATGTCTTCGGATTGTAAACCCCTGTCGAGCGGGACGAATAGCCCGCGACCTAATATGTCGCGGGAATGACGGTACCGCTAAAGGAAGCCACGGCTAACTCTGTGCCAGCAGCCGCGGTAATACAGAGGTGGCAAGCGTTGTTCGGAATTACTGGGCGTAAAGGGCGCGTAGGCGGCCATCTAAGTCAGACGTGAAATCCCCCGGCTCAACCTGGGAACTGCGTCTGATACTGGATGGCTTGAGTGCGGGAGAGGGATGCGGAATTCCAGGTGTAGCGGTGAAATGCGTAGATATCTGGAGGAACACCGGTGGCGAAGGCGGCATCCTGGACCGACACTGACGCTGAGGCGCGAAAGCTAGGGTAGC

>denovo136	01.10.16s_114923
CCTACGGGTGGCAGCAGTGAGGAATATTGGTCAATGGACGAAAGTCTGAACCAGCCATGCCGCGTGCAGGACGAAGGCCCTATGGGTTGTAAACTGCTTTTCTATGGGGATAAACCTCCTTACGTGTAGGGAGCTGAAGGTACCATAGGAATAAGCACCGGCTAACTCCGTGCCAGCAGCCGCGGTAATACGGAGGGTGCAAGCGTTATCCGGATTTATTGGGTTTAAAGGGTCCGTAGGCGGACAATTAAGTCAGTGGTGAAATCCTGCGGCTCAACCGTAGAACTGCCATTGATACTGGTTGTCTAGAGTATAGTTGAGGTGGGCGGAATGTGACATGTAGCGGTGAAATGCATAGATATGTCACAGAACACCTATTGCGAAGGCAGCTCACTAAGCTATTACTGACGCTGAGGGACGAAAGCGTGGGGAGCGAACAG

>denovo137	01.11.16s_115051
CCTACGGGTGGCAGCAGTGGGGAATTTTCCACAATGGGCGAAAGCCTGATGGAGCAATACCGCGTGAGGGATGAAGGATCGTGGTCTGTAAACCTCTTTTCTTAAGGAAGAATAAATGACGGTACTTAAGGAATAAGCACCGGCTAACTCCGTGCCAGCAGCCGCGGTAATACGGGGGGTGCAAGCGTTGTCCGGAATGATTGGGCGTAAAGCATCTGTAGGTGGTTTTTAAAGTCAACTGTTAAAGCCCAGGGCTTAACTTTGGAAAAGCGGTTGAGCACTTAAGGACTCGAGTATGGTAGGGGTAGAGGGAATTCCTTGTGGAGCGGTGAAATGCACAGAGATAAGGAAGAACACCGAAGGCGAAAGCACTCTACTGGGCCATGACTGACACTGAGAGATGAAAGTCGGGGGAGCGAAAAGGATTAGATACCCTAGTA

>denovo138	01.09.16s_115183
CCTACGGGGGGCAGCAGTAAGGAATATTGGTCAATGGACGCAAGTCTGAACCAGCCATGCCGCGTGAAGGATGACGGCCCTATGGGTTGTAAACTTCTTTTGTACGGGAATAAACCCAGGTACGTGTACCTGGCTGAATGTACCGTAAGAATAAGGATCGGCTAACTCCGTGCCAGCAGCCGCGGTAATACGGAGGATCCAAGCGTTATCCGGATTCATTGGGTTTAAAGGGTGCGTAGGCGGATTTGTAAGTCAGTGGTGAAAGCCTGCAGCTTAACTGTAGAACTGCCATTGATACTGCAAGTCTTGAGTACACTTGACGTGGGCGGAATGTGTCATGTAGCGGTGAAATGCTTAGATATGACACAGAACACCGATAGCGAAGGCAGCTCACGAAATTGTAACTGACGCTGAGGCACGACAGCGTGGGGATCAAACAG

>denovo139	03.09.16s_115304
CCTACGGGGGGCAGCAGTGGGGAATCTTGCGCAATGGGCGAAAGCCTGACGCAGCAACGCCGCGTGCGGGATGAAGGCCTTCGGGTTGTAAACCGCTTTCAGCAGGGACGAAATTGACGGTACCTGCAGAAGAAGCCCCGGCCAACTACGTGCCAGCAGCCGCGGTAACACGTAGGGGGCGAGCGTTGTCCGGATTTATTGGGCGTAAAGAGCTCGTAGGCGGCTCACTAAGTCGGGTGTGAAACCTCCAGGCTCAACCTGGAGACGCCACCTGATACTGGTGTGGCTAGAGTCCGGTAGGGGAGCGTGGAACTCCTGGTGTAGCGGTGAAATGCGCAGATATCAGGAAGAACACCAGCGGCGAAGGCGGCGCTCTGGGCCGGAACTGACGCTGAGGAGCGAAAGCGTGGGTAGCAAACAGGATTAGATACCCCAGTAGT

>denovo140	01.10.16s_115363
CCTACGGGGGGCTGCAGTCGAGAATCTTCGGCAATGGGCGAAAGCCTGACCGAGCGACGCCGCGTGCGGGATGAAGGCCTTCGGGTTGTAAACCGCTTTGGTCCGAAAGAAAGGGTAAAACTTGATCGATCGGAGAAACAAGGACGGGCTAAGTTCGTGCCAGCAGCCGCGGTAAGACGAACCGTCCAAACGTTATTCGGAATCACTGGGCTTAAAGGGCGCGTAGGCGGCCGAGCGGGTCGTGGGTGAAATCCCCCAGCTTAACTGGGGAACTGCTTACGATACCACTGCGGCTCGAGGAAGGAAGGGGCAATGGGAACTGTCGGTGGAGCGGTGAAATGCGTTGATATCGACAGGAACGCCTGTGGCGAAAGCGCATTGCTGGTCCTTTTCTGACGCTGAGGCGCGAAAGCCAGGGGAGCAAACGGGATTAGATACCC

>denovo141	03.09.16s_115424
CCTACGGGGGGCTGCAGTAACGAATCTTCCGCAATGCACGAAAGTGTGACGGAGCGACGCCGCGTGCAGGATGAAGTCCTTCGGGATGTAAACTGCTGTCAAGGGTAAGAAAGTTCTGATCTGCCCTAGAGGAAGAGGCGGCTAACTCTGTGCCAGCAGCCGCGGTAAGACAGAGGCCTCGAGCGTTAGGCGGAATCACTGGGCTTAAAGCGTGTGTAGGCGGATGCCTAAGTACCTTGTGAAATCCCACGGCTCAACCGTGGAACTGCTGGGTATACTGGGTGTCTTGAGCCATCTAGGGGCAACTGGAACGAATGGTGGAGCGGTGAAATGCGTAGATATCATTCGGAACGCCAATGGTGAAAACAGGTTGCTGGGGATGTGCTGACGCTGAGACACGAAAGCCAGGGGAGCAAACGGGATTAGATACCCCAGTAGTC

>denovo142	01.10.16s_115435
CCTACGGGTGGCTGCAGTCGAGGATCTTCGGCAATGAGCGCAAGCTTGACCGAGCGATGCCGCGTGTGCGATGAAGGCCTTCGGGTTGTAAAGCACTGTCGAGGGGGAGAAAAGAGCAATCTTGATCTATCCCTGGAGGAAGGACGGGCTAAGTTCGTGCCAGCAGCCGCGGTAAGACGAACCGTCCGAACGTTATTCGGATTCACTGGGCATAAAGGGCGCGTAGGCGGGCTGCCAAGTCAGTGGTGAAATCCTCCGACTCAATCGGAGAACTGCCTCTGATACTGGCGGTCTTGAGGGAGATAGGGGCGTGTGGAACTAAGGGTGGAGCGGTGAAATGCGTTGATATCCTTAGGAACTCCGGTGGCGAAGGCGACACGCTGGATCTTTTCTGACGCTGAGGCGCGAAAGCCAGGGGAGCAAACGGGATTAGATACCCC

>denovo143	01.11.16s_115491
CCTACGGGGGGCAGCAGTGGGGAATATTGCACAATGGGCGCAAGCCTGATGCAGCGACGCCGCGTGAGGGATGACGGCCTTCGGGTTGTAAACCTCTTTCAATAGGGACGAAGCGCAAGTGACGGTACCTATAGAAGAAGGACCGGCCAACTACGTGCCAGCAGCCGCGGTAATACGTAGGGTCCGAGCGTTGTCCGGAATTACTGGGCGTAAAGAGCTCGTAGGTGGTTTGTCGCGTTGTTCGTGAAATCTCACAACTCAATTGTGAGCGTGCGGGCGATACGGGCAGACTGGAGTACTGCAGGGGAGACTGGAATTCCTGGTGTAGCGGTGGAATGCGCAGATATCAGGAGGAACACCGGTGGCGAAGGCGGGTCTCTGGGCAGTAACTGACGCTGAGGAGCGAAAGCGTGGGGAGCGAACAGGATTAGATACCCTAG

>denovo144	03.09.16s_115559
CCTACGGGAGGCAGCAGTGGGGAATATTGGACAATGGGCGCAAGCCTGATCCAGCCATGCCGCGTGAGTGATGAAGGCCTTAGGGTTGTAAAGCTCTTTTATCCGGGAAGATAATGACTGTACCGGAAGAATAAGCCCCGGCTAACTTCGTGCCAGCAGCCGCGGTAATACGAAGGGGGCTAGCGTTGCTCGGAATCACTGGGCGTAAAGGGCGCGTAGGCGGATGATTAAGTCGGAGGTGAAAGCCCAGGGCTCAACCCTGGAATTGCCTTCGATACTGATCGTCTTGAGAGCGGAAGAGGTTAGTGGAACTCCGAGTGTAGAGGTGAAATTCGTAGATATTCGGAAGAACACCAGTGGCGAAGGCGACTAACTGGTCCGTTTCTGACGCTGAGGCGCGAAAGCGTGGGGATCAAACAGGATTAGATACCCTAGTAGTC

>denovo145	01.09.16s_115668
CCTACGGGTGGCAGCAGTGGGGAATTTTCCGCAATGGGCGCAAGCCTGACGGAGCAAGACCGCGTGGGGGAGGAAGGTTTGTGGACTGTAAACCCCTTTTATCAGAGAAGAACACAATGACGGTATCTGATGAATCAGCCTCGGCTAACTCCGTGCCAGCAGCCGCGGTAATACGGAGGAGGCAAGCGTTATCCGGAATTATTGGGCGTAAAGCGTCCGTAGGTGGTTGTTCAAGTCTATTGTCAAAGCGCGAGGCTTAACCTCGTAAAGGCAGTGGAAACTGAGCGGCTAGAGTGCGATAGGGGCAAGGGGAATTCCTAGTGTAGCGGTGAAATGCGTAGAGATTAGGAAGAACACCGGTGGCGAAAGCGCCTTGCTGGGTCTGCACTGACACTGATGGACGAAAGCCAGGGGAGCGAAAGGGATTAGATACCCCTGTA

>denovo146	01.09.16s_115754
CCTACGGGTGGCAGCAGTGGGGAATATTGCGCAATGGGCGAAAGCCTGACGCAGCAACGCCGCGTGCGGGAAGACGGCCTTCGGGTTGTAAACCGCTTTCAGTAGGGACGAAATTGACGGTACCTACAGAAGAAGCCCCGGCCAACTACGTGCCAGCAGCCGCGGTAACACGTAGGGGGCGAGCGTTGTCCGGATTTATTGGGCGTAAAGAGCTCGTAGGCGGCTCAGCAAGTCGGCGTGTGAAAACTCCAGGCTCAACCTGGAGACGCCACCCGATACTGCTGTGGCTTGAGTCCGGTAGGGGAGCGTGGAATTCCTGGTGTAGCGGTGAAATGCGCAGATATCAGGAGGAACACCAGCGGCGAAGGCGGCGCTCTGGACCGGTACTGACGCTGAGGAGCGAAAGCGTGGGTAGCAAACAGGATTAGATACCCTAGTAG

>denovo147	03.09.16s_115835
CCTACGGGAGGCTGCAGTCGAGGATCTTCGGCAATGGGCGAAAGCCTGACCGAGCGACGCCGCGTGTGCGATGAAGGCCTTCGGGTTGTAAAGCACTGTCGAGGGGGATAAAGGCGAAAGCTTGATAGATCCCTGGAGGAAGCACGGGCTAAGTTCGTGCCAGCAGCCGCGGTAAGACGAACCGTGCGAACGTTGTTCGGAATCATTGGGCTTAAAGGGCGCGTAGGCGGGGTGGCAAGTCTGTGGTGAAATCCTCCGGCTCAACCGGAGAACTGCCGTGGATACTGCCACTCTTGAGGGATGTAGGGGCATGCGGAACTTCCGGTGGAGCGGTGAAATGCGTAGATATCGGAAGGAACACCGGTGGCGAAAGCGGCGTGCTGGACATCTTCTGACGCTGAGGCGCGAAAGCCAGGGGAGCAAACGGGATTAGATACCCC

>denovo148	01.09.16s_115936
CCTACGGGAGGCAGCAGTGGGGAATTTTGGACAATGGGCGCAAGCCTGATCCAGCAATGCCGCGTGCAGGATGAAGGCCTTCGGGTTGTAAACTGCTTTTGTACGGAACGAAACGGCCTTCTCTAATACAGAGGGTTAATGACGGTACCGTAAGAATAAGCACCGGCTAACTACGTGCCAGCAGCCGCGGTAATACGTAGGGTGCAAGCGTTAATCGGAATTACTGGGCGTAAAGCGTGCGCAGGCGGTCTTGTAAGACAGATGTGAAATCCCCGGGCTCAACCTGGGACCTGCATTTGTGACTGCAAGGCTGGAGTACGGTAGAGGGGGATGGAATTCCGCGTGTAGCAGTGAAATGCGTAGATATGCGGAGGAACACCGATGGCGAAGGCAATCCCCTGGACCTGTACTGACGCTCATGCACGAAAGCGTGGGGAGCA

>denovo149	01.10.16s_116003
CCTACGGGAGGCAGCAGTAGGGAATATTGCGCAATGGGCGAAAGCCTGACGCAGCAATTCCGCGTGGAGGATGACATATCTCGGTATGTAAACTCCTGTCGGCGGGGACGATTATGACGGTACCCGCAAAGGAAGCACCGGCTAACTACGTGCCAGCAGCCGCGGTAATACGTAGGGTGCAAGCGTTGTCCGGATTTATTGGGCGTAAAGCGTCCGTAGGCGGTTTTGAAAGTCTGGTGTTAAAGGCTGGAGCTCAACTCCAGTAGGGCATTGGAAACTACTTAACTAGAGTGCAATAGGGGAAGCTGGAATTTCCGGTGTAGCGGTGAAATGCGTAGATATCGGAAGGAACACCAGTGGCGAAAGCGGGCTTCTGGATTGCAACTGACGCTGATGGACGAAAGCCAGGGGAGCGAAAGGGATTAGATACCCCAGTAGTC

>denovo150	01.10.16s_116133
CCTACGGGAGGCAGCAGTGGGGAATTTTGGACAATGGGCGCAAGCCTGATCCAGCAATGCCGCGTGCAGGATGAAGGCCTTCGGGTTGTAAACTGCTTTTGTACGGAGCGAAAAGGCTTCTTCTAATACAGGAGGCTCATGACGGTACCGTAAGAATAAGCACCGGCTAACTACGTGCCAGCAGCCGCGGTAATACGTAGGGTGCAAGCGTTAATCGGAATTACTGGGCGTAAAGCGTGCGCAGGCGGTGATGTAAGACAGAGGTGAAATCCCCGGGCTCAACCTGGGAACTGCCTTTGTGACTGCATCGCTAGAGTACGGTAGAGGGGGGTGGAATTCCGCGTGTAGCAGTGAAATGCGTAGATATGCGGAGGAACACCGATGGCGAAGGCAGCCCCCTGGACCTGTACTGACGCTCATGCACGAAAGCATGGGGAGCA

>denovo151	01.10.16s_116237
CCTACGGGTGGCAGCAGTTGGGAATCTTGCACAATGGGGGAAACCCTGATGCAGCGACGCCGCGTGGAGGATGAAGGATTTAGGTCTGTAAACTCCTTTTGCACGGAAAGACTTAGGACGGTACCGTGCGAATAAGCCCCGGCTAACTACGTGCCAGCAGCCGCGGTAAGACGTAGGGGGCGAGCGTTGTCCGGATTTACTGGGCGTAAAGAGCGCGTAGGCGGTCTGTTAAGTGTAGAGTGAAATCTCCAGGGCTCAACCCGGAAACTGCTCTGCATACTGGCAGACTAGAGGAAGGCAGAGGTGAATGGAATTCCCGGTGGAGCGGTGAAATGCATAGATATCGGGAGGAACACCAATGGCGAAGGCAGTTCACTGGGCCTTTCCTGACGCTGAGGCGCGAAAGCGTGGGTAGCAAACAGGATTAGATACCCCTGTAG

>denovo152	01.10.16s_116286
CCTACGGGGGGCAGCAGTTAGGAATCTTGCGCAATGGGGGAAACCCTGACGCAGCGACGCCGCGTGGGTGATGAAGGCCTTCGGGTTGTAAAGCCCTTTCGGCGGGGACGAACTATGACGGTACCCGCAGAAGAAGCACCGGCTAACTCTGTGCCAGCAGCCGCGGTAATACAGAGGGTGCATGCGTTATTCGGATTCACTGGGCGTAAAGTGCGCGTAGGCCGTTTGGTAAGTCGGGTGTGAAATCCCGGAGCTCAACTCCGGAACTGCATTCGATACTGCCAGGCTAGAGTACAGGAGAGGAGAACGGAATTCCCGGTGTAGAGGTGAAATTCGCAGATATCGGGAGGAACAACAGTAGCGAAGGCGGTTCTCTGGACTGTCACTGACGCTGAGGCGCGAAAGCGTGGGGAGCAAACAGGATTAGATACCCCAGTAGT

>denovo153	01.10.16s_116372
CCTACGGGAGGCAGCAGTTAAGAATCTTGCGCAATGGACGAAAGTCTGACGCAGCGACGCCGCGTGAAGGATGAAGGCTTTCGGGTTGTAAACTTCGGTAGACTGGGAAGAAAAAGTATGTTCGTTGAGGGCATGCATTGACGGTACCAGTCTGAAGCCCCGGCTAATTACGTGCCAGCAGCCGCGGTAATACGTATGGGGCAAGCGTTGTTCGGAATTATTGGGCGTAAAGGGCTCGCAGGTGGTTTGTTAAGTTGGTGGTTTAATCTCTGGGCTCAACCCAGAGTCAGCCTTCAAAACTGGCGAACTTGAGTACGATAGGGGATAGCGGAATTCTCGGTGTAGCGGTGGAATGCGTAGATATCGAGAGGAACACCAATGGCGAAGGCAGCTATCTGGATCGTAACTGACACTCATGAGCGAAAGTGCGGGGAGCAAAC

>denovo154	01.11.16s_116468
CCTACGGGAGGCTGCAGTCGAGGATCTTCGGCAATGGGCGCAAGCCTGACCGAGCGACGCCGCGTGTGCGATGAAGGCCTTCGGGTTGTAAAGCACTGTCGGGAGGGAGAAAAGGGGAAACCTTTGATCGACCTCCGGAGGAAGCACGGGCTAAGTTCGTGCCAGCAGCCGCGGTAAGACGAACCGTGCAAACGTTGTTCGGAATCACTGGGCTTAAAGGGCGCGTAGGCGGGCAGGCAAGTCCGGGGTGAAATCCCACGGCTCAACCGTGGAAGTGCCTTGGATACTGTTTGTCTGGAGGGAGGTAGGGGCGTGCGGAACTTCCGGTGGAGCGGTGAAATGCGTAGATATCGGAAGGAACACCGGTGGCGAAAGCGGCGCGCTGGACCTTTACTGACGCTGAGGCGCGAAAGCCAGGGGAGCAAACGGGATTAGATACC

>denovo155	01.09.16s_116542
CCTACGGGAGGCAGCAGTAAGGAATATTGGACAATGGGCGGAAGCCTGATCCAGCCATGCCGCGTGAAGGATGAAGGCGCTCAGCGTTGTAAACTTCTTTTGGATGGGAACAATAATCGAGACTTGTCTTGACTTGAGGGTACCATCAGAATAAGCACCGGCTAACTCCGTGCCAGCAGCCGCGGTAATACGGAGGGTGCAAGCGTTATCCGGAATCACTGGGTTTAAAGGGTGCGTAGGCGGTCCGATAAGTCAGCCGTGAAATCGCTGGGCTTAACCCATGCAATTGCGGTTGATACTGTCGGACTTGAATGGGGTTGAGGCTGGCGGAATGCGACATGTAGCGGTGAAATGCTTAGATATGTCGCAGAACACCGATTGCGAAGGCAGCCAGCTGGGCCTTTATTGACGCTGAGGCACGAAAGCGTGGGGAGCAAACA

>denovo156	01.10.16s_116546
CCTACGGGAGGCAGCAGTGGGGAATCTTAGACAATGGGCGCAAGCCTGATCTAGCCATGCCGCGTGGACGATGAAGGCCTTAGGGTTGTAAAGTCCTTTCGGGGGGGAAGATAATGACGGTACCCCCAGAAGAAGCCCCGGCTAACTCCGTGCCAGCAGCCGCGGTAATACGGAGGGGGCTAGCGTTGTTCGGAATTACTGGGCGTAAAGCGCACGTAGGCGGATCGGAAAGTCAGGGGTGAAATCCCGGGGCTCAACCCCGGAACTGCCTTTGAAACTCCCGGTCTGGAGGTCGAGAGAGGTGGGTGGAATTCCGAGTGTAGAGGTGAAATTCGTAGATATTCGGAGGAACACCAGTGGCGAAGGCGGCCCACTGGCTCGATACTGACGCTGAGGTGCGAAAGCGTGGGGAGCAAACAGGATTAGATACCCCAGTAGTC

>denovo157	03.09.16s_116590
CCTACGGGTGGCTGCAGTCGAGGATCTTCGGCAATGGGCGCAAGCCTGACCGAGCGAGGCCGCGTGGGCGATGAAGGCCTTCGGGTTGTAAAGCCCTGTCGAGGGGGAGAAAAGCCCGCGAGGGTGTGATCTATCCCTGGAGGAAGCACGGGCTAAGTTCGTGCCAGCAGCCGCGGTAAGACGAACCGTGCGAACGTTGTTCGGAATCACTGGGCTTAAAGGGCGCGTAGGCGGGCTATCAAGTCCGGGGTGAAATCCTCCAGCTCAACTGGAGAACGGCCTCGGATACTGATGGTCTCGAGGAGGATAGGGGCACACGGAACTGTGGGTGGAGCGGTGAAATGCGTTGATATCCATAGGAACTCCGGTGGCGAAAGCGGTGTGCTGGATCCTTTCTGACGCTGAGGCGCGAAAGCCAGGGGAGCAAACGGGATTAGATA

>denovo158	03.09.16s_116672
CCTACGGGAGGCAGCAGTGGGGAATCTTGCGCAATGGGCGAAAGCCTGACGCAGCAACGCCGCGTGCGGGATGACGGCCTTCGTGGTTGTAAACCGCTTTCAGCAGGGACGAAAATGACGGTACCTGCAGAAGAAGCCCCGGCTAACTACGTGCCAGCAGCCGCGGTAATACGTAGGGGGCAAGCGTTGTCCGGATTCATTGGGCGTAAAGAGCTCGTAGGCGGTTCAGTAAGTCGGGTGTGAAAGCTCCGAGCTCAACTCGGAGATGCCACCCGATACTGCTGTGACTTGAGTCCAGTAGAGGAGCGTGGAATTCCTGGTGTAGCGGTGAAATGCGCAGATATCAGGAGGAACACCCGTAGCGAAGGCGGCGCTCTGGGCTGGTACTGACGCTGAGGAGCGAAAGCGTGGGTAGCAAACAGGATTAGATACCCCAGTAG

>denovo159	03.09.16s_116725
CCTACGGGGGGCAGCAGCAAGGAATTTTCCCCAATGGGCGCAAGCCTGAGGGAGCAACGTCGCGTGGAGGATGACGGCCTTCGGGTTGTAAACTCCTTTTAAGGGGGAAGACACTGACGGTACCCCTTGAATAAGCCCCGGCTAACTCCGTGCCAGCAGCCGCGGTAAGACGGAGGGGGCAAGCGTTGTCCGGAATCACTGGGCGTAAAGCGCGTGTAGGTGGTCCTGTGCGTCGGTGCTGAAAGCTCCGGGCTTAACCCGGTGAGGTGTGCCGATACGACCGGACTTGAGGCAGGGAGAGGGTAGCGGAATTCCGGGTGTAGTGGTGAAATGCGTAGAGATCCGGAGGAACGCCTGAAGCGAAAGCGGCTACCTGGCCCTCGCCTGACACTGAGACGCGAAAGCGTGGGGAGCGAACCGGATTAGATACCCCAGTAGTC

>denovo160	01.10.16s_116752
CCTACGGGAGGCTGCAGTCGAGAATCTTCGGCAATGGGGGAAACCCTGACCGAGCGACGCCGCGTGCGGGATGAAGGCCTTCGGGTTGTAAACCGCTGTCGTAAGGGAACAAATCCATGGGGGTACTCCCCTGTGGTTGAGTGATCTTAGGAGGAAGGACGGGCTAAGTTCGTGCCAGCAGCCGCGGTAAGACGAACCGTCCGAACGTTATTCGGTATCACTGGGCTTAAAGAGTTCGTAGGCGGCCTGACAGGTGAGGTGTGAAATCCCTCGGCTCAACCGAGGAATTGCGCTTCAAACCGTCGGGCTTGAGGGAGATAGAGGTGAGCGGAACAGATGGTGGAGCGGTGAAATGCGTTGATATCATCTGGAACACCGGTGGCGAAAGCGGCTCACTGGATCTTTTCTGACGCTGAGGAACGAAAGCTAGGGTAGCGAAC

>denovo161	01.10.16s_116825
CCTACGGGAGGCTGCAGTCGAGGATCTTCGTCAATGGGCGAAAGCCTGAACGAGCGATGCCGCGTGCGCGATGAAGGCCTTCGGGTTGTAAAGCGCGAAAGTGGGGAGAAAAGCCGCAAGGTTTGATCTATCCACAGTAAGCTCGGGCTAAGTTCGTGCCAGCAGCCGCGGTAAGACGAACCGAGCGAACGTTGTTCGGAATCACTGGGCTTAAAGGGCGCGTAGGCGGGCTGTCAAGTCTGGGGTGAAATCCCACGGCTCAACCGTGGAACTGCCTCAGATACTGACGGCCTCGAGGGAGGTAGGGGCGAGCGGAACTAATGGTGGAGCGGTGAAATGCGTTGATATCATTAGGAACTCCGGTGGCGAAGGCGGCTCGCTGGACCTTTTCTGACGCTGAGGCGCGAAAGCTAGGGGAGCAAACGGGATTAGATACCCCA

>denovo162	01.10.16s_116907
CCTACGGGAGGCAGCAGTTAGGAATCTTCCGCAATGGGCGAAAGCCTGACGGAGCGACACCGCGTGAAGGATGAAGCCCTTTCTGGGTGTAAACTTCTGTTATGAGGGACGAAATTTTTGACGGTACCTCATGAGAAAGCACCGGCTAATTCTGTGCCAGCAGCCGCGGTAAGACAGAAGGTGCAAGCGTTACTCGGAATTACTGGGCGTAAAGCGTCTGTAGGTGTCTTGCCACGTCTGGTCACAAAATGCGGGGCTCAACCCCGCATCCTGACCGGAAACGAGCGAGATCGAGTCATTCAGAGGCATCTGGAATGTCGTGTGTAGGGGTAAAATCCGTAGATACACGATGGAACGCCAAAAGCGAAAGCAGGATGCTGGGAATGCACTGACACTCAGAGACGAAAGCGTGGGGAGCAAAGGGGATTAGATACCCCAGT

>denovo163	01.09.16s_116945
CCTACGGGTGGCAGCAGTGGGGAATTTTCCGCAATGGGCGAAAGCCTGACGGAGCAATACCGCGTGAGGGAGGAAGGCTTTTGGGTTGTAAACCTCTTTTCTCAAGGAAGAAAAAAATGACGGTACTTGAGGAATCAGCATCGGCTAACTCCGTGCCAGCAGCCGCGGTAATACGGAGGATGCAAGCGTTATCCGGAATTATTGGGCGTAAAGCGTCCGCAGGTGGTAATTCAAGTCTGCTGTCAAAGACCGAAGCTTAACTTCGGAAAGGCAGTGGAAACTGAATAACTAGAGTACGGTAGGGGTAGAGGGAATTTCCAGTGTAGCGGTGAAATGCGTAGAGATTGGAAAGAACACCAGTGGCGAAGGCGCTCTACTGGACCTGTACTGACACTGAGGGACGAAAGCTAGGGGAGCGAAAGGGATTAGATACCCCAGTA

>denovo164	01.10.16s_116977
CCTACGGGTGGCTGCAGTCGAGAATCTTCCGCAATGGACGCAAGTCTGACGGAGCGACGCCGCGTGGATGATGAAGTACTTAGGTATGTAAAATCCTTTTGCCAGGGAGAAAGTTTATTGATAGTACCTGGCGAATAAGAGGTTGCTAAACTCGTGCCAGCAGCAGCGGTAATACGAGTGCCTCAAGCGTTATCCGGAATTATTGGGCGTAAAGGTTGTGTAGGTGGTAATGTTAGTCTCTTGTAAAATTCTTCGGCTTAACCGGGGGCTCGCAAGGGAAACGGCATTACTAGAGGATGCGAGGGGTTTGCGGAACTCATGGTGTAGCGGTGAAATGCGTTGATATCATGGGGAACACCAAAAGCGAAGGCAGCAAACTGGAGCACTCCTGACACTGAAACAAGAAAGCGTGGGTCGCGAATGGGATTAGATACCCCAGT

>denovo165	03.09.16s_117015
CCTACGGGGGGCAGCAGTGGGGAATCATAGACAATGGGCGCAAGCCTGATCTTGCCATGCCGCGTGGACGATGAAGGCCTTAGGGTTGTAAAGTCCTTTCACCGGTGAAGATAATGACGGTAGCCGGAGAAGAAGCCCCGGCTAACTCCGTGCCAGCAGCCGCGGTAATACGGAGGGGGCTAGCGTTGTTCGGAATTACTGGGCGTAAAGCGCACGTAGGCGGACTGTTAAGTCGGGGGTGAAATCCCGGGGCTCAACCCCGGAACGGCCTTCGATACTGGCAGTCTGGAGGACGGTAGAGGCTAGTGGAATGGCGAGTGTAGAGGTGAAATTCGTAGATATTCGCCGGAACACCAGTGGCGAAGGCGACTGGCTGGACCGTTTCTGACGCTGAGGTGCGAAAGCGTGGGGAGCAAACAGGATTAGATACCCCAGTAGTC

>denovo166	01.09.16s_117065
CCTACGGGAGGCAGCAGTAGGGAATATTGCGCAATGGAGGAAACTCTGACGCAGCGACGCCGCGTGAGTGACGAAGGCCTTCGGGTTGTAAAGCTCTTTTGCAAGGGAATAAGAAAGTGAATGTACTTTGCGAATAAGGATCGGCTAACTTCGTGCCAGCAGCCGCGGTAAGACGAGGGATCCTAGCGTTGTTCGGAATTATTGGGCGTAAAGCGGGTGCAGGTGGCTCGTTAAGTCAGGTGTGAAATCCCAGGGCTCAACCCTGGAAGTGCATTTGATACTGACGAGCTTGAGTGTGGGAGAGGCTACTAGAATTCTTGGTGTAGTGGTGAAATACGTAGATATCAAGAGGAATACCGGTGGCGAAGGCGGGTAGCTGGCCCAACACTGACACTCAGACCCGAAAGCGTGGGGATCAAACAGGATTAGATACCCCAGTA

>denovo167	01.10.16s_117128
CCTACGGGTGGCAGCAGTGGGGAATATTGCGCAATGGGCGAAAGCCTGACGCAGCGACGCCGCGTGAGGGACGAAGGTCTTCGGATTGTAAACCTCTTTCAGCAGGGACGAAGCGAAAGTGACTGTACCTGCAGAAGAAGCACCGGCTAACTACGTGCCAGCAGCCGCGGTAATACGTAGGGTGCAAGCGTTGTCCGGATTTATTGGGCGTAAAGAGCTCGTAGGCGGTTTGTCGCGTCGGATGTGAAAACCCAATGGCTTAACCTTGGGCCTGCATTCGATACGGGCAAACTAGAGTGTGGTAGGGGAGACTGGAACTCCTGGTGTAGCGGTGGAATGCGCAGATATCAGGAAGAACACCGATGGCGAAGGCAGGTCTCTGGGCCATAACTGACGCTGAGGAGCGAAAGCGTGGGGAGCGAACAGGATTAGATACCCCA

>denovo168	03.09.16s_117175
CCTACGGGAGGCAGCAGTGGGGAATATTGCGCAATGGGCGAAAGCCTGACGCAGCGACGCCGCGTGGGGGATGAAGCATTTCGGTGTGTAAACCCCTGTTGCCCGGGACGAACCAGCCTTTTCGAGGGCTCTGACGGTACCGGGTGAGGAAGCACCGGCTAACTCTGTGCCAGCAGCCGCGGTAATACAGAGGGTGCGAGCGTTGTCCGGAATCACTGGGCGTAAAGGGCGCGTAGGCGGCCGACTAAGTGTGTGGTGAAAGCCCGGGGCTCAACCCCGGGTCTGCCGTGCAAACTGGTTGGCTTGAGCACTGTAGAGGCAGGTGGAATTCCGGGTGTAGCGGTGGAATGCGTAGAGATCCGGAAGAACACCGGTGGCGAAGGCGGCCTGCTGGGCAGTAGCTGACGCTGAGGCGCGACAGCGTGGGGAGCAAACAGGAT

>denovo169	01.11.16s_117218
CCTACGGGAGGCTGCAGTGGGGAATCTTGCGCAATGGGCGAAAGCCTGACGCAGCGACGCCGCGTGAGTGATGAAGGCCCTCGGGTTGTAAAGCTCTGTGGGGAGAGACGAATAAGCCATGGCTAATATCCATGGTGATGACGGTATCTCTTTAGCAAGCACCGGCTAACTCTGTGCCAGCAGCCGCGGTAAGACAGAGGGTGCAAACGTTGTTCGGAATTACTGGGCGTAAAGCGTGTGTAGGCGGCTACATAAGTCGGATGTGAAAGCCCCGGGCTCAACCCGGGAAGTGCACTCGATACTGCGTAGCTTGAGTCTCGGAGAGGTTGGTGGAATTCTCGGTGTAGAGGTGAAATTCGTAGATATCGAGAGGAACACCGGTGGCGAAGGCGGCCAACTGGACGAAGACTGACGCTGAGACACGAAAGCGTGGGGAGCAA

>denovo170	01.10.16s_117224
CCTACGGGGGGCAGCAGTGGGGAATTTTCCGCAATGGGCGAAAGCCTGACGGAGCAACGCCGCGTGAGGGAGGAAGGTCTTTGGATTGTAAACCTCTTTTCTCAAGGAAGAAAAAAATGACGGTACTTGAGGAATAAGCATCGGCTAACTTCGTGCCAGCAGCCGCGGTAATACGAGGGATGCAAGCGTTATCCGGAATTATTGGGCGTAAAGCGTCCGCAGGTGGCAATCCAAGTCTGCCGTTAAAGAGTGGAGCTTAACTTCATAAAGGCGGTGGAAACTGGATAGCTAGAGAGCAGTAGGGGTAGCAGGAATTCCCAGTGTAGCGGTGAAATGCGTAGAGATTGGGAAGAACATCGGTGGCGAAAGCGTGCTACTGGGCTGTATCTGACACTCAGGGACGAAAGCCAGGGGAGCAAAAGGGATTAGATACCCTAGTA

>denovo171	03.09.16s_117287
CCTACGGGTGGCAGCAGTAAGGAATATTGGTCAATGGACGGAAGTCTGAACCAGCCATGCCGCGTGGAGGATGAAGGTCCTCTGGATTGTAAACTTCTTTTATCAGGGGCGAAAAAAGGGAATTCTTTCTCGTCTGACGGTACCTGATGAATAAGCACCGGCTAACTCCGTGCCAGCAGCCGCGGTAATACGGAGGGTGCAAGCGTTATCCGGATTTACTGGGTTTAAAGGGAGCGTAGGCGGAATGTTAAGTCCGTGGTGAAAACCCTCAGCTCAACTGGGGAACTGCCATGGATACTAATGTTCTTGAATGTCGTTGAGGTTTGCGGAATGGGTCATGTAGCGGTGAAATGCATAGATATGACCCGGAACACCGATTGCGAAGGCAGCAGGCTAAACGAAAATTGACGCTGAGGCTCGAAAGCGTGGGGATCAAACAG

>denovo172	03.09.16s_117362
CCTACGGGGGGCAGCAGTGGGGAATCTTGCGCAATGGGCGAAAGCCTGACGCAGCAACGCCGCGTGCGGGAAGAAGGCCTTCGGGTTGTAAACCGCTTTCAGAAGGAACGAAACTGACGGTACTTTCAGAAGAAGGTGCGGCCAACTACGTGCCAGCAGCCGCGGTGACACGTAGGCACCAAGCGTTGTCCGGATTTATTGGGCGTAAAGAGCTCGTAGGCGGTTCGGTAAGTCGGGTGTGAAAACTTTGGGCTCAACCCAAAGCGTGCACTCGATACTGCCGTGACTAGAGTTCGGTAGGGGAGTGGGGAATTCCTAGTGTAGCGGTGAAATGCGCAGATATTAGGAGGAACACCGGTGGCGAAGGCGCCACTCTGGGCCGAAACTGACGCTGAGGAGCGAAAGCGTGGGTAGCAAACAGGATTAGATACCCCAGTAGT

>denovo173	01.11.16s_117398
CCTACGGGGGGCAGCAGTGGGGAATATTGGACAATGGGCGCAAGCCTGATCCAGCAATGCCGCGTGGATGAAGAAGGTCTTCGGATTGTAAAGTCCTTTCGGCGGGGACGATGATGACGGTACCCGCAGAAGAAGCCCCGGCTAACTTCGTGCCAGCAGCCGCGGTAATACGAAGGGGGCTAGCGTTGCTCGGAATTACTGGGCGTAAAGGGCGCGTAGGCGGCGGCATCAGTCAGGCGTGAAAGCCCCGGGCTCAACCTGGGAACTGCGCTTGAGACGGTGTTGCTTGAGGACGGGAGAGGGTGGTGGAATTCCCAGTGTAGAGGTGAAATTCGTAGATATTGGGAAGAACACCGGTGGCGAAGGCGGCCACCTGGCCCGTTACTGACGCTGAGGCGCGAAAGCGTGGGGAGCAAACAGGATTAGATACCCCAGTAGTC

>denovo174	03.09.16s_117424
CCTACGGGGGGCTGCAGTCGAGAATCTTCGGCAATGGGCGCAAGCCTGACCGAGCGACGCCGCGTGGAGGACGAAGGCCTTCGGGTTGTAAACTCCTGTCGAGGGGGAACAAGGTGCCGTGCAGAACGGTGCTTGAGTGATCCCTGGAGGAAGCACGGGCTAAGTTCGTGCCAGCAGCCGCGGTAAGACGAACCGTGCGAACGTTATTCGGAATCACTGGGCTTAAAGCGCGTGCAGGCGGGTCGGCACGTCCGCGCCTGAAATCCCCCGGCTCAACCGGGGAAGTGGGCCGGATACGGCCGTCCTGGAGGGACGTAGGGGGGCCTGGAACTCACGGTGGAGCGGTGAAATGCGTTGAGATCGTGAGGAACGCCCGCGGCGAAAGCGAGGCCCTGGACGTCATCTGACGCTGAGACGCGAAAGCCAGGGGAGCGAACGGG

>denovo175	03.09.16s_117479
CCTACGGGTGGCTGCAGTCGAGAATCTTCGGCAATGGACGAAAGTCTGACCGAGCGACGCCGCGTGCGGGATGAAGGCCTTCGGGTTGTAAACCGCTGTCGTAGGGGAACAAATGTACGGGGGTACTCCCCTGTATTTGAGTGATCCTAGGAGGAAGGAGAGGCTAAGCTCGTGCCAGCAGCCGCGGTAAGACGAGCTCTCCAAACGTTATTCGGTATCACTGGGCTTAAAGAGTTCGTAGGCGGTCTGGTAGGTGAGGTGTGAAATCCCCCGGCTCAACCGGGGAACTGCGCTTCAAACCGCCGGACTTGAGGGAGACAGAGGTGGGCGGAACAGATGGTGGAGCGGTGAAATGCGTTGATATCATCTGGAACACCGGTGGCGAAAGCGGCCCACTGGGTCTTTTCTGACGCTGAGGAACGAAAGCTAGGGTAGCGAAC

>denovo176	03.09.16s_117520
CCTACGGGGGGCAGCAGTAGGGAATTTTCCACAATGGGCGAAAGCCTGATGGAGCAACGCCGCGTGCAGGATGAAGGCCTTCGGGTTGTAAACTGCTTTTCTCTGTGACGATTATGACAGTAGCAGAGGAATAAGGATCGGCTAACTCCGTGCCAGCAGCCGCGGTCATACGGAGGATCCAAGCGTTATCCGGAATTACTGGGCGTAAAGAGTTGCGTAGGCGGTCTTGTAAGCAAGGCATGAAATAGTGTGGCTCAACCATACTGCTATGCTTTGAACTGCAAGACTAGAGGATGAGAGAGGTTATTGGAATTCCCAGTGTAGGAGTGAAATCCGTAGATATTGGGAGGAACACCGATGGCGTAGGCAGATAACTGGCTCATTCCTGACGCTCAGGCACGAAAGCGTGGGGAGCAAACGGGATTAGATACCCCAGTAGT

>denovo177	03.10.16s_117550
CCTACGGGTGGCAGCAGTGGGGAATTTTCCACAATGGGCGAAAGCCTGATGGAGCAATACCGCGTGGGGGATGAAGGACCGTGGTCTGTAAACCTCTTTTCTTAACGAAGAAGTTCTGACGGTAGTTAAGGAATAAGCACCGGCTAACTCCGTGCCAGCAGCCGCGGTAATACGGGGGGTGCGAGCGTTGTCCGGAATGATTGGGCGTAAAGCATCTGTAGGTGGTTCTTAAAGTCGACTGTTAAATCCCAGGGCTCAACTTTGGAAAAGCGGTCGAGTACTTAAGAACTTGAGTATGGTAGGGGTAGAGGGAATTCCTAGTGGAGCGGTGAAATGCACAGAGATTAGGAAGAACACCGAAGGCGAAAGCACTCTACTGGGCCAAAACTGACACTGAGAGATGAAAGTCGGGGGAGCGAAAAGGATTAGATACCCGAGTA

>denovo178	01.11.16s_117598
CCTACGGGAGGCAGCAGCAAGGAATTTTCCCCAATGGGCGCAAGCCTGAGGGAGCAACGCCGCGTGGAGGACGACGGCCTTCGGGTTGTAAACTCCTTTTGGGGGGGACGATGATGACGGTACCCCCCGAAGAAGCCCCGGCTAACTCCGTGCCAGCAGCCGCGGTAAGACGGAGGGGGCAAGCGTTGTCCGGAATCACTGGGCGTAAAGCGCACGTAGGCGGCGCGGTGCGTCGGTGCTGAAAGCTCCCGGCTTAACCGGGAGAGGTGTGCCGATACGACCGGGCTGGAGGCAGGCAGAGGGTGGCGGAATTCCGGGTGTAGTGGTGAAATGCGTAGAGATCCGGAGGAACGCCTGTGGCGCAAGCGGCCACCTGGGCCTGACCTGACGCTGAGGTGCGAAAGCGTGGGGAGCGAACCGGATTAGATACCCCAGTAGTC

>denovo179	01.10.16s_117659
CCTACGGGGGGCTGCAGTCGAGAATCTTCGGCAATGCGCGAAAGCGTGACCGAGCGACGCCGCGTGCGGGATGAAGGCCTTCGGGTTGTAAACCGCTGTCGTAGGGGAGGAAGGCTCCATGAAGAATGGGGTTTGACCTATCCTAGGAGGAAGGACGGGCTAAGTTCGTGCCAGCAGCCGCGGTAAGACGAACCGTCCAAACGTTATTCGGAATTATTGGGCTTAAAGGGTGCGTAGGCTGTGCAGTAAGTTAGGTGTGAAATCCCTCGGCTCAACCGAGGAACTGCGCTTAATACTGCTGTGCTTGAGGGAGACAGGGGTAAGCGGAACAGATGGTGGAGCGGTGAAATGCGTTGATATCATCTGGAACACCGGTGGCGAAAGCGGCTTACTGGGTCTCTTCTGACGCTGAGGCACGAAAGCTAGGGTAGCGAACGGGA

>denovo180	03.09.16s_117687
CCTACGGGGGGCAGCAGTGGGGAATTTTCCACAATGGGCGAAAGCCTGATGGAGCAATACCGCGTGAGGGATGAAGGATCGTGGTCCGTAAACCTCTTTTCTTAACGAAGAAGTATTGACGGTAGTTAAGGAATAAGCACCGGCTAACTCCGTGCCAGCAGCCGCGGTAATACGGAGGGTGCAAGCGTTATCCGGATTTATTGGGTTTAAAGGGTCCGTAGGCGGATCGTTAAGTCAGTGGTGAAATCCTACCGCTCAACGGTAGAACTGCCATTGATACTGGCGATCTTGAGTATGTATGAAGTTGGCGGAATGTGTGGTGTAGCGGTGAAATGCTTAGATATCACACAGAACACCGATTGCGAAGGCAGCTGACTAATACATAACTGACGCTGAGGGACGAAAGTGTGGGGATCAAACAGGATTAGATACCCTGGTAG

>denovo181	01.11.16s_117711
CCTACGGGAGGCTGCAGTCGAGAATCTTGGACAATGCGCGAAAGCGTGATCCAGCGACGCCGCGTGGAGGATGAAGGTCTTCGGATTGTAAACTCCTGTTGTTAGGGAGCAACTGGTAGCGGGCTAATACCCCGTTGCCTTGATAGTACCTGACGAGAAAGCCACGGCTAACTCTGTGCCAGCAGCCGCGGTAATACAGAGGTGGCAAGCGTTGTTCGGATTTACTGGGCGTAAAGGGTGCGTAGGAGGTCGTGTGTGTCGGATGTGAAATCTTGCTGTTCATCGGCAAAACTGCATTCGAAACTACACGGCTAGAGTGCAGGAGAGGAGAGCGGAATTCTCGGTGTAGCGGTGAAATGCGTTGATATCGAGAGGAACGCCGGTGGTGAAGACGGCTCTCTGGACTGTAACTGACTCTGAGGCACGAAAGCTAGGGGAGC

>denovo182	01.10.16s_117742
CCTACGGGGGGCAGCAGTGGGGAATCTTGCTCAATGGGCGAAAGCCTGAAGCAGCAACGCCGCGTGCGGGATGAAGGCCCTCGGGTTGTAAACCGCTTTCAGCAGGAACGAATCTGACGGTACCTGCAGAAGAAGGTCCGGCCAACTACGTGCCAGCAGCCGCGGTAACACGTAGGGACCAAGCGTTGTCCGGATTTATTGGGCGTAAAGAGCTCGTAGGCGGTTCAGTCAGTCGGGTGTGAAAACTTCGGGCTTAACTCGAAGCATGCATCCGATACTGCTGTGACTTGAGTCCGGTAGGGGAGTGGGGAATTCCTGGTGTAGCGGTGAAATGCGCAGATATCAGGAGGAACACCGGTGGCGAAGGCGCCACTCTGGGCCGGTACTGACGCTGAGGAGCGAAAGCGTGGGTAGCAAACAGGATTAGATACCCCAGTAGT

>denovo183	01.09.16s_117767
CCTACGGGTGGCAGCAGTGGGGAATCTTGCACAATGGAGGAAACTCTGATGCAGCGACGCCGCGTGAACGATGAAGCCCTTCGGGGTGTAAAGTTCTTTCGACAGGGACGATAATGACGGTACCTGAAGAAGAAGCTGCGGCTAACTACGTGCCAGCAGCCGCGGTAATACGTAGGCAGCGAGCGTTGTTCGGAATTACTGGGCGTAAAGAGTGCGTAGGTGGTTGGCTAAGTTTGGTGTGAAATCTCCCGGCTTAACTGGGAGGGTGCGCCGAAAACTGGCTGGCTAGAGTGTGGGAGAGGAACGTGGAATTCCTGGTGTAGCGGTGAAATGCGTAGATATCAGGAGGAACACCTGAGGTGTAGACGGCGTTCTGGACCATTACTGACACTGAGGCACGAAAGCGTGGGTAGCAAACAGGATTAGATACCCCAGTAGTC

>denovo184	01.10.16s_117790
CCTACGGGTGGCAGCAGTGGGGAATTTTCCGCAATGGGCGAAAGCCTGACGGAGCAATACCGCGTGAGGGAGGAAGGCTCTTGGGTTGTAAACCTCAAAACTTAGGGAAGAAGAAAGTGACGGTACCTAATATAAGCATCGGCTAACTCCGTGCCAGCAGCCGCGGTAATACGGAGGATGCAAGCGTTATCCGGAATTATTGGGCGTAAAGCGTCCGCAGGTGGTTGGGTAAGTCCGCTGTTAAAGCCAATAGCTTAACTATTGATCAGCAGTGGAAACTACCAGACTGGAGAGCAGTAGGGGTCACGGGAATTCCCAGTGTAGCGGTGAAATGCGTAGATATTGGGAAGAACACCAACGGCGAAGGCACGTGACTGGGCTGTTTCTGACACTCATGGACGAAAGCCAGGGGAGCGAAAGGGATTAGATACCCCAGTAGT

>denovo185	03.09.16s_117889
CCTACGGGAGGCTGCAGTGAGGAATATTGGGCAATGGGCGGAAGCCTGACCCAGCAACGCCGCGTGGAGGAAGACGGCCTTCGGGTTGTAAACTCCTTTTACGGGGGAAGAGGAAGGACGGTACCCCGAGAATAAGTCACGGCTAACTACGTGCCAGCAGCCGCGGTAATACGTAGGTGACAAGCGTTATCCGGAATTACTGGGCGTAAAGCGCACGCAGGCGGCGCATTAAGTCTGACGTGAAATCTCCCGGCTTAACTGGGAGGGGTCGTTGGAGACTGATGTGCTTGAGGCGGTGAGAGGGGTGTAGAATTCCCGGTGTAGTGGTGGAATGCGTAGATATCGGGAGGAATACCAGTGGCGAAAGCGGCACCCTGGCACTAGCCTGACGCTCATGTGCGAAGGCGTGGGGAGCGAACGGGATTAGATACCCTGGTAGT

>denovo186	01.10.16s_117985
CCTACGGGAGGCAGCAGTGGGGAATCTTGCGCAATGCGCGAAAGCGTGACGCAGCAACACCGCGTGAGGGAAGACGGCCTTAGGGTTGTAAACCTCTTTCAGATGGGACGAAGGTTCGACGGTGAATAGCCGATCGGATTGACGGTACCGTCAGAAGAAGCTCCGGCTAACTACGTGCCAGCAGCCGCGGTAATACGTAGGGAGCGAGCGTTGTCCGGAATCATTGGGCGTAAAGAGCGCGTAGGTGGATCAGTTAGTCTGCTGTGAAAGTCAAAGGCTCAACCTTTGAAAGCCGGTGGATACTGTTGATCTAGAGTACGGAAGAGGCGAGTGGAATTCCTGGTGTAGCGGTGGAATGCGCAGATATCAGGAGGAACACCAATAGCGAAGGCAGCTCGCTGGGACGTTACTGACACTGAGGCGCGAAAGCGTGGGGAGCA

>denovo187	03.10.16s_118028
CCTACGGGTGGCTGCAGTCGAGAATCTTCCGCAATGGGCGAAAGCCTGACGGAGCGACGCCGCGTGGTGGATGAAGTCCCTCGGGACGTAAACACCTTTTATGAGGGAGGAATTTTTGACGTTACCTCATGAATAAGGGGCTCCTAACTCTGTGCCAGCAGGAGCGGTAATACAGAGGCCCCAAGCATTATCCGGATTTACTGGGCGTAAAGGGTGCGTAGGCGGTTATATTAGTCAGGTGTTAAATCCTGGGGCTCAACCCCAGAATCGCATTTGAAACGGTATAACTAGAAGAAGTCAGAGGCAAGCAGAACTCATGGTGTAGGGGTGAAATCCGTTGATATCATGGGGAATACCAAATGCGAAGGCAGCTTGCTGGGACTTTCTTGACGCTGAGGCACGAAAGCGTGGGTAGCGAATCGGATTAGATACCCCAGTAG

>denovo188	01.11.16s_118084
CCTACGGGGGGCAGCAGTGGGGAATTTTCCGCAATGGGCGAAAGCCTGACGGAGCAAGACCGCGTGAGGGAGGAAGGCCTACTGGTTGTAAACCTCTTTTGATAGGGAAGAACACAATGACGGTACCTATCGAATCAGCATCGGCTAACTCCGTGCCAGCAGCCGCGGTAATACGGAGGATGCAAGCGTTATCCGGATTTATTGGGCGTAAAGCGTCCGTAGGTGGTTGGCCAAGTCAGTTGTTAAAGCGTGGAGCTTAACTCCATAAAGGCAAATGAAACTGGTCGGCTAGAGTGCGACAGGGGCAAGGGGAATTCCCAGTGTAGCGGTGAAATGCGTAGATATTGGGAAGAACATCGGTGGCGAAAGCGCCTTGCTGGGTCTGCACTGACACTGAGGGACGAAAGCTAGGGGAGCGAAAGGGATTAGATACCCCAGTA

>denovo189	03.11.16s_118131
CCTACGGGGGGCAGCAGTGGGGAATATTGGACAATGGGCGAAAGCCTGATCCAGCGATTCTGCGTGAAGGATGAAGCCTTGTGGGGTGTAAACTTCTTTTCTGGGAGAAGACGAATGACGGTATCTCAGGAATAAGAGACGGCTAACTACGTGCCAGCAGCCGCGGTAATACGTAGGTCTCGAGCGTTATCCGGAATTACTGGGCGTAAAGCGTCTGTAGCCGGATGTATAAGTCTGTCTTTAAATACTCTGATTCAATCGGAGAAAAGGGATAGATACTGTATATCTAGAGGATTTTAGGGGTTAGTGGAATTTCCGGTGGAGCGGTGAAATGCGTTGATATCGGAAGGAATGCCGAAAGCGAAAGCAGCTAACTATAAAATATCTGACGGTCAGAGACGACAGCTTGGGGAGCGAACGGGATTAGATACCCCAGTAGT

>denovo190	01.09.16s_118142
CCTACGGGTGGCTGCAGTCGAGAATCTTCCGCAATGGGCGAAAGCCTGACGGAGCGACGCCGCGTGGAGGACGAAGGCCTTCGGGTTGTAAACTCCTGTCACGAGTTAAGAAGGGGCTGCGACGAACAGTCGTAGACTTTGACGTAAGCTCGAGAGGAAGCACTGGCTAACTCTGTGCCAGCAGCCGCGGTAATACAGAGAGTGCAAACGTTGTTCGGAATTACTGGGCTTAAAGAGCACGTAGGCTGCATCGTAAGTGTCTGGTGAAATCCCACGGCTTACCCGTGGAACTGCCGGGCATACTGCGATGCTAGAGTGTGGTAGGGGAGAGCGGAACTCCAGGTGGAGCGGTGAAATGCGTAGATATCTGGAGGAACACCGGTGGCGAAGGCGGCTCTCTGGTCCACAACTGACGCTGAGGTGCGAAAGCTAGGGGAGCA

>denovo191	01.11.16s_118180
CCTACGGGGGGCAGCAGTGGGGAATATTGGACAATGGGCGAAAGCCTGATCCAGCCATGCCGCGTGAGTGATGAAGGCCCTAGGGTTGTAAAGCTCTTTTACCTGGGAAGATAATGACTGTACCAGGAGAATAAGCCCCGGCTAACTTCGTGCCAGCAGCCGCGGTAATACGAAGGGGGCTAGCGTTGTTCGGAATCACTGGGCGTAAAGCGCACGTAGGCGGATCTTTAAGTCAGGGGTGAAATCCCGAGGCTCAACCTCGGAACTGCCTTTGATACTGGAGATCTTGAGTCCGGAAGAGGTGAGTGGAACTGCGAGTGTAGAGGTGAAATTCGTAGATATTCGCAAGAACACCAGTGGCGAAGGCGGCTCACTGGTCCGGTACTGACGCTGAGGTGCGAAAGCGTGGGGAGCAAACAGGATTAGATACCCCAGTAGTC

>denovo192	03.11.16s_118182
CCTACGGGAGGCAGCAGTGGGGAATATTGGACAATGGGCGCAAGCCTGATCCAGCCATGCCGCGTGAGTGATGAAGGCCTTAGGGTTGTAAAGCTCTTTCAGTGGGGAAGATAATGACGGTACCCACAGAAGAAGCCCCGGCTAACTTCGTGCCAGCAGCCGCGGTAATACGAAGGGGGCTAGCGTTGTTCGGATTTACTGGGCGTAAAGCGCACGTAGGCGGTTTGTTAAGTCAGGGGTGAAATCCCGGAGCTCAACTCCGGAACTGCCTTTGATACTGGCAAGCTAGAGTCCGGAAGAGGTAAGTGGAACTCCTAGTGTAGAGGTGGAATTCGTAGATATTAGGAAGAACACCAGTGGCGAAGGCGGCTTACTGGTCCGGAACTGACGCTGAGGTGCGAAAGCGTGGGGAGCAAACAGGATTAGATACCCCAGTAGTC

>denovo193	01.10.16s_118220
CCTACGGGGGGCAGCAGTAAGGAATATTGGTCAATGGGCGGAAGCCTGAACCAGCCACGCCGCGTGCAGGAAGAAGGCCCTATGGGTTGTAAACTGCTTTTATACGGGAAGAACCGCCCTCCTGCGGGGGGGTATGACGGTACCGTAGGAATAAGCATCGGCTAACTCCGTGCCAGCAGCCGCGGTAATACGGAGGATGCAAGCGTTATCCGGATTCATTGGGTTTAAAGGGTGCGTAGGTGGGTCTGTAAGTCAGGGGTGAAATCCGGCAGCTCAACTGTCGAACTGCCTCTGATACTGCAGGTCTTGAGTTAAGTTGAAGCAGGCGGAATATGACATGTAGCGGTGAAATGCATAGATATGTCATAGAACACCGATAGCGAAGGCAGCCTGCTAAACTTACACTGACACTGATGCACGAAAGCGTGGGTAGCGAACAG

>denovo194	01.09.16s_118276
CCTACGGGGGGCAGCAGTGGGGAATCTTGCGCAATGGGCGAAAGCCTGACGCAGCAACGCCGCGTGGGGGATGAAGGCTCTCGGGTTGTAAACCCCTTTCAGGAGGGACGAAAATGACGGTACCTCCAGAAGAAGCCCCGGCCAACTACGTGCCAGCAGCCGCGGTAACACGTAGGGGGCGAGCGTTGTCCGGATTTATTGGGCGTAAAGAGCTCGTAGGCGGTTTGGCAAGTCGGGTGTGAAAACTTGAGGCTCAACCTCAAGACGCCACTCGATACTGCCATGACTGGAGTCCGGTAGAGGAGTGTGGAATTCCTGGTGTAGCGGTGAAATGCGCAGATATCAGGAGGAACACCAACGGCGAAGGCAGCACTCTGGGCCGGTACTGACGCTGAGGAGCGAAAGCGTGGGGAGCAAACAGGATTAGATACCCCAGTAGT

>denovo195	03.10.16s_118315
CCTACGGGAGGCAGCAGTGGGGAATTTTGGACAATGGACGCAAGTCTGATCCAGCCATGCCGCGTGCGGGAAGAAGGCCTTCGGGTTGTAAACCGCTTTTGTCAGGGAAGAAATCTTCTGAATTAATACTTCGGGAGGATGACGGTACCTGAAGAATAAGCACCGGCTAACTACGTGCCAGCAGCCGCGGTAATACGTAGGGTGCAAGCGTTAATCGGAATTACTGGGCGTAAAGCGTGCGCAGGCGGTTATGCAAGACAGGTGTGAAATCCCCGAGCTCAACTTGGGAACTGCACTTGTGACTGCATAGCTAGAGTACGGTAGAGGGGAGTGGAATTCCGCGTGTAGCAGTGAAATGCGTAGATATGCGGAGGAACACCGATGGCGAAGGCAGCTCCCTGGACCTGTACTGACGCTCATGCACGAAAGCGTGGGGAGCA

>denovo196	03.11.16s_118341
CCTACGGGGGGCAGCAGTGAGGAATCTTCCACAATGGGCGAAAGCCTGATGGAGCGACACCGCGTGAAGGATGAAGCCTTTGTTGGTGTAAACTTCTTTTCTCTCCGAAGATAATGACGGTAGGAGAGGAATAAGGGGCGGCAAACTTCGTGCCAGCAGCCGCGGTAATACGAAGGCCCCAAGCGTTATCCGGAATTACTGGGCGTAAAGCGTCTGTAGGTGGCTTTGTAAGTCTCAAGTGAAAGGTCAGGGCTCAACCCTGTACTTGCTTGGGAAACTACAAAACTAGAGTGCGGGAGAGGCAAGCAGAACGGTGTGAGTAGGGGTGCAATCCGTTGACACACACCAGAATACCAAAAGCGAAGGCAGCTTGCTGGAACGCCACTGACACTGAGAGACGAAAGCGTGGGGAGCGAAAGGGATTAGATACCCGAGTAGTC

>denovo197	01.11.16s_118370
CCTACGGGGGGCAGCAGTTAGGAATCTTGCGCAATGGGGGAAACCCTGACGCAGCGACGCCGCGTGGGTGATGAAGGCCTTCGGGTTGTAAAGCCCTTTTGTCGGGGACGAATAAATTGACGGTACTCGACGAATAAGCACCGGCTAACTCTGTGCCAGCAGCCGCGGTAATACAGAGGGTGCAAGCGTTATTCGGATTCACTGGGCGTAAAGTGCGCGTAGGCTGTTTGGTAAGTCGGGTGTGAAATCCCAGAGCTCAACTCTGGAACTGCACTCGATACTGCCGGACTAGAGTACAGGAGAGGAGAACGGAATTCCCGAAGTAGAGGTGAAATTCGCAGATATCGGGAGGAACAACAGTGGCGAAGGCGGTTCTCTGGACTGTTACTGACGCTGAGGCGCGAAAGCGTGGGGAGCAAACAGGATTAGATACCCCTGTA

>denovo198	03.09.16s_118420
CCTACGGGTGGCTGCAGTCGAGAATCTTCGGCAATGGGCGCAAGCCTGACCGAGCGACGCCGCGTGGGGGATGAAGGCCTTCGGGTTGTAAACCCCTGTCGGGGGGGAGCAAGCCGGCGCGAAGAGCGTCGGCGGAGCGGTCCCCGGAGGAAGCACGGGCTAAGTTCGTGCCAGCAGCCGCGGTAAGACGAACCGTGCGAACGTTATTCGGAATCACTGGGCCTAAAGCGCGTGCAGGCGGCCCGGCGCGTCTCCTGCTGAAATCCCCCGGCTCAACCGGGGAAGCGGCGGGGAAACGGCCGGGCTCGAGGGGGGTAGGGGGATCGGGAACTTCCGGTGGAGCGGTGAAATGCGTTGAGATCGGAAGGAACGCCCGCGGCGAAAGCGCGGTCCTGGGCCCTTTCCTGACGCTGAGACGCGAAAGCCAGGGGAGCGAACGG

>denovo199	01.09.16s_118494
CCTACGGGAGGCAGCAGTGGGGAATCTTGCGCAATGGGCGAAAGCCTGACGCAGCGACGCCGCGTGAGTGATGAAGGCCTTCGGGTTGTAAAGCTCTGTGGGGAGAGACGAATAAGTGCAAGCTAATACCTTGCATGATGACGGTATCTCCTTAGCAAGCACCGGCTAACTCTGTGCCAGCAGCCGCGGTAAGACAGAGGGTGCAAACGTTGTTCGGAATTACTGGGCGTAAAGCGAGTGTAGGCGGTCTGCTAAGTCAGGTGTGAAAGCCCCGGGCTCAACCCGGGAAGTGCACTTGAAACTGGCAGGCTAGAGTATCGGAGAGGTTGGTGGAATTCTCGGTGTAGAGGTGAAATTCGTAGATATCGAGAGGAACACCGGTGGCGAAGGCGGCCAACTGGACGAATACTGACGCTGAGACTCGAAAGCGTGGGGAGCAA

>denovo200	01.10.16s_118546
CCTACGGGGGGCAGCAGTGGGGAATTTTGGACAATGGGCGCAAGCCTGATCCAGCCATGCCGCGTGCGGGAAGAAGGCCTTCGGGTTGTAAACCGCTTTTGTCAGGGAAGAAATCTTCTGGGCTAATACCTCGGGAGGATGACGGTACCTGAAGAATAAGCACCGGCTAACTACGTGCCAGCAGCCGCGGTAATACGTAGGGTGCAAGCGTTAATCGGAATTACTGGGCGTAAAGCGTGCGCAGGCGGTTCTGCAAGACAGATGTGAAATCCCCGGGCTTAACCTGGGAACTGCATTTGTGACTGCAGAGCTGGAGTGCGGCAGAGGGGGATGGAATTCCGCGTGTAGCAGTGAAATGCGTAGATATGCGGAGGAACACCGATGGCGAAGGCAATCCCCTGGGCCTGCACTGACGCTCATGCACGAAAGCGTGGGGAGCA

>denovo201	01.09.16s_118629
CCTACGGGTGGCAGCAGTAGGGAATATTGCACAATGGAGGAAACTCTGATGCAGCGACGCCGCGTGAGTGATGAAGGACTTCGGTTTGTAAAGCTCTGTTGTCAGGGAATAAAAAAATGAATGTACCTGACGAGAAAGGGACGGCTAACTTCGTGCCAGCAGCCGCGGTAATACGAAGGTCCCAAGCGTTGTTCGGAATCATTGGGCGTAAAGCGAGTGCGGGTGGTTCTTTAAGTCGGGAGTGAAAGCCCTGGGCTCAACCCAGGAAGTGCTTTCGATACTGAAGAACTTGAATGTGGTAGAGGATGCTAGAATACCTAGTGTAGTGGTGAAATACGTAGATATTAGGTGGAACTCCGGTGGCGAAGGCGGGCATCTGGGCCAACATTGACACTTAGACTCGAAAGCGTGGGGATCAAACAGGATTAGATACCCCAGTA

>denovo202	03.09.16s_118654
CCTACGGGGGGCAGCAGTAGGGAATCTTGCGCAATGGGCGAAAGCCTGACGCAGCCATGCCGCGTGAATGATGAAGGTCTTAGGATTGTAAAATTCTTTCACCGGGGACGATAATGACGGTACCCGGAGAAGAAGCTCCGGCTAACTTCGTGCCAGCAGCCGCGGTAATACGAAGGGGGCTAGCGTTGCTCGGAATTACTGGGCGTAAAGGGCGCGTAGGCGGACAGTTTAGTCAGAGGTGAAAGCCCAGGGCTCAACCTTGGAATAGCCTTTGATACTGACTGTCTTGAGTACGGGAGAGGTGTGTGGAACTCCGAGTGTAGAGGTGAAATTCGTAGATATTCGGAAGAACACCAGTGGCGAAGGCGACACACTGGCCCGTTACTGACGCTGAGGCGCGAAAGCGTGGGGAGCAAACAGGATTAGATACCCCTGTAGTC

>denovo203	01.11.16s_118681
CCTACGGGGGGCAGCAGTGGGGAATATTGGACAATGGGCGAAAGCCTGATCCAGCAATGCCGCGTGGATGAAGAAGGTCTTCGGATTGTAAAGTCCTTTCGGCGGGGACGATGATGACGGTACCCGCAGAAGAAGCCCCGGCTAACTTCGTGCCAGCAGCCGCGGTAATACGAAGGGGGCTAGCGTTGCTCGGAATTACTGGGCGTAAAGGGCGCGTAGGCGGCCCTGTCAGTCAGGCGTGAAATTCCTGGGCTCAACCTGGGGACTGCGCTTGATACGGCGGGGCTGGAGGCCGAGAGAGGGTGGTGGAATTCCCAGTGTAGAGGTGAAATTCGTAGATATTGGGAAGAACACCGGTGGCGAAGGCGGCCACCTGGCTCGGTTCTGACGCTGAGGCGCGACAGCGTGGGGAGCAAACAGGATTAGATACCCCTGTAGTC

>denovo204	01.11.16s_118726
CCTACGGGAGGCAGCAGTAGGGAATTTTGCACAATGGGCGCAAGCCTGATGCAGCAACGCCGCGTGAGTGAAGAAGGCTCTTGGGTTGTAAAGCTCTTTCGATTGGGAAGAAGGGTTCACTTGCAAATAGTCTGTGGATCTGACGGTACCAGAAGAAGAAGCACCTGCTAACTTCGTGCCAGCAGCAGCGGTAATACGAAGGGTGCAAGCGTTGTTCGGAATTACTGGGCGTAAAGCGCGCGTAGGCGGGCTGGAAAGTCGATTGTGAAATACCTGGGCTTAACCTGGGAACTGCAGTCGAAACTCCCGGTCTTGAGTGCCTGAGAGGATGGCGGAATTCCCGGTGTAGTAGTGAAATACGTAGATATCGGGAAGAACACCTGAGGCGAAGGCGGCTATCTGGCGGTGCACTGACGCTGAGGCGCGAAAGCGTGGGGAGC

>denovo205	03.09.16s_118771
CCTACGGGGGGCAGCAGTAGGGAATCTTGCGCAATGGGCGAAAGCCTGACGCAGCAACGCCGCGTGGGGGACGAAGGCCCTCGGGTCGTAAACCCCTTTCAGCAGGGACGAAGATGACGGTACCTGCAGAAGAAGCCCCGGCCAACTACGTGCCAGCAGCCGCGGTAACACGTAGGGGGCGAGCGTTGTCCGGATTTATTGGGCGTAAAGAGCTCGTAGGCGGTTCGGTAAGTCAGATGTGAAAGTCCAGGGCTCAACCCTGGGAAGCCATCTGATACTGCCGTGACTTGAGTCCGGTAGGGGAGCGTGGAATTCCTGGTGTAGCGGTGAAATGCGCAGATATCAGGAGGAACACCAGCGGCGAAGGCGGCGCTCTGGGCCGGTACTGACGCTGAGGAGCGAAAGCGTGGGGAGCGAACAGGATTAGATACCCCAGTAGT

>denovo206	03.09.16s_118810
CCTACGGGTGGCAGCAGTGGGGAATTTTGCGCAATGGGCGAAAGCCTGACGCAGCAACGCCGCGTGGGGGATGAAGGCCTTCGGGTTGTAAACCCCTTTCAGCAGGAACGAAAATGACGGTACCTGCAGAAGAAGGTCCGGCCAACTACGTGCCAGCAGCCGCGGTAACACGTAGGGACCGAGCGTTGTCCGGATTCATTGGGCGTAAAGAGCTCGTAGGCGGTTGGGTAAGTCGGGTGTGAAACCCTCGGGCTTAACCCGGGGACGCCACCCGATACTGCTCTGACTTGAGTCCGGTAGGGGAGTGTGGAATTCCTGGTGTAGCGGTGAAATGCGCAGATATCAGGAGGAACACCGATGGCGAAGGCAGCACTCTGGGCCGGTACTGACGCTGAGGAGCGAAAGCGTGGGGAGCGAACAGGATTAGATACCCCAGTAGT

>denovo207	03.09.16s_118858
CCTACGGGAGGCAGCAGTGGGGAATTTTGCACAATGGGAGAAATCCTGATGCAGCAACGCCGCGTGAGTGAAGAAGGCCTTTGGGTTGTAAAGCTCTTTCAGCCGGGAAAAAGGGTGGTCGTGCTAATACCACGATTATTTGATGGTACCGGAAGAAGAAGCACCTGCTAACTACGTGCCAGCAGCAGCGGTAATACGTAGGGTGCAAGCGTTGTTCGGAATTATTGGGCGTAAAGGGCGCGTAGGCGGGCTTTCAAGTCGTCTGTGAAATCCCCGGGCTTAACCCGGGAATGGCAGACGATACTGTTAGTCTTGAATGCTTGAGAGGGTGGCGGAATTCCAGGTGTAGAAGTGAAATTCGTAGATATCTGGAGGAACATCGGCGGCGAAGGCGGCCACCTGGCAAGACATTGACGCTAAAGCGCGAAAGTGCGGGGATC

>denovo208	01.10.16s_118894
CCTACGGGTGGCTGCAGTCGAGGATCTTCGGCAATGGGCGCAAGCCTGACCGAGCGAGGCCGCGTGGGCGATGAAGGCCTTCGGGTTGTAAAGCCCTGTCGAGGGGGAGAAAAGGCAACTTGATCTATCCCTGGAGGAAGCACGGGCTAAGTTCGTGCCAGCAGCCGCGGTAAGACGAACCGTGCGAACGTTATTCGGAATCACTGGGCTTAAAGGGCGCGTAGGCGGGCTGCCAAGTCCGGGGTGAAATCCTCCAGCTCAACTGGAGAACGGCCTCGGATACTGGAAGTCTCGAGGGAGATAGGGGCACGCGGAACCGTGGGTGGAGCGGTGAAATGCGTTGATATCCATGGGAACTCCGGTGGCGAAGGCGGCGTGCTGGATCTCTTCTGACGCTGAGGCGCGAAAGCCAGGGGATCAAACGGGATTAGATACCCCTG

>denovo209	03.11.16s_118920
CCTACGGGAGGCAGCAGTGAGGAATTTTCCGCAATGGGCGAAAGCCTGACGGAGCAATGCCGCGTGGAGGACGAAAGCCTGTGGGTCGTAAACTCCTTTTCTCAGAGAAGAAGATCTGACGGTATCTGAGGAATAAGCATCGGCTAACTCCGTGCCAGCAGCCGCGGTAATACGGAGGATGCAAGCGTTATCCGGAATGATTGGGCGTAAAGCGTCTGTAGGTGGTTTCATAAGTCCACTGTTAAAGATCAGGGCTTAACCCTGGGCAGGCAGTGGAAACTATGAAGCTTGAGTACGGTAGGGGCAGAGGGAATTCCCGGTGTAGCGGTGAAATGCGTAGAGATCGGGAAGAACACCAATGGCGAAAGCACTCTGCTGGGCCGAAACTGACACTGAGAGACGAAAGCTAGGGGAGCAAATGGGATTAGATACCCCAGTAG

>denovo210	01.09.16s_118963
CCTACGGGGGGCAGCAGTAGGGAATTTTCCACAATGGACGAAAGTCTGATGGAGCAACGCCGCGTGCAGGATGAAGGCCTTCGGGTTGTAAACTGCTTTTATCTGTGAAGATTATGACGGTAGCAGATGAATAAGGATCGGCTAACTCCGTGCCAGCAGCCGCGGTCATACGGAGGATCCAAGCGTTATCCGGAATTACTGGGCGTAAAGAGTTGCGTAGGCGGCATAGTAAGCAGAGTGTGAAATCGTGTGGCTCAACCATACATCCATGCTCTGAACTGCTAAGCTAGAGAATGGAAGAGGTCGCTAGAATTCCTGGTGTAGGGGTGAAATCCGTAGATATCAGGAGGAATACCGATGGCGTAGGCAGGCGACTGGTCCATTTCTGACGCTCAGGCACGAAAGCGTGGGGAGCGATCGGGATTAGATACCCCAGTAGT

>denovo211	03.09.16s_119007
CCTACGGGGGGCAGCAGTGGGGAATCTTGCGCAATGGGCGAAAGCCTGACGCAGCGACGCCGCGTGAGTGATGAAGGCCTTCGGGTTGTAAAGCTCTGTGGGGAGAGACGAATAAGTGCAAGCTAATACCTTGCATGATGACGGTATCTCCTTAGCAAGCACCGGCTAACTCTGTGCCAGCAGCCGCGGTAAGACAGAGGGTGCAAACGTTGTTCGGAATTACTGGGCGTAAAGCGTGTGTAGGCGGCCATGTAAGTCGGATGTGAAAGCCCCGGGCTCAACTCGGGAAGTGCACTCGATACTGCGTGGCTTGAGTACTGGAGAGGTTGGTGGAATTCTCGGTGTAGAGGTGAAATTCGTAGATATCGAGAGGAACACCGGTGGCGAAGGCGGCCAACTGGACAGATACTGACGCTGAGACACGAAAGCGTGGGGAGCAA

>denovo212	01.11.16s_119034
CCTACGGGAGGCAGCAGTGGGGAATATTGGACAATGGGCGCAAGCCTGATCCAGCAATGCCGCGTGGATGAAGAAGGTCTTCGGATTGTAAAGTCCTTTCGGCGGGGACGATGATGACGGTACCCGCAGAAGAAGCCCCGGCTAACTTCGTGCCAGCAGCCGCGGTAATACGAAGGGGGCTAGCGTTGCTCGGAATGACTGGGCGTAAAGGGCGCGTAGGCGGTTTGGTCAGTTAGATGTGAAATTCCTGGGCTTAACCTGGGGGCTGCATTTAATACGGCCAGACTTGAGTGTGGAAGAGGGTCGTGGAATTCCCAGTGTAGAGGTGAAATTCGTAGATATTGGGAAGAACACCGGTGGCGAAGGCGGCGACCTGGTCCATTACTGACGCTGAGGCGCGAAAGCGTGGGGAGCAAACAGGATTAGATACCCCAGTAGTC

>denovo213	01.11.16s_119088
CCTACGGGGGGCAGCAGTGGGGAATATTGGACAATGGGCGCAAGCCTGATCCAGCCATGCCGCGTGTGTGAAGAAGGCCTTCGGGTTGTAAAGCACTTTAAGCGGGGAGGAAGGTTCGTCACCTAATACGTGGCGGAATTGACGTTACCCGCAGAATAAGCACCGGCTAACTCTGTGCCAGCAGCCGCGGTAATACAGAGGGTGCAAGCGTTAATCGGAATTACTGGGCGTAAAGCGCGCGTAGGCGGTTGTGTAAGTTGGATGTGAAAGCCCCGGGCTTAACCTGGGAACTGCATTCAAAACTGCACGGCTAGAGTATTGGAGAGGAAGGTAGAATTCCAGGTGTAGCGGTGAAATGCGTAGAGATCTGGAGGAATACCGATGGCGAAGGCAGCCTTCTGGCCAAATACTGACGCTGAGGTGCGAAAGCATGGGGAGCA

>denovo214	03.09.16s_119132
CCTACGGGTGGCAGCAGTGGGGAATATTGGACAATGGGGGAAACCCTGATCCAGCCATGCCGCGTGAGTGATGAAGGCCTTAGGGTTGTAAAGCTCTTTTACCAGGGAAGATGATGACGGTACCTGGAGAATAAGCACCGGCAAACTTCGTGCCAGCAGCCGCGGTAATACGAAGGGTGCTAGCGTTGTTCGGAATCACTGGGCGTAAAGCGCGCGTAGGCGGCTTTTCAAGTCAGAGGTGAAATGCCCAGGCTTAACCTGGGAACTGCCTTTGAAACTGTTGAGCTGGAGTGTCGGAGGGGATAGCGGAATTGCTAATGTAGCGGTGAAATGCGTAGATATTAGCAGGAACACCGGTGGCGAAGGCGGCTATCTGGACGACAACTGACGCTGAGGCGCGAAAGCGCGGGGATCAAACAGGATTAGATACCCCAGTAGTC

>denovo215	03.09.16s_119166
CCTACGGGTGGCAGCAGTGGGGAATTTTCCACAATGGGCGAAAGCCTGATGGAGCAATACCGCGTGAGGGATGAAGGATCGTGGTCCGTAAACCTCTTTTCTTAACGAAGAAGTATTGACGGTAGTTAAGGAATAAGCACCGGCTAACTCCGTGCCAGCAGCCGCGGTAATACGGGGGGTGCAAGCGTTGTCCGGAATGATTGGGCGTAAAGCATCTGTAGGTTGTTCCTAAAGTCGACTGTTAAATCCCAGAGCTCAACTTTGGCAAGGCAGTCGAGTACTTAGGAACTGGAGTATGGTAGGGGTAGAGGGAATTCCTTGTGAAGCGGTGAAATGCACAGAGATAAGGAAGAACACCAGTGGCGAAAGCGCTCTACTAGGCCATGACTGACACTGAGAGATGAAAGTTAGGGGAGCGAAAAGGATTAGATACCCTGGTA

>denovo216	03.09.16s_119191
CCTACGGGGGGCAGCAGTAGGGAATATTGCACAATGGAGGAAACTCTGATGCAGCGACGCCGCGTGAGCGATGAAGGCCTTCGGGTCGTAAAGCTCTGTTGCAGGGGAATAAGACAGTGAATGTACCCTGTGAGGAAGGATCGGCTAACTTCGTGCCAGCAGCCGCGGTAAGACGAGGGATCCAAGCGTTGTTCGGAATCATTGGGCGTAAAGCGGGCGTAGGTGGCTCTAAAAGTTAGATGTGAAATCCCAAGGCTCAACCTTGGACCTGCATTTAATACTGTAGAGCTTGAGTGCGAGAGAGGCTGTTAGAATTCCTGGTGTAGTGGTGAAATACGTAGATATCAGGAGGAATACCGGTGGCGAAGGCGGACAGCTGGCTCGACACTGACACTCATGCCCGAAAGCGTGGGGATCAAACAGGATTAGATACCCCAGTA

>denovo217	01.10.16s_119240
CCTACGGGTGGCTGCAGTCGAGAATTTTTGGCAATGGGGGAAACCCTGACCAAGCGATGCCGCGTGCGGGATGAAGGTCTTCGGATTGTAAACCGCTGTCAGTGGGGAGAAAAGGATAGTGAGTTCTCTCATTATTTTGATCTATCCGCAGAGGAAGTGTGGGCTAAGCTCGTGCCAGCAGCCGCGGTAAGACGAGCCACACAAACGTTATTCGGAATTACTGGGCTTAAAGGGTGCGTAGGCTGCGCGGAAAGTTGGGTGTGAAATACCTCGGCTCAACCGAGGAACTGCGCCCAAAACTACCGTGCTCGAGGAAGATAGAGGTGAGCGGAACTTACGGTGGAGCGGTGAAATGCGTTGATATCGTAAGGAACACCCGTGGCGAAAGCGGCTCACTGGGTCTTTTCTGACGCTGATGCACGAAAGCTAGGGGAGCAAAC

>denovo218	01.11.16s_119284
CCTACGGGTGGCAGCAGTAGGGAATATTGCGCAATGGAGGAAACTCTGACGCAGCGACGCCGCGTGAGCGATGAAGGCCTTCGGGTTGTAAAGCTCTGTCGCAGGGGAATAAGAAAGTGAATGTACTCTGCAAGAAAGGATCGGCTAACTTCGTGCCAGCAGCCGCGGTAAGACGAGGGATCCTAGCGTTGTTCGGAATCATTGGGCGTAAAGCGGGTGTAGGTGGCTTGGTAAGTCAGGTGTGAAAGCCCAGGGCTTAACCCTGGAAGTGCATTTGATACTGCTGAGCTTGAGTGTAGGAGAGGTTACTAGAATTCTTGGTGTAGTGGTGAAATACGTAGATATCAAGAGGAATACCGGAGGCGAAGGCGGGTAACTGGCCTAACACTGACACTCAGACCCGAAAGCGTGGGGATCAAACAGGATTAGATACCCCAGTA

>denovo219	01.10.16s_119300
CCTACGGGGGGCAGCAGTGGGGAATATTGGTCAATGGGCGAAAGCCTGAACCAGCAATGCCGCGTGAGTGATGAAGGCCTTCGGGTTGTAAAGCTCTGTCGGGAGGGACGAAAAAACCGTTTAACAAACGGCATTGACGGTACCTCCAAAGGAAGCACCGGCTAACTCTGTGCCAGCAGCCGCGGTAATACAGAGGGTGCAAGCGTTGTTCGGAATTACTGGGCGTAAAGCGCGTGTAGGCGGTGGCGTAAGTCGGATGTGAAAGCCCTTGGCTTAACCAAGGAAGTGCACCCGATACTGTGTCACTTGAGTGTTGGAGGGGGTGGCGGAATTCCCGGTGTAGAGGTGAAATTCGTAGATATCGGGAGGAACACCTGTGGCGAAGGCGGCCACCTGGACAACTACTGACGCTGAGACGCGAAAGCATGGGTAGCAAACAG

>denovo220	03.11.16s_119302
CCTACGGGTGGCAGCAGTGGGGAATTTTGGACAATGGGCGCAAGCCTGATCCAGCCATGCCGCGTGAGTGAAGAAGGCCTTCGGGTTGTAAAGCTCTTTCGCGAGGGAAGAAAACGGCAAGGTTAATACCTTTGTCGGATGACGGTACCTTGACAAGAAGCACCGGCTAACTACGTGCCAGCAGCCGCGGTAATACGTAGGGTGCGAGCGTTAATCGGAATTACTGGGCGTAAAGCGTGCGCAGGCGGTTTTGTAAGACAGATGTGAAATCCCCGGGCTTAACCTGGGAACTGCGTTTGTGACTGCAAGGCTAGAGTACGGCAGAGGGGGGTGGAATTCCACGTGTAGCAGTGAAATGCGTAGATATGTGGAGGAACACCGATGGCGAAGGCAGCCCCCTGGGCCTGTACTGACGCTCATGCACGAAAGCGTGGGGAGCA

>denovo221	01.09.16s_119343
CCTACGGGAGGCAGCAGTGGGGAATTTTGGACAATGGGCGCAAGCCTGATCCAGCCATGCCGCGTGCGGGATGAAGGCCTTCGGGTTGTAAACCGCTTTTGTCAGGGAAGAAACGCTCTGGGCTAATACCCCGGGGTAATGACGGTACCTGAAGAATAAGCACCGGCTAACTACGTGCCAGCAGCCGCGGTAATACGTAGGGTGCAAGCGTTAATCGGAATTACTGGGCGTAAAGCGTGCGCAGGCGGTCTTGTAAGACAGAGGTGAAATCCCCGGGCTTAACCTGGGAACTGCCTTTGTGACTGCAAGGCTTGAGTGCGGCAGAGGGGGATGGAATTCCGCGTGTAGCAGTGAAATGCGTAGATATGCGGAGGAACACCGATGGCGAAGGCAATCCCCTGGGCCTGCACTGACGCTCATGCACGAAAGCGTGGGGAGCA

>denovo222	01.09.16s_119396
CCTACGGGGGGCAGCAGTGGGGAATTTTCCGCAATGGGCGCAAGCCTGACGGAGCAAGACCGCGTGGGGGAGGAAGGTTTGTGGACTGTAAACCCCTTTTATCAGAGAAGAACACAATGACGGTATCTGATGAATCAGCCTCGGCTAACTCCGTGCCAGCAGCCGCGGTAATACGGAGGAGGCAAGCGTTATCCGGAATTATTGGGCGTAAAGCGTCCGTAGGTGGTGTTGCAAGTCTATTGTCAAAGCGTGAGGCTTAACCTCATACAGGCAGTGGAAACTGCAATGCTAGAGTGCGACAGGGGCAAGGGGAATTCCTAGTGTAGCGGTGAAATGCGTAGAGATTAGGAAGAACACCGGTGGCGAAAGCGCCTTGCTGGGTCTGCACTGACACTGATGGACGAAAGCCAGGGGAGCGAAAGGGATTAGATACCCGAGTA

>denovo223	03.09.16s_119428
CCTACGGGAGGCTGCAGTCGAGAATCTTCCGCAATGGACGAAAGTCTGACGGAGCGACGCCGCGTGGTGGATGAAGTCCCTCGGGACGTAAACACCTTTTATGAGGGAGGAAGTTTATTGACGTTACCTCATGAATAAGGGGCTCCCAACTCTGTGCCAGCAGGAGCGGTAATACAGAGGCCCCAAGCATTATCCGGATTTACTGGGCGTAAAGGGTGCGTAGGCGGTTATATTAGTCAGGTGTTAAATCCCGGGGCCCAACCCCGGAATCGCATTTGAAACGGTATAACTAGAATAAGTCAGAGGCAAGCAGAACTCTCGGTGTAGGGGTGAAATCCGTTGATATCGAGGGGAATACCAAATGCGAAGGCAGCTTGCTGGGACTTTATTGACGCTGAGGCACGAAAGCGTGGGTAGCGAAGCGGATTAGATACCCCTGT

>denovo224	03.10.16s_119470
CCTACGGGAGGCAGCAGTGGGGAATTTTCCACAATGGGCGGAAGCCTGATGGAGCAATACCGCGTGAAGGAAGAAGGTCTGTGGATCGTAAACTTCTTTTCTTAAGGAAGAATAAATGACGGTACTTAAGGAATAAGCACCGGCTAACTCTGTGCCAGCAGCCGCGGTAATACAGAGGGTGCAAGCGTTGTCCGGAATGATTGGGCGTAAAGCATCTGTAGGTGGTTTTTAAAGTCGACTGTTAAAGCCCAGGGCTCAACTTTGGAAAAGCGGTCGAGTACTTAAGAACTTGAGTATGGTAGGGGTAGAGGGAATTCCTAGTGGAGCGGTGAAATGCACAGAGATTAGGAAGAACACCAAAGGCGAAGGCACTCTACTGGGCCATGACTGACACTGAGAGATGAAAGTCGGGGGAGCGAAAAGGATTAGATACCCTTGTA

>denovo225	03.09.16s_119517
CCTACGGGAGGCAGCAGTGGGGAATATTGGACAATGGGGGCAACCCTGATCCAGCCATGCCGCGTGAGTGATGAAGGCCTTAGGGTTGTAAAGCTCTTTCGCCGGTGAAGATAATGACGGTAACCGGAGAAGAAGCCCCGGCTAACTTCGTGCCAGCAGCCGCGGTAATACGAAGGGGGCTAGCGTTGTTCGGAATTACTGGGCGTAAAGCGCACGTAGGCGGATTGTTAAGTCGGGGGTGAAATCCCAGGGCTCAACCCTGGAACTGCCTCCGATACTGGCAATCTTGAGTCCGGGAGAGGTGAGTGGAATTCCGAGTGTAGAGGTGAAATTCGTAGATATTCGGAAGAACACCAGTGGCGAAGGCGGCTCACTGGCCCGGTACTGACGCTGAGGTGCGAAAGCGTGGGGAGCAAACAGGATTAGATACCCCAGTAGTC

>denovo226	01.11.16s_119549
CCTACGGGAGGCAGCAGTGGGGAATTTTCCACAATGGGCGAAAGCCTGATGGAGCAATACCGCGTGAGGGATGAAGGATCGTGGTCCGTAAACCTCTTTTCTTAACGAAGAAGTATTGACGGTAGTTAAGGAATAAGCACCGGCTAACTCCGTGCCAGCAGCCGCGGTAATACGGGGGGTGCAAGCGTTGTCCGGAATGATTGGGCGTAAAGCATCTGTAGGTTGTTTCTAAAGTCAACTGTTAAATCCCAGAGCTCAACTTTGGCAGGGCAGTTGAGTACTTAGGGACTGGAGAGTGGTAGGGGTAGAGGGAATTCCTAGTGGAGCGGTGAAATGCACAGAGATTAGGAAGAACACCGAGGGCGAAAGCACTCTACTGGGCCACAACTGACACTGAGAGATGAAAGTCGGGGGAGCGAAAAGGATTAGATACCCCAGTA

>denovo227	01.10.16s_119574
CCTACGGGAGGCAGCAGTGGGGAATATTGGACAATGGGGGCAACCCTGATCCAGCAATACCGCGTGTGTGAAGAAGGCCTGAGGGTTGTAAAGCACTTTCAGCGAGGAGGAAGGGTATATGGTTAATACCCATATATTTTGACGTTACTCGAAGAAGAAGCACCGGCTAACTCTGTGCCAGCAGCCGCGGTAATACAGAGGGTGCAAGCGTTAATCGGAATTACTGGGCGTAAAGCGTGCGTAGGCGGATGCTTAAGTCAGATGTGAAAGCCCTGGGCTTAACCTAGGAATTGCATCTGATACTGGACATCTAGAGTATGGTAGAGGATAGTGGAATTTCAGGTGTAGCGGTGAAATGCGTAGATATCTGAAGGAACACCAGTGGCGAAGGCGACTGTCTGGGCCAATACTGACGCTGAGGTACGAAAGCATGGGTAGCG

>denovo228	01.09.16s_119614
CCTACGGGAGGCAGCAGTAGGGAATTTTGCACAATGGGCGCAAGCCTGATGCAGCAATACCGCGTGAGTGAAGAAGGCCCTTGGGTTGTAAAGCTCTTTCGGCCAGGAAGAAGGGTCTGCTTGCGAACAGTCTGCAGATCTGACGGTACTGGAAGAAGAAGCACCTGCTAACTACGTGCCAGCAGCAGCGGTAATACGTAGGGTGCAAGCGTTGTTCGGAATTACTGGGCGTAAAGCGCGCGTAGGCGGGTCTGAAAGTCGATTGTGAAATCCCTGGGCTTAACCTGGGAATGGCAGTCGAAACTCTAGATCTTGAATGTCTGAGAGGATGGCGGAATTCCCGGTGTAGTAGTGAAATACGTAGATATCGGGAAGAACACCTGAGGCGAAGGCGGCTATCTGGCGGTACATTGACGCTAAGGCGCGAAAGCGTGGGGAGC

>denovo229	03.09.16s_119641
CCTACGGGAGGCAGCAGTGGGGAATTTTCCGCAATGGGCGAAAGCCTGACGGAGCAACGCCGCGTGAGGGAGGAAGGCCTTAGGGTTGTAAACCTCTTTTCTCAGGGAAGAAGTACTGACGGTACCTGAGGAATAAGCCTCGGCTAACTCCGTGCCAGCAGCCGCGGTAAGACGGAGGAGGCAAGCGTTATCCGGAATTATTGGGCGTAAAGCGTCCGCAGGCGGTTTTTTAAGTCTGTTGTCAAAGCCCACAGCTTAACTGTGGATCGGCAATGGAAACTGAGGAACTTGAGTGTGGTAGGGGTAGAGGGAATTCCCGGTGTAGCGGTGAAATGCGTAGATATCGGGAAGAACACCAGTGGCGAAGGCGCTCTACTGGGCCACAACTGACGCTGAGGGACGAAAGCTAGGGGAGCGAAAGGGATTAGATACCCCGGTAG

>denovo230	03.09.16s_119674
CCTACGGGTGGCAGCAGTGAGGAATTTTCCACAATGGGCGAAAGCCTGATGGAGCAATACCGCGTGGAGGAAGACGGATCGTGGTCTGTAAACTCCTTTTCTCAGAGAAGACAATCGACGGTATCTGAGGAATAAGCACTGGCTAACTCCGTGCCAGCAGCCGCGGTAATACGGGGGGTGCAAGCGTTGTCCGGAATGATTGGGCGTAAAGCGTTCGTAGGTGGTTCTTAAAGTCTACTGTCAAATCCCAGAGCTCAACTTTGGACAGGCAGTAGAGAACTCAAGAGCTAGAGGACGGTAGGGGTAGAGGGAATTCCTAGTTAAGCGGTGAAATGCACAGAGATTAGGAAGAACACCGGTGGCGAAAGCGCTCTACTGGGCCGTTGCTGACACTGAGGGACGATAGCTGTGGGAGCGAAAAGGATTAGATACCCCTGTAG

>denovo231	03.09.16s_119699
CCTACGGGTGGCTGCAGTCGAGAATCTTCCGCAATGGGCGAAAGCCTGACGGAGCGACGCCGCGTGATGGATGAAGTCCCTCTGGGACGTAAACATCTTTTATGAGGGAGAAAGTTATTGATAGTACCTCATGAATAAGGGGTTGCTAAACTCGTGCCAGCAGCAGCGGTAATACGAGTGCCCCAAGCGTTATCCGGAATCACTGGGCGTAAAGGGTGTGTAGGTGGCGGTGTTAGTCTTTCGTTAAATTCTTCGGCTTAACCGGGGGCTTGCGAAAGAAACGGCACTGCTTGAGGGTGCGAGGGGTGTACGGAACTCATGGAGTAGGGGTGAAATCCGTTGATATCATGGGGAACACCAAAAGCGAAGGCAGTACACTGGAGCATTCCTGACACTGAAACACGAAAGCGTAGGTAGCGAATGGGATTAGATACCCCAGT

>denovo232	03.09.16s_119736
CCTACGGGGGGCAGCAGCAAGGAATTTTCCCCAATGGCCGCAAGGCTGAGGGAGCAACGTCGCGTGCAGGACGACGGCCTTCGGGTTGTAAACTGCTTTTGGGGGGGAAGATACTGACGGTACCCCCCGAAGAAGCCCCGGCTAACTCCGTGCCAGCAGCCGCGGTAAGACGGAGGGGGCAAGCGTTGTCCGGAATCACTGGGCGTAAAGCGCGTGTAGGTGGTCTGGTGCGTCGGCGCTGAAACCTACGGGCTCAACCCGTAGACGCGTGCCGATACGACCGGACTGGAGGCAGAGAGAGGGTAGCGGAATTCCGGGTGTAGTGGTGAAATGCGTAGAGATCCGGAGGAACGCCAGAAACGAAGGTGGCTACCTGGCTCTGACCTGACACTGAGACGCGACAGCGTGGGGAGCGAACCGGATTAGATACCCTAGTAGTC

>denovo233	03.10.16s_119773
CCTACGGGGGGCAGCAGTAGGGAATTTTCCACAATGGACGAAAGTCTGATGGAGCAACGTCGCGTGCAGGATGAATGCCCTTGGGTTGTAAACTGCTTTTATATGTGAAGATAATGACGGTAGCATATGAATAAGGATCGGCTAACTCCGTGCCAGCAGCCGCGGTCATACGGAGGATCCAAGCGTTATCCGGAATTACTGGGCGTAAAGAGTTGCGTAGGTGGCATTGTAAGCAGGTAGTGAAAGCGTGTGGCTCAACCATACTCACATTATCTGAACTGCAAAGCTAGAATGTAGAAGAGGTAGCTGGAATTCCTAGTGTAGGAGTGAAATCCGTAGATATTAGGAGGAACACCAATGGCGTAGGCAGGCTACTGGTCTATCATTGACACTAAGGCACGAAAGCGTGGGGAGCGAACGGGATTAGATACCCCGGTAGT

>denovo234	03.10.16s_119811
CCTACGGGGGGCTGCAGTCGAGGATCTTCGGCAATGGGCGCAAGCCTGACCGAGCGACGCCGCGTGCGGGATGAAGGCCTTCGGGTTGTAAACCGCTGTCAGGGGGGATGAAATCATGGTGGGTTCTCCCATCATGTTGACAGAGCCCCAGAGGAAGCGCGGGCTAAGTTCGTGCCAGCAGCCGCGGTAATACGAACTGCGCGAACGTTATTCGGAATCACTGGGCTTACAGGGTGCGTAGGCGGCGAAGAAAGTAGGGTGTGAAATGCCTTGGCTCAACCAAGGCACTGCGCTCTAAACTCCTTTGCTTGAGTGAGTCAGGGGTACGCGGAACTTCCGGTGGAGCGGTGAAATGTGTTGATATCGGAAGGAACACCGGTGGCGAAAGCGGCGTACTGGGGCTTAACTGACGCTGAGGCACGAAAGCCAGGGTAGCGAAC

>denovo235	01.10.16s_119865
CCTACGGGAGGCAGCAGTGAGGAATATTGGTCAATGGACGCAAGTCTGAACCAGCCATGCCGCGTGCAGGAAGACGGTCCTATGGATTGTAAACTGCTTTTGTACGGGAAGAAACCCTCCGACGTGTCGGAGCTTGACGGTACCGTAAGAATAAGCATCGGCTAACTCCGTGCCAGCAGCCGCGGTAATACGGAGGATGCGAGCGTTATCCGGAATCATTGGGTTTAAAGGGTCCGTAGGCGGTTTAATAAGTCAGTGGTGAAATCTGGTCGCTCAACGATCAAACTGCCATTGATACTGTTAGACTTGAATTACTGTGAAGTAACTAGAATATGTAGTGTAGCGGTGAAATGCTTAGATATTACATGGAATACCAATTGCGAAGGCAGGTTACTAACAGTGGATTGACGCTGATGGACGAAAGCGTGGGGAGCGAACAG

>denovo236	03.09.16s_119892
CCTACGGGGGGCAGCAGTAGGGAATATTGCACAATGGAGGAAACTCTGATGCAGCGACGCCGCGTGGGTGATGAAGGACTTCGGTTTGTAAAGCCCTTTTGTTTGGGAATAAAAAAATGAAGGTACCAGACGAATAAGCACCGGCTAACTTCGTGCCAGCAGCCGCGGTAATACGAAGGGTGCAAGCGTTGCTCGGAATCATTGGGCGTAAAGCGAGCGCGGGTGGTCTCATAAGTCAGGAGTGAAAGCCCTGGGCTCAACCCAGGAAGTGCTTTTGATACTGTGAGACTTGAATGTGGGAGAGGGTGCTAGAATACCTAGTGTAGTGGTGAAATACGTAGATATTAGGTGGAACACCGGTGGGGAAGCCGGGTGCCTGGCCCAACATTGACACTTAGGCTCGAAAGCGTGGGGATCAAACAGGATTAGATACCCCTGTA

>denovo237	03.09.16s_119914
CCTACGGGAGGCTGCAGTGGGGAATTTTCCGCAATGGGCGAAAGCCTGACGGAGCAATACCGCGTGAGGGAGGAAGGTCCTTGGATTGTAAACCTCTTTTATCAGGGAAGAAGTTCTGACGGTACCTGATGAATAAGCATCGGCTAACTCCGTGCCAGCAGCCGCGGTAATACGGAGGATGCAAGCGTTATCCGGAATTATTGGGCGTAAAGCGTCCGTAGGTGGTTATGCAAGTCTGCCGTTAAAGAATGGAGCTTAACTCCATAAGAGCGGTGGAAACTGCAAGACTAGAGTACAGTAGGGGTAGCAGGAATTCCCAGTGTAGCGGTGAAATGCGTAGATATTGGGAAGAACATCGGTGGCGAAAGCGTGCTACTGGGCTGAAACTGACACTGAGGGACGAAAGCTAGGGTAGCGAAAGGGATTAGATACCCGGGTAG

>denovo238	03.10.16s_119966
CCTACGGGAGGCTGCAGTCGAGAATCTTCGGCAATGGGCGAAAGCCTGACCGAGCGACGCCGCGTGCGGGATGAAGGCCTTCGGGTTGTAAACCGCTGTCAGTTGGGAGGAAATGTTAGGGGGTTCTCCCCTTAATTTGACCGATCTTCAGAGGAAGGACGGGCTAAGTTCGTGCCAGCAGCCGCGGTAAGACGAACCGTCCAAACGTTATTCGGTATCACTGGGCTTAAAGCGTGCGTAGGCGGCCTGGTAGGTGAGGTGTGAAAGCCCACGGCTCAACCGTGGAATTGCGCTTCAAACCACCAGGCTTGAGGATGGCAGGGGTGATGGGAACTGATGGTGGAGCGGTGAAATGCGTTGATATCATCAGGAACACCGGTGGCGAAGGCGCATCACTGGGCCATTTCTGACGCTGAGGCACGAAAGCTAGGGTAGCGAAC

>denovo239	03.10.16s_119990
CCTACGGGGGGCTGCAGTAACGAATCTTCCGCAATGCACGAAAGTGTGACGGAGCGACGCCGCGTGTGGGACGAAGCCCTTCGGGGTGTAAACCACTGTCAGGGGAAAGAAAGTACTGATCTACCCCAGAGGAAGGCACGGCTAACTCTGTGCCAGCAGCCGCGGTAAGACAGAGGTGCCGAGCGTTAGGCGGAATCACTGGGCTTAAAGCGTGTGTAGGCGGACCTGTAAGTACCTTGTGAAATCCCACGGCTCAACCGTGGAACTGCTTGGTATACTGCGGGTCTTGAGCCAGCTAGGGGCGACCGGAACAGACGGTGGAGCGGTGAAATGCGTAGATATCGTCTGGAACGCCAACGGAGAAATCAGGTCGCTGGGGCTGTGCTGACGCTGAGACACGAAAGCCAGGGGAGCAAACGGGATTAGATACCCCAGTAGTC

>denovo240	01.11.16s_120036
CCTACGGGTGGCAGCAGTGGGGAATCTTAGACAATGGGGGAAACCCTGATCTAGCCATGCCGCGTGAGCGATGAAGGCCTTAGGGTTGTAAAGCTCTTTCAGTGGGGAAGATAATGACGGTACCCACAGAAGAAGCCCCGGCTAACTCCGTGCCAGCAGCCGCGGTAATACGGAGGGGGCTAGCGTTGTTCGGAATTACTGGGCGTAAAGCGCACGTAGGCGGACGAGAAAGTCAGAGGTGAAATCCCAGGGCTCAACCCTGGAACTGCCTTTGAAACTCCTTGTCTTGAGGTCGAGAGAGGTGAGTGGAATTCCGAGTGTAGAGGTGAAATTCGTAGATATTCGGAGGAACACCAGTGGCGAAGGCGGCTCACTGGCTCGATACTGACGCTGAGGTGCGAAAGCGTGGGGAGCAAACAGGATTAGATACCCCAGTAGTC

>denovo241	03.09.16s_120044
CCTACGGGAGGCAGCAGTGGGGAATCTTGCGCAATGGACGAAAGTCTGACGCAGCCACGCCGCGTGAGTGAAGAAGGCCTTCGGGTTGTAAAGCTCTGTCGGAGGGGACAAAAACCATTCGGGTTAATAGCCCGAGTGCTTGATGGTACCCTTAAAGGAAGCACCGGCTAACTTCGTGCCAGCAGCCGCGGTAATACGAAGGGTGCAAGCGTTGCTCGGAATTATTGGGCGTAAAGGGTAGGTAGGTGGTTATACAAGTCTGGGGTGAAATCCCTGAGCTCAACTCAGGACGTGCCTTGGAAACTGTATAACTAGAGTGCTGGAGAGGTTCGCAGAATTCCCGGTGTAGCGGTGAAATGCGTAGAGATCGGGAGGAATACCAGAGGCGAAGGCGGCGAACTGGACAGTAACTGACACTCAACTACGAAAGCGTGGGTAGC

>denovo242	03.09.16s_120078
CCTACGGGGGGCAGCAGTGGGGAATTTTGGACAATGGGCGAAAGCCTGATCCAGCCATGCCGCGTGCGGGAAGAAGGCCTTCGGGTTGTAAACCGCTTTTGTCAGGAACGAAACGCTCTGGGCTAATACCTCGGGGTAATGACGGTACCTGAAGAATAAGCACCGGCTAACTACGTGCCAGCAGCCGCGGTAATACGTAGGGTGCAAGCGTTAATCGGAATTACTGGGCGTAAAGCGTGCGCAGGCGGTCATATAAGACAGGTGTGAAATCCCCGGGCTTAACCTGGGAACTGCACTTGTGACTGTATGGCTGGAGTACGGCAGAGGGGGATGGAATTCCGCGTGTAGCAGTGAAATGCGTAGATATGCGGAGGAACACCGATGGCGAAGGCAGTCCCCTGGGCCTGTACTGACGCTCATGCACGAAAGCGTGGGGAGCA

>denovo243	01.10.16s_120105
CCTACGGGGGGCAGCAGTAAGGAATATTGGTCAATGGGCGCAAGCCTGAACCAGCCACGCCGCGTGAAGGAAGACGGCCCTATGGGTTGTAAACTTCTTTTCTACGGGAATAAACCTCAGGACGTGTCCTGAGCTGAAGGTATCGTAGGAATAAGGATCGGCTAACTCCGTGCCAGCAGCCGCGGTAATACGGAGGATCCAAGCGTTATCCGGATTTATTGGGTTTAAAGGGTGCGTAGGTGGAAGAGTAAGTCAGAGGTGAAAGCTAGCAGCTTAACTGTTAAATTGCCTTTGATACTGCTTTTCTTGAGTATAGTTGGCGTTGGCGGAATGTGACATGTAGCGGTGAAATGCGTAGATATGTCCCAGAACACCGATCGCGAAGGCAGCTAACGAAGCTATCACTGACACTGATGCACGAAAGCGTGGGGAGCAAACAG

>denovo244	01.10.16s_120129
CCTACGGGGGGCAGCAGTGGGGAATTTTGGACAATGGGCGCAAGCCTGATCCAGCCATGCCGCGTGCGGGAAGAAGGCCTTCGGGTTGTAAACCGCTTTTGTACGGAGCGAAACGGCGATTTCTAATACAGATCGCTAATGACGGTACCGTAAGAATAAGCACCGGCTAACTACGTGCCAGCAGCCGCGGTAATACGTAGGGTGCGAGCGTTAATCGGAATTACTGGGCGTAAAGCGTGCGCAGGCGGTCTCGTAAGACAGATGTGAAATCCCCGGGCTTAACCTGGGAACTGCATTTGTGACTGCGAGGCTGGAGTACGGCAGAGGGGGATGGAATTCCGCGTGTAGCAGTGAAATGCGTAGATATGCGGAGGAACACCGATGGCGAAGGCAGTCCCCTGGGCCTGTACTGACGCTCATGCACGAAAGCGTGGGGAGCA

>denovo245	01.09.16s_120141
CCTACGGGAGGCTGCAGTGGGGAATTTTCCACAATGGGCGAAAGCCTGATGGAGCAACGCCGCGTGTGTGATGAAGGTCTTCGGATCGTAAAGCACTTTCGACCGGGACGAAAAACCTCTGGCTAACATCCAGGGGCCTGACGGTACCGGGAGAAGAAGCACCGGCTAACTCTGTGCCAGCAGCCGCGGTAATACAGAGGGTGCAAGCGTTGTTCGGAATTATTGGGCGTAAAGCGCGTGTAGGCGGCTTGGCAAGTCAGATGTGAAAGCCCATGGCTTAACCATGGAAGTGCGTCTGAAACTGCCGAGCTTGAGTACCGGAGAGGATGGCGGAATTCCGCAAGTAGAGGTGAAATTCGTAGATATGCGGAGGAACACCGGTGGCGAAGGCGGCCATCTGGACGGTCACTGACGCTGAGACGCGAAAGCGTGGGGAGCAA

>denovo246	01.09.16s_120157
CCTACGGGGGGCAGCAGTGGGGAATATTGGACAATGGGCGGAAGCCTGATCCAGCCATGCCGCGTGAGTGAAGAAGGCCTTCGGGTTGTAAAGCTCTTTCAGCGGGGACGATGATGACGGTACCCGCAGAAGAAGCCCCGGCTAACTTCGTGCCAGCAGCCGCGGTAATACGAAGGGGGCTAGCGTTGTTCGGAATTACTGGGCGTAAAGCGCGCGTAGGCGGCTTTGTCAGTCAGGGGTGAAATCCCGGGGCTCAACCCCGGAACTGCCTTTGATACTGCAAGGCTTGAGTCCGTGAGAGGATGGTGGAATACCCAGTGTAGAGGTGAAATTCGTAGATATTGGGTGGAACACCGGTGGCGAAGGCGACCATCTGGCACGGTACTGACGCTGAGGTGCGAAAGCGTGGGGAGCAAACAGGATTAGATACCCCAGTAGTC

>denovo247	01.10.16s_120158
CCTACGGGAGGCAGCAGTCGGGAATTTTGGGCAATGGGCGAAAGCCTGACCCAGCAACGCCGCGTGAAGGATGAAGTATTTCGGTATGTAAACTTCGAAAGAATAGGAAGAATCAATGACGGTACTATTTATAAGGTCCGGCTAACTACGTGCCAGCAGCCGCGGTAATACGTAGGGACCAAGCGTTGTTCGGATTTACTGGGCGTAAAGGGCGCGTAGGCGGCATGACAAGTCACTTGTGAAATCTCCGGGCTTAACTCGGAACGGCCAAGTGATACTGTCACGCTAGAGTATTGGAGGGGCAATCGGAATTCTTGGTGTAGCGGTGAAATGCGTAGATATCAAGAGGAACACCTGAGGTGAAGACGGGTTGCTGGCCAAATACTGACGCTGAGGCGCGAAAGCCAGGGGAGCAAACGGGATTAGATACCCTGGTAGTC

>denovo248	01.09.16s_120169
CCTACGGGGGGCTGCAGCGACGAATCTTCCGCAATGGGCGCAAGCCTGACGGAGCAATGCCGCGTGTGGGATGAAGCATCTCTGGTGTGTAAACCACTGTCAGGGGACGGAACCAATGATTGTCTCCAAAGGAAGTGGCGACTAACTCTGTGCCAGCAGTCGCGGTAATACAGAGGCCACGAGCGTTAGTCGGAATCACTGGGCTTAAAGGGTGCGTAGGCGGCTTGGCGCGTGCTTCGTGAAAGCCCCCGGCTCAACCGGGGAACTGCGGGGCATACGGCCAGGCTTGAGGCGTGTAGGGGCGGGCAGAACTGTAGGTGGAGCGGTGAAATGCGTAGATATCTACAGGAATGCCGATGGTGAAGACGGCCCGCTGGGCACGTCCTGACGCTGAGGCACGAAAGCGTGGGGAGCAAACAGGATTAGATACCCCGGTAGTC

>denovo249	03.09.16s_120176
CCTACGGGAGGCAGCAGTGGGGAATCTTAGACAATGGGGGCAACCCTGATCTAGCCATGCCGCGTGGATGATGAAGGCCTTAGGGTCGTAAAGTCCTTTCGCTGGGGAAGATAATGACGGTACCCAGTAAAGAAACCCCGGCTAACTCCGTGCCAGCAGCCGCGGTAATACGGAGGGGGTTAGCGTTGTTCGGATTTACTGGGCGTAAAGCGCGCGTAGGCGGATCAGAAAGTTGGGGGTGAAATCCCGGGGCTCAACCCCGGAATTGCCTTCAAAACTCCTGGTCTTGAGTTCGAGAGAGGTGAGTGGAATTCCGAGTGTAGAGGTGAAATTCGTAGATATTCGGAGGAACACCAGTGGCGAAGGCGGCTCACTGGCTCGATACTGACGCTGAGGTGCGAAAGCGTGGGGAGCAAACAGGATTAGATACCCCTGTAGTC

>denovo250	03.09.16s_120215
CCTACGGGAGGCAGCAGCAAGGAATTTTCCCCAATGGGCGCAAGCCTGAGGGAGCAACGTCGCGTGGAGGAAGACGGCCTTCGGGTTGTAAACTCCTTTTGGGGGGGAAGAAACTGACGGTACCCCCCGAATAAGCCCCGGCTAACTCCGTGCCAGCAGCCGCGGTAAGACGGAGGGGGCAAGCGTTGTCCGGAATCACTGGGCGTAAAGCGCACGTAGGTGGTGCGGTGCGTCGGCGCTGAAACCTCCAGGCTTAACCTGGAGACGCGTGCCGATACGACCGGACTTGAGGCAGGGAGAGGGTAGCGGAATTCCGGGTGTAGTGGTGAAATGCGTAGAGATCCGGAGGAACGCCTGAAGCGAAAGCGGCTACCTGGCCCTGTTCTGACACTGAGGTGCGAAAGCGTGGGGAGCGAACCGGATTAGATACCCCGGTAGTC

>denovo251	03.09.16s_120267
CCTACGGGTGGCAGCAGTGGGGAATCTTGGACAATGGGGGCAACCCTGATCCAGCCATGCCGCGTGGACGATGAAGGCCTTAGGGTTGTAAAGTCCTTTCGTGGGGGAAGATAATGACGGTACCCCAAGAAGAAGCCCCGGCTAACTCCGTGCCAGCAGCCGCGGTAATACGGAGGGGGCTAGCGTTGTTCGGAATTACTGGGCGTAAAGCGCACGTAGGCGGGCTTGCAAGTCGGGGGTGAAATCCCGGGGCTCAACCCCGGAACTGCCTTCGAGACTGCTGGTCTTGAGGTCGAGAGAGGTGGGTGGAATTCCGAGTGTAGAGGTGAAATTCGTAGATATTCGGAGGAACACCAGTGGCGAAGGCGGCCCACTGGCTCGATACTGACGCTGAGGTGCGAAAGCGTGGGGAGCAAACAGGATTAGATACCCCAGTAGTC

>denovo252	01.09.16s_120288
CCTACGGGAGGCAGCAGTAAGGAATATTGGACAATGGTGGCAACACTGATCCAGCCATGCCGCGTGCAGGATGACGGCCCTATGGGTTGTAAACTGCTTTTGTACGGGAAAAAACCCTCGTTCGTGAACGAGGCTGATGGTACCGTAAGAATAAGGATCGGCTAACTCCGTGCCAGCAGCCGCGGTAATACGGAGGATCCAAGCGTTATCCGGATTTATTGGGTTTAAAGGGTGCGTAGGCGGATTAATAAGTCAGTGGTGAAAGCCTACAGCTTAACTGTAGAATTGCCATTGATACTGTTAGTCTTGAGTATATTTGAAGTGGGCGGAATGTGCAGTGTAGCGGTGAAATGCTTAGATATTGCACAGAACACCGATTGCGAAGGCAGCTCACTAAACTATAACTGACGCTGAGGCACGAAAGTATGGGGATCAAACAG

>denovo253	01.10.16s_120323
CCTACGGGTGGCAGCAGTGAGGAATATTGGTCAATGGACGCAAGTCTGAACCAGCCATGCCGCGTGGAGGATGAAGGTCCTCTGGATTGTAAACTCCTTTTATAAAAGAAGAAACCCCTCGATTCTTCGAGGGTTGACGGTACTTTATGAATAAGCACCGGCTAACTCCGTGCCAGCAGCCGCGGTAATACGGAGGGTGCAAGCGTTATCCGGATTCACTGGGTTTAAAGGGTGCGTAGGTGGGTTGGTAAGTCAGTGGTGAAATCCCCGAGCTTAACTTGGGAACTGCCATTGATACTACCAGTCTTGAATACTGTGGAGGTAAGCGGAATATATCATGTAGCGGTGAAATGCTTAGATATGATATAGAACACCGATAGCGAAGGCAGCTTACTACGCAGTGATTGACACTGAGGCACGAAAGCGTGGGGATCAAACAG

>denovo254	01.10.16s_120335
CCTACGGGGGGCTGCAGTGGGGAATTTTCCGCAATGGGCGAAAGCCTGACGGAGCAATACCGCGTGAGGGAGGAAGGCTCTTGGGTTGTAAACCTCAAAACTTAGGGAAGAAGAAAGTGACGGTACCTAATATAAGCATCGGCTAACTCCGTGCCAGCAGCCGCGGTAAGACGGGGGATGCAAGTGTTATCCGGATTTACTGGGCGTAAAGCGTCTGCAGGTGGTTTCTTAAGTCTACTGTTAAATCTTGAGGCTCAACCTCAAATCTGCAGTAGAAACTAGGAGACTTGAGTATAGTAGGGGTAGAGGGAATTTCCAGTGGAGCGGTGAAATGCGTAGATATTGGAAAGAACACCGATGGCGAAGGCACTCTACTGGGCTATTACTGACACTCAGAGACGAAAGCTAGGGGAGCAAATGGGATTAGATACCCTGGTAGT

>denovo255	03.11.16s_120347
CCTACGGGTGGCAGCAGTAAGGAATATTGGTCAATGGACGGAAGTCTGAACCAGCCATGCCGCGTGGAGGATGAAGGTCCTCTGGATTGTAAACTTCTTTTATAGGGGGCGAAAAAAGGCCATTCTTGGTCGTCTGACGGTACCCTATGAATAAGCACCGGCTAACTCCGTGCCAGCAGCCGCGGTAATACGGAGGGTGCAAGCGTTATCCGGATTCACTGGGTTTAAAGGGAGCGTAGGCGGGCGTGTAAGTCCGTGGTGAAAGCCCTCAGCTTAACTGAGGAACTGCCATGGATACTATATGTCTTGAATGTCGTTGAGGTTTGCGGAATAGGTCATGTAGCGGTGAAATGCTTAGATATGACCTAGAACACCTATTGCGAAGGCAGCAGGCTAAACGAATATTGACGCTGAGGCTCGAAAGCGTGGGGATCAAACAG

>denovo256	01.09.16s_120374
CCTACGGGAGGCAGCAGTAAGGAATATTGGACAATGGGCGCAAGCCTGATCCAGCCATGCCGCGTGAAGGATGAAGGCCCTATGGGTTGTAAACTTCTTTTGGTAGGGAAAAAACCCCTCGATGCGTCGGGGGCTGATGGTACCTACAGAATAAGGATCGGCTAACTCCGTGCCAGCAGCCGCGGTAATACGGAGGATCCAAGCGTTATCCGGATTTATTGGGTTTAAAGGGTGCGTAGGCGGATGAATAAGTCAGTGGTGAAAGCCTGCAGCTTAACTGCAGAACTGCCATTGATACTGTTTATCTTGAATATAGTTGAGGTGGGCGGAATATGACATGTAGTGGTGAAATACTTAGATATGTCATAGAACACCGATTGCGAAGGCAGCTCACTAAGCTATGATTGACGCTGAGGCACGAAAGCGTGGGTAGCAAACAG

>denovo257	03.09.16s_120402
CCTACGGGGGGCAGCAGTGGGGAATTTTCCACAATGGGCGAAAGCCTGATGGAGCAATACCGCGTGAGGGATGAAGCATCGTGGTGTGTAAACCTCTTTTCTTAAGGAAGAATCAATGACGGTACTTAAGGAATAAGCACCGGCTAACTCTGTGCCAGCAGCCGCGGTAATACAGAGGGTGCAAGCGTTGTCCGGAATGATTGGGCGTAAAGCATCTGTAGGTGGTTTCTAAAGTCAACTGTTAAATCCCAGAGCTCAACTTTGGCCAAGCAGTTGAGTACTTAGAGACTTGAGTACGGTAGGGGTAGAGGGAATTCCTTGTTTAGCGGTGAAATGCATAGAGATAAGGAAGAACACCAGTGGCGAAAGCGCTCTACTGGGCCGTAACTGACACTGAGAGATGAAAGTTAGGGGAGCGAAAAGGATTAGATACCCCGGTA

>denovo258	03.09.16s_120423
CCTACGGGGGGCAGCAGTTAGGAATCTTCCACAATGGGCGAAAGCCTGATGGAGCGACGCCGCTTGAGGGATGAAGGTTTTCGGATTGTAAACCTCTGAACGAGTGACGAAAGATAACCAAAATGACGGTAACTCGGTAATAGCACCGGCTAACTCCGTGCCAGCAGCCGCGGTAATACGGAGGGTGCAAGCGTTACCCGGAATCACTGGGCGTAAAGGGCGTGTAGGCGGGATGTTAAGTCTGACTTTAAAGACTGTGGCTCAACCACAGGAGTGGGCTGGATACTGGCATTCTAGACAACTGGAGAGGCGATTGGAATTACTGGTGTAGCGGTGGAATGCGTAGATACCAGTAGGAACGTCAATGGCGAAGGCAGGTCGCTGGACAGTTTGTGACGCTGAGGCGCGAAAGTGTGGGGAGCAAACCGGATTAGATACCC

>denovo259	01.09.16s_120452
CCTACGGGGGGCAGCAGTCGAGAATCATTCGCAATGGGCGAAAGCCTGACGGTGCGACGCCGCGTGGAGGATGAAGGCCCTAGGGTCGTAAACTCCTGTCATCAGGGAGTAAAGACTCGCGTAGTCACTGACGCGGGTCCTGATAGTACCTGAAGAGGAAGGGACGGCAAACTTCGTGCCAGCAGCCGCGGTAATACGAAGGTCCCAAGCGTTGTTCGGATTTACTGGGCGTAAAGAGTCTGTAGGCGGCGGGGTAAGTCAGATGTGAAATCCCGGGGCTCAACCCCGGAACTGCATCCGATACTGCCTTGCTAGAGTATTGGAGGGGAGCCTGGAATTCTCGGTGTAGCAGTGAAATGCGTAGATATCGAGAGGAACACTAGTGGCGAAGGCGAGGCTCTGGACAATTACTGACGCTGAGAGACGAAGGCCAGGGGAGC

>denovo260	03.09.16s_120479
CCTACGGGAGGCAGCAGTGAGGAATATTGGGCAATGGAGGCAACTCTGACCCAGCCATGCCGCGTGCAGGAATAAGGTCCTATGGATTGTAAACTGCTTTTGTACAGGAAGAAACAGTTCCTTGCGAGGAATCTTGACGGTACTGTACGAATAAGGATCGGCTAACTCCGTGCCAGCAGCCGCGGTAATACGGAGGATTCGAGCGTTATCCGGAATCATTGGGTTTAAAGGGTCCGTAGGCGGTTTTATAAGTCAGTGGTGAAATCCGGCAGCTCAACTGTCGCACTGCCATTGATACTGTAGGACTTGAATGGCTGTGAAGTAACTAGAATATGTAGTGTAGCGGTGAAATGCTTAGATATTACATGGAATACCAATTGCGAAGGCAGGTTACTAACAGTTTATTGACGCTGATGGACGAAAGCGTGGGTAGCGAACAG

>denovo261	01.09.16s_120511
CCTACGGGGGGCAGCAGTGAGGAATATTGCACAATGGGGGGAACCCTGATGCAGCAACGCCGCGTGGAGGATGAAGGTCTTTGGATTGTAAACTCCTTTTCTGAGGGAAGAGACAGGACGGTACCTCAGGAATAAGTCACGGCTAACTACGTGCCAGCAGCCGCGGTAATACGTAGGTGGCGAGCGTTATCCGGAATTACTGGGCGTAAAGCGCACGCAGGTGGCTTCTTAAGTCTGACGTGAAAGCTCCTGGCTTAACTGGGAGAGGTCGTTGGAGACTGGGGGGCTTGAGGCGATGAGAGGGGTGTGGAATTCCCGGTGTAGTGGTGGAATGCGTAGATATCGGGAGGAACACCAGTGGCGAAAGCGGCACCCTGGCATCGGCCTGACGCTCATGTGCGAAGGCGTGGGGAGCGAACGGGATTAGATACCCCAGTAGT

>denovo262	01.11.16s_120529
CCTACGGGGGGCTGCAGTAACGAATCTTCCGCAATGCACGCAAGTGTGACGGAGCGACGCCGCGTGGAGGTTAAGTCCTTCGGGATGTAAACTCCTGTCAGGGGTTACCAAGATCTGAGGAGCCCCAGAGGAAGGCACGGCTAACTCTGTGCCAGCAGCCGCGGTAATACAGAGGTGCCAAGCGTTAGGCGGAATCACTGGGCTTAAAGCGCGTGTAGGTGGATGGGTAAGTACCTTGTGAAATCCCACGGCTCAACCGTGGAACTGCTGGGTATACTGCTTGTCTTGAGGCACTCAGGGGCAGCTGGAACAAATGGTGGAGCGGTGAAATGCGTAGATATCATTTGGAACGCCAAAGGCGAAAGCAGGCTGCTGGGAGTGATCTGACACTGAGACGCGAAAGCCAGGGGAGCAAACGGGATTAGATACCCTAGTAGTC

>denovo263	01.10.16s_120552
CCTACGGGAGGCAGCAGTGGGGAATATTGGACAATGGGCGAAAGCCTGATCCAGCAATGCCGCGTGAGTGAAGAAGGCCTTCGGGTTGTAAAGCTCTTTTACCCGGGAAGATAATGACTGTACCGGGAGAATAAGCCCCGGCTAACTCCGTGCCAGCAGCCGCGGTAATACGGAGGGGGCTAGCGTTGTTCGGAATTACTGGGCGTAAAGCGTACGTAGGCGGCTTTGTAAGTCAGAGGTGAAAGCCCACGACTCAATCGTGGAACTGCCTTTGAGACTGCTTCGCTTGAAGATGGGAGAGGTTAGTGGAATTCCGAGTGTAGAGGTGAAATTCGTAGATATTCGGAAGAACACCAGTGGCGAAGGCGGCTAACTGGACCATTCTTGACGCTGAGGTACGAAAGCGTGGGGAGCAAACAGGATTAGATACCCCAGTAGT

>denovo264	03.09.16s_120570
CCTACGGGAGGCAGCAGTGGGGAATATTGGACAATGGGCGCAAGCCTGATCCAGCAATGCCGCGTGTGTGAAGAAGGCCTGCGGGTTGTAAAGCACTTTCGGTTGGGAAGAAATTTTCTCAGTTAACACCTGAGAAATTTGACACTACCTTCAGAAGAAGCACCGGCTAACTCCGTGCCAGCAGCCGCGGTAATACGGAGGGTGCAAGCGTTAATCGGAATTACTGGGCGTAAAGCGCGCGTAGGTGGCTGCGTAAGTCGGATGTGAAAGCCCCGGGCTTAACCTGGGAACTGCATTCGATACTGCGCGACTAGAGTATGGTAGAGGAAAGCGGAATTCCCGGTGTAGCGGTGAAATGCGTAGATATCGGGAGGAACACCAGTGGCGAAGGCGGCTTTCTGGACCAATACTGACGCTGAGGCGCGAAAGCGTGGGTAGC

>denovo265	03.10.16s_120582
CCTACGGGTGGCAGCAGTGGGGAATATTGGACAATGGGCGAAAGCCTGATCCAGCTATGTCGCGTGAACGATGAAGGTCTTAGGATTGTAAAGTTCTTTTAGTGGGGAAGATAATGACGGTACCCACAGAAAAAGCCCCGGCTAACTTCGTGCCAGCAGCCGCGGTAATACGAAGGGGGCTAGCGTTATTCGGAATGATTGGGCGTAAAGGACACGTAGGCGGTTTTGTAAGTTTTGGGTGAAATCCCTGGGCTCAACCCAGGAACTGCTCAAAATACTGCATGACTTGAGTATGGGGGAGGATAGTGGAATCTTTGGTGTAGAGGTGAAATTCTTAGATATCAGAGAGAACGTCAGTGGCGAAAGCGACTATCTAAAACATTACTGACGCTGAGGTGTGAAGGCGTGGGGAGCAAATCGGATTAGATACCCTTGTAGT

>denovo266	03.09.16s_120598
CCTACGGGTGGCAGCAGTAGGGAATATTGCACAATGGGCGAAAGCCTGATGCAGCGACGCCGCGTGAGTGAAGAAGGACTTCGGTTTGTAAAGCTCTGTTCTTAGGGAATAAGAAAGTGAATGTACCTAAGGAGAAAGGGACGGCTAACTTCGTGCCAGCAGCCGCGGTAATACGAAGGTCCCAAGCGTTGTTCGGAATCATTGGGCGTAAAGCGAGTGTAGGTGGCTTTGTAAGTCGGTGGTGAAAGCCCCGGGCTCAACCCGGGAAGTGCCATTGATACTGCTAAGCTTGAATGTGGGAGAGGGTGCTAGAATTCCTGGTGTAGTGGTGAAATACGTAGAGATCAGGAGGAATTCCGGTGGCGAAGGCGGGTGCCTGGCCCAACATTGACACTCAGACTCGAAAGCGTGGGGATCAAACAGGATTAGATACCCCTGT

>denovo267	01.10.16s_120626
CCTACGGGTGGCAGCAGTGGGGAATATTGGACAATGGGCGAAAGCCTGATCCAGCCATGCCGCGTGAGTGATGAAGGCCTTCGGGTTGTAAAGCTCTTTTACCCGGGAAGATAATGACGGTACCGGGAGAATAAGCCCCGGCTAACTTCGTGCCAGCAGCCGCGGTAATACGAAGGGGGCTAGCGTTGTTCGGATTTACTGGGCGTAAAGCGCACGTAGGCGGGTCTTTAAGTCAGGGGTGAAATCCCGAGGCTCAACCTCGGAACTGCCTTTGATACTGGAGACCTTGAGTTCGGGAGAGGTGAGTGGAACTGCGAGTGTAGAGGTGAAATTCGTAGATATTCGCAAGAACACCAGTGGCGAAGGCGGCTCACTGGCCCGAAACTGACGCTGAGGTGCGAAAGCGTGGGGAGCAAACAGGATTAGATACCCGAGTAGT

>denovo268	03.09.16s_120638
CCTACGGGAGGCAGCAGTGGGGAATTTTCCACAATGGGCGAAAGCCTGATGGAGCAATACCGCGTGGGTGAAGACGGTTCGTGGATTGTAAAGCCCTTTTCTTAAGGAAGAATAAATGACGGTACTTAAGGAATAAGCACCGGCTAACTCTGTGCCAGCAGCCGCGGTAATACAGGGGGTGCAAGCGTTGTCCGGAATGATTGGGCGTAAAGCATCTGTAGGTGGTTCTTAAAGTCAACTGTTAAATCCCAGGGCTCAACCTTGGAAAAGCAGTTGAGTACTTAAGGACTTGAGTGTGGTAGAGGCAGAGGGAATTCCTAGTGGAGCGGTGAAATGCACAGAGATTAGGAAGAACACCAGAGGCGAAAGCGCTCTGCTGGGCCATCCACTGACACTGAGAGATGAAAGTTAGGGGAGCGAAAAGGATTAGATACCCCTG

>denovo269	01.09.16s_120666
CCTACGGGGGGCAGCAGTGGGGAATATTGCGCAATGGGCGAAAGCCTGACGCAGCCACGCCGCGTGAGCGATGAAGGTCTTCGGATCGTAAAGCTCTGTGGGGAGAGACGAAGAAAGCCCGTGAAGAGCGGGCCTTGACGGTATCTCCTTAGCAAGCACCGGCTAACTCCGTGCCAGCAGCCGCGGTAATACGGAGGGTGCAAACGTTGCTCGGAATCATTGGGCGTAAAGCGCACGTAGGCGGCGGCATAAGCGGGATGTGAAAGCCCAGGGCTCAACCCTGGAAGTGCATCCCGAACTGTGTCGCTTGAATCTCGGAGGGGGACAGAGAATTCCCGGTGTAGAGGTGAAATTCGTAGATATCGGGAGGAATACCAGTGGCGAAGGCGCTGTCCTGGACGAAGATTGACGCTGAGGTGCGAAAGCGCGGGGAGCAAAC

>denovo270	01.09.16s_120688
CCTACGGGTGGCTGCAGTAACGAATCTTCCGCAATGCGCGAAAGCGTGACGGGGCAATGCCGCGTGCAGGATGAAGCCCCTCGGGGTGTAAACTGCTGTCAGGGTGCAGGAACTCAATGACCATACCCAAAGGAAGCACCGGCTAACTCTGTGCCAGCAGCCGCGGTAATACAGAGGGTGCGAGCGTTAATCGGAATCACTGGGCTTAAAGCGTTCGTAGGCGGGCTCAAAGGCGCCTTGTGAAAGCCCTCGGCTCAACCGGGGAATTGCTTGGCGAACCATGGGCCTTGAGTCAAGTAGGGGCGGTCGGAACGATAGGTGGAGCGGTGAAATGCGTAGATATCTATCGGAACGCCGAAGGTGAAGACAGGCCGCTGGGCTTGTACTGACGCTGAGGAACGAAAGCGTGGGGAGCAAACGGGATTAGATACCCTGGTAG

>denovo271	01.10.16s_120718
CCTACGGGGGGCAGCAGTGGGGAATTTTCCGCAATGGGCGAAAGCCTGACGGAGCAAGACCGCGTGAGGGACGACGGCCTACTGGTTGTAAACCTCTTTTGATAGGGAAGAAGACAATGACGGTACCTATCGAATCAGCCTCGGCTAACTCCGTGCCAGCAGCCGCGGTAATACGGAGGAGGCAAGCGTTATCCGGAATTATTGGGCGTAAAGCGTCCGTAGGTGGCCCATCTAGTCAGTTGTTAAAGCGTGGAGCTTAACTCCATAAGGGCAATTGAAACTGATGAGCTAGAGTGCGATAGGGGCAAGGGGAATTCCCAGTGTAGCGGTGAAATGCGTAGATATTGGGAAGAACATCGGTGGCGAAAGCGCCTTGCTGGGTCTGCACTGACACTGAGGGACGAAAGCTAGGGGAGCGAAAGGGATTAGATACCCCTGT

>denovo272	01.10.16s_120748
CCTACGGGGGGCAGCAGTGGGGAATATTGGACAATGGGCGCAAGCCTGATCCAGCAATGCCGCGTGGGTGAAGAAGGTCTTCGGATTGTAAAGCCCTTTCGGCGGGGACGATGATGACGGTACCCGCAGAAGAAGCCCCGGCTAACTTCGTGCCAGCAGCCGCGGTAATACGAAGGGGGCTAGCGTTGCTCGGAATTACTGGGCGTAAAGGGCGCGTAGGCGGTTTTGTCAGTCGGGCGTGAAATTCCTGGGCTCAACCTGGGGGCTGCGTTCGATACGGCGAGACTAGAGGACGGAAGAGGCTCGTGGAATTCCCAGTGTAGAGGTGAAATTCGTAGATATTGGGAAGAACACCGGTGGCGAAGGCGGCGAGCTGGTCCGTAACTGACGCTGAGGCGCGACAGCGTGGGGAGCAAACAGGATTAGATACCCCAGTAGT

>denovo273	01.11.16s_120765
CCTACGGGAGGCAGCAGTGGGGAATTTTCCACAATGGGCGAAAGCCTGATGGAGCAATACCGCGTGAGGGATGAAGGATCGTGGTCCGTAAACCTCTTTTCTTAACGAAGAAGTATTGACGGTAGTTAAGGAATAAGCACCGGCTAACTCCGTGCCAGCAGCCGCGGTAATACGGAGGGTGCAAGCGTTATCCGGATTCACTGGGTTTAAAGGGTGCGTAGGTGGGCAGGTAAGTCAGTGGTGAAATCCCCGAGCTTAACTTGGGAACTGCCGTTGATACTATCTGTCTTGAATACTGCGGAGGTAAGCGGAATATGTCATGTAGCGGTGAAATGCTTAGAGATGACATAGAACACCAATTGCGAAGGCAGCTTGCTACACAGTAATTGACACTGAGGCACGAAAGCGTGGGGAGCAAACAGGATTAGATACCCTAGTA

>denovo274	03.09.16s_120788
CCTACGGGGGGCAGCAGTAAGGAATATTGGACAATGCTCGCAAGAGTGATCCAGCCATGCCGCGTGCAGGAAGACGGCCCTATGGGTTGTAAACTGCTTTTGAACTAGAGAAAACCCTCCTACGTGTAGGAGGCTGATAGTATAGTTAGAATAAGCATCGGCTAACTTCGTGCCAGCAGCCGCGGTAAGACGAAGGATGCAAGCGTTATCCGGATTCATTGGGTTTAAAGGGAGCGTAGGTGGATTTGTAAGTCAGTGGTGAAAGCCGGCAGCTTAACTGTCGAACTGCCATTGATACTGCGGATCTTGAGTATGGTTGCTGTGGGCGGAATATGACATGTAGAGGTGAAATTCATAGAGATGTCATAGAACACCGATTGCGAAGGCAGCTCACAAAGCCATTACTGACACTGAGGCTCGAAAGTGCGGGGATCAAACA

>denovo275	01.10.16s_120797
CCTACGGGAGGCAGCAGTGGGGAATATTGGACAATGGGCGAAAGCCTGATCCAGCCATGCCGCGTGGATGATGAAGGCCTTAGGGTTGTAAAATCCTTTCACCGGGGACGATAATGACGGTACCCGGAGAAGAAGCCCCGGCTAACTTCGTGCCAGCAGCCGCGGTAATACGAAGGGGGCTAGCGTTGCTCGGAATTACTGGGCGTAAAGCGCACGTAGGCGGGTCGATCAGTCAGGGGTGAAATCCCAGAGCTCAACTCTGGAACTGCCTTTGATACTGTCGGCCTAGACCAGAGGAGAGGCGAGTGGAATTCCGAGTGTAGAGGTGAAATTCGTAGATATTCGGAGGAACACCAGTGGCGAAGGCGACTCGCTGGACTCTTGGTGACGCTGAGGTGCGAAAGCGTGGGGAGCAAACAGGATTAGATACCCCAGTAGT

>denovo276	01.09.16s_120806
CCTACGGGGGGCAGCAGTCGGGAATTTTGGGCAATGGGCGAAAGCCTGACCCAGCAACGCCGCGTGAAGGATGAAGTCTTTCGGGATGTAAACTTCGAAAGAATAGGAAGAATTAATGACGGTACTATTTATAAGGTCCGGCTAACTACGTGCCAGCAGCCGCGGTAATACGTAGGGACCAAGCGTTGTTCGGATTTACTGGGCGTAAAGGGCGCGTAGGCGGCGTGGTAAGTCACTTGTGAAATCTCTGAGCTTAACTCAGAACGGCCAAGTGATACTGCTGTGCTAGAGTGCAGAAGGGGCAATCGGAATTCTTGGTGTAGCGGTGAAATGCGTAGATATCAAGAGGAACACCTGAGGTGAAGACGGGTTGCTGGGCTGACACTGACGCTGAGGCGCGAAAGCTAGGGGAGCAAACGGGATTAGATACCCCTGTAGT

>denovo277	01.11.16s_120833
CCTACGGGAGGCAGCAGTAAGGAATATTGGTCAATGGACGCAAGTCTGAACCAGCCATGCCGCGTGGAGGATGAAGGTCCTCTGGATTGTAAACTTCTTTTATATGGGACGAAAAAAGGGGATTCTTCCTCACTTGACGGTACCATATGAATAAGCACCGGCTAACTCCGTGCCAGCAGCCGCGGTAATACGGAGGGTGCAAGCGTTATCCGGATTCACTGGGTTTAAAGGGTGCGTAGGTGGGTCGGTAAGTCAGTGGTGAAATCCCCGAGCTTAACTTGGGAACTGCCATTGATACTATCGGTCTTGAATACCGTGAAGGTCAGCGGAATATGTCATGTAGCGGTGAAATGCTTAGATATGACATAGAACACCAATTGCGAAGGCAGCTGGCTGCTCGGATATTGACACTGAGGCACGAAAGCGTGGGGATCAAACA

>denovo278	01.11.16s_120859
CCTACGGGTGGCAGCAGTCGAGAATAATTCACAATGGGGGCAACCCTGATGGTGCAACGCCGCGTGGAGGATGAAGGTCCTCGGATTGTAAACTCCTGTCATCCGGGAGTAAGACCTGACGGTGAACAGCCGGCAGGGTTGATAGTACCGGAAGAGGAAGGGACGGCTAACTTCGTGCCAGCAGCCGCGGTAATACGAAGGTCCCGAGCGTTGTTCGGAATCACTGGGCGTAAAGGGAGCGTAGGCGGCGTGGCAAGTCAGACGTGAAATCCCGGGGCTCAACCCCGGAACTGCGTCCGATACTGCCATGCTCGAGCATTGGAGAGGTAGCTGGAATTCTTGGTGTAGCAGTGAAATGCGTGGATATCAAGAGGAACACTCGTGGCGAAAGCGAGCTACTGGACAATTGCTGACGCTGAGGCTCGAAGGCCAGGGGAGC

>denovo279	03.09.16s_120881
CCTACGGGGGGCAGCAGTGAGGAATTTTGGACAATGGGGGAAACCCTGATCCAGCGACGCCGCGTGAAGGATGAAGGTCTTCGGATTGTAAACTTCTTTTGCCTCGGATTAAGAAACCTATGGAAACATGGGGAGTGAATGATGAGGTGAATAAGCCACGGCTAACTTCGTGCCAGCAGCCGCGGTAATACGAAGGTGGCGAGCGTTACTCGGAATTACTAGGCGTAAAGGGCAGGTAGGTGGTTTGGTAAGTCTGTTGTGAAAGCTCCCGGCTTAACTGGGAGAGGCCAACGGATACTGCCAGGCTTGAGTATAGGAGAGGTTACTGGAATTCCCGGTGTAGCGGTGAAATGCGCAGAGATCGGGAGGAACACCAATGGCGAAAGCAGGTAACTGGACTATTACTGACACTCAACTGCGAAAGCTAGGGGAGCAAACA

>denovo280	01.11.16s_120900
CCTACGGGGGGCAGCAGTGGGGAATTTTGGACAATGGGCGCAAGCCTGATCCAGCAATGCCGCGTGCAGGAAGAAGGCCTTCGGGTTGTAAACTGCTTTTGTACGGAGCGAAAAGGCTCTCTCTAATACAGGGGGTTCATGACGGTACCGTAAGAATAAGCACCGGCTAACTACGTGCCAGCAGCCGCGGTAATACGTAGGGTGCGAGCGTTAATCGGAATTACTGGGCGTAAAGCGTGCGCAGGCGGTTTTGTAAGACAGGCGTGAAATCCCCGGGCTCAACCTGGGAATGGCGCTTGTGACTGCAAGGCTGGAGTGCGGCAGAGGGGGATGGAATTCCGCGTGTAGCAGTGAAATGCGTAGATATGCGGAGGAACACCGATGGCGAAGGCAATCCCCTGGGCCTGCACTGACGCTCATGCACGAAAGCGTGGGGAGC

>denovo281	01.10.16s_120914
CCTACGGGGGGCAGCAGTGGGGAATCTTAGACAATGGGGGCAACCCTGATCTAGCCATGCCGCGTGAGTGATGAAGGCCCTAGGGTTGTAAAGCTCTTTCAGTGGGGAAGATAATGACGGTACCCACAGAAGAAGCCCCGGCTAACTCCGTGCCAGCAGCCGCGGTAATACGGAGGGGGCTAGCGTTGTTCGGAATTACTGGGCGTAAAGCGCGCGTAGGCGGATTGAAAAGTCAGAGGTGAAATCCCAGGGCTCAACCTTGGAACTGCCTTTGAAACTATCAGTCTGGAGTTCGAGAGAGGTGAGTGGAATTCCGAGTGTAGAGGTGAAATTCGTAGATATTCGGAGGAACACCAGTGGCGAAGGCGGCTCACTGGCTCGATACTGACGCTGAGGTGCGAAAGCGTGGGGAGCAAACAGGATTAGATACCCTAGTAGT

>denovo282	01.10.16s_120922
CCTACGGGTGGCAGCAGTCGAGAATCTTCCGCAATGGGCGAAAGCCTGACGGAGCGACACCGCGTGATGGATGAAGACCCTCTGGGTCGTAAACATCTTTTATGAGGGAGAAAGTTTATTGATAGTACCTCACGAATAAGGGGTTGCTAAACTCGTGCCAGCAGCAGCGGTAATACGAGTGCCCCGAGCGTTATCCGGAATCATTGGGCGTAAAGGGTGTGTAGGTGGTCTTGTTAGTCAATTGTTAAAACCCGGGGCTTAACCCCGGAAGTGCGATTGAAACGGCAAAACTAGAGGATGGCAGGGATGTATGGAACTCATGGAGTAGGGGTGAAATCCGTTGATATCATGGGGAACACCAAAAGCGAAGGCAGTACATTGGGCCACTCCTGACACTGAAACACGAAAGCGTGGGTAGCGAATGGGATTAGATACCCCA

>denovo283	01.09.16s_120941
CCTACGGGGGGCAGCAGTGGGGAATATTGCACAATGGGGGAAACCCTGATGCAGCCATGCCGCGTGTGTGAAGAAGGCCTTCGGGTTGTAAAGCACTTTCAGCGAGGAGGAAAGGTTGTTGGCTAATACCCAGCAACTGTGACGTTACTCGCAGAAGAAGCACCGGCTAACTCCGTGCCAGCAGCCGCGGTAATACGGAGGGTGCAAGCGTTAATCGGAATTACTGGGCGTAAAGCGCACGCAGGCGGTTGGATAAGTTAGATGTGAAAGCCCCGGGCTCAACCTGGGAATTGCATTTAAAACTGTCCAGCTAGAGTCTTGTAGAGGGGGGTAGAATTCCAGGTGTAGCGGTGAAATGCGTAGAGATCTGGAGGAATACCGGTGGCGAAGGCGGCCCCCTGGACAAAGACTGACGCTCAGGTGCGAAAGCGTGGGGAGC

>denovo284	01.11.16s_120963
CCTACGGGTGGCAGCAGTTGGGAATCGTTGTCAATGGGGGAAACCCTGAACACGCGACGCCGCGTGGAGGATGAAGGCTCTAGGGTTGTAAACTCCTTTTGCAGGGAAAGACTTGGGACGGTACCCTGCGAATAAGCTCCGGCTAACTACGTGCCAGCAGCCGCGGTAAGACGTAGGGAGCAAGCGTTGTCCGGATTTACTGGGCGTAAAGCGCACGTAGGCGGTCTGTTAAGTGTGAAGTGAAATCTCCAGCGCTCAACGCGGAAACTGCTTTACATACTGGCAGACTAGAGGGATGAAGAGGTAAGTGGAATTCCTGGTGTAGCGGTGAAATGCATAGATATCAGGAGGAACACCCGTGGCGAAGGCGGCTTACTGGTCATCTCCTGACGCTGAGGTGCGAAAGCGTGGGTAGCAAACAGGATTAGATACCCCGGTA

>denovo285	01.09.16s_120977
CCTACGGGGGGCTGCAGTGGGGAATTTTCCACAATGGGCGAAAGCCTGATGGAGCAATACCGCGTGAGGGATGAAGGATCGTGGTCCGTAAACCTCTTTTCTTAACGAAGAAGTATTGACGGTAGTTAAGGAATAAGCACCGGCTAATCTCGTGCCAGCAGCCGCGGTAATACGAGAGGTGCAAGCGTTACTCGGAATCACTGGGCGTAAAGCGCACGTAGGCGGATTCGAAAGTCAATTGTGAAAGCCCTGAGCTCAACTTGGGAACTGCAGTTGAAACTTCGTTTCTTGAATATCTGAGAGGGTGGGGGAATACCTAGTGGAGAAGTGAAATTCGTAGAGATTAGGTGGAACACCAGAGGCGAAGGCGCCTGCCTGGCAGTATATTGACGCTGAGGTGCGAAAGTGCGGGGAGCAAACAGGATTAGATACCCCGGTA

>denovo286	01.09.16s_120990
CCTACGGGAGGCTGCAGTCGAGAATCTTCCGCAATGGACGAAAGTCTGACGGAGCGACGCCGCGTGATGGATGAAGTCCTTAGGGACGTAAACATCTTTTATGGAGGACGAAGTTTATTGACGGTACTCCAAGAATAAGAGGTTGCTAAACTCGTGCCAGCAGCAGCGGTAATACGAGTGCCTCGAGCGTTATCCGGAATTATTGGGCGTAAAGGGTGCGTAGGCGGCATGGTTAGTCTCTCGTTAAAGACTTCGGCACAACCGGAGGGCTGCGAGGGAAACGGCCATACTTGAGGATGCAAGGGGTCTCTGGAACTCTAGGTGTAGCGGTGAAATGCGTTGATATCTAGGGGAACACCAAAAGCGAAGGCAAGAGACTGGGGCATTCCTGACGCTGAGGCACGAAAGCGTGGGTAGCGAACGGGATTAGATACCCCAG

>denovo287	01.11.16s_121016
CCTACGGGTGGCAGCAGTCGAGAATTTTTCTCAATGGGCGCAAGCCTGAAGGAGCGACGCCGCGTGGAGGATGAAGGTCTTCGGATTGTAAACTCCTGTCATTAGGGAACAAAGCTCTCGTTTAACTGACGCTGAGTTTGATAGTACCTGAAGAGGAAGAGACGGCTAACTCTGTGCCAGCAGCCGCGGTAATACAGAGGTCTCAAGCGTTGTTCGGATTCATTGGGCGTAAAGGGTGCGTAGGTGGCAAGGTAAGTCGGGTGTGAAATCCCGGGGCTCAACCCCGGAACTGCACTCGATACTGCCATGCTAGAGTACTGGAGAGGAGACTGGAATTTACGGTGTAGCAGTGAAATGCGTAGATATCGTAAGGAAGACCAGTGGCGAAGGCGAGTCTCTGGACAGTTACTGACACTGAGGCACGAAGGCCAGGGGAGCA

>denovo288	01.09.16s_121018
CCTACGGGGGGCAGCAGTGGGGAATTTTGGACAATGGGCGCAAGCCTGATCCAGCCATTCCGCGTGCAGGATGAAGGCCTTCGGGTTGTAAACTGCTTTTGTACGGAACGAAAAGGCTCTGGTTAATACCTGGAGTTTATGACGGTACCGTAAGAATAAGCACCGGCTAACTACGTGCCAGCAGCCGCGGTAATACGTAGGGTGCAAGCGTTAATCGGAATTACTGGGCGTAAAGCGTGCGCAGGCGGTTTTGTAAGACAGAGGTGAAATCCCCGGGCTCAACCTGGGAACTGCCTTTGTGACTGCAAAGCTGGAGTACGGCAGAGGGGGATGGAATTCCGCGTGTAGCAGTGAAATGCGTAGATATGCGGAGGAACACCGATGGCGAAGGCAATCCCCTGGGCCTGTACTGACGCTCATGCACGAAAGCGTGGGGAGC

>denovo289	03.10.16s_121022
CCTACGGGGGGCAGCAGTGGGGAATATTGGACAATGGGGGAAACCCTGATCCAGCCATGCCGCGTGAGTGATGAAGGCCTTAGGGTTGTAAAGCTCTTTTAGCAGGGAAGATAATGACGGTACCTGCAGAAAAAGCCCCGGCTAACTTCGTGCCAGCAGCCGCGGTAATACGAAGGGGGCTAGCGTTGTTCGGAATTACTGGGCGTAAAGCGTACGTAGGCGGTCTGACAAGTCAGAGGTGAAATCCCAGGGCTCAACCCTGGAACTGCCTTTGAAACTGTCAGGCTAGAGTGTGAGAGGGGATAGCGGAATTCCTAATGTAGAGGTGAAATTCGTAGATATTAGGAGGAACACCGGTGGCGAAGGCGGCTATCTGGATCACAACTGACGCTAAGGTACGAAAGCGTGGGGAGCAAACAGGATTAGATACCCCAGTAGT

>denovo290	01.10.16s_121029
CCTACGGGAGGCAGCAGCAAGGAATTTTCCGCAATGGGCGAAAGCCTGACGGAGCAACGCCGCGTGGGGGAGGACGCCCTTCGGGGTGTAAACCCCTTTTCTTGGGGACGACGACCGACGGTACCCGAGGAAGAAGGCCCGGCTAACTACGTGCCAGCAGCCGCGGTAATACGTAGGGGCCGAGCGTTGTCCGGAGTTACTGGGCGTAAAGCGCGCGCAGGCGGCTCGTCAAGTCCGGCGTGAAAGCCCCCGGCTCAACCGGGGAGGGTCGTCGGAGACTGGCGGGCTTGAGAGTGGCAGGGGTCGGTGGAATGCCCGGTGTAGTGGTGAAATGCGTAGAGATCGGGCGGAACACCCGTGGCGAAGGCGGCCGACTGGGCCAACTCTGACGCTGAGGCGCGAAGGCGTGGGGAGCGAACGGGATTAGATACCCCAGTAG

>denovo291	03.09.16s_121048
CCTACGGGAGGCAGCAGTGGGGAATCTTGGACAATGGGGGCAACCCTGATCCAGCCATGCCGCGTGGGTGATGAAGGCCTTAGGGTCGTAAAGCCCTTTCGCTGGGGAAGATAATGACGGTACCCAGTAAAGAAGCCCCGGCTAACTCCGTGCCAGCAGCCGCGGTAATACGGAGGGGGCTAGCGTTGTTCGGAATGACTGGGCGTAAAGCGCGCGTAGGCGGGCTGGAAAGTCAGGGGTGAAATCCCGGGGCTCAACCCCGGAATTGCCTTTGAAACTCCCAGCCTCGAGTTCGAGAGAGGTGAGTGGAATTCCGAGTGTAGAGGTGAAATTCGTAGATATTCGGAGGAACACCAGTGGCGAAGGCGGCTCACTGGCTCGACACTGACGCTGAGGTGCGAAAGCGTGGGGAGCAAACAGGATTAGATACCCCAGTAGT

>denovo292	03.09.16s_121053
CCTACGGGGGGCAGCAGCAAGGAATTTTCCCCAATGGGCGCAAGCCTGAGGGAGCAACGCCGCGTGCAGGACGACGGCCTTCGGGTTGTAAACTGCTTTTGGGGGGGAAGAACCTGACGGTACCCCCCGAATAAGCCCCGGCTAACTCCGTGCCAGCAGCCGCGGTAAGACGGAGGGGGCAAGCGTTGTCCGGAATCACTGGGCGTAAAGCGCACGTAGGCGGTCTGGTGCGTCGGCGCTGAAACCTGCGGGCTCAACCCGCAGACGCGTGCCGATACGACCGGACTGGAGGCAGGCAGAGGGTGGCGGAATTCCGGGTGTAGTGGTGAAATGCGTAGAGATCCGGAGGAACGCCTGTGGCGAAAGCGGCCACCTGGGCCTGAACTGACGCTGAGGTGCGAAAGCGTGGGGAGCGAACCGGATTAGATACCCCGGTAGT

>denovo293	03.09.16s_121068
CCTACGGGAGGCAGCAGTGGGGAATTTTCCACAATGGGCGAAAGCCTGATGGAGCAATACCGCGTGAGGGATGAAGGATCGTGGTCCGTAAACCTCTTTTCTTAACGAAGAAGTATTGACGGTAGTTAAGGAATAAGCACCGGCTAACTCCGTGCCAGCAGCCGCGGTAATACGGAGGGGGCTAGCGTTGTTCGGAATTACTGGGCGTAAAGCGCACGTAGGCGGTTTTCTAAGTCAGAGGTGAAAGCCCGGGGCTCAACTCCGGAATTGCCTTTGAAACTGGGAGACTTGAACACGGGAGAGGTGAGTGGAATTCCGAGTGTAGAGGTGAAATTCGTAGATATTCGGAGGAACACCAGTGGCGAAGGCGGCTCACTGGACCGTTGTTGACGCTGAGGTGCGAAAGCGTGGGGAGCAAACAGGATTAGATACCCTGGTA

>denovo294	03.09.16s_121072
CCTACGGGAGGCTGCAGTCGAGAATCTTCCGCAATGGACGAAAGTCTGACGGAGCGACGCCGCGTGGTGGATGAAGTACTTCGGTACGTAAACACCTTTTATGAGGGAGAAAGTATATTGATGTTACCTCATGAATAAGGGGCTCCCAACTCTGTGCCAGCAGGAGCGGTAATACAGAGGCCCCAAGCATTATCCGGATTTACTGGGCGTAAAGGGTGCGTAGGCGGTTATATTAGTCAGGTGTTAAATCCTGGGGCTCAACCCCAGAACTGCATTTGAAACGGTATAACTAGAATGAGTCAGAGGCTTAGAGAACTCTCGGTGTAGGGGTGAAATCCGTTGATATCGAGGGGAATACCAAATGCGAAGGCACTAAGCTGGGACTTTATTGACGCTGAGGCACGAAAGCGTGGGTAGCGAATCGGATTAGATACCCCAG

>denovo295	01.11.16s_121080
CCTACGGGGGGCAGCAGTGGGGAATTTTCCACAATGGGCGAAAGCCTGATGGAGCAATACCGCGTGAGGGATGAAGGATCGTGGTCCGTAAACCTCTTTTCTTAACGAAGAAGTATTGACGGTAGTTAAGGAATAAGCACCGGCTAACTACGTGCCAGCAGCCGCGGTAATACGTAGGGTGCGAGCGTTAATCGGAATTACTGGGCGTAAAGCGTGCGCAGGCGGTTCGCTAAGACAGGTGTGAAATCCCCGGGCTTAACCTGGGAATGGCGCTTGTGACTGGCGGGCTTGAGTACGGCAGAGGGAGGTGGAATTCCACGTGTAGCAGTGAAATGCGTAGAGATGTGGAGGAACACCGATGGCGAAGGCAGCCTCCTGGGCCAGTACTGACGCTCATGCACGAAAGCGTGGGGAGCAAACAGGATTAGATACCCTAGTA

>denovo296	01.09.16s_121083
CCTACGGGGGGCAGCAGTGGGGAATATTGCGCAATGGGCGAAAGCCTGACGCAGCGACGCCGCGTGAGGGATGAAGGCCTTCGGGTTGTAAACCTCTTTCAGCAGGGACGAAGCGAAAGTGACTGTACCTGCAGAAGAAGCACCGGCTAACTACGTGCCAGCAGCCGCGGTAATACGTAGGGTGCGAGCGTTGTCCGGATTTATTGGGCGTAAAGAGCTCGTAGGCGGCTCGTCACGTCGGATGTGAAAACTCGGGGCTTAACTCCGAGCCTGCATTCGATACGGGCGAGCTAGAATTCGGTAGGGGAGACTGGAATTCCTGGTGTAGCGGTGAAATGCGCAGATATCAGGAGGAACACCGATGGCGAAGGCAGGTCTCTGGGCCGATATTGACGCTGAGGAGCGAAAGCGTGGGGAGCGAACAGGATTAGATACCCGA

>denovo297	01.10.16s_121097
CCTACGGGGGGCAGCAGTAGGGAATATTGCGCAATGGACGAAAGTCTGACGCAGCCACGCCGCGTGAGTGAGGAAGGCCTTCGGGTTGTAAAGCTCTGTCAACTGGGAAAAACGATTATCCGGGGAAAGTTCGGGTAATGTGATGGTACCAGTGGAGGAAGCACCGGCAAACTCTGTGCCAGCAGCCGCGGTAATACAGAGGGTGCAAGCGTTGTTCGGAATTACTGGGCGTAAAGCGTGCGTAGTCGGTATTGAGAGTCGCGGGTGAAATCCCAGGGCTTAACCCTGGAACTGCCTGCGAGACCTCAGTACTAGAGTGTGAGAGGGGATAGTGGAATACCCAGTGTAGCGGTGAAATGCGTAGAGATTGGGTAGAACACCGGTGGCGAAGGCGGCTATCTGGCTCACAACTGACGATCAGGCACGAAAGCGTGGGGAG

>denovo298	01.09.16s_121105
CCTACGGGAGGCTGCAGTGAGGAATATTGCGCAATGGACGGAAGTCTGACGCAGCAATGCCGCGTGCGGGAAGAAGGCGCTATGCGTCGTAAACCGCTGTAGCGTGGGGCAAAAAGCACCCTATGGGTGTGAGATGGTACCACGAAAGTAAGCATCGGCTAACTACGTGCCAGCAGCCGCGGTAATACGTAGGATGCAAGCGTTGTCCGGATTTACTGGGTGTAAAGGGTGCGCAGGCGGGCTTGTAAGTCAGAGGTGAAAGCCCGGAGCTTAACTCCGGAAATGCCTTTGATACTGCGAGTCTTGAATATGAGAGAGGTTCATGGAATATGTGGTGTAGCGGTGAAATGCGTAGATATCACATAGAACACCAGTGGCGAAGGCGGTGAACTGGCTCATTATTGACGCTCATGCACGAAAGTGTGGGTAGCAAACAGGA

>denovo299	03.09.16s_121109
CCTACGGGTGGCAGCAGTGGGGAATTTTGGACAATGGGGGCAACCCTGATCCAGCAATGCCGCGTGTGTGAAGAAGGCCTTCGGGTTGTAAAGCACTTTTGGCGGGAACGAAAGGGCCTGGGCTAATACCTCGGGCTGATGACGGTACCCGCAGAATAAGCACCGGCTAACTACGTGCCAGCAGCCGCGGTAATACGTAGGGTGCGAGCGTTAATCGGAATTACTGGGCGTAAAGCGAGCGCAGGCGGTTGTGTAAGACAGATGTGAAATCCCCGGGCTCAACCTGGGAACTGCATTTGTGACTGCACGGCTAGAGTGCGTCAGAGGGGGGTGGAACTCCACGTGTAGCAGTGAAATGCGTAGAGATGTGGAAGAACACCGATGGCGAAGGCAGCCCCCTGGGATGACACTGACGCTCATGCTCGAAAGCGTGGGGAGC

>denovo300	01.10.16s_121135
CCTACGGGAGGCTGCAGTCGAGGATCATGCACAATGGGGGAAACCCTGATGCTGCGACGCCGCGTGGAGGATGAAGGTCTTCGGATTGTAAACTCCTGTCATCAATGAGTATGCCCTCGCCGGTGAATATCCGGCGGAGGTGACAGTAATTGAAGAGGAAGGGACGGCTAACTTCGTGCCAGCAGCCGCGGTAATACGAAGGTCCCAAGCGTTGTTCGGAATCACTGGGCGTAAAGGGTGCGTAGGCGGCGTGGAAAGTCAGATGTGAAAGCCCCGGGCTCAACCCGGGAATTGCATCCGATACTCCCGCGCTAGAGGATTGGAGAGGAGTCTGGAATTCACGGTGTAGCAGTGAAATGCGTGGATATCGTGAGGAACACTTGTGGCGAAAGCGAGACTCTGGACAATTCCTGACGCTGATGCACGAAGGCCGGGGGAG

>denovo301	01.10.16s_121151
CCTACGGGGGGCAGCAGTGAGGAATTTTCTGCAATGGGCGAAAGCCTGACAGAGCAATACCGCGTGAGGGATGAAGACTTACTGAGTTGTAAACCTCGGTACCTTAAGGAAGAAGATATGACGGTACTTAAGGTGGAAAGCATCGGCTAACTCCGTGCCAGCAGCCGCGGTAAGACGGGGGATGCAAGTGTTATCCGGATTTACTGGGCGTAAAGCGTCTGCAGGTGGTTGGGTAAGTCCGCTGTTAAAGCCAATAGCTTAACTATTGATCAGCAGTGGAAACTACCAGACTGGAGAGCAGTAGGGGTCACGGGAATTCCCAGTGTAGCGGTGAAATGCGTAGATATTGGGAAGAACACCAACGGCGAAGGCACGTGACTGGGCTGTTTCTGACACTCATGGACGAAAGCCAGGGGAGCGAAAGGGATTAGATACCCTG

>denovo302	03.09.16s_121158
CCTACGGGTGGCAGCAGCAAGGAATTTTCCCCAATGGCCTAACGGCTGAGGGAGCAACGTCGCGTGCAGGACGACGGCCTTCGGGTTGTAAACTGCTTTTGGGGGGGAAGATAATGACGGTACCCCCCGAATAAGCCCCGGCTAACTCCGTGCCAGCAGCCGCGGTAAGACGGAGGGGGCAAGCGTTGTCCGGAATCACTGGGCGTAAAGCGCACGTAGGTGGTTGGCTGCGTCGGCGCTGAAAGCTCCAGGCTTAACCTGGAGAAGCGTGCCGATACGAGCGGACTAGAGGCAGGGAGAGGGTAGCGGAATTCCGGGTGTAGTGGTGAAATGCGTAGAGATCCGGAGGAACGCCTGAAGCGCAAGCGGCTACCTGGCCCTGACCTGACACTGAGGTGCGAAAGCGTGGGGAGCGAACCGGATTAGATACCCCAGTAGT

>denovo303	03.09.16s_121163
CCTACGGGAGGCAGCAGTGGGGAATCTTGCACAATGGGGGAAACCCTGATGCAGCGACGCCGCGTGAGTGATGAAGCCCTTCGGGGTGTAAAGCTCTTTCGGCAGGGACGATAATGACGGTACCTGCGGAAGAAGCTGCGGCTAACTACGTGCCAGCAGCCGCGGTAATACGTAGGCAGCAAGCGTTGTTCGGAATTACTGGGCGTAAAGGGTGTGTAGGCGGTGTGGTAAGTTTGGTGTGAAATCTCCCGGCTTAACTGGGAGGGTGCGCCGAAGACTGCCATGCTTGAGGTTGGGAGAGGTAAGCGGAATTCCTGGTGTAGCGGTGAAATGCGTAGATATCAGGAGGAACACCTGCGGTGTAGACGGCTTACTGGACCACACCTGACGCTGAAACACGAAAGCGTGGGTAGCAAACAGGATTAGATACCCCGGTAGT

>denovo304	01.11.16s_121170
CCTACGGGAGGCAGCAGTGGGGAATCTTGGACAATGGGCGCAAGCCTGATCCAGCCATGCCGCGTGAGTGACGAAGGCCTTAGGGTTGTAAAGCTCTTTTGCCGGGGACGATAATGACGGTACCCGGAGAATAAGTCCCGGCTAACTTCGTGCCAGCAGCCGCGGTAATACGAAGGGGACTAGCGTTGTTCGGAATCACTGGGCGTAAAGCGCACGTAGGCTGATATGTCAGTCAGGGGTGAAATCCCGGAGCTCAACTTCGGAACTGCCTTTGATACAGCATATCTCGAGTCCGGAAGAGGTGAGTGGAATTCCTAGTGTAGAGGTGAAATTCGTAGATATTAGGAAGAACACCAGTGGCGAAGGCGGCTCACTGGTCCGGTACTGACGCTGAGGTGCGAAAGCGTGGGGAGCAAACAGGATTAGATACCCCTGTAGT

>denovo305	01.11.16s_121179
CCTACGGGGGGCAGCAGTGGGGAATATTGCGCAATGGAGGAAACTCTGACGCAGCGACGCCGCGTGGGTGATGAAGGCCTTCGGGTTGTAAAGCCCTGTCGGCTGGGAAAAAGGTAGACGTGCTAATACCACGTTTGCTTGATGGTACCAGCAAAGGAAGCACCGGCTAACTCTGTGCCAGCAGCCGCGGTAATACAGAGGGTGCTAGCGTTGTTCGGATTTACTGGGCGTAAAGGGCGCGTAGGCGGTTTAGAAAGTCAGATGTGAAAGCCCGGGGCTTAACTCCGGAAGTGCATTTGAAACTTCTAGGCTAGAGTACAGTAGAGGTTGGTGGAATTCCCAGTGTAGAGGTGAAATTCGTAGATATTGGGAGGAACACCAGTGGCGAAGGCGGCCAACTGGGCTGTAACTGACGCTGAGGCGCGAAAGCGTGGGGATC

>denovo306	03.10.16s_121194
CCTACGGGTGGCAGCAGTTAGGAATTTTGCGCAATGGGGGAAACCCTGACGCAGCAACGCCGCGTGAGTGACGAAGGCCTTCGGGTTGTAAAGCTCTTTCGATAGGGGCGAAAAAAATGACGGTACCTATAGAAGAAGCACCGGCTAACCCTGTGCCAGCAGCCGCGGTAATACAGGGGGTGCAAGCGTTATTCGGAATCACTGGGCGTAAAGAGCGCGTAGGCGGTTTGGTAAGTCTGATGTGAAAGCCCTGGACTCAATCCAGGAAGTGCATTGGATACTGCTAAACTAGAGTATAGGAGAGGTGAGCGGAATTCCTGGTGTAGAGGTGAAATTCGTAGATATCAGGAGGAACAACAGCGGCGAAGGCGGCTCACTGGACTATAACTGACGCTGAGGCGCGAAAGCGTGGGTAGCAAACAGGATTAGATACCCTAGT

>denovo307	01.10.16s_121200
CCTACGGGGGGCTGCAGTCGAGAATCTTCCGCAATGGACGAAAGTCTGACGGAGCGACGCCGCGTGATGGACGAAGGCCCTCGGGTTGTAAACATCTGTCGTAGGGGAGGAAATTTTGACCGATCCTAGGAGGAAGCACAGGCTAAACTCGTGCCAGCAGCCGCGGTAATACGAGTTGTGCAAACGTTATTCGGAATCACTGGGCTTAAAGGGTGCGTAGGCGGGCGCGCAGGTCAGGTGTGAAATCCCACGGCTCAACCGTGGAATTGCGCTTGAAACCGCGTGTCTTGAGGGGGTCAGAGGAGAGCGGAACTGATGGTGGAGCGGTGAAATGCGTTGATATTATCAGGAACACCGGTGGCGAAAGCGGCTCTCTGGGACCTTTCTGACGCTGAGGCACGAAAGCCAGGGGAGCGAACGGGATTAGATACCCGAGTAG

>denovo308	03.10.16s_121208
CCTACGGGAGGCTGCAGTCGAGGATCTTCGGCAATGGGCGCAAGCCTGACCGAGCGACGCCGCGTGTGGGATGAAGGCCCTTGGGTTGTAAACCACTGTCGAGGGGAATGAAATGCGTGTGGGTACTCCCATGCGTTTGACGGAACCCTGGAGGAAGCACGGGCTAAGTTCGTGCCAGCAGCCGCGGTAATACGAACTGTGCAAACGTTATTCGGAATCACTGGGCTTAAAGGGTGCGTAGGCGGCTTGTTAAGCAGGGTGTGAAAGCCCTCGGCTCAACCGAGGAATAGCGCTCTGAACTGGCGAGCTGGAGTGATGCAGGGGTGCGCGGAACTTCCAGTGGAGCGGTGAAATGTGTTGATATTGGAAGGAACACCGGAGGCGAAAGCGGCGCACTGGGCATTGTCTGACGCTGAGGCACGAAAGCCAGGGGAGCAAA

>denovo309	01.10.16s_121213
CCTACGGGAGGCAGCAGTGGGGAATTTTCCGCAATGGGCGAAAGCCTGACGGAGCAATACCGCGTGAGGGAGGAAGGCTTTTGGGTTGTAAACCTCTTTTTTCAAGGAAGAAGCAAGTGACGGTACTTGAAGAATCAGCATCGGCTAACTCCGTGCCAGCAGCCGCGGTAATACGGAGGATGCAAGCGTTATCCGGAATCATTGGGCGTAAAGCGTCCGCAGGTGGCGTATCAAGTCTGCTGTCAAAGACTAGAGCTTAACTCTAGGCAGGCAGTGGAAACTGGTAAGCTAGAGTACGGTAGGGGTTGAGGGAATTCCCAGTGTAGCGGTGAAATGCGTAGATATTGGGAAGAACACCAGTGGCGAAGGCGCTCAACTGGGCCGTAACTGACACTGAGGGACGAAAGCTAGGGGAGCGAAAGGGATTAGATACCCCAGT

>denovo310	01.10.16s_121225
CCTACGGGAGGCAGCAGTGGGGAATATTGGACAATGGGCGAAAGCCTGATCCAGCAATGCCGCGTGAGTGATGAAGGCCTTAGGGTTGTAAAGCTCTTTTACCCGGGATGATAATGACAGTACCGGGAGAATAAGCTCCGGCTAACTCCGTGCCAGCAGCCGCGGTAATACGGAGGGAGCTAGCGTTGTTCGGAATTACTGGGCGTAAAGCGCACGTAGGCGGCTATTCAAGTCAGGGGTGAAAGCCTGGAGCTCAACTCCAGAACTGCCCTTGAAACTGGATAGCTAGAATCTTGGAGAGGTCAGTGGAATTCCGAGTGTAGAGGTGAAATTCGTAGATATTCGGAAGAACACCAGTGGCGAAGGCGACTGACTGGACAAGTATTGACGCTGAGGTGCGAAAGCGTGGGGAGCAAACAGGATTAGATACCCTTGTAGT

>denovo311	01.10.16s_121251
CCTACGGGGGGCAGCAGTGGGGAATTTTCCGCAATGGGCGAAAGCCTGACGGAGCAAGACCGCGTGGGGGAGGAAGGTTTGTGGACTGTAAACCCCTTTTATCAGAGAAGAACGCAATGACGGTATCTGATGAATCAGCCTCGGCTAACTCCGTGCCAGCAGCCGCGGTAATACGGAGGAGGCAAGCGTTATCCGGAATTATTGGGCGTAAAGCGTCCGTAGGTGGTTAATCAAGTCCATTGTTAAAGCGTGAGGCTTAACTTCATATAGGCAGTGGAAACTGGTTGACTGGAGTGCGACAGGGGCAAGGGGAATTCCTAGTGTAGCGGTGAAATGCGTAGAGATTAGGAAGAACACCGGTGGCGAAAGCGCCTTGCTGGGTCTGCACTGACACTGATGGACGAAAGCCAGGGGAGCGAAAGGGATTAGATACCCGAGT

>denovo312	03.09.16s_121262
CCTACGGGAGGCAGCAGTGGGGAATATTGGACAATGGGCGAAAGCCTGATCCAGCAATGCCGCGTGGATGAAGAAGGTCTTCGGATTGTAAAGTCCTTTCGGCGGGGACGATGATGACGGTACCCGCAGAAGAAGCCCCGGCTAACTTCGTGCCAGCAGCCGCGGTAATACGAAGGGGGCTAGCGTTGCTCGGAATTACTGGGCGTAAAGGGCGCGTAGGCGGCCCTGTTTGTCAGGCGTGAAATTCCTGGGCTCAACCTGGGGGCTGCGCTTGATACGGCGGGGCTGGAGGTCAGAAGAGGGTCGTGGAATTCCCAGTGTAGAGGTGAAATTCGTAGATATTGGGAAGAACACCGGTGGCGAAGGCGGCGACCTGGTCTGATACTGACGCTGAGGCGCGACAGCGTGGGGAGCAAACAGGATTAGATACCCCTGTAGT

>denovo313	03.11.16s_121270
CCTACGGGTGGCAGCAGTGGGGAATTTTGGACAATGGGCGAAAGCCTGATCCAGCCATGCCGCGTGCAGGATGAAGGCCTTCGGGTTGTAAACTGCTTTTGTACGGAACGAAAAGACTCTGGTTAATACCTGGGGTCCATGACGGTACCGTAAGAATAAGCACCGGCTAACTACGTGCCAGCAGCCGCGGTAATACGTAGGGTGCAAGCGTTAATCGGAATTACTGGGCGTAAAGCGTGCGCAGGCGGTTATATAAGACAGATGTGAAATCCCCGGGCTCAACCTGGGAACTGCATTTGTGACTGTATAGCTAGAGTACGGCAGAGGGGGATGGAATTCCGCGTGTAGCAGTGAAATGCGTAGATATGCGGAGGAACACCGATGGCGAAGGCAATCCCCTGGGCCTGTACTGACGCTCATGCACGAAAGCGTGGGGAGC

>denovo314	03.09.16s_121280
CCTACGGGGGGCTGCAGTCGAGAATCTTCCGCAATGGACGAAAGTCTGACGGAGCGACGCCGCGTGGTGGATGAAGTCCCTCGGGACGTAAACACCTTTTATGAGGGAAGAAGTTATTGACATTACCTCATGAATAAGGGGCTCCTAACTCTGTGCCAGCAGGAGCGGTAATACAGAGGCCCCAAGCATTATCCGGATTTACTGGGCGTAAAGGGTGCGTAGGCGGTGCGATTAGTCAGGTGTTAAATCCTCGGGCTCAACCCGAGAACCGCATTTGAAACGGTCGCACTAGAAGAAGTCAGAGGCAAGCAGAACTCACGGTGTAGGGGTGAAATCCGTTGATATCGTGGGGAATACCAAATGCGAAGGCAGCTTGCTGGGACTTTCTTGACGCTAAGGCACGAAAGCGTGGGTAGCGAACGGGATTAGATACCCCTGT

>denovo315	01.09.16s_121286
CCTACGGGTGGCAGCAGTGGGGAATTTTCCACAATGGGCGGAAGCCTGATGGAGCAATACCGCGTGAAGGAAGAAGGTCTGTGGATCGTAAACTTCTTTTCTTAAGGAAGAATAAATGACGGTACTTAAGGAATAAGCACCGGCTAACTACGTGCCAGCAGCCGCGGTAATACGTAGGGTGCGAGCGTTAATCGGAATTACTGGGCGTAAAGCGTGCGCAGGCGGTTCGCTAAGACAGGTGTGAAATCCCCGGGCTTAACCTGGGAATGGCGCTTGTGACTGGCGGGCTTGAGTACGGCAGAGGGAGGTGGAATTCCACGTGTAGCAGTGAAATGCGTAGAGATGTGGAGGAACACCGATGGCGAAGGCAGCCTCCTGGGCCAGTACTGACGCTCATGCACGAAAGCGTGGGGAGCAAACAGGATTAGATACCCCTGTA

>denovo316	03.09.16s_121295
CCTACGGGTGGCAGCAGTCGAGAATTTTTCACAATGGGGGAAACCCTGATGGAGCGACGCCGCGTGGGGGATGAATGGCTTCGGCCCGTAAACCCCTGTCATTTGCGAACAAACCTGGTGGTTGAACAGACTGCCAGCTGATAGTAGCAGAAGAGGAAGGGACGGCTAACTCTGTGCCAGCAGCCGCGGTAATACAGAGGTCCCAAGCGTTGTTCGGATTCACTGGGCGTAAAGGGTGCGTAGGCGGTGGGGTAAGTTTGAGGTGAAATCTCCGGGCTCAACCCGGACAAGCCTTGAATACTATCCTGCTAGAGGATCGGAGGGGAGACTGGAATTCTCGGTGTAGCAGTGAAATGCGTAGATATCGAGAGGAACACCAGTGGCGAAGGCGAGTCTCTGGACGATACCTGACGCTGAGGCACGAAAGCCAGGGGAGCAA

>denovo317	01.11.16s_121309
CCTACGGGGGGCAGCAGTAGGGAATCTTCCACAATGGACGAAAGTCTGATGGAGCAACGCCGCGTGAACGATGAAGGCTTTCGGGTCGTAAAGTTCTGTTGTAAGGGAAGAACAAGTGCCGCAGGCAATGGCGGCACCTTGACGGTACCTTGCGAGAAAGCCACGGCTAACTACGTGCCAGCAGCCGCGGTAATACGTAGGTGGCAAGCGTTGTCCGGAATTATTGGGCGTAAAGCGCGCGCAGGCGGCCTCTTAAGTCTGATGTGAAAGCCCCCGGCTCAACCGGGGAGGGCCATTGGAAACTGGGAGGCTTGAGTATAGGAGAGAAGAGTGGAATTCCACGTGTAGCGGTGAAATGCGTAGAGATGTGGAGGAACACCAGTGGCGAAGGCGACTCTTTGGCCTATAACTGACGCTGAGGCGCGAAAGCGTGGGGAGC

>denovo318	01.10.16s_121317
CCTACGGGAGGCTGCAGTGGGGAATATTGGACAATGGGCGCAAGCCTGATCCAGCCATGCCGCGTGAGTGATGAAGGCCTTAGGGTTGTAAAGCTCTTTCGACGGGGACGATAATGACGGTACCCGTAGAAGAAGCCCCGGCTAACTTCGTGCCAGCAGCCGCGGTAATACGAAGGGGGCTAGCGTTGCTCGGAATTACTGGGCGTAAAGGGCGCGTAGGCGGACGTTTAAGTCGGGGGTGAAAGCCCAGGGCTCAACCCTGGAATTGCCTTCGATACTGGACGTCTCGAGACCGGTAGAGGTAAGCGGAACTGCGAGTGTAGAGGTGAAATTCGTAGATATTCGCAAGAACACCAGTGGCGAAGGCGGCTTACTGGACCGGTTCTGACGCTGAGGCGCGAAAGCGTGGGGAGCAAACAGGATTAGATACCCGAGTAGT

>denovo319	01.09.16s_121328
CCTACGGGAGGCAGCAGTGGGGAATATTGCGCAATGGCCGCAAGGCTGACGCAGCGACGCCGCGTGGGGGATGAAGCATTTCGGTGTGTAAACCCCTGTTGCCCGGGACGAACCGCTCGTTTCGACGAGTCTGACGGTACCGGGTGAGGAAGCACCGGCTAACTCCGTGCCAGCAGCCGCGGTAATACGGAGGGTGCGAGCGTTGTCCGGAATCACTGGGCGTAAAGGGCGCGTAGGCGGTCTGCTAAGCGTGTGGTGAAAGCTCGGGGCTCAACCCTGAGTCGGCCATGCGAACTGGTGGACTGGAGCACTGTAGAGGCAGGTGGAATTCCGGGTGTAGCGGTGGAATGCGTAGAGATCCGGAAGAACACCGGTGGCGAAGGCGGCCTGCTGGGCAGTAGCTGACGCTGAGGCGCGACAGCGTGGGGAGCAAACAGGA

>denovo320	01.11.16s_121335
CCTACGGGAGGCAGCAGTGGGGAATATTGCACAATGGGCGCAAGCCTGATGCAGCAACGCCGCGTGAGGGACGACGGCCTTCGGGTTGTAAACCTCTTTTAGCAGGGAAGAAGCGAAAGTGACGGTACCTGCAGAAAAAGCACCGGCTAACTACGTGCCAGCAGCCGCGGTAATACGTAGGGTGCAAGCGTTGTCCGGAATTATTGGGCGTAAAGAGCTCGTAGGCGGTTTGTCACGTCTGCTGTGAAAACGCGAGGCTCAACCTCGCGCCTGCAGTGGGTACGGGCAAACTAGAGTGCGGTAGGGGAGATTGGAATTCCTGGTGTAGCGGTGGAATGCGCAGATATCAGGAGGAACACCAATGGCGAAGGCAGATCTCTGGGCCGTAACTGACGCTGAGGAGCGAAAGCGTGGGGAGCGAACAGGATTAGATACCCCG

>denovo321	01.09.16s_121344
CCTACGGGAGGCAGCAGTAGGGAATATTGGTCAATGGACGCAAGTCTGAACCAGCCATGCCGCGTGCAGGATGAAGGTCCTATGGATTGTAAACTGCTTTTCTACGGGAAGAAACCCCTGGATGCGTCCGGGGCTGACGGTACCGTAGGAATAAGGATCGGCTAACTCCGTGCCAGCAGCCGCGGTAAGACGGAGGATCCAAGCGTTGTCCGGATTTACTGGGTTTAAAGGGTGCGTAGGCGGACGATTAAGTCAGTGGTGAAAGCCTGCAGCTTAACTGCAGAAGTGCCACTGAAACTGGTTGTCTTGAGTACGGTTGAGGTTGTTGGAATGCATCATGTAGCGGTGAAATGCTTAGATATGATACAGAACACCAATTGCGAAGGCAGACAACTAAGCCGTAACTGACGCTGAGGCACGAAAGCGTGGGGAGCAAACA

>denovo322	01.10.16s_121350
CCTACGGGTGGCAGCAGTGGGGAATCTTGCACAATGGGCGAAAGCCTGATGCAGCCATGCCGCGTGAATGAAGAAGGCCTTAGGGTTGTAAAGTTCTTTTAGGTGGAAAGATGATGACGGTACCACCAGAAAAAGCTCCGGCTAACTCTGTGCCAGCAGCCGCGGTAATACAGAGGGAGCTAGCGTTGTTCGGAATTACTGGGCGTAAAGCGCGCGTAGGCGGCCATATAAGTCAGGTGTGAAATCCCGGGGCGTAACCTCGGAACTGCATTTGAAACTGTATGGCTAGAGATTGGTAGGGGATAGCAGAATTCCTAGTGGAGAGGTGAAATTCGTAGATATTAGGAGGAACACCGGTGGCGAAAGCGGCTATCTGGACCAATACTGACGCTTTGGCGCGAAAGCGTGGGGAGCAAACAGGATTAGATACCCCTGTAGT

>denovo323	03.09.16s_121362
CCTACGGGAGGCAGCAGTGGGGAATCTTGGACAATGGGCGCAAGCCTGATCCAGCCATGCCGCGTGAGTGAAGAAGGCCTTAGGGTTGTAAAACTCTTTCGCCGGAGAAGATAATGACGGTATCCGGAGAAGAAGCCCCGGCTAACTTCGTGCCAGCAGCCGCGGTAATACGAAGGGGGCTAGCGTTGTTCGGAATTACTGGGCGTAAAGCGCACGTAGGCGGGTTTGTAAGTAGGGGGTGAAATCCCAGGGCTCAACCCTGGAACTGCCTTCTAGACTGCAAGCCTGGAGGTCAGGAGAGGCGAGTGGAATACCGAGTGTAGAGGTGAAATTCGTAGATATTCGGTGGAACACCAGTGGCGAAGGCGACTCGCTGGACTGATACTGACGCTGAGGTGCGAAAGCGTGGGGAGCAAACAGGATTAGATACCCCAGTAGT

>denovo324	01.11.16s_121369
CCTACGGGCGGCAGCAGTGGGGAATATTGGACAATGGGGGCAACCCTGATCCAGCGACGCCGCGTGTGTGAAGAAGGCCTGCGGGTTGTAAAGCACTTTTAGTGGGGAGGAAATGCTCAGACCTAACACGTCTGGGAGCTGACTTAACCCAAAGAAAAAGCACCGGCTAACTCTGTGCCAGCAGCCGCGGTAATACAGAGGGTGCAAGCGTTAATCGGAATTACTGGGCGTAAAGCGAACGTAGGCGGTTACCTAAGTCGGATGTGAAATCCCCGGGCTCAACCTGGGAATTGCATTCGAGACTGGGTGGCTAGAATGCGGAAGAGGGAAGCGGAATTTCCGGTGTAGCGGTGAAATGCGTAGATATCGGAAGGAACATCAGTGGCGAAAGCGGCTTCCTGGTCCAGCATTGACGCTCAGGTTCGAAAGCGTGGGGAGC

>denovo325	03.09.16s_121383
CCTACGGGGGGCTGCAGTCGAGAATCTTCCGCAATGGACGAAAGTCTGACGGAGCGACGCCGCGTGGTGGATGAAGCCCTTTGGGGCGTAAACACCTTTTATGAGGGAGGAAGTTTATTGACGTTACCTCATGAATAAGGGGCTCCCAACTCTGTGCCAGCAGGAGCGGTAATACAGAGGCCCCAAGCATTATCCGGATTTACTGGGCGTAAAGGGTGCGTAGGCGGTGCTATTAGTCGGGTGTTAAATCCCGGGGCTCAACCCCGGAATCGCATCCGAAACGGTAGTACTAGAATTAGTCAGAGGCTTAGAGAACTCTCGGTGTAGGGGTGAAATCCGTTGATATCGAGGGGAATACCAAATGCGAAGGCACTAAGCTGGGACTTAATTGACGCTGAGGCACGAAAGCGTGGGTAGCGAATCGGATTAGATACCCCAG

>denovo326	03.09.16s_121394
CCTACGGGAGGCAGCAGTGGGGAATTTTCCACAATGGGCGAAAGCCTGATGGAGCAATACCGCGTGAGGGATGAAGGATCGTGGTCCGTAAACCTCTTTTCTTAACGAAGAAGTATTGACGGTAGTTAAGGAATAAGCACCGGCTAACTCCGTGCCAGCAGCCGCGGTAATACGAAGGGGGCTAGCGTTGCTCGGAATTACTGGGCGTAAAGGGCGCGTAGGCGGACTTTTAAGTCGGAGGTGAAAGCCTGGGGCTCAACCCCAGAATTGCCTTCGATACTGGAAGTCTTGAGACCGGTAGAGGTGAGTGGAACTGCGAGTGTAGAGGTGAAATTCGTAGATATTCGCAAGAACACCAGTGGCGAAGGCGGCTCACTGGACCGGATCTGACGCTGAGGCGCGAAAGCGTGGGGAGCAAACAGGATTAGATACCCCGGTA

>denovo327	01.09.16s_121406
CCTACGGGGGGCAGCAGTGGGGAATTTTCCGCAATGGGCGAAAGCCTGACGGAGCAACGCCGCGTGAGGGAGGAAGGTCTTTGGATTGTAAACCTCTTTTCTCAAGGAAGAAGAAAGTGACGGTACTTGAGGAATAAGCATCGGCTAACTTCGTGCCAGCAGCCGCGGTAATACGAGGGATGCAAGCGTTATCCGGAATTATTGGGCGTAAAGCGTCCGCAGGTGGTTTTCCAAGTCTGCTGTTAAAGAGCGGAGCTTAACTCCGCAAAGGCGGTGGAAACTGGAAGACTAGAGAGCAGTAGGGGTAGCAGGAATTCCCAGTGTAGCGGTGAAATGCGTAGAGATTGGGAAGAACATCGGTGGCGAAAGCGTGCTACTGGGCTGTATCTGACACTCAGGGACGAAAGCCAGGGGAGCAAAAGGGATTAGATACCCCAGT

>denovo328	03.10.16s_121417
CCTACGGGGGGCAGCAGTGGGGAATTTTCCACAATGGGCGAAAGCCTGATGGAGCAATACCGCGTGAAGGAAGAAGGTCTGTGGATCGTAAACTTCTTTTCTTAAGGAAGAATAAATGACGGTACTTAAGGAATAAGCACCGGCTAACTCTGTGCCAGCAGCCGCGGTAATACAGAGGGTGCAAGCGTTGTCCGGAATGATTGGGCGTAAAGCATCTGTAGGTGGTTTTTAAAGTCGACTGTTAAAGCCCAGGGCTCAACTTTGGAGAAGCGGTCGAGGACTTAGAGACTTGAGTTTGGTAGGGGTAGAGGGAATTCCTAGTGGAGCGGTGAAATGCACAGAGATTAGGAAGAACACCGAGGGCGAAAGCACTCTACTGGGCCACAACTGACACTGAGAGATGAAAGTCGGGGGAGCGAAAAGGATTAGATACCCCGGT

>denovo329	03.09.16s_121426
CCTACGGGAGGCAGCAGTGGGGAATTTTGGACAATGGGGGCAACCCTGATCCAGCAATGCCGCGTGCGGGAAGAAGGCCTTCGGGTTGTAAACCGCTTTTGTCGGGGACGAAAAGGGCTTGGCTAATACCCGAGTCTGATGACGGTACCCGAAGAATAAGCACCGGCTAACTACGTGCCAGCAGCCGCGGTAATACGTAGGGTGCAAGCGTTAATCGGAATTACTGGGCGTAAAGCGTGCGCAGGCGGTTGTGTAAGCCAGATGTGAAATCCCCGGGCTCAACCTGGGAACTGCATTTGGGACTGCACGGCTTGAGTGCGGCAGAGGGAGATGGAATTCCGCGTGTAGCAGTGAAATGCGTAGATATGCGGAGGAACACCGATGGCGAAGGCAGTCTCCTGGGCCTGCACTGACGCTCATGCACGAAAGCGTGGGGAGC

>denovo330	01.09.16s_121434
CCTACGGGGGGCTGCAGTCGAGAATCTTCCGCAATGGACGAAAGTCTGACGGAGCGACGCCGCGTGGTGGATGAAGTACTTCGGTACGTAAACACCTTTTATGAGGGAGGAAGTTTATTGACGTTACCTCATGAATAAGGGGCTCCCAACTCTGTGCCAGCAGGAGCGGTAATACAGAGGCCCCAAGCATTATCCGGATTTACTGGGCGTAAAGGGTGCGTAGGCGGTGTGATTAGTCAGGTGTTAAATCCTGGGGCTCAACCCCAGAATCGCATTTGAAACGGTCATACTAGAAGGCGTTAGAGGCAAGCAGAACTCATGGTGTAGGGGTGAAATCCGTTGATATCATGGGGAATACCAAATGCGAAGGCAGCTTGCTGGGACGTTCTTGACGCTGAGGCACGAAAGCATGGGTAGCGAAGCGGATTAGATACCCCTG

>denovo331	03.10.16s_121445
CCTACGGGGGGCAGCAGTTAGGAATCTTCCCCAATGGGCGAAAGCCTGAGGGAGCGATACCGCTTGAGGGACGAAGCTTCTCGGAGTGTAAACCTCTGAACTAGGGACGATGATGACGGTACCTAGGTAATAGCACCGGCTAACTCCGTGCCAGCAGCCGCGGTAATACGGAGGGTGCGAGCGTTACCCGGATTTACTGGGTGTAAAGGGCGCGTAGGCGGTTTTCTAAGTCCGATGCTAAAGACCGGGGCTCAACCCCGGGGGTGCGTTGGATACTGGGGAGCTAGGCGGTCGGAGAGGGTGGCGGAATGGCCGGAGTAGCGGTGAAATGCGCAGATACCGGTCGGAACGCCGATAGCGAAAGCAGCCACCTGGACGACAAGCGACGCTGAGGCGCGAAAGCGTGGGGAGCAAACCGGATTAGATACCCTGGTAGTC

>denovo332	03.10.16s_121457
CCTACGGGGGGCTGCAGTCGAGAATCTTTCGCAATGGGCGAAAGCCTGACGAAGCGACGCCGTGTGAGCGAAGAAGGCCTTCGGGTTGTAAAGCTCTTTCGCCGGGGAACAAGAGAGCAGGACTAATATTCCTGTGATTTGAGGGTACTCGGTAAAGAAGCACCGGCTAACTCCGTGCCAGCAGCTGCGGTAATACGGAGGGTGCAAGCATTAATCGGATTTATTGGGCGTAAAGGGCGCGTAGGCGGGAAGGAAAGTCAGATGTGAAATCCCAAGGCTCAACCTTGGAACTGCATTTGAAACTCCCTTTCTTGAGGGTAGAAGGAGAAAGTAGAATTCCACAAGTAGCGGTGAAATGCGTAGATATGTGGAAGAATACCGGTGGCGAAGGCGACTTTCTATTTTACACCTGACGCTGAGGCGCGAAAGCTAGGGGAG

>denovo333	01.09.16s_121466
CCTACGGGAGGCTGCAGTGGGGAATTTTCCGCAATGGGCGAAAGCCTGACGGAGCAATACCGCGTGAGGGAGGAAGGCTCTTGGGTTGTAAACCTCAAAACTTAGGGAAGAAGAAAGTGACGGTACCTAATATAAGCATCGGCTAACTCCGTGCCAGCAGCCGCGGTAATACGGGGGGTGCAAGCGTTGTCCGGAATGATTGGGCGTAAAGCATCTGTAGGTGGTTTTTAAAGTCGACTGTTAAAGCCCAGGGCTCAACTTTGGAGAAGCGGTCGAGGACTTAGAGACTTGAGTTTGGTAGGGGTAGAGGGAATTCCTAGTGGAGCGGTGAAATGCACAGAGATTAGGAAGAACACCGAGGGCGAAAGCACTCTACTGGGCCACAACTGACACTGAGAGATGAAAGTCGGGGGAGCGAAAAGGATTAGATACCCCAGT

>denovo334	03.11.16s_121471
CCTACGGGGGGCAGCAGTGGGGAATATTGGACAATGGGCGCAAGCCTGATCCAGCCATGCCGCGTGAGTGATGAAGGCCTTAGGGTTGTAAAGCTCTTTTAGCAGGGAAGATAATGACTGTACCTGCAGAATAAGCTCCGGCTAACTTCGTGCCAGCAGCCGCGGTAATACGAAGGGAGCTAGCGTTGTTCGGAATCACTGGGCGTAAAGCGCACGTAGGCGGATTTGTTAGTGAGGGGTGAAATCCCGGGGCTCAACCTCGGAACTGCCTTTCATACTGCAGATCTCGAGTCCGATAGAGGTGGGTGGAATTCCTAGTGTAGAGGTGAAATTCGTAGATATTAGGAAGAACACCGGTGGCGAAGGCGGCCCACTGGATCGGTACTGACGCTGAGGTGCGAAAGCGTGGGGAGCAAACAGGATTAGATACCCCAGTAG

>denovo335	01.10.16s_121478
CCTACGGGAGGCAGCAGTGGGGAATCTTGCACAATGGGGGAAACCCTGATGCAGCGACGCCGCGTGAGCGATGAAGCCTTTCGGGGTGTAAAGCTCTTACGCCAGGGACGATAGTGACGGTACCTGGAGAAGCAGCTGCGGCTAACTACGTGCCAGCAGCCGCGGTAATACGTAGGCAGCAAGCGTTGTTCGGAATTACTGGGCGTAAAGGGTGCGTAGGCGGTGCTCTAAGTTTGGTGTGAAATCTCCCGGCTTAACTGGGAGGGTGCGCCGAAAACTGGAGTGCTTGAGTGTGGGAGAGGAAAGCGGAATTCCTGGTGTAGCGGTGAAATGCGTAGAGATCAGGAGGAACACCTGCGGTGTAGACGGCTTTCTGGACCATAACTGACGCTGAGGCACGAAAGCGTGGGTAGCAAACAGGATTAGATACCCCAGTAG

>denovo336	03.10.16s_121485
CCTACGGGTGGCAGCAGTGGGGAATATTGGACAATGGGCGAAAGCCTGATCCAGCAATGCCGCGTGAGTGATGAAGGCCTTAGGGTTGTAAAGCTCTTTTACCAGGGATGATAATGACAGTACCTGGAGAATAAGCTCCGGCTAACTCCGTGCCAGCAGCCGCGGTAATACGGAGGGAGCTAGCGTTGTTCGGAATTACTGGGCGTAAAGCGCACGTAGGCGGCTACTCAAGTCAGAGGTGAAAGCCCGGGGCTCAACCCCGGAACTGCCTTTGAAACTAGGTAGCTAGAATCTTGGAGAGGTCAGTGGAATTCCGAGTGTAGAGGTGAAATTCGTAGATATTCGGAAGAACACCAGTGGCGAAGGCGACTGACTGGACAAGTATTGACGCTGAGGTGCGAAAGCGTGGGGAGCAAACAGGATTAGATACCCCGGTAG

>denovo337	01.10.16s_121495
CCTACGGGGGGCAGCAGTAGGGAATATTGGACAATGGGGGCAACCCTGATCCAGCCATGCCGCGTGAGTGATGAAGGCCTTCGGGTTGTAAAGCTCTTTAGCAGGGGAAGATAATGACGGTACCCTGAGAATAAGCCCCGGCTAACTCCGTGCCAGCAGCCGCGGTAAGACGGAGGGGGCTAGCGTTGTTCGGAATCACTGGGCGTAAAGGGCGCGTAGGCGGCTTTGCAAGTCAGGTGTGAAATCCCGGGGCTTAACCCCGGAACTGCACTTGAAACTGCATGGCTGGAGTCTCGGAGAGGATGGTGGAATTCCTAGTGTAGAGGTGAAATTCGTAGATATTAGGAGGAACACCGATGGCGAAGGCAGCCATCTGGACGAGTACTGACGCTGAGGCGCGAAAGCGTGGGGAGCAAACAGGATTAGATACCCTGGTAG

>denovo338	03.09.16s_121507
CCTACGGGAGGCAGCAGTAGGGAATTTTCCACAATGGGCGAGAGCCTGATGGAGCAACGCCGCGTGCAGGATGAATGCCTTCGGGTTGTAAACTGCTTTTATGTGCGAAGAATTTGACTGTAACACATGAATAAGGATCGGCTAACTACGTGCCAGCAGCCGCGGTCATACGTAGGATCCAAGCGTTATCCGGAATTACTGGGCGTAAAGAGTTGCGTAGGTGGATTGTTAAGTGGGGCGTGAAAGTGTACGGCTCAACCGTATTATTGCGTTCCAAACTGACAAACTAGAGTGCGAGAGAGGTAGATGGAATTCCCAGTGTAGGAGTGAAATCCGTAGATATTGGGAGGAACACCGATGGCGTAGGCAGTCTACTGGCTCGTTACTGACACTAAGGCACGAAAGCGTGGGGAGCAAACGGGATTAGATACCCCGGTA

>denovo339	03.09.16s_121515
CCTACGGGTGGCAGCAGTTAGGAATTTTGCGCAATGGGCGAAAGCCTGACGCAGCAACGCCGCGTGAGGGATGAAGGCCTTCGGGTTGTAAACCTCTTTAAGCAGGGAAGAACAAAATGACGGTACCTGCAGAATAAGCACCGGCTAACTCTGTGCCAGCAGCCGCGGTAATACAGAGGGTGCAAGCGTTATTCGGAATCACTGGGCGTAAAGAGCGCGTAGGCTGTTTGATAAGTTTGATGTGAAAGCCCTGGACTCAATTCAGGAAGTGCATCGAATACTGTCAGACTAGAGTATAGGAGGGGAGAACGGAATTCCTGGTGTAGAGGTGAAATTCGTAGATATCAGGAGGAACAACAGTGGCGAAGGCGGTTCTCTGGACTATAACTGACGCTGAGGCGCGAAAGTGTGGGGATCAAACAGGATTAGATACCCCAG

>denovo340	03.09.16s_121527
CCTACGGGTGGCAGCAGTGAGGGATATTGCACAATGGGCGAAAGCCTGATGCAGCGACGCCGCGTGGGTGATGAAGGTCTTCGGATCGTAAAACCCTTTTCTAGGTGACGAGGAAGGACGGTAGCCTAGGAATAAGTCTCGGCTAACTACGTGCCAGCAGCCGCGGTAAAACGTAGGAGGCAAGCGTTATCCGGAGTTACTGGGCGTAAAGCGCGCGCAGGCGGTCGTGTAAGTGGTGTGTGAAAGCTCTCGGCTAAACTGAGAGAGGACAGATCAGACTGCACGACTAGAGTGGGACAGAGGAGTGTGGAATTCCGGGTGTAGCGGTGAAATGTGCAGAGATCCGGAGGAACACCAGAGGTGAAGACGGCGCTCTGGGTTCACACTGACGCTGAGGCGCGAAAGCGTGGGGAGCAAACGGGATTAGATACCCTAGTA

>denovo341	01.09.16s_121543
CCTACGGGAGGCAGCAGTGGGGAATCTTGCGCAATGGACGAAAGTCTGACGCAGCGACGCCGCGTGCGGGATGAAGCTCTTCGGGGTGTAAACCGCTGTTGCCCGGGACGAATCCCTGGATTTTCCAGGTTGACGGTACCGGGTGAGGAAGCACCGGCTAACTCTGTGCCAGCAGCCGCGGTAATACAGAGGGTGCGAGCGTTGTCCGGAATCACTGGGCGTAAAGGGCGCGTAGGTGGCTTGGTAAGCGTGTGGTGAAAGCTCGGGGCTCAACCCCGAGTCTGCCGTGCGAACTGCCGAGCTCGAGCATAGTAGAGGCAGATGGAATTCCGGGTGTAGCGGTGGAATGCGTAGAGATCCGGAAGAACACCGGTGGCGAAGGCGGTCTGCTGGGCTATTGCTGACACTGAGGCGCGACAGCGTGGGGAGCAAACAGGA

>denovo342	03.09.16s_121548
CCTACGGGAGGCAGCAGTGGGGAATTTTCCACAATGGGCGAAAGCCTGATGGAGCAATACCGCGTGAGGGATGAAGGATCGTGGTCCGTAAACCTCTTTTCTTAACGAAGAAGTATTGACGGTAGTTAAGGAATAAGCACCGGCTAACTCCGTGCCAGCAGCCGCGGTAATACAGAGGGTGCAAACGTTGCTCGGAATTATTGGGCGTAAAGCGCGTGTAGGCGGCTTGTTAAGTCGGTTGTGAAAGCCCAAGGCTCAACCTTGGAAGTGCGTCCGATACTGGCAGGCTAGAGTTCCGAAGAGGATGGCGGAATTCCCAGTGTAGAGGTGAAATTCGTAGATATTGGGAGGAACACCGGTGGCGAAGGCGGCCATCTGGGAGGCGACTGACGCTGAGACGCGAAAGCGTGGGGATCAAACAGGATTAGATACCCGAGT

>denovo343	01.09.16s_121560
CCTACGGGTGGCAGCAGTAAGGAATATTGGTCAATGGACGCAAGTCTGAACCAGCCATGCCGCGTGCAGGATGACGGCCCTATGGGTTGTAAACTGCTTTTGTACGGGAAAAAACCTCCGGACGTGTCCGGAGCTGATGGTACCGTAAGAATAAGGATCGGCTAACTCCGTGCCAGCAGCCGCGGTAATACGGAGGATCCTAGCGTTATCCGGATTCATTGGGTTTAAAGGGTGCGTAGGCGGGATAATAAGTCAGTGGTGAAAGCTTTCGGCTCAACCGGAAAATTGCCATTGATACTGTTAACCTTGAGTGCGTTTGAAGTGGGCGGAATGTGCAGTGTAGCGGTGAAATGCTTAGATATTGCACAGAACACCGATTGCGAAGGCAGCTCACTAAACCGTAACTGACGCTGAGGCACGAAAGTGTGGGGATCAAAC

>denovo344	01.09.16s_121565
CCTACGGGTGGCTGCAGTGGGGAATTTTCCGCAATGGGCGAAAGCCTGACGGAGCAAGACCGCGTGGGGGAAGAAGGTTTGTGGATTGTAAACCCCTTTTCTCAGGGAAGAAGAACTGACGGTACCTGAGGAATCAGCATCGGCTAACTCCGTGCCAGCAGCCGCGGTAATACGGGGGGTGCAAGCGTTGTCCGGAATGATTGGGCGTAAAGCATCTGTAGGTGGTTTTTAAAGTCGACTGTTAAAGCCCAGGGCTCAACTTTGGAGAAGCGGTCGAGGACTTAGAGACTTGAGTTTGGTAGGGGTAGAGGGAATTCCTAGTGGAGCGGTGAAATGCACAGAGATTAGGAAGAACACCGAGGGCGAAAGCACTCTACTGGGCCACAACTGACACTGAGAGATGAAAGTCGGGGGAGCGAAAAGGATTAGATACCCCTG

>denovo345	01.09.16s_121575
CCTACGGGAGGCAGCAGTGGGGAATATTGCGCAATGGGCGAAAGCCTGACGCAGCCACGCCGCGTGAGTGATGAAGGCCTCAGGGTCGTAAAGCTCTGTCGGGAGGGAAGAAGTTCTGACGGTACCTCCCAAGAAAGCACCGGCTAACTCCGTGCCAGCAGCCGCGGTAATACGGAGGGTGCAAGCGTTGCTCGGAATCACTGGGCGTAAAGCGTACGCAGGCGGTCAGAAAAGTCGGGTGTGAAATCCCGGGGCTCAACCCCGGAACTGCATTCGAAACTCTCTGGCTTGAGTACGGGAGAGGGAAGCGGAATTCCTGGTGTAGAGGTGAAATTCGTAGATATCAGGAGGAACACCTGTGGCGAAAGCGGCTTCCTGGCCCGATACTGACGCTCATGTACGAAAGCGTGGGGAGCAAACAGGATTAGATACCCCGGT

>denovo346	03.10.16s_121590
CCTACGGGAGGCAGCAGTAAGGAATATTGGACAATGCCCGCAAGGGTGATCCAGCCATGCCGCGTGCAGGAAGACGGCCCTATGGGTTGTAAACTGCTTTTACACCGGAGAAAACCTTCCCTCGTGAGGGGAGCTGATAGTATGGTGAGAATAAGCATCGGCTAACTTCGTGCCAGCAGCCGCGGTAAGACGAAGGATGCAAGCGTTATCCGGATTCATTGGGTTTAAAGGGAGCGTAGGTGGGTTTGTAAGTCAGTGGTGAAAGCCGGTCGCTTAACGATCGAATTGCCATTGATACTGCAGACCTTGAGTACAGATGCTGTGGGCGGAATATGACATGTAGTGGTGAAATACATAGAGATGTCATAGAACACCGATTGCGAAGGCAGCTCACAAAACTGTAACTGACACTGAGGCTCGAAAGTGCGGGGATCAAAC

>denovo347	03.09.16s_121604
CCTACGGGCGGCAGCAGTGAGGAATATTGGACAATGGGCGAAAGCCTGATCCAGCCATGCCGCGTGAGTGATGAAGGCCTTCGGGTTGTAAAGCTCTTTTAACGGTGAAGATAATGACGGTAGCCGTAGAAAAAGCCCCGGCTAAATTCGTGCCAGCAGCCGCGGTAATACGAATGGGGCAAGCGTTGTTCGGAATCACTGGGCTTAAAGCGTATGCAGGCGGCCGCGCAAGTCAGAAGTGAAATCCCTGGGCTTAACCCAGGAATTGCTTTTGAAACTGCACGGCTAGAATCCCGGAGAGGTTAACAGAATTCCGAGTGTAGAGGTGAAATTCGCAGATATTCGGAGGAATACCAGTGGCGCAAGCGGTTAACTGGACGGGCATTGACGCTCAGATACGAAAGCATGGGGAGCAAACAGGATTAGATACCCCAGTAG

>denovo348	01.09.16s_121619
CCTACGGGGGGCAGCAGTAGGGAATATTGCGCAATGGGGGAAACCCTGACGCAGCAACGCCACGTGAGTGAGGAAGGCCTTCGGGTTGTAAAGCTCTGTCCTAAGGGAAAAATGGCAGGTGATCTAATAGGTCATCTGATTGATGGTACCTTAGAAGAAAGCACCGGCTAACTTCGTGCCAGCAGCCGCGGTAATACGAAGGGTGCAAGCGTTGTTCGGATTTATTGGGCGTAAAGCGCGCGCAGGCGGAAGAGCAAGTCAGATGTGAAATCTCGGGGCTTAACCCCGAACGTGCGTCTGAAACTACTTTTCTAGAGTAATGGAGGGGGAAGGGGAATTTCACATGTAGGGGTAAAATCCGTAGAGATGTGAAGGAACACCAGAGGCGAAGGCGCCTTCCTGGCCATTTACTGACGCTGAGGCGCGAAAGCGTGGGGA

>denovo349	01.09.16s_121625
CCTACGGGGGGCAGCAGTAGGGAATTTTCCACAATGGGGGCAACCCTGATGGAGCAACACCGCGTGCAGGATGAAGGCCTTCGGGTTGTAAACTGCTTTTTTCTATGAAGATTATGACGGTAATAGAGGAATAAGGGATGGCTAACTCCGTGCCAGCAGCCGCGGTCATACGGAGGTCCCAAGCGTTATCCGGAATTACTGGGCGTAAAGAGTTGCGTAGGCGGTCTTGCAAGCGAGGCATTAAAGCGTGTGGCTCAACCATATCGTTATGTTTCGAACTGCTAGACTAGAGAACAATAGAGGTAACTGGAATTCCAAGTGTAGGAGTGAAATCCGTAGATATTTGGAGGAACACCAATGGCGTAGGCAGGTTACTGGATTGTTTCTGACGCTGAGGCACGAAAGCATGGGTAGCAAACGGGATTAGATACCCTAGTA

>denovo350	03.09.16s_121631
CCTACGGGAGGCAGCAGTGGGGAATTGTTCGCAATGGGCGCAAGCCTGACGACGCAACGCCGCGTGGAGGATGAAGGTCTTCGGATTGTAAACTCCTGTTGATCGGGACGAAAAGCTCCAACCTAATACGTTGGAGACTGACGGTACCGGTTGAGGAAGCCACGGCTAACTCTGTGCCAGCAGCCGCGGTAATACAGAGGTGGCAAGCGTTGTTCGGAATTACTGGGCGTAAAGGGCGCGTAGGCGGCCTTCTAAGTCGGACGTGAAAGCCCCAGGCTTAACCTGGGAACTGCGTCTGATACTGGGAGGCTTGGATTCGGGAGAGGGATGTGGAATTCCAGGTGTAGCGGTGAAATGCGTAGATATCTGGAGGAACACCGGTGGCGAAGGCGGCATCCTGGACCGAGATCGACGCTGAGGCGCGAAAGCTAGGGGAGC

>denovo351	03.09.16s_121636
CCTACGGGAGGCAGCAGTGGGGAATTTTCCACAATGGGCGAAAGCCTGATGGAGCAATACCGCGTGAGGGATGAAGGATCGTGGTCCGTAAACCTCTTTTCTTAACGAAGAAGTATTGACGGTAGTTAAGGAATAAGCACCGGCTAACTCCGTGCCAGCAGCTGCGGTAATACGGAGGGTGCAAGCGTTAATCGGATTTATTGGGCGTAAAGGGCGCGTAGGCTGATGAATAAGTCGGGTGTGAAATCCTGGGGCTTAACCCCAGGGCTGCACCTGAAACTGTTTGTCTAGAGGGTAGGCGGAGAAAACGGAATTCCACAAGTAGCGGTGAAATGCGTAGATATGTGGAAGAACACCGGTGGCGAAGGCGGTTTTCTAGCTTACTCCTGACGCTGAGGCGCGAAAGTTAGGGGATCAAACAGGATTAGATACCCTTGT

>denovo352	03.09.16s_121646
CCTACGGGGGGCTGCAGTAATGAATCTTCCGCAATGCACGAAAGTGTGACGGAGCGACGCCGAGTGAAGGATGAAGTTCTTCGGAATGTAAACTTCTAAAATCTGTTAGAAAGTTCTGATCAGCAGACTATAAGTGGCGACTAACTCTGTGCCAGCAGTCGCGGTAATACAGAGGCCACGAGCGTTAGGCGGAATCACTGGGCTTAAAGCGTGTGTAGGTGGATCGGTAAGTACCTTGTTAAATCCCACGGCTCAACCGTGGAACTGCTTGGTATACTGCCAGTCTTGAGGCACTCAGGGGCGAGCGGAACAGATGGTGGAGCGGTGAAATGCGTAGATATCATCTGGAACGCCAATGGTGAAGACAGCTCGCTGGGGGTGTACTGACACTGAGACACGAAAGCCAGGGGAGCGAACGGGATTAGATACCCTAGTAGT

>denovo353	03.10.16s_121653
CCTACGGGTGGCAGCAGTGGGGAATATTGCGCAATGGAGGGAACTCTGACGCAGCGACGCCGCGTGGGTGATGAAGGCCTTCGGGTTGTAAAGCCCTGTCGGTTGGGAAAAAGATAGTCGTGCTAATACCACGATTGTTTGATGGTACCAGCAAAGGAAGCACCGGCTAACTCTGTGCCAGCAGCCGCGGTAATACAGAGGGTGCAAGCGTTGTTCGGAATTACTGGGCGTAAAGGGCGCGTAGGCGGTTTAGTAAGTCAGATGTGAAAGCCCGGGGCTTAACCCCGGAAGTGCGTTTGAAACTACTAGGCTAGAGTGCAGTAGAGGTTGGTGGAATTCCCAGTGGAGAGGTGAAATTCGTAGATATTGGGAGGAACACCGGTGGCGAAGGCGGCCAACTGGGCTGTAACTGACGCTGAGGCGCGAGAGCGTGGGTAG

>denovo354	01.11.16s_121660
CCTACGGGGGGCAGCAGTGGGGAATATTGGACAATGGGGGCAACCCTGATCCAGCCATGCCGCGTGAGTGATGAAGGCCTTAGGGTTGTAAAGCTCTTTCGCCGATGAAGATAATGACGGTAGTCGGAGAAGAAGCCCCGGCTAACTTCGTGCCAGCAGCCGCGGTAATACGAAGGGGGCTAGCGTTGTTCGGAATTACTGGGCGTAAAGCGCGCGTAGGCTGCACGACAAGTCAGTGGTGAAATCCCGGAGCTTAACTTCGGAACTGCCATTGAAACTGTTGTGCTAGAATCTCAGAGGGGATAGCGGAATTCCAAATGTAGGGGTGAAATCCGTAGATATTTGGAGGAACACCGGTGGCGAAGGCGGCTATCTGGATGAGTATTGACGCTGAGGCGCGAAAGCGTGGGGATCAAACAGGATTAGATACCCCTGTAG

>denovo355	01.11.16s_121671
CCTACGGGGGGCTGCAGTGGAGAATATGTGGGCAATGAGCGCAAGCTTAACCCCGGAAAGTCTTGTGGAGGAGGAAGGGCCTGCATCTGTAAACTCCTTTCGGTTGACTAAAATAATGATATTAGTCAAAGGTAAGATAGTCCTGACTAAAAGTCGTGCCAGCAGTCGCGGTAAGACGGATGGGGCTAGCGTTATTGGTCATTACTGGGCGTAAAGAGTACGTAGGTGGTTTTTTACTTGTTTTGTGAAATGTCTAGGTCCAACCTTTTCATATTGCATTTTTTGAAGAATAAAACTTGAGTTTAGTAGGAGTTTGTGGAATTCTTAAGGAAGGGGTAGAATCTTTAGAACTTAAGAGGAATATCAATGGCGAAGGCAACATTCTAAACTATTCTGACGCTGAGGTACTAAGGCGTGGGGAGCAAACAGGATTAGATA

>denovo356	01.11.16s_121682
CCTACGGGTGGCTGCAGTCGAGGATCTTCGGCAATGAGCGCAAGCTTGACCGAGCGACGCCGCGTGTGCGATTGAAGGCCTTCGGGTTGTAAAGCACTGTCGAGGGGGAGAAAAGCCCGCAAGGGTGTGATCTATCCCTGGAGGAAGCACGGGCTAAGTTCGTGCCAGCAGCCGCGGTAAGACGAACCGTGCGAACGTTGTTCGGAATCACTGGGCTTAAAGGGCGCGTAGGCGGGCTGCCGCGTCCGGGGTGAAATCCCACGGCTCAACCGTGGAACGGCCTCGGATACGGGCGGTCTCGAGGGAGGTAGGGGCACGCGGAACTGTGGGTGGAGCGGTGAAATGCGTTGATATCCACAGGAACTCCGGTGGCGAAGGCGGCGTGCTGGACCTCATCTGACGCTGAGGCGCGAAAGCCAGGGGAGCAAACGGGATTAG

>denovo357	03.09.16s_121684
CCTACGGGGGGCAGCAGTGAGGAATATTGCGCAATGGAGGAAACTCTGACGCAGCCATGCCGCGTGAAGGATTGAAGGTCCTATGGATTGTAAACTTCTTTTGTACGGGAATAAACCTCTGGTCGTGACCAGAGCTGAAGGTACCGTAAGAATAAGCACCGGCTAACTCCGTGCCAGCAGCCGCGGTAATACGGAGGGTGCAAGCGTTATCCGGATTTATTGGGTTTAAAGGGTCCGTAGGCGGACCATTAAGTCAGTGGTGAAAGCCTACCGCTCAACGGTAGAACTGCCATTGATACTGATGGTCTTGAGTACAAGTGAGGTTGGCGGAATGTGTGGTGTAGCGGTGAAATGCTTAGATATCACACAGAACACCGATTGCGAAGGCAGCTGGCCAACTTGTAACTGACGCTGAGGGACGAAAGTGTGGGGATCAAA

>denovo358	03.09.16s_121690
CCTACGGGTGGCAGCAGTGGGGAATCATAGACAATGGGGGAAACCCTGATCTTGCCATGCCGCGTGGACGATGAAGGCCTTAGGGTTGTAAAGTCCTTTCACCGGTGAAGATAATGACGGTAGCCGGAGAAGAAGCCCCGGCTAACTCCGTGCCAGCAGCCGCGGTAATACGGAGGGGGCTAGCGTTGTTCGGAATTACTGGGCGTAAAGCGCACGTAGGCCGGCTGTTAAGTCGGGGGTGAAATCCTGGGGCTCAACCCCAGAACTGCCTTCGATACTGGCAGCCTAGAGGACGGAAGAGGCTAGTGGAATGGCGAGTGTAGAGGTGAAATTCGTAGATATTCGCCGGAACACCAGTGGCGAAGGCGACTAGCTGGTCCGTTTCTGACGCTGAGGTGCGAAAGCGTGGGGAGCAAACAGGATTAGATACCCCAGTAG

>denovo359	03.10.16s_121699
CCTACGGGGGGCAGCAGTAGGGAATCTTGCGCAATGGGCGAAAGCCTGACGCAGCGACGCCGCGTGAGTGATGAAGGCCTTCGGGTTGTAAAGCTCTGTTCTGTGGGAACAAAAAAATGAGTGTACCACAGGAGAAAGGACCGGCTAACTTCGTGCCAGCAGCCGCGGTAATACGAGGGGTCCAAGCGTTGTTCGGAATCATTGGGCGTAAAGCGGGTGTAGGTGGACTTGTAAGTCAGGAGTGAAAGCCCCAGGCTCAACCTGGGAAGTGCTTTTGATACTGCTTGTCTTGAGTGTGGGAGAGGATAGTGGAATTCCTGGTGTAGTGGTGAAATACGTAGATATCAGGAGGAACACCGGTGGCGAAGGCGGCTATCTGGCCCAACACTGACACTCAGACCCGAAAGCGTGGGGAGCAAACAGGATTAGATACCCTAG

>denovo360	03.10.16s_121702
CCTACGGGCGGCAGCAGTAGGGAATATTGGTCAATGGGCGCAAGCCTGAACCAGCCATGCCGCGTGCAGGAAGAAGGCCCTCTGGGTTGTAAACTGCTTTTGATAGGGAACAAATGCCACTTGCGAGTGGAGCTGAGTGTACCTATAGAATAAGCACCGGCTAACTCCGTGCCAGCAGCCGCGGTAATACGGAGGGTGCAAGCGTTGTCCGGATTTATTGGGTTTAAAGGGTGCGTAGGCGGCTATTTAAGTCAGTGGTGAAATCCTTCAGCTTAACTGGAGAACTGCCATTGATACTGAATAGCTTGAGTATAGTTGAGGTAGGCGGAATTGACAGTGTAGCGGTGAAATGCTTAGATATTGTCAAGAACACCGATTGCGAAGGCAGCTTACTAAACTATAACTGACGCTGAGGCACGAAAGCGTGGGGATCAAACA

>denovo361	03.09.16s_121705
CCTACGGGAGGCAGCAGTGAGGAATATTGGTCAATGGTCGCAAGACTGAACCAGCCATGCCGCGTGCAGGATGACGGCCCTATGGGTTGTAAACTGCTTTTCTCTGGGAATAAACCCCTTTACGTGTAAAGGGCTGAAGGTACCAGAGGAATAAGGACCGGCTAACTTCGTGCCAGCAGCCGCGGTAATACGAAGGGTCCAAGCGTTATCCGGATTCATTGGGTTTAAAGGGTGCGCAGGCGGGGCTTTAAGTCAGTGGTGAAATCCCTTCGCTCAACGAAGGAACTGCCATTGATACTGAAGCTCTTGAATGTAGTTGACGTTAGTGGAATGTGTCATGTAGCGGTGAAATGCTTAGATATGACACAGAACACCGATCGCGAAGGCAGCTAACGAAGCTATTATTGACGCTCAGGCACGACAGCATGGGGAGCAAAC

>denovo362	03.09.16s_121714
CCTACGGGAGGCAGCAGTGGGGAATCTTGGACAATGGGCGCAAGCCTGATCCAGCCATGCCGCGTGGATGATGAAGGCCTTAGGGTTGTAAAATCCTTTCAGCGGGGACGATAATGACGGTACCCGCAGAAGAAGCCCCGGCTAACTTCGTGCCAGCAGCCGCGGTAATACGAAGGGGGCTAGCGTTGTTCGGATTTACTGGGCGTAAAGCGCGTGTAGGCGGGTCGTTAAGTTGGGGGTGAAATCCCGAGGCTCAACCTCGGAACTGCCTTCAAAACTGGCGACCTGGAGCAAGATAGAGGCAAGTGGAATTGCGAGTGTAGAGGTGAAATTCGTAGATATTCGCAGGAACACCAGTGGCGAAGGCGACTTGCTGGATCTTTGCTGACGCTGAGACGCGAAAGCGTGGGGAGCAAACAGGATTAGATACCCCGGTAG

>denovo363	01.10.16s_121717
CCTACGGGAGGCTGCAGTCGAGGATCATGCACAATGGGGGAAACCCTGATGCTGCGACGCCGCGTGGAGGATGAAGGTCTTCGGATTGTAAACTCCTGTCATCAATGAGTATGCCCTCGCCCGTGAATATCCGGCGGAGGTGACAGTAATTGAAGAGGAAGGGACGGCTAACTTCGTGCCAGCAGCCGCGGTAATACGAAGGTCCCAAGCGTTGTTCGGAATCACTGGGCGTAAAGGGTGCGTAGGCGGTGTGATTAGTCGGGTGTTAAATCCTGGGGCTCAACCTCAGAATCGCATTCGAAACGGTCATACTAGAAGAAGTCAGAGGTAAGCAGAACTCTCGGTGTAGGGGTGAAATCCGTTGATATCGAGGGGAATACCAAATGCGAAGGCAGCTTACTGGGACTTTCTTGACGCTGAGGCACGAAAGCGTGGGGA

>denovo364	01.09.16s_121720
CCTACGGGCGGCAGCAGTGAGGAATATTGCGCAATGGAGGAAACTCTGACGCAGCCATGCCGCGTGCAGGAAGACGGCCCTACGGGTTGTAAACTGCTTTTATCCGGGACGAAACTGACGGTACCTGCAGAAGAAGCTCCGGCTAACTACGTGCCAGCAGCCGCGGTAATACGTAGGTGGCAAGCGTTGTCCGGATTTATTGGGTTTAAAGGGTGCGTAGGCGGTTTATTAAGTCAGTGGTGAAAGACGGTAGCTCAACTATCGAGGTGCCATTGATACTGATGAACTTGAGTGCAGTCGAAGTAGGCGGAATGGACGGTGTAGCGGTGAAATGCATAGATATCGTCCAGAACACCGATAGTGAAGACAGCTTACCAAGCTGTAACTGACGCTGAGGCACGAAAGTGTGGGGATCAAACAGGATTAGATACCCCTGTA

>denovo365	03.09.16s_121724
CCTACGGGTGGCAGCAGTAGGGAATATTGCGCAATGGAGGAAACTCTGACGCAGCGACGCCGCGTGGGTGACGAAGGCTTTCGGGTCGTAAAGCCCTGTCGGAGGGGACGAAAGACTCGGTGATAATACCACCGGGGGATGACGGTACCCTCAAAGGAAGCACCGGCTAACTACGTGCCAGCAGCCGCGGTAATACGTAGGGTGCAAGCGTTGTTCGGAATCATTGGGCGTAAAGCGTGTGTAGGTGGCTTATTAAGTTGATTGTGAAATCCCTCGGCTCAACCGAGGAAGGGCAGTCAAAACTAGTAGGCTAGAGGACAGCAGAGGAAGGTGGAATTCCAAGTGTAGAGGTGAAATTCGTAGATATTTGGAGGAATACCGGCGGCGAAGGCGGCCTTCTGGACTGTTCCTGACACTGAGACACGAAAGCGTGGGTAG

>denovo366	01.10.16s_121729
CCTACGGGTGGCAGCAGTGGGGAATTTTGGACAATGGGCGAAAGCCTGATCCAGCCATGCCGCGTGCGGGAAGAAGGCCCTCGGGTTGTAAACCGCTTTTGTCAGGAACGAAACGGTCTGTGCTAATACCACGGACTAATGACGGTACCTGAAGAATAAGCACCGGCTAACTACGTGCCAGCAGCCGCGGTAATACGTAGGGTGCAAGCGTTAATCGGAATTACTGGGCGTAAAGCGTGCGCAGGCGGTTGTGTAAGACAGATGTGAAATCCCCGGGCTCAACCTGGGAACTGCATTTGTGACTGCACAGCTTGAGTACGGCAGAGGGGGGTGGAATTCCACGTGTAGCAGTGAAATGCGTAGAGATGTGGAGGAACACCGATGGCGAAGGCAGCCCCCTGGGCCTGTACTGACGCTCATGCACGAAAGCGTGGGGAG

>denovo367	03.09.16s_121732
CCTACGGGGGGCAGCAGTAAGGAATATTGGTCAATGGACGCAAGTCTGAACCAGCCATGCCGCGTGGAGGATGAAGGTCCTCTGGATTGTAAACTTCTTTTCTTTGGGACGAAACCCCTGTTTCTACGGGGACTGACGGTACCTGCAGAAGAAGCGCCGGCTAACTACGTGCCAGCAGCCGCGGTAATACGTAGGGCGCAAGCGTTGTCCGGATTTATTGGGCGTAAAGCGTGCGCAGGCGGTTTTGTAAGACAGGTGTGAAATCCCCGGGCTTAACCTGGGAACTGCACTTGTGACTGCAAAGCTGGAGTGCGGCAGAGGGGGATGGAATTCCGCGTGTAGCAGTGAAATGCGTAGATATGCGGAGGAACACCGATGGCGAAGGCAATCCCCTGGGCCTGCACTGACGCTCATGCACGAAAGCGTGGGGAGCAAACA

>denovo368	03.10.16s_121735
CCTACGGGGGGCAGCAGTTGGGAATCTTGCACAATGGGGGAAACCCTGATGCAGCGACGCCGCGTGGAGGATGAAGGATCTAGGTCTGTAAACTCCTTTTTCAGGGAAAGACTTAGGACGGTACCCTGAGAATAAGCTCCGGCTAACTACGTGCCAGCAGCCGCGGTAAGACGTAGGGAGCAAGCGTTGTCCGGATTTACTGGGCGTAAAGCGCGCGTAGGCGGTCCGTTAAGTGTGAAGTGAAATCTCTAGCGCTCAACGCAGAAACTGCTTTACATACTGGCGGACTGGAGGGATGAAGAGGTATGTGGAATTCCCGGTGTAACGGTGAAATGTGTTGATATCGGGAGGAACACCCATGGCGAAGGCAGCATACTGGTCATCTCCTGACGCTGAGGTGCGAAAGCGTGGGTAGCAAACAGGATTAGATACCCCAGT

>denovo369	03.09.16s_121738
CCTACGGGGGGCAGCAGTGGGGAATATTGGACAATGGGCGCAAGCCTGATCCAGCAATGCCGCGTGTGTGAAGAAGGCCTTCGGGTTGTAAAGCACTTTTATCGGGAGCGAAAAGCGATCGGTTAACACCCGGTCGTGCTGACGGTACCCGAGGAATAAGCACCGGCTAACTTCGTGCCAGCAGCCGCGGTAATACGAAGGGTGCAAGCGTTAATCGGAATTACTGGGCGTAAAGCGTGCGTAGGCGGTCATTTAAGTCCGTTGTGAAAGCCCTGGGCTCAACCTGGGAACTGCAGTGGATACTGGATGGCTGGAGTACGGTAGAGGAAGGTGGAATTCCCGGTGTAGCGGTGAAATGCGTAGAGATCGGGAGGAACATCAGTGGCGAAGGCGGCCTTCTGGACCAGTACTGACGCTGAGGCACGAAAGCGTGGGGAG

>denovo370	03.09.16s_121747
CCTACGGGGGGCAGCAGTGGGGAATTTTCCACAATGGGCGAAAGCCTGATGGAGCAATACCGCGTGAGGGATGAAGGATCGTGGTCCGTAAACCTCTTTTCTTAACGAAGAAGTATTGACGGTAGTTAAGGAATAAGCACCGGCTAACTCTGTGCCAGCAGCCGCGGTAATACAGAGGTCTCAAGCGTTGTTCGGATTCATTGGGCGTAAAGGGTGCGTAGGTGGCGATGTAAGTCGGATGTGAAATCTCCAGGCTCAACTTGGAAACTGCATTCGATACTGCGTCGCTCGAGGATTGTAGAGGGCATTGGAATTCACGGTGTAGCAGTGAAATGCGTAGATATCGTGAGGAAGACCAGTGGCGAAGGCGAATGCCTGGGCAATTCCTGACACTGAGGCACGAAGGCCAGGGGAGCGAACGGGATTAGATACCCTGGT

>denovo371	03.10.16s_121754
CCTACGGGAGGCAGCAGTGGGGAATTTTCCACAATGGGCGAAAGCCTGATGGAGCAATACCGCGTGAAGGATGAAGGATCGTGGTCCGTAAACTTCTTTTCTTAACGAAGAAATTCTGACGGTAGTTAAGGAATAAGCACCGGCTAACTCTGTGCCAGCAGCCGCGGTAATACAGAGGGTGCAAGCGTTGTCCGGAATGATTGGGCGTAAAGCATCTGTAGGTTGTTTCTAAAGTCAACTGTTAAATCCCAGAGCTCAACTTTGGCAGGGCAGTTGAGTACTTAGGGACTGGAGAGTGGTAGGGGTAGAGGGAATTCCTAGTGGAGCGGTGAAATGCACAGAGATTAGGAAGAACACCAAAGGCGAAGGCACTCTACTGGGCCATGACTGACACTGAGAGATGAAAGTCGGGGGAGCGAAAAGGATTAGATACCCTAG

>denovo372	01.11.16s_121756
CCTACGGGGGGCAGCAGTGGGGAATATTGCGCAATGGGCGAAAGCCTGACGCAGCGACGCAGCGTGAGGGACGACGGCCTTCGGGTTGTAAACCTCTTTCAGCGGGGACGAAGCGAAAGTGACGGTACCCGCAGAAGAAGCACCGGCTAACTACGTGCCAGCAGCCGCGGTAATACGTAGGGTGCAAGCATTGTCCGGATTTATTGGGCGTAAAGAGCTCGTAGGCGGCTTGTCACGTCGGATGTGAAAACTCGGGGCTCAACCCCGAGCCTGCATTCGATACGGGCTAGCTAGAGTGTTGCAGGGGAGACTGGAATTCCTGGTGTAGCGGTGAAATGCGCAGATATCAGGAGGAACACCGGTGGCGAAGGCGGGTCTCTGGGCAACTACTGACGCTGAGGAGCGAAAGCGTGGGGAGCGAACAGGATTAGATACCCC

>denovo373	01.09.16s_121759
CCTACGGGTGGCAGCAGTGGGGAATCTTAGACAATGGGGGAAACCCTGATCTAGCCATGCCGCGTGAGCGATGAAGGCCTTAGGGTTGTAAAGCTCTTTCGTGGGGGAAGATAATGACTGTACCCCAAGAAGAAGCCCCGGCTAACTCCGTGCCAGCAGCCGCGGTAATACAGAGGGTGCAAGCGTTGTCCGGAATGATTGGGCGTAAAGCATCTGTAGGTTGTTTCTAAAGTCAACTGTTAAATCCCAGAGCTCAACTTTGGCAGGGCAGTTGAGTACTTAGGGACTGGAGAGTGGTAGGGGTAGAGGGAATTCCTTGTGAAGCGGTGAAATGCACAGAGATAAGGAAGAACACCAGCGGCGAAAGCGCGTGACTGGGCCTGAACTGACACTCATGGACGAAAGCTAGGGGAGCGAAAGGGATTAGATACCCCGGTA

>denovo374	03.10.16s_121762
CCTACGGGAGGCAGCAGTAGGGAATATTGCACAATGGACGAAAGTCTGATGCAGCGACGCCGCGTGAGTGATGAAGGCCTTCGGGTCGTAAAGCTCTGTCGTATGGGACTAACACAATGAAGGTACCATGCAAGAAAGGATCGGCTAACTTCGTGCCAGCAGCCGCGGTAAGACGAGGGATCCTAGCGTTGTTCGGAATCATTGGGCGTAAAGCGGGTGTAGGCGGCTTTATAAGTCAGGTGTGAAAGCCCGGGGCTCAACCCCGGAAGTGCACTTGATACTGTTTAGCTTGAGTGTGGTAGAGGCTACTGGAATTTCTGGTGTAGTGGTGAAATACGTAGATATCAGAAGGAATACCGGAGGCGAAGGCGGGTAGCTGGGCCAACACTGACGCTGAGACCCGAAAGCGTGGGGATCAAACAGGATTAGATACCCCTG

>denovo375	01.10.16s_121765
CCTACGGGTGGCTGCAGTAACGAATATTCCGCAATGCGCGAAAGCGTGACGGAGCAATGCCGCGTGCAGGATGAAGCGGTTTCGCCGTGTAAACTGCTGTCAGGGTCCAGAAACACTGATCGGACCCAAAGGAAGGGGCGACTAACTCTGTGCCAGCAGTCGCGGTAATACAGAGGCCCCGAGCGTTAATCGGAATCACTGGGCTTAAAGGGTGCGTAGGCGGACCAGAGGGTGTATCGTGAAAGCCCCCGGCTCAACCGGGGAACTGCGACGCAAACCGCTGGTCTTGAGGGAGGTAGGGGCCGCTGGAACGCTCGGTGGAGCGGTGAAATGCGTAGAGATCGAGCGGAACGCCGAAGGTGAAGACAAGCGGCTGGGCCTCTCCTGACGCTGAGGCACGAAAGCGTGGGGAGCAAACAGGATTAGATACCCCGGTAG

>denovo376	01.11.16s_121775
CCTACGGGTGGCTGCAGTGGGGAATCTTGGACAATGGGGGCAACCCTGATCCAGCCATGCCGCGTGGACGATGAAGGCCTTAGGGTTGTAAAGCTCTTTCGCTCGCGACGATGATGACGGTAGCGAGAGAAGAAGCCCCGGCTAACTTCGTGCCAGCAGCCGCGGTGATACGAAGGGGGCTAGCGTTGTTCGGAATTACTGGGCGTAAAGCGTGCGCAGGCGGTTTTTTAAGCCAGAGGTGAAATCCCGGAGCTCAACTTCGGAATGGCCTTTGGAACTGGAAAGCTAGAGAACGGTAGAGGTGAGTGGAATTCCCAGTGTAGAGGTGAAATTCGTAGATATTGGGAAGAACACCGGTGGCGAAGGCGGCTCACTGGTCCGGTACTGACGCTGAGGTGCGAAAGCGTGGGGAGCAAACAGGATTAGATACCCCAGTAG

>denovo377	01.09.16s_121779
CCTACGGGGGGCAGCAGTGGGGAATATTGGACAATGGGCGCAAGCCTGATCCAGCCATGCCGCGTGGGTGAAGAAGGCCTTCGGGTTGTAAAGCCCTTTTGTCCGGAAAGAAAAGCACTGGATTAATACTTCGGTGTTCTGACGGTACCGGAAGAATAAGCACCGGCTAACTTCGTGCCAGCAGCCGCGGTAATACGAAGGGTGCAAGCGTTACTCGGAATTACTGGGCGTAAAGCGTGCGTAGGTGGTTCGTTAAGTCTGATGTGAAAGCCCTGGGCTCAACCTGGGAATTGCATTGGATACTGGCGGGCTAGAGTGCGGTAGAGGATGGCGGAATTCCCGGTGTAGCAGTGAAATGCGTAGAGATCGGGAGGAACATCTGTGGCGAAGGCGGCCATCTGGACCAGCACTGACACTGAGGCACGAAAGCGTGGGGAG

>denovo378	01.09.16s_121795
CCTACGGGGGGCAGCAGTGGGGAATCTTGCACAATGGAGGAAACTCTGATGCAGCGACGCCGCGTGAACGATGAAGCCCTTCGGGGTGTAAAGTTCTTTCGACAGGGACGATAATGACGGTACCTGAAGAAGAAGCTGCGGCTAACTACGTGCCAGCAGCCGCGGTAATACGTAGGCAGCGAGCGTTGTTCGGAATTACTGGGCGTAAAGCGTGCGCAGGCGGTTCGCTAAGACAGGTGTGAAATCCCCGGGCTTAACCTGGGAATGGCGCTTGTGACTGGCGGGCTTGAGTACGGCAGAGGGAGGTGGAATTCCACGTGTAGCAGTGAAATGCGTAGAGATGTGGAGGAACACCGATGGCGAAGGCAGCCTCCTGGGCCAGTACTGACGCTCATGCACGAAAGCGTGGGGAGCAAACAGGATTAGATACCCCAGTAG

>denovo379	01.11.16s_121798
CCTACGGGGGGCAGCAGTTAGGAATTTTGCGCAATGGGCGAAAGCCTGACGCAGCAACGCCGCGTGAGGGATGACGGCCTTCGGGTTGTAAACCTCTTTTAGTTAGGAAAAAACAAATGATGGTACTGACAGAAAAAGCACCGGCTAACTACGTGCCAGCAGCCGCGGTAATACGTAGGGTGCAAGCGTTACTCGGAATTATTGGGCGTAAAGCGCGTGTAGGCGGCTTTGTAAGTCTGATGTGAAATCCCGGAACTCAATTTCGGAAGTGCATTGGATACTGCAAGGCTAGAGTATCGGAGGGGTAGGCGGAATTCCTGGTGTAGAGGTGAAATTCGTAGATATCAGGAGGAACAACAGTGGCGAAGGCGGCTTACTGGACGATTACTGACGCTGAGACGCGACAGTGTGGGGAGCAAACAGGATTAGATACCCCGG

>denovo380	01.09.16s_121808
CCTACGGGCGGCTGCAGTGGGGAATATTGCACAATGGGCGCAAGCCTGATCCAGCCATGCCGCGTGCGGGAAGAAGGCCTTCGGGTTGTAAACCGCTTTTGTCGGGGAAGAAACGCTCTAGGCTAATACCCTGGGGTAATGACGGTACCCGAAGAATAAGCACCGGCTAACTACGTGCCAGCAGCCGCGGTAATACGTAGGGTGCAAGCGTTAATCGGAATTACTGGGCGTAAAGCGTGCGCAGGCGGTTGTGCAAGACAGATGTGAAATCCCCGGGCTTAACCTGGGAACTGCATTTGTGACTGCACGGCTAGAGTGCGGCAGAGGGGGATGGAATTCCGCGTGTAGCAGTGAAATGCGTAGATATGCGGAGGAACACCGATGGCGAAGGCAATCCCCTGGGCCTGCACTGACGCTCATGCACGAAAGCGTGGGGAG

>denovo381	01.09.16s_121814
CCTACGGGTGGCAGCAGTGGGGAATTTTCCGCAATGGGCGAAAGCCTGACGGAGCAATACCGCGTGAGGGAGGAAGGCTTTTGGGTCGTAAACCTCTTTTATTGGGGAAGAACACAATGACGGTACCCAATGAATCAGCATCGGCTAACTCCGTGCCAGCAGCCGCGGTAATACGGAGGATGCAAGCGTTATCCGGAATGATTGGGCGTAAAGCGTCCGTAGGTGGTTGGGCAAGTCGATTGTTAAAGCCCGAGGCTCAACCTCGGAGAAGCAGTCGAAACTGCTCGACTTGGAGCACAGTAGGGGCAACGGGAATTTCCAGTGTAGCGGTGAAATGCGTAGAGATTGGAAAGAACACCGATGGCGAAAGCACGTTGCTGGGCTGTTGCTGACACTGAGGGACGAAAGCCAGGGGAGCGAAAGGGATTAGATACCCTT

>denovo382	01.11.16s_121816
CCTACGGGTGGCAGCAGTAAGGAATATTGGACAATGGGGGCAACCCTGATCCAGCCATGCCGCGTGAGTGAAGAAGGCCTTCGGGTTGTAAAGCTCTTTCGGATGTGAAGATAATGACAGTAGCATAAGAAGAAGCTCCGGCTAAACTCGTGCCAGCAGCCGCGGTAATACGAGTGGAGCGAGCGTTGTTCGGAATCACTGGGCGTAAAGCGTGCGCAGGCGGTCATGTAAGTCAGGAGTGAAATCCCAGAGCTTAACTCTGGAATGGCTCTTGAAACTGCATGACTAGAATCCCGGAGAGGTTGGCGGAATTCTCAGTGTAGAGGTGAAATTCGCAGATATTGAGAGGAACACCAGTGGCGTAAGCGGCCAACTGGACGGGTATTGACGCTCAGGCACGAAAGCGTGGGGATCAAACAGGATTAGATACCCCAGTAG

>denovo383	01.10.16s_121819
CCTACGGGGGGCAGCAGTGGGGAATTTTCCGCAATGGGCGCAAGCCTGATCCAGCAATGCCGCGTGTGTGAAGAAGGCCTTCGGGTTGTAAAGCACTTTTATCGGGAACGAAAAGCGATCGGCGAATACCCGGTCGTGCTGACGGTACCCGAGGAATAAGCACCGGCTAACTCTGTGCCAGCAGCCGCGGTAATACGTAGGTGGCAAGCGTTGTCCGGATTTATTGGGTTTAAAGGGTGCGTAGGCGGCTTCGTAAGTCAGCAGTGAAATACGCCAGCTTAACTGGAGAGGTGCTGTTGATACTGCGGAGCTTGAGTACTGATGAGGTAGGCGGAATGGACGGTGTAGCGGTGAAATGCATAGATATCGTCCAGAACACCGATAGCGAAGGCAGCTTACTAAGGAGTAACTGACGCTGAGGCACGAAAGTGTGGGGAT

>denovo384	03.10.16s_121822
CCTACGGGAGGCAGCAGTGGGGAATTTTCCACAATGGGCGAAAGCCTGATGGAGCAATACCGCGTGAGGGATGAAGGATCGTGGTCCGTAAACCTCTTTTCTTAACGAAGAAGTATTGACGGTAGTTAAGGAATAAGCACCGGCTAACTCCGTGCCAGCAGCCGCGGTAATACGGGGGGTGCAAGCGTTGTCCGGAATGATTGGGCGTAAAGCGCGCGTAGGTGGTTTGGTGAGTCGGATGTGAAATCCCCGGGCTTAACCTGGGAATTGCATTCGATACTGCCTGACTCGAGTGTGGAAGAGGGAAGCGGAATTTCCGGTGTAGCGGTGAAATGCGTAGATATCGGAAGGAACACCAGTGGCGAAGGCGGCTTCCTGGTCCAGTACTGACGCTCATGCACGAAAGCGTGGGGAGCAAACAGGATTAGATACCCTGGT

>denovo385	01.10.16s_121825
CCTACGGGAGGCTGCAGTGGGGAATATTGGACAATGGGCGAAAGCCTGACAGAGCAATACCGCGTGAGGGAGGAAGGCTCTTGGGTTGTAAACCTCAAAACTTAGGGAAGAAGAAAGTGACGGTACCTAATATAAGCATCGGCTAACTCCGTGCCAGCAGCCGCGGTAATACGGAGGATGCAAGCGTTATCCGGAATCATTGGGCGTAAAGGGTCCGCAGGTGGTTAATCAAGTCTGCTGTTAAAGCGTCCAGCTTAACTGGATATCGGCAGTGGAAACTGGTTGACTAGAGTTTGGTAGGGGTCACGGGAATTCCCAGTGTAGCGGTGAAATGCGTAGATATTGGGAAGAACACCAGCGGCGAAAGCGCGTGACTGGGCCTGAACTGACACTCATGGACGAAAGCTAGGGGAGCGAAAGGGATTAGATACCCTAGTA

>denovo386	01.11.16s_121829
CCTACGGGGGGCAGCAGTTGGGAATCTTGCACAATGGGGGAAACCCTGATGCAGCGACGCCGCGTGGAGGATGACGGATCTAGGTCTGTAAACTCCTTTTTCACGGAAAGACTTAGGACGGTACCGTGAGAATAAGCTCCGGCTAACTACGTGCCAGCAGCCGCGGTAAGACGTAGGGAGCAAGCGTTGTCCGGATTTACTGGGCGTAAAGGGCGCGTAGGCGGCCTGTTAAGTGTGAAGTGAAATCTCCAGGGCTCAACCCGGAAACTGCTTTACATACTGGCAGGCTGGAGGGACGCAGAGGTTGACAGAATTCCCGGTGTACCGGTGAAATGGGTAGATATCGGGAGGAATACCGATGGCGAAGGCAGTCAACTGGGCGTTTCCTGACGCTGAGGCGCGAAAGCGTGGGTAGCAAACAGGATTAGATACCCGAGT

>denovo387	03.10.16s_121832
CCTACGGGAGGCAGCAGTGGGGAATTTTCCGCAATGGGCGAAAGCCTGACGGAGCAATACCGCGTGAGGGAGGAAGGCTCTTGGGTTGTAAACCTCAAAACTTAGGGAAGAAGAAAGTGACGGTACCTAATATAAGCATCGGCTAACTCCGTGCCAGCAGCCGCGGTAATACGGGAGTGGCAAGCGTTATCCGGAATTATTGGGCGTAAAGCGTCCGCAGGCGGCCCAGCAAGTCTGTTGTTAAAAAGTGGAGCTTAACTCCATCCAGGCAATGGAAACTGCTGGGCTAGAGTGTGGTAGGGGCAGAGGGAATTCCCGGTGTAGCGGTGAAATGCGTAGATATCGGGAAGAACACCAGTGGCGAAGGCGCTCTGCTGGGCCATGACTGACACTGAGAGAAGAAAGTCGGGGGAGCGAAAAGGATTAGATACCCCGGTA

>denovo388	03.09.16s_121834
CCTACGGGGGGCAGCAGTAGGGAATATTGCACAATGGACGAAAGTCTGATGCAGCGACGCCGCGTGAGTGATGAAGGCCTTCGGGTCGTAAAGCTCTGTGATAAGGGAAGATGATGACGGTACCTTATCAGAAAAGACCGGCTAACTTCGTGCCAGCAGCCGCGGTAATACGAGGGGTCTAAGCGTTGTTCGGAATCACTGGGCGTAAAGCGGGTGTAGGTGGCTATGCAAGTTGGATGTGAAATCCCCGGGCTCAACCCGGGAAGTGCATCCAAAACTACGTAGCTTGAGTGCGGGAGAGAAAAGCAGAATTCCTGGTGTAGTGGTGAAATACGTAGATATCAGGAGGAACTCCGGTGGCGAAGGCGGCTTTTTGGCCCAGCACTGACACTCAGACCCGAAAGCGTGGGTAGCAAACAGGATTAGATACCCCAGTAG

>denovo389	01.10.16s_121837
CCTACGGGAGGCAGCAGTGGGGAATTTTCCGCAATGGGCGAAAGCCTGACAGAGCAATACCGCGTGAGGGATGAAGACTTACTGAGTTGTAAACCTCGGTACCTTAAGGAAGAAGATATGACGGTACTTAAGGTGGAAAGCATCGGCTAACTCCGTGCCAGCAGCCGCGGTAAGACGGGGGATGCAAGTGTTATCCGGATTTACTGGGCGTAAAGCGTCTGCAGGTGGTTTCTTAAGTCTACTGTTAAATCTTGAGGCTCAACCTCAAATCTGCAGTAGAAACTAGGAGACTTGAGTATAGTAGGGGTAGAGGGAATTTCCAGTGGAGCGGTGAAATGCGTAGATATTGGGAAGAACACCAACGGCGAAGGCACGTGACTGGGCTGTTTCTGACACTCATGGACGAAAGCCAGGGGAGCGAAAGGGATTAGATACCCC

>denovo390	01.09.16s_121840
CCTACGGGAGGCAGCAGTGGGGAATTTTCCGCAATGGGCGAAAGCCTGACGGAGCAAGACCGCGTGAGGGAAGAAGGCTTTTGGGTTGTAAACCTCTTTTGTCAGGGAAGAACACAATGACGGTACCTGGCGAATCAGCATCGGCTAACTCCGTGCCAGCAGCCGCGGTAATACGGAGGATGCAAGCGTTATCCGGAATTATTGGGCGTAAAGCGTCCGCAGGCGGCCTTGTAAGTCTGTCGTTAAAGCGTGGAGCTTAACTCCATTTAAGCGATGGAAACTACAAGGCTTGAGTGTGGTAGGGGCAGAGGGAATTCCCGGTGTAGCGGTGAAATGCGTAGATATCGGGAAGAACACCAGTGGCGAAGGCGCTCTGCTGGGCCATAACTGACGCTCATGGACGAAAGCCAGGGGAGCGAAAGGGATTAGATACCCTTG

>denovo391	01.09.16s_121843
CCTACGGGGGGCTGCAGTGGGGAATCTTGCGCAATGGGCGAAAGCCTGACGCAGCAACGCCGCGTGCGGGATGAAGGCCCTAGGGTTGTAAACCGCTTTCAGTAGGGAAGAAAATGACGGTACCTACAGAAGAAGGTGCGGCCAACTACGTGCCAGCAGCCGCGGTAATACGGAGGATGCAAGCGTTATCCGGAATTATTGGGCGTAAAGCGTCCGCAGGTGGTTAATCAAGTCTGCTGTTAAAGCGTCCAGCTTAACTGGATATCGGCAGTGGAAACTGGTTGACTAGAGTTTGGTAGGGGTCACGGGAATTCCCAGTGTAGCGGTGAAATGCGTAGATATTGGGAAGAACACCAGCGGCGAAAGCGCGTGACTGGGCCTGAACTGACACTCATGGACGAAAGCTAGGGGAGCGAAAGGGATTAGATACCCCAGTAG

>denovo392	01.11.16s_121846
CCTACGGGGGGCTGCAGTGAGGAATTTTCCGCAATGGGCGAAAGCCTGACGGAGCTATGCAGCGTGGAAGAAGAAGGCTCGTGAGTCGTAAATTCCTTTTCTCAGAGAAGAAGTTCTGACGGTATCTGAGGAATAAGTCACGGCTAACTCTGTGCCAGCAGCCGCGGTAATACAGAGGTGACAAGCATTATCCGGAATGATTGGGCGTAAAGCGTCTGTAGGTGGTTCTATCCGATAATTATTTATCGGATTAACAAGTCTACTGTCAAATCCCAGGGCTCAACCTTGGACCGGCAGTGGAGTACTGTAGAGCTTGAGTGCGGTAGGGGCAGAGGGAATTTCCAGTGAAGCGGTGAAATGCATAGAGATTGGGAAGAACACCAGTGGCGAAAGCGCTCTGCTGGGCCGACACTGACACTGAGAGACGAAAGCTACGGG

>denovo393	03.09.16s_121849
CCTACGGGGGGCAGCAGTGGGGAATTTTACGCAATGGGGGAAACCCTGACGTAGCGACACCGCGTGAGCGAAGAAGCCCTTTGGGGTGTAAAGCTCTGTCAGCTGGAACGAAAAAAATGACGGTACCAGCAGAGGAAGCATCGGCTAACTACGTGCCAGCAGCCGCGGTAAGACGTAGGATGCGAGCGTTGTCCGGATTCATTGGGCGTAAAGAGTTCGTAGGTGGTTTGTTAAGTCTGATGTTAAAGATCGGGGCTCAACCCTGAGACTGCATTGGATACTGGCAGACTTGAGTATGGTAGAGGCTAGTGGAATTCCCAGTGTAGCGGTGAAATGCGTAGATATTGGGAAGAACACCGGTGGCGTAGGCGACTAGCTGGGCCATAACTGACGCTGAGGAACGAAAGCCAGGGTAGCGAATGGGATTAGATACCCTAG

>denovo394	01.10.16s_121852
CCTACGGGGGGCTGCAGTCGAGAATCTTCGGCAATGGGCGCAAGCCTGACCGAGCGACGCCGCGTGCGGGATGAAGGTCTTCGGATTGTAAACCGCTGTCGGAGGGGATGAAGTGCAGGGGGGCAATCCCCCCTGTTTGACAGAGCCTCGGAGGAAGCACGGGCTAAGTTCGTGCCAGCAGCCGCGGTAATACGAACTGTGCGAACGTTATTCGGAATCACTGGGCTTAAAGGGTGCGTAGGCGGCCGCTCAAGTCAGGTGTGAAATCCCCCGGCTCAACCGGGGAACAGCGCTTGAAACTAGGTGGCTAGAGTGAGGTAAGGGACCACGGAACTTCCGGTGGAGCGGTGAAATGTGTAGATATCGGAAGGAACGCCGGTGGCGAAAGCGGTGGTCTGGGCCTTGTCTGACGCTGAGGCACGAAAGCCAGGGGAGTGA

>denovo395	01.11.16s_121860
CCTACGGGTGGCTGCAGTCGAGGATCTTCGGCAATGGGCGCAAGCCTGACCGAGCGACGCCGCGTGAGCGATGAAGGCCTTCGGGTCGTAAAGCTCTGTCGGGGGGAAGAAAGGGTAACTTGATCGACCCCCGGAGGAAGCACGGGCTAAGTTCGTGCCAGCAGCCGCGGTAATACGAAGGGGGCTAGCGTTGTTCGGATTTACTGGGCGTAAAGCGCGCGTAGGCTGCACGACAAGTCAGTGGTGAAATCCCGGAGCTTAACTTCGGAACTGCCATTGAAACTGTTGTGCTAGAATCTCAGAGGGGATAGCGGAATTCCAAATGTAGGGGTGAAATCCGTAGATATTTGGAGGAACACCGGTGGCGAAGGCGGCTATCTGGATGAGTATTGACGCTGAGGCGCGAAAGCGTGGGGATCAAACAGGATTAGATACCCG

>denovo396	01.09.16s_121861
CCTACGGGGGGCAGCAGTGGGGAATTTTCCGCAATGGGCGCAAGCCTGACGGAGCAATACCGCGTGAGGGAGGACGCTTTTTGGAGTGTAAACCTCTTTTATTAGGGAAGAATTGATGACGGTACCTAATGAATCAGCATCGGCTAACTCCGTGCCAGCAGCCGCGGTAATACGGAGGATGCAAGCGTTATCCGGAATTATTGGGCGTAAAGCGTCCGTAGGTGGCTAGATAAGTCTGTTGTCAAATCGTGCAGCTTAACTGCATACAGGCAATGGAAACTATCGAGCTAGAGTGCGATAGGGGTGACAGGAATTCCCAGTGTAGCGGTGAAATGCGTAGATATTGGGAAGAACACCAGCGGCGAAAGCGTGTCACTGGGTCTGCACTGACACTGAGGGACGAAAGCTAGGGGAGCGAAAGGGATTAGATACCCTAGT

>denovo397	01.11.16s_121864
CCTACGGGAGGCAGCAGTAGGGAATTTTGCACAATGGGCGCAAGCCTGATGCAGCAACGCCGCGTGAGTGAAGAAGGCTCTTGGGTTGTAAAGCTCTTTCGATTGGGAAGAAGGGTTCACTTGCAAATAGTCTGTGGATCTGACGGTACCAGAAGAAGAAGCACCTGCTAACTTCGTGCCAGCAGCCGCGGTAATACGGAGGGTGCAAACGTTGCTCGGAATCATTGGGCGTAAAGCGCACGTAGGCGGCGAAGCAAGTCGGGTGTGAAAGCCCTGGGCTCAACCCAGGAAGTGCATTCGAAACTATTTCGCTTGAATCTCGGAGGGGGTCAGAGAATTCCCGGTGTAGAGGTGAAATTCGTAGATATCGGGAGGAATACCAGTGGCGAAGGCGCTGACCTGGACGAAGATTGACGCTGAGGTGCGAAAGCGCGGGGA

>denovo398	03.11.16s_121867
CCTACGGGGGGCAGCAGCAAGGAATTTTCCCCAATGGGCTAACGCCTGAGGGAGCAACGTCGCGTGCAGGAAGACGGCCTTCGGGTTGTAAACTGCTTTTGGGGGGGAAGAGACTGACGGTACCCCCCGAATAAGCCCCGGCTAACTCCGTGCCAGCAGCCGCGGTAAGACGGAGGGGGCTAGCGTTGTTCGGAATCACTGGGCGTAAAGCGCACGTAGGCGGATCTTTAAGTCAGGGGTGAAATCCCGAGGCTCAACCTCGGAACTGCCTTTGATACTGGAGATCTTGAGTCCGGAAGAGGTGAGTGGAACTGCGAGTGTAGAGGTGAAATTCGTAGATATTCGCAAGAACACCAGTGGCGAAGGCGGCTCACTGGTCCGGTACTGACGCTGAGGTGCGAAAGCGTGGGGAGCAAACAGGATTAGATACCCCGGTAG

>denovo399	03.11.16s_121870
CCTACGGGAGGCAGCAGTGGGGAATTTTCCACAATGGGCGAAAGCCTGATGGAGCAATACCGCGTGAAGGATGAAGGATCGTGGTCCGTAAACTTCTTTTCTTAACGAAGAAATTCTGACGGTAGTTAAGGAATAAGCACCGGCTAACTCCGTGCCAGCAGCCGCGGTAATACGGAGGGGGCTAGCGTTGTTCGGAATTACTGGGCGTAAAGCGCACGTAGGCGGACTGGAAAGTCAGGGGTGAAATCCCGGGGCTCAACCCCGGAACTGCCTTTGAAACTCCCGGTCTTGAGGTCGCGAGAGGTGAGTGGAATTCCGAGTGTAGAGGTGAAATTCGTAGATATTCGGAAGAACACCAGTGGCGAAGGCGGCCAACTGGGTCATTACTGACGCTGAGGTGCGAAAGCGTGGGGAGCAAACAGGATTAGATACCCTGGT

>denovo400	03.09.16s_121874
CCTACGGGTGGCTGCAGTCGAGAATCTTCGGCAATGGGCGAAAGCCTGACCGAGCGACGCCGCGTGGGGGACGAAGGCCTTCGGGTTGTAAACCCCTGTCGGGGGGGAACAAGGCCGCGCGAAGAGCGTGGCCCGAGTGATCCCCGGAGGAAGCACGGGCTAAGTTCGTGCCAGCAGCCGCGGTAAGACGAACCGTGCGAACGTTATTCGGAATCACTGGGCTTAAAGCGCGTGTAGGCGGGTCGGTACGTCCGTGCCTGAAATCCCCCGGCTCAACCGGGGAATGGGGCGGGATACGGCCGTCCTGGAGGGACGTAGGGGGACCTGGAACTTCCGGTGGAGCGGTGAAATGCGTTGAGATCGGAAGGAACGCCCGTGGCGAAAGCGAGGTCCTGGACGTTTTCTGACGCTGAGACGCGAAAGCCAGGGGAGCGAACG

>denovo401	03.09.16s_121881
CCTACGGGGGGCAGCAGTGGGGAATATTGGGCAATGGGCGCAAGCCTGACCCAGCAACGCCGCGTGGAGGAAGACGGCCTTCGGGTTGTAAACTCCTTTTACGGGGGAAGAGGAAGGACGGTACCCCGAGAATAAGTCACGGCTAACTACGTGCCAGCAGCCGCGGTAATACGTAGGTGGCGAGCGTTATCCGGAATTACTGGGCGTAAAGCGCAAGCAGGCGGCTCGTTAAGTTTGACGTAAAATCTCCTGGCTTAACTGGGAGGGGTCGTTGGAGACTGGCGAGCTTGAGGCGATGAGAGGGACATGGAATTCCCGGTGTAGTGGTGGAATGCGTAGAGATCGGGAGGAACACCAGAGGCGAAAGCGGTGTCCTGGCATTGGCCTGACGCTCATGTGCGAAAGCGTGGGGAGCGAACGGGATTAGATACCCCTGTA

>denovo402	01.09.16s_121890
CCTACGGGAGGCAGCAGTAGGGAATATTGGGCAATGGAAGCAATTCTGACCCAGCCATGCCGCGTGCAGGATGAAGGCGCTAAGCGTTGTAAACTGCTTTTGTCAAGGAAGAAAAAGAGAGTGCGCTCTTCATTGACGGTACTTGATGAATAAGCATCGGCTAACTCCGTGCCAGCAGCCGCGGTAATACGGAGGATGCAAGCGTTGTCCGGATTTATTGGGTTTAAAGGGTGCGTAGGTGGTTTTGTAAGTCAGTGGTAAAATTAAGCAGCTTAACTGTTTGTGCGCCATTGATACTGCAAGACTTGAGACTTGTGGGGGTAAGCGGAATTGGTAGTGTAGCGGTGAAATGCATAGATACTACCAGGAATATCGATAGCGAAGGCAGCTTACTACGGAAGGACTGACACTGAGGCACGAAAGTGCGGGGATCAAACA

>denovo403	01.10.16s_121891
CCTACGGGAGGCAGCAGTGGGGAATATTGGACAATGGGCGCAACCCTGATCCAGCCATGCCGCGTGAGTGAAGAAGGCCTTCGGGTTGTAAAGCTCTTTCGGCCGGAACGAAATCGCATCTCTTAATACGGGGTGTGGATGACGGTACCGGAAGAAGAAGCACCGGCTAACTACGTGCCAGCAGCCGCGGTAATACGTAGGGTGCGAGCGTTAATCGGAATTACTGGGCGTAAAGCGTGCGCAGGCGGTTATGCAAGACAGATGTGAAATCCCCGGGCTTAACCTGGGAACTGCATTTGTGACTGCATAGCTAGAGTGCGGCAGAGGGGGATGGAATTCCGCGTGTAGCGGTGAAATGCGTAGAGATCCGGAGGAACGCCTGTGGCGCAAGCGGCCACCTGGCCCTGTACTGACACTGAGACGCGAAAGCGTGGGGAG

>denovo404	03.10.16s_121894
CCTACGGGTGGCAGCAGTGGGGAATTTTGGACAATGGGGGCAACCCTGATCCAGCCATGCCGCGTGAGTGAAGAAGGCCTTCGGGTTGTAAAGCTCTTTCGGCCGGAACGAAATCGCATCTCTTAATACGGGGTGTGGATGACGGTACCGGAAGAAAAAGCACCGGCTAACTCTGTGCCAGCAGCCGCGGTAATACAGAGGGTGCAAGCGTTAATCGGAATTACTGGGCGTAAAGCGTGCGTAGACGGTTATCTAAGTCGGATGTGAAATCCCCGGGCTCAACCTGGGAATTGCATTCGAGACTGAATAGCTAGGGTTCGGAAGAGGGAAGCGGAATTTCCGGTGTAGCGGTGAAATGCGTAGATATCGGAAGGAACATCAGTGGCGAAAGCGGCTTCCTGGTCCAGAACCGACGTTCAGGCACGAAAGCGTGGGGAG

>denovo405	01.10.16s_121897
CCTACGGGAGGCAGCAGTGGGGAATCTTGCGCAATGGGCGAAAGCCTGACGCAGCAACGCCGCGTGGGGGATGAAGGCTCTCGGGTTGTAAACCCCTTTCAGCAGGGACGAATCAAGACGGTACCTGCAGAAGAAGCCCCGGCTAACTACGTGCCAGCAGCCGCGGTAACACGTAGGGGGCAAGCGTTGTCCGGATTTATTGGGCGTAAAGAGCTCGTAGGTGGCTGAGTAAGTCGGATGTCAAATCCCCAGGCTCAACCTGGGATCCCATCCGATACTGCTCTGGCTAGAGTCCGGTAGGGGAGCGTGGAATTCCTGGTGTAGCGGTGAAATGCGCAGATATCAGGAGGAACACCAGCGGCGAAGGCGGCGCTCTGGGCCGGTACTGACACTGAGGAGCGAAAGCGTGGGTAGCAAACAGGATTAGATACCCCAGTA

>denovo406	01.10.16s_121901
CCTACGGGTGGCAGCAGTGGGGAATTTTCCGCAATGGGCGAAAGCCTGACGGAGCAATACCGCGTGAGGGAGGAAGGCTTTTGGGTCGTAAACCTCTTTTATTGGGGAAGAACACAATGACGGTACCCAATGAATCAGCATCGGCTAACTCCGTGCCAGCAGCCGCGGTAATACGGAGGATGCAAGCGTTATCCGGAATTATTGGGCGTAAAGCGTCCGCAGGTGGTTGGGTAAGTCCGCTGTTAAAGCCAATAGCTTAACTATTGATCAGCAGTGGAAACTACCAGACTGGAGAGCAGTAGGGGTCACGGGAATTCCCAGTGTAGCGGTGAAATGCGTAGATATTGGGAAGAACACCAGCGGCGAAAGCGCGTGACTGGGCCTGAACTGACACTCATGGACGAAAGCTAGGGGAGCGAAAGGGATTAGATACCCCAG

>denovo407	01.11.16s_121903
CCTACGGGAGGCAGCAGTGGGGAATATTGGACAATGGGCGCAAGCCTGATCCAGCCATGCCGCGTGCGGGAAGAAGGCCTTCGGGTTGTAAACCGCTTTTGTCAGGGAAGAAACGCTCTGGGCTAATACCCCGGGGTAATGACGGTACCTGAAGAATAAGCACCGGCTAACTACGTGCCAGCAGCCGCGGTAATACGAAGGGTGCAAGCGTTAATCGGAATTACTGGGCGTAAAGCGTGCGTAGACGGCTTTTTAAGTCTGCTGTGAAAGCCCTGGGCTCAACCTGGGAACTGCAGTGGATACTGGAAGGCTGGAGTGCGGTAGAGGATGGTGGAATTCCCGGTGTAGCGGTGAAATGCGTAGAGATCGGGAGGAACATCAGTGGCGAAGGCGGCCATCTGGACCAGCACTGACGTTGAGGCACGAAAGCGTGGGGAG

>denovo408	01.11.16s_121906
CCTACGGGGGGCAGCAGTGGGGAATTTTCCACAATGGGCGGAAGCCTGATGGAGCAATACCGCGTGAAGGAAGAAGGTCTGTGGATCGTAAACCTCTTTTCTCGAGGAAGAAGTCAGTGACGGTACTCGAGGAATCAGCCTCGGCTAACTCCGTGCCAGCAGCCGCGGTAATACGGGGGAGGCAAGCGTTATCCGGAATTATTGGGCGTAAAGCGTCCGCAGGTGGTTTCTTAAGTCTACTGTTAAATCTTGAGGCTCAACCTCAAATCTGCAGTAGAAACTAGGAGACTTGAGTATAGTAGGGGTAGAGGGAATTTCCAGTGGAGCGGTGAAATGCGTAGATATTGGAAAGAACACCGATGGCGAAGGCACTCTACTGGGCTATTACTGACACTCAGAGACGAAAGCTAGGGGAGCAAATGGGATTAGATACCCTTG

>denovo409	01.10.16s_121909
CCTACGGGCGGCAGCAGTAGGGAATATTGGGCAATGGGCGGAAGCCTGACCCAGCCATGCCGCGTGCGGGAAGAAGGCCCTTTGGGTCGTAACCCGCTTTTCCGGGGGAAGAAAAGGCCCGTGCGCGGGACATTGCCGGTACCCCGGGAATAAGCACCGGCTAACTCCGTGCCAGCAGCCGCGGTAATACGTAGGTGGCGAGCGTTATCCGGATTTATTGGGTTTAAAGGGTGCGTAGGCGGCTGAATAAGTCGGTGGTTAAAGGTAGCCGCTTAACGGTTTTACATGCCATCGATACTGTTTAGCTTGAGGGACTTGGAGGCAGCTGGAATTTCCGGTGTAGCGGTGAAATGCATAGATACCGGAAGGAACACCGATTGCGAAGGCAGCTCGCTGGGACGTTACTGACACTGAGGCGCGAAAGCGTGGGGAGCAAAC

>denovo410	01.11.16s_121913
CCTACGGGAGGCAGCAGTGGGGAATATTGGACAATGGGGGAAACCCTGATCCAGCAATGCCGCGTGGGTGATGAAGGCCTTCGGGTTGTAAAGCCCTTTCGGCGGGGACGATGATGACGGTACCCGCAGAAGAAGCCCCGGCTAACTTCGTGCCAGCAGCCGCGGTAATACGAAGGGGGCTAGCGTTGTTCGGAATTACTGGGCGTAAAGGGCGCGTAGGCGGCTCTGTGCGTCGTGCGTGAAAGGCCTGGGCTCAACCCGGGAATGGCGCTCGATACGACGGAGCTAGAGTGCAGGAGAGGATGGTGGAATTCCCAGTGTAGAGGTGAAATTCGTAGATATTGGGAAGAACACCGGTGGCGAAGGCGGCCATCTGGACTGCAACTGACGCTGAGGCGCGAAAGCGTGGGGAGCAAACAGGATTAGATACCCCTGTAG

>denovo411	03.10.16s_121921
CCTACGGGGGGCTGCAGTGGGGAATCTTAGACAATGGGCGCAAGCCTGATCTAGCCATGCCGCGTGAGCGATGAAGGCCTTAGGGTTGTAAAGCTCTTTCAGGGGGGAAGATAATGACTGTACCCCCAGAAGAAGCCCCGGCTAACTCCGTGCCAGCAGCCGCGGTAATACGGAGGGGGCTAGCGTTGTTCGGAATTACTGGGCGTAAAGCGCACGTAGGCGGACTGGAAAGTCAGAGGTGAAATCCCAGGGCTCAACCTTGGAACTGCCTTTGAAACTCCCAGTCTTGAGGTCGAGAGAGGTGAGTGGAATTCCGAGTGTAGAGGTGAAATTCGTAGATATTCGGAGGAACACCAGTGGCGAAGGCGGCTCACTGGCTCGATACTGACGCTGAGGTGCGAAAGCGTGGGGAGCAAACAGGATTAGATACCCGGGTAG

>denovo412	01.10.16s_121928
CCTACGGGGGGCAGCAGTGGGGAATTTTGGACAATGGGCGCAAGCCTGATCCAGCCATTCCGCGTGCAGGATGAAGGCCCTCGGGTTGTAAACTGCTTTTGTACGGAACGAAAAGGTGCTCTCTAATACAGGGCGCTCATGACGGTACCGTAAGAATAAGCACCGGCTAACTACGTGCCAGCAGCCGCGGTAATACGTAGGGTGCAAGCGTTAATCGGAATTACTGGGCGTAAAGCGTGCGCAGGCGGTTTTGTAAGACAGGTGTGAAATCCCCGGGCTTAACCTGGGAACTGCACTTGTGACTGCAAAGCTGGAGTGCGGCAGAGGGGGATGGAATTCCGCGTGTAGCAGTGAAATGCGTAGATATGCGGAGGAACACCGATGGCGAAGGCAATCCCCTGGGCCTGCACTGACGCTCATGCACGAAAGCGTGGGGAG

>denovo413	01.11.16s_121933
CCTACGGGAGGCTGCAGTCGAGAATCTTCGGCAATGAGCGCAAGCTTGACCGAGCGACGCCGCGTGAGCGATGAAGGCCTTCGGGTTGTAAAGCTCTGTCGGGGGGAAGAAAAGGCAACTTGATCGACCCCCGGAGGAAGGACGGGCTAAGTTCGTGCCAGCAGCCGCGGTAAGACGAACCGTCCGAACGTTATTCGGAATCACTGGGCTTAAAGGGTGCGTAGGCGGATGGGTAAGTCAGAGGTGAAAGCCCACGGCTCAACCGTGGAAGTGCCCCTGATACTGCCTATCTCGAGGGAGATAGGGGCGTGCGGAACTCAGAGTGGAGCGGTGAAATGCGTAGATATTCTGAGGAACACCGGTGGCGAAAGCGGCACGCTGGATCTCTACTGACGCTGAGGCACGAAAGCCAGGGGAGCAAACGGGATTAGATACCCC

>denovo414	01.10.16s_121936
CCTACGGGGGGCAGCAGTTTCGAATCATTCACAATGGGCGAAAGCCTGATGGTGCGACGCCGCGTGAGGGATGAAGGTCTTCGGATTGTAAACCTCTGTCACTGGGGAGAAAACGCGCTCGGTTAACAACCGATCGCCTGATTTAACCCGGAGAGGAAGCAGTGGCTAACTCTGTGCCAGCAGCCGCGGTAATACAGAGACTGCAAGCGTTATTCGGATTCACTGGGCGTAAAGGGTGCGCAGGCGGCCGTGTGTGTAAGATGTGAAATCCCCGGGCTCAACCTCAAATCTGCAGTAGAAACTAGGAGACTTGAGTATAGTAGGGGTAGAGGGAATTTCCAGTGGAGCGGTGAAATGCGTAGATATTGGAAAGAACACCGATGGCGAAGGCACTCTACTGGGCTATTACTGACACTCAGAGACGAAAGCTAGGGGAGC

>denovo415	03.09.16s_121939
CCTACGGGTGGCAGCAGTGGGGAATCTTGCGCAATGGGCGAAAGCCTGACGCAGCAATGCCGCGTGAGGGAAGAAGGTCTTAGGATTGTAAACCTCTTTCAGCAGGGACGAAAACAGACGGTACCTGCAGAAGAAGCCCCGGCTAACTACGTGCCAGCAGCCGCGGTAATACGTAGGGGGCAAGCGTTGTCCGGAATCATTGGGCGTAAAGAGCGTGTAGGTGGACTGGAAGGTCTGGTGTGAAAGCCCGGGGCTCAACCCCGGAGGGTCACTGGAAACCAACAGTCTTGAGTCCGGAAGAGGAGAGTGGAATTCCTAGTGTAGCGGTGGAATGCGCAGATATTAGGAGGAACACCAATGGCGAAGGCAGCTCTCTGGTACGTGACTGACACTGAGACGCGAAAGCGTGGGGAGCGAACAGGATTAGATACCCCGGTA

>denovo416	01.11.16s_121945
CCTACGGGCGGCTGCAGTCGAGAATTTTTGGCAATGGGCGAAAGCCTGACCAAGCGATGCCGCGTGCGGGATGAAGGCCTTCGGGTTGTAAACCGCTGTCAGTGGGGAGGAAAGCTTTGTGAAGAGCAAGGCTTGACCTATCCGCAGAGGAAGTGTGGGCTAAGTTCGTGCCAGCAGCCGCGGTAAGACGAACCACACAAACGTTATTCGGAATTACTGGGCTTAAAGGGTGCGTAGGCTGCGCAGTAAGTTGGGTGTGAAATACCTCGGCTCAACCGAGGAACTGCGCCCAAAACTACTGTGCTTGAGGAAGATAGAGGTGAGCGGAACTTACGGTGGAGCGGTGAAATGCGTTGATATCGTAAGGAACACCTGTGGCGAAAGCGGCTCACTGGGTCTTTTCTGACGCTGATGCACGAAAGCTAGGGGAGCAAACGG

>denovo417	01.11.16s_121956
CCTACGGGTGGCAGCAGTGGGGAATATTGGACAATGGGCGCAAGCCTGATCCAGCAATTCCGCGTGGGTGAAGAAGGTCTTCGGATTGTAAAGCCCTTTCGGCAGGGACGATAATGACGGTATCCGGAGAAGAAGCCCCGGCTAACTTCGTGCCAGCAGCCGCGGTAATACGAAGGGGGCTAGCGTTGTTCGGATTTACTGGGCGTAAAGCGTCTGCAGGTGGTTTCTTAAGTCTACTGTTAAATCTTGAGGCTCAACCTCAAATCTGCAGTAGAAACTAGGAGACTTGAGTATAGTAGGGGTAGAGGGAATTTCCAGTGGAGCGGTGAAATGCGTAGATATTGGAAAGAACACCGATGGCGAAGGCACTCTACTGGGCTATTACTGACACTCAGAGACGAAAGCTAGGGGAGCAAATGGGATTAGATACCCCTGTAG

>denovo418	01.10.16s_121957
CCTACGGGAGGCAGCAGTGGGGAATATTGCGCAATGGGGGAAACCCTGACGCAGCAACGCCGCGTGAGTGATGAAGGCCTTCGGGTTGTAAAGCTCTTTCGGCTGGGAAGAAGGGTGTGGGAGTTAATAAGTCTCACATTTGATGGTACCAGAGTAAGAAGCACCGGCTAACTTCGTGCCAGCAGCCGCGGTAATACGAAGGGTGCAAGCGTTGTTCGGAATTACTGGGCGTAAAGGGTTCGTAGGCGGGAAGACAAGTCAAGTGTGAAATCCCCAGGCTCAACCTGGGACGTGCATTTGAGACTGTTTTTCTTGAGTTTTAGAGAGGGTGGTGGAATTGCTGGTGTAGGAGTGACATCCGTAGAGATCAGCAGGAACACCGGAGGCGAAGGCGACCACCTGGCTAAATACTGACGCTGAGGAACGAAAGCGTGGGGA

>denovo419	03.11.16s_121960
CCTACGGGGGGCAGCAGTAAGGAATATTGGTCAATGGACGCAAGTCTGAACCAGCCATGCCGCGTGAAGGATGAAGGTCCTCTGGATTGTAAACTTCTTTTATAGGGGAAGAAATGCATTTTTTCTAAAGTGTTTGACGGTACCCTAGGAATAAGCACCGGCTAACTCCGTGCCAGCAGCCGCGGTAATACGGAGGGTGCAAGCGTTATCCGGATTCACTGGGTTTAAAGGGTGCGTAGGTGGGAATGAAAGTCAGTGGTGAAATCTCCGGGCTTAACTCGGAAACTGCCATTGATACTTTGTTTCTTGAATCTTCTGGAGGTCAGCGGAATATGTCATGTAGCGGTGAAATGCTTAGATATGACATAGAACACCGATTGCGAAGGCAGCTGACTACGGGAGCATTGACACTGAGGCACGAAAGCGTGGGGATCAAAC

>denovo420	01.11.16s_121964
CCTACGGGCGGCTGCAGTCGAGAATCTTCGGCAATGGGCGCAAGCCTGACCGAGCGACGCCGCGTGCGGGATGAAGGTCTTCGGATTGTAAACCGCTGTCGGGGGGGATGAAGTGCGCGAAGGCTATCCTTCGCGTTTGACAGAGCCCCAGAGGAAGCACGGGCTAAGTTCGTGCCAGCAGCCGCGGTAATACGAACTGTGCGAACGTTATTCGGAATCACTGGGCTTAAAGGGTGCGTAGGCGGCCGACTAAGTCAGGTGTGAAAGCCCCCGGCTCAACCGGGGAACAGCGCTTGAAACTAGACGGCTGGAGTGAGGTAAGGGTATGCGGAACTTCCAGTGGAGCGGTGAAATGTGTAGATATTGGAAGGAACGCCGGTGGCGAAAGCGGCATACTGGGCCTTGTCTGACGCTGAGGCACGAAAGCCAGGGGAGTGA

>denovo421	03.09.16s_121972
CCTACGGGGGGCAGCAGTGAGGAATATTGGTCAATGGGCGCAAGCCTGAACCAGCGACGCCGCGTGGGTGAAGAAGGCCTTCGGGTCGTAAAGCCCTTTTCTGTGTGAAGAGAGAGGACGGTAGCACAGGAATAAGCGTCGGCTAACTACGTGCCAGCAGCCGCGGTAAAACGTAGGACGCAAGCGTTATCCGGAATTACTGGGCGTAAAGGGCGTGCAGGCGGTTCCTTAAGTTAGGCGTGAAAGCTCTGGGCTAAACCTGGAGAGGTCGTCTGATACTGGGGGACTAGAGTGTGGTAGAGGGGTGTAGAATTCCGGGTGTAGTGGTGAAATGCGTAGATATCCGGAGGAATACCAGTGGCGAAGGCGGCACCCTGGGCCATAACTGACGCTAAGACGCGAAAGCATGGGTAGCGAACGGGATTAGATACCCCTGTA

>denovo422	01.10.16s_121976
CCTACGGGGGGCTGCAGTGAGGAATATTGCGCAATGGGCGAAAGCCTGACGCAGCGACGCCGCGTGGAGGATGAAGGCCTTCGGGTTGTAAACTCCTGTCAGTGGGGAAGAGAATGGACGGTACCCACTGAGGAAGCTTCGGCTAACTACGTGCCAGCAGCCGCGGTAAGACGTAGGGAGCAAGCGTTGTCCGGAATTACTGGGCGTAAAGAGCTCGTAGGCGGGTTCGTAAGTCTTAGAGTAAATCTCACGGCTCAACCGTGGGGCCTTCTGAGATACTGCGAATCTTGAGGATGTCAGAGGAAAGTAGAATTCCCGGTGTAGCGGTGAAATGCGTAGATATCGGGAGGAATACCAGTGGCGAAGGCGGCCAACTGGACGAACACTGACGCTGAGACACGAAAGCGTGGGGAGCAAACAGGATTAGATACCCCAGTA

>denovo423	03.11.16s_121979
CCTACGGGGGGCTGCAGTGGGGAATATTGGACAATGGGCGCAAGCCTGATCCAGCCATGCCGCGTGAGTGATGAAGGCCTTAGGGTTGTAAAGCTCTTTTATCCGGGACGATAATGACGGTACCGGAGGAATAAGCCCCGGCTAACTTCGTGCCAGCAGCCGCGGTAATACGAAGGGGGCTAGCGTTGCTCGGAATCACTGGGCGTAAAGGGCGCGTAGGCGGCCAGTCAAGTCGGGGGTGAAAGCCTGTGGCTCAACCACAGAATGGCCTTCGATACTGTCTGGCTTGAGTCTGGTAGAGGTTGGTGGAACTGCGAGTGTAGAGGTGAAATTCGTAGATATTCGCAAGAACACCGGTGGCGAAGGCGGCCAACTGGACCAGTACTGACGCTGAGGCGCGAAAGCGTGGGGAGCAAACAGGATTAGATACCCGTGTAG

>denovo424	01.09.16s_121981
CCTACGGGTGGCTGCAGTCGAGAATCTTCCGCAATGGACGCAAGTCTGACGGAGCGACGCCGCGTGATTGATGAAGTCCTTAGGGACGTAAAGATCTTTTGCCAGGGAGAAAGTTTATTGATAGTACTTGGCGAATAAGAGGTTGCTAAACTCGTGCCAGCAGCAGCGGTAATACGAGTGCCTCAAGCGTTATCCGGAATCATTGGGCGTAAAGGTTGTGTAGGTGGTTGTGTTAGTCTCTTGTTAAATTCTTCGGCTCAACCGGGGGCATGCAAGAGATACGGCACAACTAGAGGATGCGAGGGGTTTGCGGAACTCATAGTGTAGCGGTGAAATGCGTTGATATTATGGGGAACACCAAAAGCGAAGGCAGCAAACTAGAGCACTCCTGACACTGAAACAAGAAAGCGTGGGTAGCGAATGGGATTAGATACCCCA

>denovo425	03.09.16s_121984
CCTACGGGAGGCTGCAGTAGGGAATATTGGGCAATGGAGGCAACTCTGACCCAGCCATGCCGCGTGCAGGATGACGGCCCTCTGGGTTGTAAACTGCTTTTATACGGGAAGAAAAAATACTACGTGTAGTATACTGACGGTACCGTAAGAATAAGGATCGGCTAACTCCGTGCCAGCAGCCGCGGTAATACGGAGGATCCAAGCGTTGTCCGGATTTATTGGGTTTAAAGGGTGCGTAGGCGGATCTTTAAGTCAGTGGTGAAAGCCTGCAGCTTAACTGTAGAATTGCCATTGAAACTGAAGATCTTGAATGTGGTTAAAGTAGGCGGAATGTATCATGTAGCGGTGAAATGCTTAGATATGATACAGAACACCGATAGCGAAGGCAGCTTGCTGAACCATTATTGACGCTGAGGCACGAAAGCGTGGGGAGCGAAC

>denovo426	01.11.16s_121987
CCTACGGGGGGCAGCAGTGGGGAATATTGGACAATGGGCGCAAGCCTGATCCAGCCATGCCGCGTGAGTGATGACGGCCTTAGGGTTGTAAAGCTCTTTCAACGGTGAAGATAATGACGGTAACCGTAGAAGAAGCCCCGGCTAACTTCGTGCCAGCAGCCGCGGTAATACGAAGGGGGCTAGCGTTGTTCGGAATTACTGGGCGTAAAGCGCACGTAGGCGGACTTTTAAGTCAGGGGTGAAATCCCGGGGCTCAACCCCGGAACTGCCTTTGATACTGCAAGTCTAGAGGTCGAGAGAGGTGAGTGGAATTCCGAGTGTAGAGGTGAAATTCGTAGATATTCGGAGGAACACCAGTGGCGAAGGCGGCTCACTGGCTCGATACTGACGCTGAGGTGCGAAAGCGTGGGGAGCAAACAGGATTAGATACCCCGGTAG

>denovo427	01.09.16s_121993
CCTACGGGGGGCAGCAGTTAGGAATCTTCCCCAATGGGCGCAAGCCTGAGGGAGCGACACTGCATGAAGGATGAAGGTTTTCGGATTGTAAACTTCTGAACTAGGGACGAATAATGACGGTACCTAGGTAATAGCACCGGCTAACTCTGTGCCAGCAGCCGCGGTAATACAGAGGGTGCGAGCGTTATCCGGAATTACTGGGCGTAAAGGGCGTGTAGGTGGTTTGTTAAGTTCGATGTTAAAGCGTGAGGCTCAACCTCATCACGGCGTTGAATACTGGCAAGCTAGACGACTGGAGAGGAAAGCAGAATTACCAGTGTAGCGGTGAAATGCGTAGATACTGGTAGGAATACCCATTGCGAAGGCAGCTTTCTGGACAGTTTGTGACACTCAGACGCGAAAGTGTGGGGAGCAAACCGGATTAGATACCCCAGTAGT

>denovo428	03.11.16s_122003
CCTACGGGAGGCAGCAGTGGGGAATTTTGGACAATGGACGAAAGTCTGATCCAGCCATGCCGCGTGCGGGAAGAAGGCCTTCGGGTTGTAAACCGCTTTTGTCAGGGAAGAAATCCTTTGAGCTAATACCTCGGGGGGATGACGGTACCTGAAGAATAAGCACCGGCTAACTACGTGCCAGCAGCCGCGGTAATACGTAGGGTGCAAGCGTTAATCGGAATTACTGGGCGTAAAGCGTGCGCAGGCGGTTATGTAAGACAGAGGTGAAATCCCCGGGCTCAACCTGGGAACTGCCTTTGTGACTGCATAGCTTGAGTGCGGCAGAGGGGGATGGAATTCCGCGTGTAGCAGTGAAATGCGTAGATATGCGGAGGAACACCGATGGCGAAGGCAATCCCCTGGGCCTGCACTGACGCTCATGCACGAAAGCGTGGGGAG

>denovo429	01.11.16s_122009
CCTACGGGTGGCAGCAGTCGGGAATTTTGGGCAATGGGCGAAAGCCTGACCCAGCAACGCCGCGTGAAGGATGAAGTATTTCGGTATGTAAACTTCGAAAGAATGGGAAGAATAAATGACGGTACCATTTATAAGGTCCGGCTAACTACGTGCCAGCAGCCGCGGTAATACGTAGGGACCAAGCGTTGTTCGGATTTACTGGGCGTAAAGGGCGCGTAGGCGGCTTTGTAAGTCACTTGTGAAATCTCCGGGCTTAACTCGGAACGGCCAAGTGATACTGCAAAGCTAGAGTGCAGAAGGGGCAATCGGAATTCTTGGTGTAGCGGTGAAATGCGTAGATATCAAGAGGAACACCTGAGGTGAAGACGGGTTGCTGGGCTGACACTGACGCTGAGGCGCGAAAGCCAGGGGAGCAAACGGGATTAGATACCCCTGTAG

>denovo430	03.10.16s_122012
CCTACGGGGGGCAGCAGTTAGGAATTTTGCGCAATGGGAGAAATCCTGACGCAGCAACGCCGCGTGGGGGACGAAGGCCTTCGGGTTGTAAACCCCTTTTAGCTGGGAAAAATAAATTGATGGTACCAGCAGAAAAAGCACCGGCTAACTCTGTGCCAGCAGCCGCGGTAATACAGAGGGTGCGAGCGTTATTCGGAATCACTGGGCGTAAAGCGCGCGTAGGCGGCTTGGTAAGTCTGATGTGAAATCCCTGAGCTTAACTCAGGAAGTGCATCGGATACTGCTAGGCTAGAGTGTGGAAGAGGATAGCGGAATTCCAGGTGTAGAGGTGAAATTCGTAGATATCTGGAGGAACAACAGTGGCGAAGGCGGCTATCTGGGCCACCACTGACGCTGAGGCGCGAAAGCGTGGGGAGCAAACAGGATTAGATACCCTTG

>denovo431	01.10.16s_122015
CCTACGGGGGGCAGCAGTGGGGAATTTTCCACAATGGGCGAAAGCCTGATGGAGCAATACCGCGTGAGGGATGAAGGATCGTGGTCCGTAAACCTCTTTTCTTAACGAAGAAGTATTGACGGTACCCAATGAATCAGCATCGGCTAACTCCGTGCCAGCAGCCGCGGTAATACGGAGGATGCAAGCGTTATCCGGAATTATTGGGCGTAAAGCGTCCGCAGGTGGTTGGGTAAGTCCGCTGTTAAAGCCAATAGCTTAACTATTGATCAGCAGTGGAAACTACCAGACTGGAGAGCAGTAGGGGTCACGGGAATTCCCAGTGTAGCGGTGAAATGCGTAGATATGTCCCAGAACACCGATCGCGAAGGCAGCTAACGAAGCTATCACTGACACTGATGCACGAAAGCGTGGGGAGCAAACAGGATTAGATACCCCGGT

>denovo432	01.10.16s_122017
CCTACGGGGGGCAGCAGTGAGGAATCTTCCACAATGGACGAAAGTCTGATGGAGCGACACCGCGTGAAGGATGAAGGTTTTGTTATTGTAAACTTCTTTTCTCAGGGACGATAATGACGGTACCTGAGGAATAAGGGACGGCTAACTATGTGCCAGCAGCCGCGGTAATACGAAGGGTGCAAGCGTTAATCGGAATTACTGGGCGTAAAGCGTGCGTAGACGGCTTTTTAAGTCTGCTGTGAAAGCCCTGGGCTCAACCTGGGAACTGCAGTGGATACTGGAAGGCTGGAGTGCGGTAGAGGATGGTGGAATTCCCGGTGTAGCGGTGAAATGCGTAGAGATCGGGAGGAACATCAGTGGCGAAGGCGGCCATCTGGACCAGCACCGACGTTGAGGCACGAAAGCGTGGGGAGCAAACAGGATTAGATACCCGAGTAG

>denovo433	03.10.16s_122022
CCTACGGGAGGCTGCAGTCGAGAATCATTCGCAATGGGCGAAAGCCTGACGATGCGACGCCGCGTGAGCGAAGAAGGCCTTAGGGTTGTAAAGCTCTTTCGCTTGGGAACAAGAGATGCTAGCTAATATCTAGCAAATTTGAGCGTACCAGGTAAAGAAGCACCGGCTAACTCCGTGCCAGCAGCTGCGGTAATACGGAGGGTGCAAGCATTAATCGGATTTATTGGGCGTAAAGAGCGTGTAGACGGCGAAGAAAGTCAGGTGTGAAATCCCGGAGCTTACCTCCGGAACGGCATTTGAAACTTCTTCACTAGAGGGTAGGCGGAGAAAACGGAATTCCACAAGTAGCGGTGAAATGCGTAGATATGTGGAAGAACACCGGTGGCGAAGGCGGTTTTCTAGCTTATTCCTGACGTTGAGACGCGAAAGCAAGGGGAG

>denovo434	01.11.16s_122030
CCTACGGGAGGCTGCAGTGGGGAATATTGGACAATGGGCGCAAGCCTGATCCAGCCATGCCGCGTGAGTGATGAAGGCCTTCGGGTTGTAAAGCTCTTTTGTCCGGGAAGATAATGACTGTACCGGAAGAATAAGCCCCGGCAAACTTCGTGCCAGCAGCCGCGGTAATACGAAGGGGGCTAGCGTTGTTCGGAATCACTGGGCGTAAAGCGCACGTAGGCGGCTTGTTAAGTCAGAGGTGAAATCCTGGAGCTCAACTCCAGAACTGCCTTTGATACTGGCGAGCTCGAGTATGACAGAGGTTGGTGGAACTCCGAGTGTAGAGGTGAAATTCGTAGATATGCGGAGGAACACCGATGGCGAAGGCAGCCCCCTGGACCTGTACTGACGCTCATGCACGAAAGCATGGGGAGCAAACAGGATTAGATACCCGGGTAG

>denovo435	01.09.16s_122032
CCTACGGGGGGCAGCAGTGAGGAATTTTCCGCAATGGGCGAAAGCCTGACGGAGTAATACCGCGTGAGGGAAGAAGGTCTAGGGATTGTAAACCTCTTTTCTCAAGGAAGAAGTACTGACGGTACTTGAGGAATCAGCATCGGCTAACTCCGTGCCAGCAGCCGCGGTAATACGGAGGATGCAAGCGTTATCCGGAATGATTGGGCGTAAAGCGTGCGCAGGCGGTTGTGTAAGACAGATGTGAAATCCCCGGGCTCAACCTGGGAACTGCATTTGTGACTGCACAGCTTGAGTACGGCAGAGGGGGGTGGAATTCCACGTGTAGCAGTGAAATGCGTAGAGATGTGGAGGAACACCGATGGCGAAGGCGGCGACCTGGCTAAACATTGACACTGAGGAACGAAAGCGTGGGGAGCAAACAGGATTAGATACCCCAGT

>denovo436	03.09.16s_122038
CCTACGGGCGGCAGCAAGTGGGAATTATGGACAATGGGCGAAAGCCTGATCCTGCGACGCCGCGTGAGGGAACGAAGGCCGAAAGGTTGTAAACCTCTGTGGAGTGGGAAGATTATGACGGTACCACTTTAGAAAGTAGTTGCTAACTACGTGCCAGAAGCCTCGGTCATACGTAGGCTACAAGCGTTATCCGGAGTTATTGGGCGTAAAGGGTTGAGTAGGCGGTATGATGCGTCAGTGGTTAAAGACCTCGGCTTAACTGAGGGAAGGCTACTGATACGGTCAAACTAGAACATCGTAGGGGCAAGCGGAACTCTGCAAGTAGGGGTAAAATCCGTTGATATGCAGAGGAACACCAAAGGCGTAGGCAGCTTGCTGGGCGAATGTTGACGCTGATTCACGAAAGCTAGGGGAGCGAAACGGATTAGATACCCCTGT

>denovo437	01.09.16s_122046
CCTACGGGAGGCTGCAGTCGAGAATCTTCGGCAATGGGCGAAAGCCTGACCGAGCGACGCCGCGTGCGGGATGAAGGCCCTCGGGTTGTAAACCGCTGTCAGTTGGGAGGAAATCTATGGGGGTACTCCCCTGTAGTTGACCGATCTTCAGAGGAAGGACGGGCTAAGTTCGTGCCAGCAGCCGCGGTAATACGAGAGGTGCAAGCGTTACTCGGAATCACTGGGCGTAAAGCGTCCGCAGGTGGTTGGGTAAGTCCGCTGTTAAAGCCAATAGCTTAACTATTGATCAGCAGTGGAAACTACCAGACTGGAGAGCAGTAGGGGTCACGGGAATTCCCAGTGTAGCGGTGAAATGCGTAGATATTGGGAAGAACACCAACGGCGAAGGCACGTGACTGGGCTGTTTCTGACACTCATGGACGAAAGCCAGGGGAGCGA

>denovo438	01.10.16s_122048
CCTACGGGAGGCAGCAGTGGGGAATTTTCCGCAATGGGCGAAAGCCTGACGGAGCAACGCCGCGTGAGGGAGGAAGGTCTTTGGATTGTAAACCTCTTTTCTCAAGGAAGAAAAAAATGACGGTACTTGAGGAATAAGCATCGGCTAACTTCGTGCCAGCAGCCGCGGTAATACGGGGGGTGCAAGCGTTGTCCGGAATGATTGGGCGTAAAGCATCTGTAGGTGGTTCTTAAAGTCGACTGTTAAAGCCCAGGGCTCAACTTTGGAAAAGCGGTCGAGTACTTAAGAACTTGAGTATGGTAGGGGTAGAGGGAATTCCTAGTGGAGCGGTGAAATGCACAGAGATTAGGAAGAACACCAAAGGCGAAGGCACTCTACTGGGCCATGACTGACACTGAGAGACGAAAGCTAGGGTAGCGAAAGGGATTAGATACCCTT

>denovo439	01.10.16s_122051
CCTACGGGCGGCAGCAGTGGGGAATTTTGGACAATGGGCGCAAGCCTGATCCAGCAATGCCGCGTGCAGGAAGAAGGCCTTCGGGTTGTAAACTGCTTTTGTACGGAACGAAACGGTCTGGGTTAATACCCTGGGCTAATGACGGTACCGTAAGAATAAGCACCGGCTAACTACGTGCCAGCAGCCGCGGTAATACGTAGGGTGCAAGCGTTAATCGGAATTACTGGGCGTAAAGCGTGCGCAGGCGGTTTTGTAAGACAGGCGTGAAATCCCCGGGCTCAACCTGGGAATTGCGCTTGTGACTGCAAGGCTGGAGTGCGGCAGAGGGGGATGGAATTCCGCGTGTAGCAGTGAAATGCGTAGATATGCGGAGGAACACCGATGGCGAAGGCAATCCCCTGGGCCTGCACTGACGCTCATGCACGAAAGCGTGGGGAG

>denovo440	03.09.16s_122057
CCTACGGGGGGCAGCAGTCGAGAATCTTTCACAATGGGGGAAACCCTGATGGAGCGACGCCGCGTGGAGGATGAAGGTCTTCGGATTGTAAACTCCTGTCATGAAAGAACAAGCGATGCGGGTGAACAGCCCGCAAAGTTGATAGTATTTCAAGAGGAAGGGACGGCTAACTTCGTGCCAGCAGCCGCGGTAATACGAAGGTCCCAAGCGTTGTTCGGAATCACTGGGCGTAAAGAGTGCGTAGGCGGCGCGGAAAGTCAGATGTGAAATCCCGGGGCTCAACCTCGGAACGGCATCCGATACTCCCGCGCTTGAGGACTGGAGGGGAGTCTGGAATTCACGGTGTAGCAGTGAAATGCGTAGATATCGTGAGGAACACTAGTGGCGAAGGCGAGACTCTGGACAGTTCCTGACGCTGAGGCACGAAGGCCAGGGGAG

>denovo441	01.11.16s_122060
CCTACGGGAGGCAGCAGTGGGGAATATTGGACAATGGGGGAAACCCTGATCCAGCCATGCCGCGTGAGTGATGAAGGCCTTAGGGTTGTAAAGCTCTTTTGTCAGGGAAGATAATGACGGTACCTGAAGAATAAGACACGGCTAACTTCGTGCCAGCAGCCGCGGTAATACGAAGGTGTCTAGCGTTGTTCGGAATCACTGGGCGTAAAGCGCGCGCAGGCGGACTATCAAGTCTGGGGTGAAAGCCCGAAGCTCAACTTCGGAATTGCCTTGGAAACTGATAGTCTGGAGTGCAATAGGGGATAGCGGAATTCCAAATGTAGAGGTGAAATTCGTAGATATTTGGAGGAACACCGGTGGCGAAGGCGGCTATCTGGATTGCAACTGACGCTGAGGCGCGAAAGCGTGGGGATCAAACAGGATTAGATACCCCAGTAG

>denovo442	01.10.16s_122063
CCTACGGGAGGCAGCAGTGGGGAATTTTCCGCAATGGGCGAAAGCCTGACGGAGCAATACCGCGTGAGGGAGGAAGGCTCTTGGGTTGTAAACCTCAAAACTTAGGGAAGAAGAAAGTGACGGTACCTAATATAAGCATCGGCTAACTCCGTGCCAGCAGCCGCGGTAATACGGAGGATGCAAGCGTTATCCGGAATTATTGGGCGTAAAGGGTCCGCAGGTGGTTGTTCAAGTCTGCTGTCAAAGCGTGGAGCTTAACTCCATATCGGCAGTGGAAACTGAGCGACTAGAGTTCGGTAGGGGTCACGGGAATTCCCAGTGTAGCGGTGAAATGCGTAGATATTGGGAAGAACACCAGCGGCGAAAGCGCGTGACTGGGCTGAGACTGACACTGAGGGACGAAAGCTAGGGGAGCGAAAGGGATTAGATACCCGGGTA

>denovo443	01.10.16s_122067
CCTACGGGCGGCAGCAGTGGGGAATTTTCCGCAATGGGCGAAAGCCTGACGGAGCAAGACCGCGTGAGGGAAGAAGGCTTTTGGGTTGTAAACCTCTTTTGTCAGGGAAGAACACAATGACGGTACCTGGCGAATCAGCATCGGCTAACTCCGTGCCAGCAGCCGCGGTAATACGGAGGGTGCGAGCGTTGTCCGGATTTATTGGGTCTAAAGGGTGCGTAGGCGGCCCGATAAGTCAGCGGTGAAAGACCCCGGCTCAACCGGGGGGTTGCCGTTGATACTGTCGGGCTTGGGTACGGTCTGGGTACATGGAATTGGTGGTGTAGCGGTGAAATGCATAGATACCATCAGGAACACCGATAGCGTAGGCATTGTACTGGGCCGTCACCGACGCTGATGCACGAAAGCGCGGGTATCGAACAGGATTAGATACCCGTG

>denovo444	01.09.16s_122069
CCTACGGGTGGCAGCAGTGGGGAATTTTCCACAATGGGCGAAAGCCTGATGGAGCAATACCGCGTGAGGGATGAAGGATCGTGGTCCGTAAACCTCTTTTCTTAACGAAGAAGTATTGACGGTAGTTAAGGAATAAGCACCGGCTAACTCCGTGCCAGCAGCCGCGGTAATACGTAGGTGACAAGCGTTATCCGGAATTACTGGGCGTAAAGCGCACGCAGGCGGTGCGATAAGTCTGATGTGAAATCTCCTGGCTTAACTGGGAGGGGTCATTGGAAACTGTCGTGCTTGAGGCGGTGAGAGGGGTGTAGAATTCCCGGTGTAGTGGTGGAATGCGTAGATATCGGGAGGAATACCAGTGGCGAAAGCGGCACCCTGGCACTAGCCTGACGCTCATGTGCGAAGGCGTGGGGAGCGAACGGGATTAGATACCCCTGT

>denovo445	03.10.16s_122072
CCTACGGGGGGCTGCAGTGGGGAATTTTGGACAATGGGCGCAAGCCTGATCCAGCCATGCCGCGTGTGGGAAGAAGGCCTTCGGGTTGTAAACCACTTTTGTCAGGGAAGAAACGGTCTGGCCTAATACGCTGGACTAATGACGGTACCTGAAGAATAAGCACCGGCTAACTCTGTGCCAGCAGCCGCGGTAAGACGGAGGGGGCAAGCGTTGTCCGGAATCACTGGGCGTAAAGCGCGTGTAGGTGGTGCGGTGCGTCGGCGCTGAAACCTGCGGGCTTAACCCGCAGACGCGTGCCGATACGACCGAACTCGAGGCAGGGAGAGGGTGGCGGAATTCCGGGTGTAGTGGTGAAATGCGTAGAGATCCGGAGGAACGCCTGTGGCGCAAGCGGCCACCTGGCCCTGTTCTGACACTGAGACGCGAAAGCGTGGGGAG

>denovo446	03.11.16s_122074
CCTACGGGCGGCAGCAGTGGGGAATATTGGACAATGGGCGCAAGACTGATCCAGCAATGCCGCGTGTGTGAAGAAGGCCTTCGGGTTGTAAAGCACTTTTATCGGGAGCGAAAAGCGGCCAGCGAATACCTGGTCGTGCTGACGGTACCCGAGGAATAAGCACCGGCTAACTTCGTGCCAGCAGCCGCGGTAATACGAAGGGTGCAAGCGTTAATCGGAATCACTGGGCGTAAAGCGCACGTAGGCGGATCTTTAAGTCAGAGGTGAAATCCCAAGGCTCAACCTTGGAACTGCCTTTGATACTGGGGATCTCGAGTCCGGAAGAGGTTGGTGGAACTCCGAGTGTAGAGGTGAAATTCGTAGATATTCGGAAGAACACCAGTGGCGAAGGCGGCCAACTGGTCCGGTACTGACGCTGAGGTGCGAAAGCGTGGGGAG

>denovo447	01.09.16s_122077
CCTACGGGAGGCTGCAGTGGGGAATTTTCCACAATGGGCGAAAGCCTGATGGAGCAATACCGCGTGAGGGATGAAGGATCGTGGTCCGTAAACCTCTTTTCTTAACGAAGAAGTATTGACGGTAGTTAAGGAATAAGCACCGGCTAACTCCGTGCCAGCAGCCGCGGTAATACGAAGGGTGCAAGCGTTATCCGGAATTATTGGGCGTAAAGCGTCCGCAGGTGGTTGAACAAGTCTGCTGTCAAAGCGTGCGGCTTAACCGCATATCGGCAGTGGAAACTGTTTGACTAGAGTTTGGTAGGGGTCACGGGAATTCCCAGTGTAGCGGTGAAATGCGTAGATATTGGGAAGAACACCGGTGGCGAAAGCGCCTGACTGGGCCTGAACTGACACTGAGGGACGAAAGCTAGGGGAGCGAAAGGGATTAGATACCCTAGT

>denovo448	03.09.16s_122082
CCTACGGGGGGCAGCAGTAAGGAATATTGGACAATGGGCGCAAGCCTGATCCAGCCATGCCGCGTGAGTGATGAAGGCCTTAGGGTTGTAAAGCTCTTTCGGCTGAGAGGATAATGACCGTATCAGCATAAGAAGCCCCGGCTAACTTCGTGCCAGCAGCCGCGGTAATACGAAGGGGGCAAGCGTTGTTCGGAATCACTGGGCGTAAAGCGTATGTAGGCGGTTTTGCAAGTCAGAAGTGAAAGCCCAGGGCTTAACCTTGGAATTGCTTTTGAAACTGCAAAACTAGAAGCCCGTAGAGGTTGGCGGAATTCCCAGTGTAGAGGTGAAATTCGCAGATATTGGGAGGAACACCAGTGGCGTAAGCGGCCAACTGGACGGGATTTGACGCTGAGATACGAAAGCGTGGGGAGCAAACAGGATTAGATACCCCAGTAG

>denovo449	03.10.16s_122083
CCTACGGGAGGCAGCAGTGGGGAATTTTCCACAATGGGCGGAAGCCTGATGGAGCAATACCGCGTGAAGGAAGAAGGTCTGTGGATCGTAAACTTCTTTTCTTAAGGAAGAATAAATGACGGTACTTAAGGAATAAGCACCGGCTAACTCTGTGCCAGCAGCCGCGGTAATACGGAGGGTGCAAGCGTTGTTCGGAATTATTGGGCGTAAAGCGCGTGTAGGCGGCTATGAAAGTCTGGTGTGAAAGCCCGAGGCTTAACCTCGGAAGTGCACTGGATACTCCATAGCTAGAGGGTTAGAGAGGAAAGCGGAATTCTTGGTGTAGGGGTGAAATCCGTAGATATCAAGAGGAACACCGATGGCGAAGGCAGCTTTCTGGCTAACATCTGACGCTGAGACGCGAAAGCGTGGGTAGCAAACAGGATTAGATACCCCAGT

>denovo450	03.11.16s_122086
CCTACGGGAGGCAGCAGTGGGGAATTTTCCACAATGGGCGAAAGCCTGATGGAGCAATACCGCGTGAGGGATGAAGGATCGTGGTCCGTAAACCTCTTTTCTTAACGAAGAAGTATTGACGGTAGTTAAGGAATAAGCACCGGCTAACTCCGTGCCAGCAGCCGCGGTAATACGAAGGGGGCTAGCGTTGTTCGGAATTACTGGGCGTAAAGCGCACGTAGGCGGATTTGTTAGTCAGGGGTGAAATCCCGGGGCTCAACCTCGGAACTGCCTTTGATACTGCAAGTCTAGAGTCCGGAAGAGGTGAGTGGAATTCCTAGTGTAGAGGTGAAATTCGTAGATATTAGGAAGAACACCAGTGGCGAAGGCGGCTCACTGGTCCGGTACTGACGCTGAGGTGCGAAAGCGTGGGGAGCAAACAGGATTAGATACCCCGGT

>denovo451	01.11.16s_122090
CCTACGGGTGGCTGCAGTCGAGAATTTTCGGCAATGGACGAAAGTCTGACCGAGCAATGCCGCGTGCGGGACGAAGGCCTTCGGGTCGTAAACCGCTGTCAGAGGGAAGGAAATTTTGACCAAACCTCAAAGGAAGCACAGGCTAAATTCGTGCCAGCAGCCGCGGTAATACGAATTGTGCAAACGTTATTCGGAATCACTGGGCTTAAAGGGTGCGTAGGCGGCCATGAAGGTCTGATGTGAAATCCCACGGCTCAACCGTGGAATTGCGTTGGAAACCACATGGCTTGAGGGAGACAGAGGTGAGCGGAACTAATGGTGGAGCGGTGAAATGTGTTGATATCATTAGGAACACCGGTGGCGAAAGCGGCTCGCTGGGTCTTTTCTGACGCTGAGGCACGAAAGCTAGGGTAGCAAACGGGATTAGATACCCGTGTA

>denovo452	01.11.16s_122092
CCTACGGGGGGCAGCAGTGGGGAATATTGGACAATGGGGGAAACCCTGATCCAGCAATGCCGCGTGAATGATGAAGGCCTTCGGGTTGTAAAGTTCTTTTACCCGAGACGATAATGACGGTATCGGGAGAATAAGCACCGGCTAACTTCGTGCCAGCAGCCGCGGTAATACGAAGGGTGCAAGCGTTGTTCGGAATGACTGGGCGTAAAGGGCGCGTAGGCGGTTCGGTACGTTTGATGTGAAAGCCCCGGGCTCAACCTGGGAATTGCATCGAATACGGCCGAGCTTGAGTGCGAGAGAGGAAAATGGAATAGTGCGTGTAGAGGTGAAATTCGTAGATATGCACTAGAACACCAGAGGCGAAGGCGATTTTCTGGCTCGTAACTGACGCTGAGGCGCGAAAGCGTGGGGAGCAAACAGGATTAGATACCCCAGTAG

>denovo453	03.10.16s_122095
CCTACGGGAGGCAGCAGTGGGGAATTTTGGACAATGGGGGCAACCCTGATCCAGCAATGCCGCGTGCAGGAAGAAGGCCTTCGGGTTGTAAACTGCTTTTGTCAGGGAAGAAATCCTGTGGGTTAATACCTCGTGGGGATGACGGTACCTGAAGAATAAGCACCGGCTAACTACGTGCCAGCAGCCGCGGTAATACGTAGGGTGCGAGCGTTAATCGGAATTACTGGGCGTAAAGCGTGCGCAGGCGGTTTTGTAAGACAGAGGTGAAATCCCCGGGCTCAACCTGGGAACTGCCTTTGTGACTGCAAGGCTGGAGTACGGCAGAGGGGGATGGAATTCCGCGTGTAGCAGTGAAATGCGTAGATATGCGGAGGAACACCGATGGCGAAGGCAATCCCCTGGGCCTGTACTGACGCTCATGCACGAAAGCGTGGGGAG

>denovo454	01.11.16s_122100
CCTACGGGGGGCAGCAGTAGGGAATCTTGCGCAATGGGCGAAAGCCTGACGCAGCAACGCCGCGTGGGGGATGAAGGCCTTCGGGTTGTAAACCCCTTTCAGCAGGGACGAAAATGACGGTACCTGCAGAAGAAGCCCCGGCCAACTACGTGCCAGCAGCCGCGGTAATACGTAGGGGGCAAGCGTTGTCCGGAATTATTGGGCGTAAAGAGCTCGTAGGCGGTTCGGTAAGTCGGGTGTGAAAATCCAGGGCTCAACCCTGGGACGCCACCCGATACTGCTGTGACTGGAGTCCGGTAGAGGAGTGTGGAATTCCTGGTGTAGCGGTGAAATGCGCAGATATCAGGAGGAACACCAGCGGCGAAGGCGGCACTCTGGGCCGGTACTGACGCTGAGGAGCGAAAGCGTGGGGAGCAAACAGGATTAGATACCCTTGTA

>denovo455	01.11.16s_122102
CCTACGGGCGGCAGCAGTGAGGAATTTTCTGCAATGGGCGAAAGCCTGACAGAGCAATACCGCGTGAGGGATGAAGACTTACTGAGTTGTAAACCTCGGTACCTTAAGGAAGAAGTCAGTGACGGTACTCGAGGAATCAGCCTCGGCTAACTCCGTGCCAGCAGCCGCGGTAATACGGGGGAGGCAAGCGTTATCCGGAATTATTGGGCGTAAAGCGTCCGCAGGTGGTCTTTCAAGTCTGCCGTTAAAGCGTGCGGCTTAACCGCATATCGGCGGTGGAAACTGTGAGACTAGAGAGCAGTAGGGGTAGCGGGAATTCCCGGTGTAGCGGTGAAATGCGTAGAGATCGGGAAGAACATCGGTGGCGAAAGCGCGCTACTGGGCTGTATCTGACACTCAGGGACGAAAGCTAGGGTAGCGAAAGGGATTAGATACCCG

>denovo456	03.10.16s_122105
CCTACGGGGGGCAGCAGTGGGGAATTTTCCACAATGGGCGAAAGCCTGATGGAGCAATACCGCGTGAGGGATGAAGGATCGTGGTCCGTAAACCTCTTTTCTTAACGAAGAAGTATTGACGGTAGTTAAGGAATAAGCACCGGCTAACTCCGTGCCAGCAGCCGCGGTAATACGTAGGTGGCAAGCGTTGTCCGGATTTATTGGGTTTAAAGGGTGCGTAGGCGGTCTGATAAGTCAGTGGTGAAATACGGCAGCTTAACTGTCGAGGTGCCATTGATACTGTTAGACTTGAGTACAGACGAGGTAGGCGGAATTGACGGTGTAGCGGTGAAATGCTTAGATATCGTCAAGAACACCGATAGCGAAGGCAGCTTACTAGACTGTAACTGACGCTGATGCACGAAAGTGTGGGGATCAAACAGGATTAGATACCCCGGT

>denovo457	03.10.16s_122109
CCTACGGGGGGCAGCAGTCGGGAATTTTGCTCAATGGGGGAAACCCTGAAGCAGCAACGCCGCGTGAGGGATGAAGGCCTTCGGGTTGTAAACCTCTTTTGTCAGGGACGATGATGACGGTACCTGATGAATAAGCATCGGCTAACTCCGTGCCAGCAGCCGCGGTAATACGGAGGATGCAAGCGTTATCCGGAATTATTGGGCGTAAAGCGTCCGTAGGTGGTTATGCAAGTCTGCCGTTAAAGAATGGAGCTTAACTCCATAAGAGCGGTGGAAACTGCAAGACTAGAGTACAGTAGGGGTAGCAGGAATTCCCAGTGTAGCGGTGAAATGCGTAGATATTGGGAAGAACACCAACGGCGAAGGCACGTGACTGGGCTGTATCTGACACTCATGGACGAAAGCCAGGGGAGCGAAAGGGATTAGATACCCTGGTAG

>denovo458	03.10.16s_122110
CCTACGGGTGGCTGCAGTGGGGAATTTTCCACAATGGGCGGAAGCCTGATGGAGCAATACCGCGTGAAGGAAGAAGGTCTGTGGATCGTAAACTTCTTTTCTTAAGGAAGAATAAATGACGGTACTTAAGGAATAAGCACCGGCTAACTCTGTGCCAGCAGCCGCGGTAATACGGAGGGGGCTAGCGTTGTTCGGAATTACTGGGCGTAAAGCGCACGTAGGCGGACTGGAAAGTCAGGGGTGAAATCCCGGGGCTCAACCCCGGAACTGCCTTTGAAACTCCCGGTCTTGAGGTCGAGAGAGGTGAGTGGAATTCCGAGTGTAGAGGTGAAATTCGTAGATATTCGGAGGAACACCAGTGGCGAAGGCGGCTCACTGGCTCGATACTGACGCTGAGGTGCGAAAGCGTGGGGAGCAAACAGGATTAGATACCCCAGT

>denovo459	03.10.16s_122114
CCTACGGGAGGCAGCAGTGGGGAATATTGGACAATGGGCGCAAGCCTGATCCAGCAATGCCGCGTGTGTGAAGAAGGCCTTCGGGTTGTAAAGCACTTTTGTTCGGGAAGAAATCCGTGAGGTTAATACCCTTACGGGATGACGGTACCGAAAGAATAAGCACCGGCTAACTTCGTGCCAGCAGCCGCGGTAATACGAAGGGTGCAAGCGTTAATCGGAATTACTGGGCGTAAAGCGTGCGTAGGCGGTTTGTTAAGTCAGATGTGAAAGCCCCGGGCTCAACCTGGGAACTGCATTTGATACTGGCAGGCTAGAGTGCGGTAGAGGGTGGTGGAATTCCCGGTGTAGCGGTGAAATGCGTAGAGATCGGGAGGAACATCCGTGGCGAAGGCGGCCACCTGGACCAGCACTGACGCTGAGGCACGAAAGCGTGGGGAG

>denovo460	03.10.16s_122119
CCTACGGGAGGCAGCAGTGAGGAATCTTGCACAATGGGCGAAAGCCTGATGCAGCGACGCCGCGTGAGGGACTAAGGCCTTCGGGTTGTAAACCTCTGTCAGTAGGGAAGAAGATTGACGGTACCTACTGAGGAAGCTTCGGCTAACTACGTGCCAGCAGCCGCGGTAAGACGTAGGAAGCAAGCGTTGCCCGGAATTACTGGGCGTAAAGAGCTCGTAGGCGGGGGCGTGCGTCCGAAAGGAAATCTCAAGGCTCAACCTTGGGGCTTTTTCGGATACGGCGCTTCTTGAGGGTGAGAGAGGAAAGCGGAATTCCAGGTGTAGCGGTGAAATGCGTAGATATCTGGAGGAACACCAGCGGCGAAGGCGGCTTTCTGGCTCATTCCTGACGCTGAGGAGCGAAAGCGTGGGTAGCGAACGGGATTAGATACCCCAGTA

>denovo461	01.10.16s_122129
CCTACGGGAGGCAGCAGTGGGGAATATTGGACAATGGGCGCAAGCCTGATCCAGCCATGCCGCGTGCGGGAAGAAGGCCTTCGGGTTGTAAACCGCTTTTGTCAGGGAAGAAAAGCTCTGGGCTAATACCCTGGGGTGATGACGGTACCTGAAGAATAAGCACCGGCTAACTACGTGCCAGCAGCCGCGGTAATACGTAGGGTGCAAGCGTTAATCGGAATTACTGGGCGTAAAGCGTGCGCAGGCGGTTGTGCAAGACAGATGTGAAATCCCCGGGCTCAACCTGGGAACTGCACTCAATACGGCATGACTTGAGGACGAGAGAGGGTGGTGGAACTCCCAGTGTAGAGGTGAAATTCGTAGATATTGGGAAGAACACCAGTGGCGAAGGCGGCCACCTGGCTCGTTCCTGACGCTGAGGCACGAAAGCGTGGGGAG

>denovo462	03.09.16s_122133
CCTACGGGGGGCAGCAGTGGGGAATATTGCGCAATGGGCGAAAGCCTGACGCAGCGACGCCGCGTGGGGGATGACGGCCTTCGGGTTGTAAACCTCTTTCAGCAGGGACGAAGCGAAAGTGACGGTACCTGCAGAAGAAGCTCCGGCTAACTACGTGCCAGCAGCCGCGGTAATACGTAGGGAGCAAGCGTTGTCCGGATTTATTGGGCGTAAAGAGCTCGTAGGCGGTCTGTCGCGTCGGATGTGAAACCCTGGGGCTCAACTCCAGGCCTGCATTCGATACGGGCAGACTTGAGTTCGGTAGGGGAGACTGGAATTCCTGGTGTAGCGGTGAAATGCGCAGATATCAGGAGGAACACCGGTGGCGAAGGCGGGTCTCTGGGCCGATACTGACGCTGAGGAGCGAAAGCGTGGGGAGCGAACAGGATTAGATACCCT

>denovo463	01.10.16s_122141
CCTACGGGAGGCTGCAGTCGAGAATCTTCCGCAATGGACGAAAGTCTGACGGAGCGACGCCGCGTGATGGATGAAGTCCTTAGGGACGTAAACATCTTTTATGAGGGAGGAAATTTTGACGTTACCTCATGAATAAGGGGCTCCTAACTCTGTGCCAGCAGGAGCGGTAATACAGAGGCCCCAAGCATTATCCGGATTTACTGGGCGTAAAGGGTGTGTAGGTGGCGTAGTTAGTCTTTTGTTAAATCCCAGAGCTTAACTTTGGAATCGCAAGGGAAACGGCTACGCTCGAGGATATGAGAGGTAGAGGGAACTCATGGTGTAGGGGTGAAATCCGTTGATATCATGGGGAACACCAAATGCGAAGGCACTCTACTGGCGTATTCCTGACACTGAAACACGAAAGCGTGGGTAGCGAACGGGATTAGATACCCCAGT

>denovo464	01.10.16s_122144
CCTACGGGGGGCTGCAGTGGGGAATTTTCCGCAATGGGCGAAAGCCTGACGGAGCAAGACCGCGTGAGGGAAGAAGGCTTTTGGGTTGTAAACCTCTTTTGTCAGGGAAGAACACAATGACGGTACTTGACGAATCAGCATCGGCTAACTCCGTGCCAGCAGCCGCGGTAATACGGAGGATGCAAGCGTTATCCGGAATTATTGGGCGTAAAGCGTCCGCAGGTGGTTGGGTAAGTCTGTTGTTAAAGCCCACAGCTCAACTGTGGATCGGCAATGGAAACTGGTTGACTTGAGTATGGTAGGGGTAGAGGGAATTCCCGGTGTAGCGGTGAAATGCGTAGATATCGGGAAGAACACCAGTGGCGAAGGCGCTCTACTGGGCATATACTGACACTGAGAGACGAAAGCTAGGGTAGCGAAAGGGATTAGATACCCCTG

>denovo465	01.11.16s_122147
CCTACGGGGGGCAGCAGTAGGGAATTTTCCACAATGGGCGAAAGCCTGATGGAGCAACGCCGCGTGCAGGATGAAGGCTTTCGGGTCGTAAACTGCTTTTATAGGTGAAGAATATGACGGTAACCTATGAATAAGGATCGGCTAATTACGTGCCAGCAGCCGCGGTCATACGTAAGATCCAAGCGTTATCCGGAATTACTGGGTGTAAAGAGTTGCGTAGGTGGCATAGTAAGTAGGGAGTGAAAGCGTTCGGCTCAACCGAATAAACATTTCTTAAACTGCTAAGCTAGAGAACGAGAGAGGTAGATGGAATTCCCAGTGTAGGAGTGAAATCCGTAGATATTGGGAGGAACACCGATGGCGTAGGCAGTCTACTGGCTCGTTTCTGACACTAAGGCACGAAAGCGTGGGTAGCAAACAGGATTAGATACCCCAGTA

>denovo466	03.09.16s_122149
CCTACGGGAGGCAGCAGTGGGGAATTTTGGACAATGGGGGCAACCCTGATCCAGCCATGCCGCGTGAGTGAAGAAGGCCTTCGGGTTGTAAAGCTCTTTCGGCCGGGAAGAAATCGCATCTCCTAATACGGGGTGTGGATGACGGTACCGGAATAAGAAGCACCGGCTAACTACGTGCCAGCAGCCGCGGTAATACGTAGGGTGCGAGCGTTAATCGGAATTACTGGGCGTAAAGCGTGCGCAGGCGGTTTCGTAAGACAGAGGTGAAATCCCCGGGCTCAACCTGGGAACTGCCTTTGTGACTGCGAGGCTAGAGTATGGCAGAGGGGGGTGGAATTCCACGTGTAGCAGTGAAATGCGTAGAGATGTGGAGGAACACCGATGGCGAAGGCAGCCCCCTGGGCCAATACTGACGCTCATGCACGAAAGCGTGGGGAG

>denovo467	03.09.16s_122153
CCTACGGGAGGCAGCAGTGGGGAATATTGCACAATGGGCGAAAGCCTGATGCAGCAACGCCGCGTGAGTGATGAAGGCCTTCGGGTCGTAAAACTCTGTCCTCAAGGAAGATAATGACGGTACTTGAGGAGGAAGCCCCGGCTAACTACGTGCCAGCAGCCGCGGTAATACGTAGGGGGCTAGCGTTATCCGGATTTACTGGGCGTAAAGGGTGCGTAGGTGGTTTTTTAAGTCAGGAGTGAAAGGCTACGGCTCAACCGTAGTAAGCTCTTGAAACTGGAAAACTTGAGTGCAGGAGAGGAAAGTGGAATTCCTAGTGTAGCGGTGAAATGCGTAGATATTAGGAGGAACACCAGTAGCGAAGGCGGCTTTCTGGACTGTAACTGACACTGAGGCACGAAAGCGTGGGGAGCAAACAGGATTAGATACCCGAGTAGT

>denovo468	01.09.16s_122155
CCTACGGGTGGCAGCAGTAGGGAATATTGCACAATGGGGGAAACCCTGATGCAGCAACGCCGCGTGAGTGAAGAAGGCCCTTGGGTTGTAAAGCTCTTTAGCTAGGGAAGAGGCTTCGTATGGCTAATATCCATGCGGGGTGACGGTACCTAGAGAATAAGCACCGGCTAATCTCGTGCCAGCAGCCGCGGTAATACGAGAGGTGCAAGCGTTACTCGGAATTACTGGGCGTAAAGCGTGCGTAGGCGGTTCGTTAAGTCTGACGTGAAATCCCCGGGCTCAACCTGGGACGTGCGTTGGAAACTGGCGATCTAGAGTACGGTAGAGGGTGGTGGAATTCCCGGTGTAGCAGTGAAATGCGTAGAGATCGGGAGGAACACTCGTGGCGAAGGCGGCCACCTGGACCAGTACTGACGCTGAGGCACGAAAGCGTGGGGA

>denovo469	01.09.16s_122160
CCTACGGGAGGCTGCAGTAAGGAATATTGGTCAATGGACGCAAGTCTGAACCAGCCATGCCGCGTGCAGGATGACGGCCCTACGGGTTGTAAACTGCTTTTATACGGGAAAAAACCCTTGCTCGTGAGCGAGGTTGATGGTACTGTAAGAATAAGGATCGGCTAACTCCGTGCCAGCAGCCGCGGTAATACGGAGGATCCAAGCGTTATCCGGATTTATTGGGTTTAAAGGGTGCGTAGGCGGGATAATAAGTCAGTGGTGAAAGCTCACAGCTTAACTGTGGAACTGCCATTGATACTGTTAACCTTGAGTGTGTTTGAAGTGGGCGGAATGTGCAGTGTAGCGGTGAAATGCTTAGATATTGCACAGAACACCAATTGCGAAGGCAGCTCACTAAACCATAACTGACGCTGAGGCACGAAAGTGTGGGGATCAAAC

>denovo470	01.10.16s_122161
CCTACGGGAGGCTGCAGTGGGGAATTTTCCGCAATGGGCGAAAGCCTGACGGAGCAATACCGCGTGAGGGAGGAAGGCTCTTGGGTTGTAAACCTCAAAACTTAGGGAAGAAGAAAGTGACGGTACCTAATATAAGCATCGGCTAACTCCGTGCCAGCAGCCGCGGTAATACGGAGGATGCAAGCGTTAATCGGAATTACTGGGCGTAAAGCGTGCGTAGACGGCTTTTTAAGTCTGCTGTGAAAGCCCTGGGCTCAACCTGGGAACTGCAGTGGATACTGGAAGGCTGGAGTGCGGTAGAGGATGGTGGAATTCCCGGTGTAGCGGTGAAATGCGTAGAGATCGGGAGGAACATCAGTGGCGAAGGCGGCCATCTGGACCAGCACTGACGTTGAGGCACGAAAGCGTGGGGAGCAAACAGGATTAGATACCCCAGTA

>denovo471	03.10.16s_122165
CCTACGGGAGGCTGCAGTCGAGAATCATTCGCAATGGGCGAAAGCCTGACGATGCGACGCTGTGTGAGCGATGAAGGCCTTCGGGTCGTAAAGCTCTTTCGCTTGGGAACAAGAGAGGGTGGTGAATATCCACCTAATTTGAGGGTACCAGGTAAAGAAGCACCGGCTAACTCCGTGCCAGCAGCTGCGGTAATACGGAGGGTGCAAGCATTAATCGGATTTATTGGGCGTAAAGGGGGCGCAGGCTGGAATGTAAGTCAGATGTGAAATCCCGGGACTCAATCCCGGAACTGCATTTGAAACTACATTTCTTGAGGGTAGGCGGAGAAAACGGAATTCCACATGTAGCGGTGAAATGCGTAGATATGTGGAAGAACACCCGTGGCGAAGGCGGTTTTCTAGCTTATTCCTGACGCTGAGGCCCGAAAGCTAGGGGAG

>denovo472	03.09.16s_122169
CCTACGGGGGGCAGCAGTGGGGAATTTTCCACAATGGGCGAAAGCCTGATGGAGCAATACCGCGTGAGGGATGAAGGATCGTGGTCCGTAAACCTCTTTTCTTAACGAAGAAGTATTGACGGTAGTTAAGGAATAAGCACCGGCTAACTCCGTGCCAGCAGCCGCGGTAATACGGGAGTGGCAAGCGTTATCCGGAATTATTGGGCGTAAAGCGTCCGCAGGCGGCCTTGTAAGTCTGTCGTTAAAGCGTGGAGCTTAACTCCATTTAAGCGATGGAAACTACAAGGCTTGAGTGTGGTAGGGGCAGAGGGAATTCCCGGTGTAGCGGTGAAATGCGTAGATATCGGGAAGAACACCAGTGGCGAAGGCGCTCTGCTGGGCCATAACTGACGCTCATGGACGAAAGCCAGGGGAGCGAAAGGGATTAGATACCCTGGT

>denovo473	03.10.16s_122171
CCTACGGGGGGCTGCAGTGGGGAATTTTCCGCAATGGGCGAAAGCCTGACGGAGCAATACCGCGTGAGGGAGGAAGGCTTTTGGGTTGTAAACCTCTTTTATTAAGGAAGAAGAAAGTGACGGTACTTAAAGAATAAGCATCGGCTAACTCCGTGCCAGCAGCCGCGGTAATACGGAGGATGCAAGCGTTATCCGGAATTACTGGGCGTAAAGCGCACGTAGGCGGTTTTCTAAGTCAGAGGTGAAAGCCCGGGGCTCAACTCCGGAATTGCCTTTGAAACTGGGAGACTTGAACACGGGAGAGGTGAGTGGAATTCCGAGTGTAGAGGTGAAATTCGTAGATATTCGGAGGAACACCAGTGGCGAAGGCGGCTCACTGGACCGTTGTTGACGCTGAGGTGCGAAAGCGTGGGGAGCAAACAGGATTAGATACCCGAG

>denovo474	03.10.16s_122174
CCTACGGGGGGCAGCAGTGGGGAATTTTCCACAATGGGCGAAAGCCTGATGGAGCAATACCGCGTGAGGGATGAAGGATCGTGGTCCGTAAACCTCTTTTCTTAACGAAGAAGTATTGACGGTAGTTAAGGAATAAGCCCCGGCTAACTCCGTGCCAGCAGCCGCGGTAATACGGAGGGGGCTAGCGTTGTTCGGAATTACTGGGCGTAAAGCGCACGTAGGCGGACTGTTAAGTCGGGGGTGAAATCCTGGGGCTCAACCTCAGAATTGCCTTCGATACTGGCAGCCTTGAGTACGGGAGAGGTGAGTGGAATTCCCAGTGTAGAGGTGAAATTCGTAGATATTGGGAAGAACACCAGTGGCGAAGGCGGCTCACTGGCCCGTAACTGACGCTGAGGTGCGAAAGCGTGGGGAGCAAACAGGATTAGATACCCCTGT

>denovo475	01.10.16s_122177
CCTACGGGTGGCAGCAGTGGGGAATTTTCCGCAATGGGCGAAAGCCTGACGGAGCAAGACCGCGTGGGGGAGGAAGGTTTGTGGATTGTAAACCCCTTTTCTCAGGGAAGAAGCACTGACGGTACCTGGCGAATCAGCATCGGCTAACTCCGTGCCAGCAGCCGCGGTAATACGGAGGATGCAAGCGTTATCCGGAATTATTGGGCGTAAAGCGTCCGTAGGTGGTTAATCAAGTCAGTTGTCAAAGCGTGGGGCTTAACCCCATACAGGCGATTGAAACTGATTGACTAGAGTTTGGTAGGGGTCAGGGGAATTCCCAGTGTAGCGGTGAAATGCGTAGAGATTAGGAAGAACACCAGTGGCGAAGGCGCTCTACTGGGCATATACTGACACTGAGAGACGAAAGCTAGGGTAGCGAAAGGGATTAGATACCCCTGT

>denovo476	01.10.16s_122181
CCTACGGGTGGCAGCAGTGAGGAATATTGGGCAATGGGCGCAAGCCTGACCCAGCAACGCCGCGTGGAGGAAGACGGCCTTCGGGTTGTAAACTCCTTTTACGGGGGAAGAGGAAGGACGGTAGCCTAGGAATAAGTCTCGGCTAACTACGTGCCAGCAGCCGCGGTAAAACGTAGGAGGCAAGCGTTATCCGGAGTTACTGGGCGTAAAGCGCGCGCAGGCGGTCGTGTAAGTGGTGTGTGAAAGCTCTCGGCTAAACTGAGAGAGGACAGATCAGACTGCACGACTAGAGTGGGACAGAGGAGTGTGGAATTCCGGGTGTAGCGGTGAAATGTGCAGAGATCCGGAGGAACACCAGAGGTGAAGACGGCGCTCTGGGTTCACACTGACGCTGAGGCGCGAAAGCGTGGGGAGCGAACGGGATTAGATACCCGAGTA

>denovo477	01.09.16s_122182
CCTACGGGAGGCAGCAGTGAGGAATATTGGACAATGGGCGAAAGCCTGATCCAGCAATACCGCGTGAATGATGAAGGCCTTAGGGTTGTAAAGTTCTTTTAGCAGGGAAGATGATGACGGTACCTGCAGAAAAAGCTCCGGCTAACTCCGTGCCAGCAGCCGCGGTAAGACGGAGGGAGCTAGCGTTGTTCGGAATTATTGGGCGTAAAGAGCGCGCAGGTGGTTTAATAAGTTGGAAGTGAAAGCCCGGGGCTCAACCTCGGAATTGCTTTCAAAACTGTTAAGCTAGAGTGTAGTAGGGGATGATGGAATTCCTAGTGTAGAGGTGAAATTCTTAGATATTAGGAGGAACACCGGTGGCGAAAGCGATCATCTGGGCTACAACTGACACTGAGGCGCGAAAGCGTGGGGAGCAAACAGGATTAGATACCCTGGTAG

>denovo478	01.10.16s_122186
CCTACGGGAGGCAGCAGTGGGGAATTTTGGACAATGGGCGCAAGCCTGATCCAGCAATGCCGCGTGCAGGATGAAGGCCTTCGGGTTGTAAACTGCTTTTGTACGGAGCGAAAAGGCTTCTTCTAATACAGGAGGCTCATGACGGTACCGTAAGAATAAGCACCGGCTAACTACGTGCCAGCAGCCGCGGTAATACGTAGGGTGCGAGCGTTAATCGGAATTACTGGGCGTAAAGCGTGCGCAGGCGGTTCGCTAAGACAGGTGTGAAATCCCCGGGCTTAACCTGGGAATGGCGCTTGTGACTGGCGGGCTTGAGTACGGCAGAGGGAGGTGGAATTCCACGTGTAGCAGTGAAATGCGTAGAGATGTGGAGGAACACCGATGGCGAAGGCAGCCTCCTGGGCCAGTACTGACGCTCATGCACGAAAGCGTGGGGAG

>denovo479	03.10.16s_122190
CCTACGGGTGGCAGCAGTGGGGAATATTGGACAATGGGCGCAAGCCTGATCCAGCAATGCCGCGTGTGTGAAGAAGGCCTTCGGGTTGTAAAGCACTTTTATCGGGAGCGAAAAGCGGCCAGCGAATACCTGGTCGTGCTGACGGTACCCGAGGAATAAGCACCGGCTAACTTCGTGCCAGCAGCCGCGGTAATACGTAGGGTGCAAGCGTTAATCGGAATTACTGGGCGTAAAGCGTGCGCAGGCGGTTGTGCAAGACAGATGTGAAATCCCCGGGCTCAACCTGGGACGTGCGTTGGAAACTGGCGATCTAGAGTACGGTAGAGGGTGGTGGAATTCCCGGTGTAGCAGTGAAATGCGTAGAGATCGGGAGGAACACTCGTGGCGAAGGCGGCCACCTGGACCAGTACTGACGCTGAGGCACGAAAGCGTGGGGAG

>denovo480	03.10.16s_122195
CCTACGGGGGGCAGCAGTGGGGAATATTGGACAATGGGCGCAAGCCTGATCCAGCAATGCCGCGTGTGTGAAGAAGGCCTGCGGGTTGTAAAGCACTTTTGTCCGGAACGAAAAGCTCGTGGTTAATACCTGCGAGTGCTGACGGTACCGGAAGAATAAGCACCGGCTAACTTCGTGCCAGCAGCCGCGGTAATACGAAGGGTGCAAGCGTTAATCGGAATTACTGGGCGTAAAGGGTGTGTAGGCGGTTCTTTAAGTCGGATGTGAAATCCCCGGGCTCAACCTGGGAATGGCATCCGATACTGGGGAGCTAGAGTTTGGGAGAGGGTGATGGAATTCCCGGTGTAGCGGTGAAATGCGTAGAGATCGGGAGGAACACCAGTGGCGAAGGCGGTCACCTGGCCTAAAACTGACGCTGAGACACGAAAGCGTGGGGAG

>denovo481	03.11.16s_122198
CCTACGGGAGGCAGCAGTGGGGAATATTGGACAATGGGCGCAAGCCTGATCCAGCCATGCCGCGTGAGTGATGAAGGCCTTAGGGTTGTAAAGCTCTTTCGTCAGGGAAGATAATGACGGTACCTGAAGAAGAAGCCCCGGCTAACTTCGTGCCAGCAGCCGCGGTAATACGAAGGGGGCTAGCGTTGCTCGGAATCACTGGGCGTAAAGCGCACGTAGGCGGCTTTCTAAGTCAGGGGTGAAATCCTGGAGCTCAACTCCAGAACTGCCTTTGATACTGGAGAGCTTGAGTTCGGGAGAGGTGAGTGGAACTGCGAGTGTAGAGGTGAAATTCGTAGATATTCGCAAGAACACCAGTGGCGAAGGCGGCTCACTGGCCCGATACTGACGCTGAGGTGCGAAAGCGTGGGGAGCAAACAGGATTAGATACCCCAGTAG

>denovo482	01.11.16s_122202
CCTACGGGGGGCTGCAGTCGAGAATCTTTCGCAATGGGCGAAAGCCTGACGAAGCGACGCCGTGTGAGCGAAGAAGGCCTTCGGGTTGTAAAGCTCTTTCGCAAGGGAACAAGAAAGGTTGGATAACACCCAGCCAATTTGATGGTACTTTGTAAAGAAGCACCGGCTAACTCCGTGCCAGCAGCTGCGGTAATACGGAGGGTGCAAGCATTGATCGGAATTACTGGGCGTAAAGGGCGCGTAGGCGGCTTAGAAAGTCGGATGTGAAATTCCGGGGCTCAACCCCGGAGCTGCATTTGAAACTCCTGAGCTAGAGTTCAGTTAGGGTAAACGGAATTCCACGTGTAGCGGTGAAATGCGTAGATATGTGGAAGAACACCGGTGGTGAAGACGGTTTACTGGGCTGAGACTGACGCTGAGGCGCGAAAGCATGGGGAG

>denovo483	01.11.16s_122205
CCTACGGGGGGCTGCAGTCGAGGATCTTCGGCAATGGGCGCAAGCCTGACCGAGCGACGCCGCGTGTGCGATGAAGGCCTTCGGGTTGTAAAGCACTGTCGGGGGGGAGAAAAGGGTAACACTTTGATCTATCCCCGGAGGAAGCACGGGCTAAGTTCGTGCCAGCAGCCGCGGTAAGACGAACCGTGCGAACGTTGTTCGGAATCACTGGGCTTAAAGGGCGCGTAGGCGGGCCTTCAAGTCCGGGGTGAAATCCTCCAGCCTAACTGGAGAAGAGCCTCGGAGACTGAGGGCCTCGAGGGAGGTAGGGGCGTGCGGAACTATGGGTGGAGCGGTGAAATGCATTGATATCCATAGGAACTCCGGTGGCGAAGGCGGCACGCTGGACCTCTTCTGACGCTGAGGCGCGAAAGCCAGGGGAGCAAACGGGATTAGATA

>denovo484	03.09.16s_122208
CCTACGGGAGGCTGCAGTAACGAATCTTCCGCAATGCGCGAAAGCGTGACGGGGCAATGCCGCGTGCAGGATGAAGCCCCTCGGGGTGTAAACTGCTGTCAGGGTGCAGGAACTCAATGACCATACCCAAAGGAAGCACCGGCTAACTCTGTGCCAGCAGCCGCGGTAATACAGAGGGTGCGAGCGTTAATCGGAATCACTGGGCTTAAAGCGTTCGTAGGCGGGTCTGCAGGCGCGTTGTGAAAGCCCTCGGCTCAACCGGGGAACTGCTTCGCGAACCGCAGATCTTGAGTCAAGTAGGGGCGATCGGAACGATAGGTGGAGCGGTGAAATGCGTAGATATCTATCGGAACGCCGAAGGTGAAGACAGGTCGCTGGGCTTGTACTGACGCTGAGGAACGAAAGCGTGGGGAGCAAACGGGATTAGATACCCCAGTA

>denovo485	03.09.16s_122211
CCTACGGGTGGCAGCAGTGGGGAATATTGGACAATGGGGGCAACCCTGATCCAGCCATGCCGCGTGAGTGATGAAGGCCTTAGGGTTGTAAAGCTCTTTCGCCCACGACGATGATGACGGTAGTGGGAGAAGAAGCCCCGGCTAACTCCGTGCCAGCAGCCGCGGTAATACGGAGGGGGCGAGCGTTGTTCGGAATTACTGGGCGTAAAGGGAGCGTAGGCGGCTTTGTGAGTCGGGCGTGAAAGCCCCGGGCTTAACCTGGGAACTGCGTTCGATACTGCGAGGCTTGAGGACGGGAGAGGAGTGTGGAATTCCCAGTGGAGAGGTGAAATTCGTAGAGATTGGGAAGAACACCGGTGGCGAAGGCGGCACTCTGGACCGTAACTGACGCTGAGGCTCGAAAGCGTGGGGAGCAAACAGGATTAGATACCCCAGTAG

>denovo486	01.09.16s_122213
CCTACGGGAGGCTGCAGTGGGGAATCTTAGACAATGGGGGAAACCCTGATCTAGCCATGCCGCGTGAGCGATGAAGGCCTTAGGGTTGTAAAGCTCTTTTACCCGGGATGATAATGACAGTACCGGGAGAATAAGCCCCGGCTAACTCCGTGCCAGCAGCCGCGGTAATACGGAGGGGGCTAGCGTTGTTCGGAATTACTGGGCGTAAAGCGCGCGTAGGCGGTTTGGTGAGTCGGATGTGAAATCCCCGGGCTTAACCTGGGAATTGCATTCGATACTGCCTGACTCGAGTGTGGAAGAGGGAAGCGGAATTTCCGGTGTAGCGGTGAAATGCGTAGATATCGGAAGGAACACCAGTGGCGAAGGCGGCTTCCTGGTCCAACACTGACACTGAGGCGCGAAAGCGTGGGTAGCGAAAGGGATTAGATACCCTGGTAG

>denovo487	01.10.16s_122217
CCTACGGGTGGCAGCAGTGAGGAATATTGGTCAATGGGCGCAAGCCTGAACCAGCCATGCCGCGTGCAGGAAGACGGTCCTATGGATTGTAAACTGCTTTTATACGGGAAGAAACACTCCCTCGTGAGGGAGCTTGACGGTACCGTAAGAATAAGGATCGGCTAACTCCGTGCCAGCAGCCGCGGTAATACGGAGGATCCAAGCGTTATCCGGAATCATTGGGTTTAAAGGGTCCGTAGGCGGTTTAATAAGTCAGTGGTGAAATCTGGTCGCTCAACGATCAAACTGCCATTGATACTGTTAGACTTGAATTACAAGGAAGTAACTAGAATATGTAGTGTAGCGGTGAAATGCTTAGATATTACATGGAATACCAATTGCGAAGGCAGGTTACTACTTGAGGATTGACGCTGATGGACGAAAGCGTGGGGAGCGAAC

>denovo488	01.10.16s_122220
CCTACGGGGGGCAGCAGTTTGGAATATTGGTCAATGGGGGAAACCCTGAACCAGCGACGCCGCGTGGAGGACGAAGGATCTAGGTCTGTAAACTCCTTTTGCACAGAAAGACTTAGGACGGTACTGTGCGAATAAGCTCCGGCTAACTACGTGCCAGCAGCCGCGGTAAGACGTAGGGAGCAAGCGTTGTCCGGATTTACTGGGCGTAAAGCGCGCGTAGGCGGCCCGCTAAGTGTGAAGTGAAATCTCTGCGCTCAACGCAGAAACTGCTTTACATACTGGCAGGCTAGAGGGATGGAGAGGCTTGTGGAATTCCTGGTGTACCGGTGAAATGGGTAGATATCAGGAGGAACACCCGAGGCGAAGGCGGCAAGCTGGCCATCATCTGACGCTGAGGTGCGAAAGCGTGGGTAGCAAACAGGATTAGATACCCCAGTA

>denovo489	01.10.16s_122223
CCTACGGGCGGCAGCAGTGGGGAATTTTCCGCAATGGGCGCAAGCCTGACGGAGCAAGACCGCGTGGGGGAGGAAGGTTTGTGGACTGTAAACCCCTTTTACCAGAGAAGAACACAATGACGGTATCTGATGAATCAGCCTCGGCTAACTCCGTGCCAGCAGCCGCGGTAATACGGGAGTGGCAAGCGTTATCCGGAATTATTGGGCGTAAAGCGTCCGCAGGCGGCCCAGCAAGTCTGTTGTTAAAAAGTGGAGCTTAACTCCATCCAGGCAATGGAAACTGCTGGGCTAGAGTGTGGTAGGGGCAGAGGGAATTCCCGGTGTAGCGGTGAAATGCGTAGAGATTAGGAAGAACACCAGTGGCGAAGGCGCTCTACTGGGCATATACTGACACTGAGAGACGAAAGCTAGGGTAGCGAAAGGGATTAGATACCCTGG

>denovo490	03.09.16s_122225
CCTACGGGGGGCTGCAGTCGAGAATCTTCCACAATGGACGAAAGTCTGATGGAGCGACGCCGCGTGGCTGATGAAGTCCTTCGGGACGTAAAAGCCTTTTCCCAGGGAGGAAATTTTGACGTTACCTGGGGAATAAGGGGTTGCTAAACTCGTGCCAGCAGCAGCGGTAATACGAGTGCCCCGAGCGTTATCCGGAATTATTGGGTGTAAAGGGTGTGTAGGCGGTTTTGTTAGTCTTTTGTTAAAGATCCCGGCTTAACCGGGAAAGGGCAAAGGAAACGGCAAGACTCGAGAGTGCGAGGGGTGAACAGAACTCATAGTGTAGGGGTGAAATCCGTTGATATTATGGGGAATACCAAAAGCGAAGGCAGTTCACTGGCGCATTTCTGACGCTGAGACACGAAAGCGTGGGTAGCGAATGGGATTAGATACCCCAGT

>denovo491	01.11.16s_122229
CCTACGGGCGGCAGCAGTGGGGAATTTTCCACAATGGGCGAAAGCCTGATGGAGCAATACCGCGTGAGGGATGAAGGATCGTGGTCCGTAAACCTCTTTTCTTAACGAAGAAGTATTGACGGTAGTTAAGGAATAAGCACCGGCTAACTCCGTGCCAGCAGCCGCGGTAATACGGGGGGTGCAAGCGTTGTCCGGAATGATTGGGCGTAAAGCGCGCGCAGGCGGACTATCAAGTCTGGGGTGAAAGCCCGAAGCTCAACTTCGGAATTGCCTTGGAAACTGATAGTCTGGAGTGCAATAGGGGATAGCGGAATTCCAAATGTAGAGGTGAAATTCGTAGATATTTGGAGGAACACCGGTGGCGAAGGCGGCTATCTGGATTGCAACTGACGCTGAGGCGCGAAAGCGTGGGGATCAAACAGGATTAGATACCCGTGT

>denovo492	03.10.16s_122232
CCTACGGGGGGCTGCAGTCGAGGATCTTCCGCAATGGGCGAAAGCCTGACGGAGCGACACCGCGTGCAGGATGAAGGCCTTCGGGTTGTAAACTGCTGTCACGCTATAGGAAACGCCACGGATGAACAGTCCGGGGTCTGACTAAAGCGAGAGGAAGCACCGGCTAACTCTGTGCCAGCAGCCGCGGTAAGACAGAGGGTGCAAACGTTGTTCGGAATCACTGGGCATAAAGCGCACGTAGGCTGCCTTCTAAGTCAGGTGTGAAATCCCCCGGCTCAACCGGGGAACTGCACTTGATACTGGAAGGCTCGAGGTTGGTAGGGGTGGATGGAACTCCAGGTGGAGCGGTGAAATGCGTAGATATCTGGAGGAACACCGGAGGCGAAAGCGATCCACTGGGCCAAATCTGACGCTGAGGTGCGAAAGCTAGGGTAGCAA

>denovo493	01.09.16s_122233
CCTACGGGTGGCAGCAGTGGGGAATCTTGCGCAATGGGCGAAAGCCTGACGCAGCAACGCCGCGTGAGTGATGAAGGTCTTCGGATCGTAAAGCTCTGTCGGCAGGAAAGAAGGATTTTTTGGCTAATATCCAAGAAGTCTGACGGTACCTGCAAAGGAAGCACCGGCTAACTCTGTGCCAGCAGCCGCGGTAATACAGAGGGTGCAAGCGTTGTTCGGAATTATTGGGCGTAAAGGGCGCGTAGGCGGCTTCGTAAGTCAGATGTGAAAGCCCAGGGCTCAACCTTGGAAGTGCATCTGAAACTGTGTGGCTAGAGTCTCGGAGAGGGTGGTGGAATTCCCAGTGTAGAGGTGAAATTCGTAGATATTGGGAGGAACACCGGTGGCGAAGGCGACCACCTGGACGATGACTGACGCTGAGGCGCGAAAGCGTGGGTA

>denovo494	01.10.16s_122237
CCTACGGGGGGCTGCAGTGGGGAATATTGGACAATGGGCGCAAGCCTGATCCAGCAATGCCGCGTGAATGATGAAGGCCTTCGGGTCGTAAAGTTCTTTTAGCGGGGACGAAGGGCAACTTGACGGTACCCGCAGAAAAAGCACCGGCTAACTCCGTGCCAGCAGCCGCGGTAATACGGAGGATGCAAGCGTTATCCGGAATCATTGGGCGTAAAGAGTCTGTAGGTGGCATTTAAAGTCTGCTGTCAAAGACCGAAGCTCAACTTCGGGCAGGCGGTGGAAACTGAAAAGCTAGAGTGCGATAGGGGCAAGGGGAATTCCCAGTGTAGCGGTGAAATGCGTAGATATTGGGAAGAACATCGGTGGCGAAAGCGCCTTGCTGGGTCTGCACTGACACTGAGGGACGAAAGCTAGGGGAGCGAAAGGGATTAGATACCC

>denovo495	01.10.16s_122241
CCTACGGGTGGCTGCAGTGGGGAATCTTAGACAATGGGGGAAACCCTGATCTAGCCATGCCGCGTGAGCGATGAAGGCCTTAGGGTTGTAAAGCTCTTTCGTGGGGGAAGATAATGACTGTACCCCAAGAAGAAGCCCCGGCTAACTCCGTGCCAGCAGCCGCGGTAATACGGAGGATGCAAGCGTTATCCGGAATCATTGGGCGTAAAGAGTCTGTAGGTGGCATTTAAAGTCTGCTGTCAAAGACCGAAGCTCAACTTCGGGCAGGCGGTGGAAACTGAAAAGCTAGAGTATAGTAGGGGTAGAGGGAATTCCTAGTGTAGCGGTGAAATGCGTAGAGATTAGGAAGAACACCAGTGGCGAAGGCGCTCTACTGGGCATATACTGACACTGAGAGACGAAAGCTAGGGTAGCGAAAGGGATTAGATACCCCAGTAG

>denovo496	03.11.16s_122243
CCTACGGGGGGCTGCAGTGGGGAATATTGGACAATGGGCGCAAGCCTGATCCAGCCATGCCGCGTGTGTGAAGAAGGCCTTCGGGTTGTAAAGCACTTTTGTTGGGGAAGAAAAGACCGTGGCTAATACCCGTGGTTCATGACGGTACCCAAAGAATAAGCACCGGCTAACTTCGTGCCAGCAGCCGCGGTAATACGAAGGGTGCAAGCGTTACTCGGAATTACTGGGCGTAAAGCGTGCGTAGGTGGTTCGTTAAGTCTGCCGTGAAAGCCCCGGGCTCAACCTGGGAATGGCGGTGGATACTGGCGGACTAGAGTGCGGTAGAGGGTGGTGGAATTCCCGGTGTAGCAGTGAAATGCGTAGAGATCGGGAGGAACATCTGTGGCGAAGGCGGCCACCTGGACCAGCACTGACACTGAGGCACGAAAGCGTGGGGAG

>denovo497	01.10.16s_122247
CCTACGGGAGGCTGCAGTCGCGAATCTTCCACAATGGACGAAAGTCTGATGGAGCGACGCCGCGTGCGGGATGAAGGCCTTCGGGTTGTAAACCGCTGTCGAGGGGAATCAAATTTTGAGTGATCCCTGGAGGAAGCACCGGCTAAACTCGTGCCAGCAGCCGCGGTAATACGAGTGGTGCAAACGTTGTTCGGAATTACTGGGCTTAAAGGGTGCGTAGGCGGCTATGAAGGTCTGATGTGAAATACCACGGCTCAACCGTGGAACTGCGTTGGAAACCACATGGCTGGAGTGAGACAGAGGTAAGCGGAACTGATGGTGGAGCGGTGAAATGCGTTGATATCATCAGGAACACCGGTGGCGAAAGCGGCTTACTGGGTCTTTACTGACGCTGATGCACGAAAGCTAGGGGAGCAAACGGGATTAGATACCCCTGTA

>denovo498	01.10.16s_122249
CCTACGGGAGGCAGCAGCAAGGAATTTTCCCCAATGGGCGACAGCCTGAGGGAGCAACGCCGCGTGCAGGACGACGGCCTTCGGGTTGTAAACTGCTTTTGGGCGGGAAGATGATGACGGTACCGCCCGAAGAAGCCCCGGCTAACTCCGTGCCAGCAGCCGCGGTAAGACGGAGGGGGCAAGCGTTGTCCGGAATCACTGGGCGTAAAGCGCACGTAGGCGGTGTGGTGCGTCGGTGCTGAAAGCGCCCCGCTTAACGGGGCGAGGTGTGCCGATACGACCAGACTCGAGGCAGGCAGAGGGTGGCGGAATTCCGGGTGTAGTGGTGAAATGCGTAGAGATCCGGAGGAACGCCGGTGGTGAAGACGGCCACCTGGGCCTGACCTGACGCTGAGGTGCGAAAGCGTGGGGAGCGAACCGGATTAGATACCCCTGTAG

>denovo499	01.10.16s_122253
CCTACGGGTGGCAGCAGTGGGGAATTTTCCACAATGGGCGAAAGCCTGATGGAGCAATACCGCGTGAAGGATGAAGGATCGTGGTCCGTAAACTTCTTTTCTTAACGAAGAAATTCTGACGGTAGTTAAGGAATAAGCACCGGCTAACTCCGTGCCAGCAGCCGCGGTAATACGGGGGGTGCAAGCGTTGTCCGGAATGATTGGGCGTAAAGCATCTGTAGGTGGTTTTTAAAGTCGACTGTTAAAGCCCAGGGCTCAACTTTGGAGAAGCGGTCGAGGACTTAGAGACTTGAGTTTGGTAGGGGTAGAGGGAATTCCTAGTGGAGCGGTGAAATGCACAGAGATTAGGAAGAACACCAGTGGCGAAGGCGCTCTACTGGGCATATACTGACACTGAGAGACGAAAGCTAGGGTAGCGAAAGGGATTAGATACCCCGG

>denovo500	01.10.16s_122255
CCTACGGGGGGCAGCAGTGGGGAATATTGGACAATGGGCGAAAGCCTGATCCAGCCACGCCGCGTGAGTGATGAAGGCCTTCGGGTTGTAAAGCTCTGTCGGGAGGGAAGAAGATCTGACGGTACCTCCCAAGAAAGCACCGGCTAACTACGTGCCAGCAGCCGCGGTAATACGTAGGGTGCAAGCGTTGCTCGGAATTACTGGGCGTAAAGCGCACGCAGGCGGCTGTGTACGTCGGATGTGAAAGCCCTGGGCTCAACCCGGGAACTGCATTCGAAACTGCACAGCTTGAGTTCGGGAGAGGGTGGTGGAATTCCTGGTGTAGAGGTGAAATTCGTTGATATCAGGAGGAACACCGGCGGCGAAGGCGGCCACCTGGATCAGCACTGACGTTGAGGCACGAAAGCGTGGGGAGCAAACAGGATTAGATACCCGTGT

>denovo501	01.11.16s_122258
CCTACGGGAGGCTGCAGTCGAGAATAATTCGCAATGGGCGAAAGCCTGACGATGCGACGCCGTGTGAACGATGAAGGCCTTCGGGTTGTAAAGTTCTGTCGCCTGCGAACAAGGTTACACTCTGAATAATAGTGTAACTTGAGTGTAGTAGGAAAGGAAGCACCGGCTAACTCCGTGCCAGCAGCTGCGGTAATACGGAGGGTGCAAGCGTTAGTCGGAATTACTGGGCGTAAAGGGTGCGTAGGTGGGGATATAAGTTAGATGTGAAATACCGTTGCTCAACAACGGCCGTGCATCTAAAACTGTATTTCTAGAGGGAAAGCGGAGAAAACGGAATTCCATGTGTAGCGGTGAAATGCGTAGATATATGGAAGAACACCTGTGGCGAAAGCGGTTTTCTAGCTACCCCCTGACACTGAGGCACGAAAGCAAGGGGAG

>denovo502	01.11.16s_122262
CCTACGGGAGGCTGCAGTCGAGAATCTTCCGCAATGGACGAAAGTCTGACGGAGCGACGCCGCGTGGTGGATGAAGTCCTTAGGGACGTAAACACCTTTTATGAGGGAGAAAGTATATTGATGTTACCTCATGAATAAGGGGCTCCCAACTCTGTGCCAGCAGGAGCGGTAATACAGAGGCCCCGAGCATTATCCGGATTTACTGGGCGTAAAGGGTGCGTAGGCGGTTATATTAGTCAGGTGTTAAATCCTGGGGCTCAACCCCAGACTCGCATTTGAAACGGTATAACTAGAAGGAGTCAGAGGCAAGCAGAACTCATGGTGTAGGGGTGAAATCCGTTGATATCATGGGGAATACCAAATGCGAAGGCAGCTTGCTGGGACTTTCTTGACGCTGAGGCACGAAAGCGTGGGTAGCGAATCGGATTAGATACCCCA

>denovo503	01.09.16s_122267
CCTACGGGGGGCAGCAGTGGGGAATCTTGCGCAATGGGCGAAAGCCTGACGCAGCGACGCCGCGTGGGTGACGAAGGCCTTCGGGTTGTAAAGCCCTGTGGGGCGAGACGAACAGTTTCTGGTCGAACAGGCCAGGGATCTGACGGTATCGCCTTAGCAAGCACCGGCTAACTCTGTGCCAGCAGCCGCGGTAATACAGAGGGTGCAAACGTTGCTCGGAATTACTGGGCGTAAAGCGCGTGTAGGCGGCTTCATAAGTCCGACGTGAAAGCCCGGGGCTCAACCCCGGAAGTGCGCTGGATACTGTGTAGCTAGAGTCCTGAAGAGGAGAGCGGAATTCCTGGTGTAGAGGTGAAATTCGTAGATATCAGGAGGAACACCTGTGGCGAAGGCGGCTCTCTGGGCAGGTACTGACGCTGAGACGCGAAAGCGTGGGGA

>denovo504	01.11.16s_122270
CCTACGGGGGGCAGCAGTGGGGAATTTTCCGCAATGGGCGCAAGCCTGACGGAGCAAGACCGCGTGGGGGAGGAAGGTTTGTGGACTGTAAACCCCTTTTATCAGAGAAGAACACAATGACGGTATCTGATGAATCAGCCTCGGCTAACTCCGTGCCAGCAGCCGCGGTAATACGGAGGAGGCAAGCGTTATCCGGAATTATTGGGCGTAAAGCGTCTGTAGGTGGTTCTATCCGATAATTATTTATCGGATTAACAAGTCTACTGTCAAATCCCAGGGCTCAACCTTGGACCGGCAGTGGAGTACTGTAGAGCTTGAGTGCGGTAGGGGCAGAGGGAATTTCCAGTGAAGCGGTGAAATGCATAGAGATTGGGAAGAACACCAGTGGCGAAAGCACTCTACTGGGCTATTACTGACACTCAGAGACGAAAGCGAGGG

>denovo505	01.09.16s_122274
CCTACGGGAGGCAGCAGTGGGGAATTTTCCGCAATGGGCGAAAGCCTGACGGAGCAACGCCGCGTGAGGGATGAAGGCCTCTGGGCTGTAAACCTCTTTTCTCAAGGAAGAAGAACTGACGGTACCTGAGGAATCAGCATCGGCTAACTCCGTGCCAGCAGCCGCGGTAATACGGAGGATCCAAGCGTTATCCGGATTTATTGGGTTTAAAGGGTGCGTAGGCGGGATAATAAGTCAGTGGTGAAAGCTCACAGCTTAACTGTGGAACTGCCATTGATACTGTTAACCTTGAGTGTGTTTGAAGTGGGCGGAATGTGCAGTGTAGCGGTGAAATGCTTAGATATTGCACAGAACACCAATTGCGAAGGCAGCTCACTAAACCATAACTGACGCTGAGGCACGAAAGTGTGGGGATCAAACAGGATTAGATACCCCTGT

>denovo506	01.09.16s_122277
CCTACGGGGGGCTGCAGTCGAGGATCTTCGGCAATGGGCGCAAGCCTGACCGAGCGACGCCGCGTGTGCGATGAAGGCCTTCGGGTTGTAAAGCACTGTCGAGAGGGAGAAAGCCGCAAGGTTGATCTATCTCTGGAGGAAGGACGGGCTAAGTTCGTGCCAGCAGCCGCGGTAAGACGAACCGTCCAAACGTTATTCGGTATCACTGGGCTTAAAGCGTGCGTAGGCGGCCTAGTAGGTGAGGTGTGAAATCCCTCGGCTCAACCGAGGAATAGCGCTTCAAACCACTAGGCTTGAGGGAGACAGGGGTGATTGGAACAGTTGGTGGAGCGGTGAAATGCGTTGATATCAACTGGAACACCGGTGGCGAAAGCGAATCACTGGGTCTTTTCTGACGCTGAGGCACGAAAGCTAGGGGAGCGAACGGGATTAGATACC

>denovo507	01.11.16s_122280
CCTACGGGAGGCTGCAGTTTCGAATCATTCACAATGGGCGAAAGCCTGATGGTGCGACGCCGCGTGAGGGATGAAGGTCTTCGGATTGTAAACCTCTGTCACTGGGGAGAAAACGCTTTGAGTTAATAGTTCAAAGCCTGATTTAACCCGGAGAGGAAGCAGTGGCTAACTCTGTGCCAGCAGCCGCGGTAATACAGAGACTGCAAGCGTTATTCGGATTCACTGGGCGTAAAGGGTGCGCAGGCGGCCGTGTGTGTTAGATGTGAAATCCCGGGGCTCAACCCCGGAACTGCGTCTAAAACTACATGGCTAGAGTATTGGAGAGGGTAACGGAATTCACGGTGTAGCAGTGAAATGCGTAGATATCGTGAGGAACACCAGAGGCGAAGGCGGTTACCTGGACAATTACTGACGCTCAGGCACGAAAGCGTGGGGAGC

>denovo508	01.10.16s_122283
CCTACGGGGGGCTGCAGTCGAGAATCTTCCGCAATGGACGAAAGTCTGACGGAGCGACGCCGCGTGATTGATGAAGCCCTTCGGGGTGTAAAGATCTTTTATTAAGGAGGAAGTTTATTGACGTTACTTAATGAATAAGAGGCTACTAACTCTGTGCCAGCAGTAGCGGTAATACAGAGGCCTCAAGCATTATCCGGAATTATTGGGCGTAAAGGGTGTGTAGGCGGATATATTAGTCTCCTGTTAAAGATCCCGGCTTAACCGGGAAAAAGCAGGGGAAACGGTATGTCTAGAGATTGTGAGAGGTGAACAGAACTCATGGTGTAGGAGTGAAATCCGTTGATATCATGGGGAATACCAAATGCGAAGGCAGTTCACTGGCACATTTCTGACGCTGAGACACGAAAGCGTGGGTAGCGAATGGGATTAGATACCCCT

>denovo509	01.09.16s_122286
CCTACGGGAGGCTGCAGTAACGAATCTTCCGCAATGGGCGCAAGCCTGACGGAGCAATGCCGCGTGTAGGATGAAGCGTCTCTGACGTGTAAACTACTGTCAGGGGTCGGAACCAATGATTGACCCCAGAGGAAGTGGCGACTAACTCTGTGCCAGCAGTCGCGGTAATACAGAGGCCACAAGCGTTAGTCGGAATCACTGGGCTTAAAGGGTGCGTAGGTGGGCTCGCAAGCGTCCTGTGAAAGCCCCCAGCTCAACTGGGGAACAGCAGGGCGAACTGCGAGTCTTGAGGCAGGTAAGGGCCGGAAGAACAGTCGGTGGAGCGGTGAAATGCGTAGAGATCGACTGGAATGCCGATGGGGAAGCCGTCCGGCTGGGCCTGTCCTGACACTGAGGCACGAAAGCGTGGGGAGCAAACAGGATTAGATACCCGGGTAG

>denovo510	03.09.16s_122288
CCTACGGGAGGCAGCAGTGGGGAATCTTAGACAATGGGGGAAACCCTGATCTAGCCATGCCGCGTGAGCGATGAAGGCCTTAGGGTTGTAAAGCTCTTTCGTGGGGGAAGATAATGACTGTACCCCAAGAAGAAGCCCCGGCTAACTCCGTGCCAGCAGCCGCGGTAATACGGAGGGGGCTAGCGTTGTTCGGAATTACTGGGCGTAAAGCGCACGTAGGCGGACTGGAAAGTCAGGGGTGAAATCCCGGGGCTCAACCCCGGAACTGCCTTTGATACTGCAAGTCTAGAGTCCGGAAGAGGTGAGTGGAATTCCTAGTGTAGAGGTGAAATTCGTAGATATTAGGAAGAACACCAGTGGCGAAGGCGGCTCACTGGTCCGGTACTGACGCTGAGGTGCGAAAGCGTGGGGAGCAAACAGGATTAGATACCCTGGTAG

>denovo511	03.11.16s_122292
CCTACGGGTGGCAGCAGTGGGGAATATTGGACAATGGGCGCAAGCCTGATCCAGCCATGCCGCGTGAGTGATGAAGGCCTTAGGGTTGTAAAGCTCTTTCACCGGTGAAGATAATGACGGTAACCGGAGAAGAAGCCCCGGCTAACTTCGTGCCAGCAGCCGCGGTAATACGAAGGGGGCTAGCGTTGTTCGGAATTACTGGGCGTAAAGCGCACGTAGGCGGACATTTAAGTCAGGGGTGAAATCCCGGGGCTCAACCCCGGAACTGCCTTTGATACTGGGTGTCTTGAGTGTGGAAGAGGTCAGTGGAATTGCGAGTGTAGAGGTGAAATTCGTAGATATTCGCAGGAACACCAGTGGCGAAGGCGGCTGACTGGTCCACAACTGACGCTGAGGTGCGAAAGCGTGGGGAGCAAACAGGATTAGATACCCCGGTAG

>denovo512	01.09.16s_122295
CCTACGGGGGGCAGCAGTTAGGAATTTTGCGCAATGGGCGAAAGCCTGACGCAGCAACGCCGCGTGAGTGATGAAGGCCTTCGGGTTGTAAAGCTCTTTTAGTTGGGAAAAACACAATGATGGTACCAACAGAAACAGCACCGGCTAACTCTGTGCCAGCAGCCGCGGTAATACAGAGGGTGCAAGCGTTATTCGGAATTATTGGGCATAAAGCGCATGTAGGTGGCTTAGTAAGTCTGATGTGAAAGCCCCGGACTCAATCCGGGAAGTGCATTGGATACTACTAGGCTGGAGTATGGGAGAGGTAAGCGGAATTCCAGGTGTAGAGGTGAAATTCGTAGATATCTGGAGGAACAACAGAGGCGAAGGCGGCTTACTGGACCATTACTGACACTGAGATGCGAAAGCGTGGGGAGCAAACAGGATTAGATACCCTTG

>denovo513	01.11.16s_122297
CCTACGGGGGGCAGCAGTGAGGAATTTTCTGCAATGGGCGAAAGCCTGACAGAGCAATACCGCGTGAGGGATGAAGACTTACTGAGTTGTAAACCTCGGTACCTTAAGGAAGAAGATATGACGGTACTTAAGGTGGAAAGCATCGGCTAACTTCGTGCCAGCAGCCGCGGTGATACGAAGGGGGCTAGCGTTGTTCGGAATTATTGGGCGTAAAGCGTCCGCAGGTGGTAATTCAAGTCTGCTGTCAAAGACCGAAGCTTAACTTCGGAAAGGCAGTGGAAACTGAATAACTAGAGTACGGTAGGGGTAGAGGGAATTTCCAGTGTAGCGGTGAAATGCGTAGAGATTGGAAAGAACACCAGTGGCGAAGGCGCTCTACTGGACCTGTACTGACACTGAGGGACGAAAGCTAGGGGAGCGAAAGGGATTAGATACCCG

>denovo514	01.11.16s_122301
CCTACGGGGGGCTGCAGTGGGGAATCTTGGACAATGGGCGCAAGCCTGATCCAGCAATGCCGCGTGCGTGAAGAAGGCCTTCGGGTTGTAAAGCGCTTTTGTCAGGGAGCAAAAGGTGGTGGCTAATATCCATCGCTCTTGAGAGTACCTGAAGAATAAGGACCGGCTAACTACGTGCCAGCAGCCGCGGTAATACGTAGGGTCCAAGCGTTAATCGGAATTACTGGGCGTAAAGCGTGCGCAGGTGGTTTGTTAAGCACGATGTGAAATCCCCGAGCTCAACTTGGGAATTGCATTGTGAACTGGCTAACTAGAGTACGGCAGAGGGGGGTGGAATTCCACGTGTAGCAGTGAAATGCGTAGAGATGTGGAGGAACACCGATGGCGAAGGCAACCCCCTGGGCTGATACTGACACTCATGCACGAAAGCGTGGGGAG

>denovo515	01.11.16s_122303
CCTACGGGTGGCAGCAGTGGGGAATTTTCCGCAATGGGCGAAAGCCTGACGGAGCAAGACCGCGTGAGGGAAGAAGGCTTTTGGGTTGTAAACCTCTTTTGTCAGGGAAGAACACAATGACGGTACTTGACGAATCAGCATCGGCTAACTCCGTGCCAGCAGCCGCGGTAAGACGGGGGATGCAAGTGTTATCCGGATTTACTGGGCGTAAAGCGTCTGCAGGTGGTTTCTTAAGTCTACTGTTAAATCTTGAGGCTCAACCTCAAATTTGCAGTAGAAACTAGGAGACTTGAGTATAGTAGGGGTAGAGGGAATTTCCAGTGGAGCGGTGAAATGCGTAGATATTGGAAAGAACACCGATGGCGAAGGCACTCTACTGGGCCACAACTGACACTGAGAGATGAAAGTCGGGGGAGCGAAAAGGATTAGATACCCCAG

>denovo516	03.10.16s_122307
CCTACGGGGGGCAGCAGTGGGGAATTTTCCACAATGGGCGAAAGCCTGATGGAGCAATACCGCGTGAGGGATGAAGGATCGTGGTCCGTAAACCTCTTTTCTTAACGAAGAAGTATTGACGGTAGTTAAGGAATAAGCACCGGCTAACTCCGTGCCAGCAGCCGCGGTAATACGGAGGGGGCTAGCGTTGTTCGGAATTACTGGGCGTAAAGCGCACGTAGGCGGATCGGACAGTCGGGGGTGAAATCCCGGGGCTCAACCCCGGCACTGCCTTCGAAACTACCGGTCTGGAGTCCGAGAGAGGTGGGTGGAATTCCGAGTGTAGAGGTGAAATTCGTAGATATTCGGAGGAACACCAGTGGCGAAGGCGGCCCACTGGCTCGGTACTGACGCTGAGGTGCGAAAGCGTGGGGAGCAAACAGGATTAGATACCCGGGT

>denovo517	03.09.16s_122309
CCTACGGGTGGCAGCAGTGGGGAATATTGGACAATGGGCGCAAGCCTGATCCAGCCATGCCGCGTGAGTGACGAAGGTCTTCGGATTGTAAAGCTCTTTTGCCAGGGACGATAATGACGGTACCTGGAGAATAAGCCCCGGCTAACTCCGTGCCAGCAGCCGCGGTAATACGGAGGGGGCTAGCGTTGTTCGGAATTACTGGGCGTAAAGCGCACGTAGGCGGCGGACACAGTCAGGCGTGAAATTCCTGGGCTTAACCTGGGGGCTGCGTTTGATACGTGTTTGCTTGAGGATGGAAGAGGCTCGTGGAATTCCCAGTGTAGAGGTGAAATTCGTAGATATTGGGAAGAACACCGGTGGCGAAGGCGGCGAGCTGGTCCATTACTGACGCTGAGGCGCGAAAGCGTGGGGAGCAAACAGGATTAGATACCCCAGTAG

>denovo518	01.10.16s_122313
CCTACGGGAGGCAGCAGTAGGGAATATTGGACAATGGGCGAAAGCCTGATCCAGCCATGCCGCGTGATAGATGAAGGCCCTCTGGGTTGTAAATATCTTTTATCTGGGAAGAAACACCTCTATTCTTAGAGGCTTGACGGTACCAGAGGAATAAGCACCGGCTAACTCCGTGCCAGCAGCCGCGGTAATACGGAGGGTGCAAGCGTTATCCGGATTCACTGGGTTTAAAGGGTGCGTAGGCGGGCTGATAAGTCAGTGGTGAAAGCTCCGAGCTTAACTTGGAAACTGCCATTGATACTGCCAGTCTTGAATGTCGTAGAGGTAAGCGGAATGTTGCATGTAGCGGTGAAATGCTTAGATATGTTACAGAACACCAATTGCGAAGGCAGCTTACTATGCGATGATTGACGCTGAGGCACGAAAGCGTGGGGAGCAAAC

>denovo519	03.11.16s_122316
CCTACGGGAGGCAGCAGTGGGGAATATTGGACAATGGGGGCAACCCTGATCCAGCGATGCCGCGTGAGTGATGAAGGCCTTCGGGTTGTAAAGCTCTTTTGTTGGGGACGATAATGACGGTACCCAACGAATAAGCCCCGGCTAACTTCGTGCCAGCAGCCGCGGTAATACGAAGGGGGCTAGCGTTGTTCGGAATGACTGGGCGTAAAGGGCGCGTAGGCGGTTTGATAAGTTTGGTGTGAAAGTCCTGGGCTTAACCTGGGGATTGCATTGAATACTGTCAAGCTAGAGTCCGAGAGAGGAAAATGGAATTGCGAGTGTAGAGGTGAAATTCGTAGATATTCGCAAGAACACCGGTGGCGAAGGCGGTTTTCTGGCTCGGTACTGACGCTAAGGCGCGAAAGCGTGGGGAGCAAACAGGATTAGATACCCCAGTAG

>denovo520	03.10.16s_122317
CCTACGGGGGGCAGCAGTGGGGAATTTTGGACAATGGGGGCAACCCTGATCCAGCCATGCCGCGTGAGTGAAGAAGGCCTTCGGGTTGTAAAGCTCTTTCGGCCGGAACGAAATCGCATCTCTTAATACGGGGTGTGGATGACGGTACCGGAAGAAGAAGCACCGGCTAACTACGTGCCAGCAGCCGCGGTAATACGTAGGGTGCGAGCGTTAATCGGAATTACTGGGCGTAAAGCGTGCGCAGGCGGCTATGCAAGACAGGTGTGAAATCCCCGGGCTTAACCTGGGAACTGCATTTGTGACTGCATGGCTAGAGTTTGTCAGAGGGGGGTGGAATTCCACGTGTAGCAGTGAAATGCGTAGAGATGTGGAGGAACACCGATGGCGAAGGCAGCCCCCTGGGACCTGACTGACGCTCATGCACGAAAGCGTGGGGAG

>denovo521	01.11.16s_122321
CCTACGGGGGGCAGCAGTGGGGAATTTTCCACAATGGGCGAAAGCCTGACGGAGCAACGCCGCGTGAGGGAGGAAGGCCTTAGGGTTGTAAACCTCTTTTCTCTGGGAAGAAGAACTGACGGTACCAGAGGAATAAGCCTCGGCTAACTCCGTGCCAGCAGCCGCGGTAATACGGAGGAGGCAAGCGTTATCCGGAATTATTGGGCGTAAAGCGTCCGTAGGTGGTTGTTCAAGTCTATTGTCAAAGCGCGAGGCTTAACCTCGTAAAGGCAGTGGAAACTGAGCGGCTAGAGTGCGATAGGGGCAAGGGGAATTCCTAGTGTAGCGGTGAAATGCGTAGAGATTAGGAAGAACACCGGTGGCGAAAGCGCCTTGCTGGGTCTGCACTGACACTGATGGACGAAAGCCAGGGGAGCGAAAGGGATTAGATACCCCTGT

>denovo522	01.10.16s_122325
CCTACGGGAGGCAGCAGTGAGGAATATTGGTCAATGGACGCAAGTCTGAACCAGCCATGCCGCGTGAAGGATGACGGCCCTATGGGTTGTAAACTTCTTTTCTACGGGAATAAACCCTTTTACGTGTAAGAGGCTGAAGGTACCGTAGGAATAAGCACCGGCTAACTCCGTGCCAGCAGCCGCGGTAATACGGAGGGTGCAAGCGTTATCCGGATTCATTGGGTTTAAAGGGTGCGCAGGCGGGATTTTAAGTCAGTGGTGAAAGCCCCTCGCTCAACGAGGGAACTGCCATTGATACTGAAGTCCTTGAATCTGGTTGACGTGGGCGGAATGTGTCATGTAGCGGTGAAATGCTTAGATATGACACAGAACACCGATTGCGAAGGCAGCTCACGAAGCCAGTATTGACGCTCAGGCACGAAAGCGTGGGGATCAAAC

>denovo523	01.10.16s_122327
CCTACGGGTGGCAGCAGTGGGGAATCTTGCGCAATGGGCGAAAGCCTGACGCAGCAACGCCGCGTGAGGGAAGACGGCTCTAGGGTTGTAAACCTCTTTCAGTAGGGACGAAAACAGACGGTACCTACAGAAGAAGCTCCGGCTAACTACGTGCCAGCAGCCGCGGTAATACGTAGGGAGCGAGCGTTGTCCGGAATCATTGGGCGTAAAGCGCGTGTAGGCGGCCTTCCAAGTCTGGTGTGAAATCTTTCGGCTTAACCGGAAGCGGTCACTGGATACTGGTTGGCTTGAGTCCGGAAGAGGAGAGTGGAATTCCTGGTGTAGCGGTGGAATGCGCAGATATCAGGAGGAACACCTATGGCGAAGGCAGCTCTCTGGTACGTGACTGACGCTGAGACGCGAAAGCGTGGGGAGCAAACAGGATTAGATACCCGAGTA

>denovo524	01.10.16s_122330
CCTACGGGTGGCAGCAGTGGGGAATTTTCCGCAATGGGCGAAAGCCTGACGGAGCAAGACCGCGTGGGGGAGGAAGGTTTGTGGACTGTAAACCCCTTTTATCAGAGAAGAACGCAATGACGGTATCTGATGAATCAGCCTCGGCTAACTCCGTGCCAGCAGCCGCGGTAATACGGAGGAGGCAAGCGTTATCCGGAATTATTGGGCGTAAAGCGTCCGTAGGTGGCAATTCAAGTCTATTGTCAAACCCCGAAGCTTAACTTCGGATCGGCAGTGGAAACTGAATCGCTAGAGGACAGTAGGGGCAGCGGGAATTCCTAGTGTAGCGGTGAAATGCGTAGAGATTAGGAAGAACACCAATGGCGAAAGCACGCTGCTGGGCTGTAACTGACACTGATGGACGAAAGCCAGGGGAGCGAAAGGGATTAGATACCCCGG

>denovo525	03.09.16s_122336
CCTACGGGGGGCTGCAGTCGAGAATCTTCGGCAATGAGCGCAAGCTTGACCGAGCGACGCCGCGTGCGGGATGAAGGCCTTCGGGTTGTAAACCGCTGTCAGAGGGGACGAAATGGTGGTGGGTTATCCCATCATCTTGACTGATCCTCAAAGGAAGGGTGGGCTAAGTTCGTGCCAGCAGCCGCGGTAAGACGTACCACCCGAACGTTATTCGGAATCACTGGGCTTAAAGAGTCCGTAGGCGGCCAAGAAAGTTGGGTGTGAAATACCTCGGCTTAACCGAGGAACTGCATTCAAAACTACTTGGCTTGAGAGAGACAGAGGTGAGCGGAACTGATGGTGGAGCGGTGAAATGCGTTGATATCATCAGGAACACCGGTGGCGAAAGCGGCTCACTGGGTCTCTTCTGACGCTCAGGGACGAAAGCTAGGGGAGCGA

>denovo526	01.09.16s_122340
CCTACGGGGGGCAGCAGTGAGGAATATTGGGCAATGGGCGAAAGCCTGACCCAGCAACGCCGCGTGGAGGAAGACGGCCTTCGGGTTGTAAACTCCTTTTACGGGGGAAGATAATGACGGTACCCGGAGAAGAAGCCCCGGCTAACTTCGTGCCAGCAGCCGCGGTAATACGAAGGGTGCAAGCGTTGTTCGGAATGACTGGGCGTAAAGGGTTCGTAGGCGGGAATGTAAGTTAAGTGTGAAATCCCTGGGCTTAACCCAGGACGTGCATTTAAAACTGCGTTTCTTGAGTACTGGAGGGGGTTGGGGAATTGCTGGTGTAGGAGTGACATCCGTAGAGATCAGCAGGAACACCGGAGGCGAAGGCGCCAACCTGGACAGATACTGACGCTGAGGAACGAAAGCGTGGGGAGCAAACAGGATTAGATACCCGGGTAG

>denovo527	01.10.16s_122343
CCTACGGGTGGCAGCAGTGGGGAATTTTCCACAATGGGCGAAAGCCTGATGGAGCAATACCGCGTGAGGGATGAAGGATCGTGGTCCGTAAACCTCTTTTCTTAACGAAGAAGTATTGACGGTAGTTAAGGAATAAGCACCGGCTAACTCCGTGCCAGCAGCCGCGGTAATACGGAGGGTGCGAGCGTTGTCCGGATTTATTGGGTCTAAAGGGTGCGTAGGCGGCCCGATAAGTCAGCGGTGAAAGACCCCGGCTCAACCGGGGGGTTGCCGTTGATACTGTCGGGCTTGGGTACGGTCTGGGTACATGGAATTGGTGGTGTAGCGGTGAAATGCATAGATACCATCAGGAACACCGATAGCGTAGGCATTGTACTGGGCCGTCACCGACGCTGATGCACGAAAGCGCGGGTATCGAACAGGATTAGATACCCGGGT

>denovo528	01.11.16s_122346
CCTACGGGGGGCAGCAGTGGGGAATTTTCCGCAATGGGCGAAAGCCTGACGGAGCAACGCCGCGTGGGGGAGGAAGGTTCTTGGATCGTAAACCCCTTTTCTCGAGGAAGAAGTCAGTGACGGTACTCGAGGAATCAGCCTCGGCTAACTCCGTGCCAGCAGCCGCGGTAATACGGGGGAGGCAAGCGTTATCCGGAATTATTGGGCGTAAAGCGTCCGCAGGTGGTTTTCCAAGTCTGCCGTCAAAGCGTGGGGCTTAACTCCATACCGGCGGTGGAAACTGGAAGACTAGAGAGCAGTAGGGGTAGCGGGAATTCCCGGTGTAGCGGTGAAATGCGTAGAGATCGGGAAGAACATCGGTGGCGAAAGCGCGCTACTGGGCTGTATCTGACACTCAGGGACGAAAGCTAGGGTAGCGAAAGGGATTAGATACCCCTG

>denovo529	03.11.16s_122349
CCTACGGGAGGCAGCAGTAAGGAATATTGGACAATGGACGCAAGTCTGATCCAGCCATGCCGCGTGCAGGATGAAGGTCCTCTGGATTGTAAACTGCTTTTATGGGGGGCGAAACGTAAGGTTTCTACTTTATTTGACGGTACCCCATGAATAAGCACCGGCTAACTCCGTGCCAGCAGCCGCGGTAATACGGAGGGTGCAAGCGTTATCCGGATTTACTGGGTTTAAAGGGTGCGTAGGCGGGTTGGTAAGTCAGTGGTGAAATCCTGCAGCTTAACTGCAGAACTGCCATTGATACTACTGATCTTGAATCATCTGGAGGTTTGCGGAATAGGTCATGTAGCGGTGAAATGCATAGATATGACCTAGAACACCTATTGCGAAGGCAGCAGGCTACGGATGCATTGACGCTGAGGCACGAAAGCGTGGGGATCAAAC

>denovo530	01.11.16s_122351
CCTACGGGTGGCAGCAGTAGGGAATATTGGACAATGGGCGCAAGCCTGATCCAGCAATGCCGCGTGAGTGACGAAGGATTTCGGTCTGTAAAGCTCTTTTCTGAGGGAAGAACAGGTGGAAGAGGAAATGCTTCCATTTTGACGGTACCTCAGGAATAAGGGACGGCTAACTCCGTGCCAGCAGCCGCGGTAATACGGAGGTCCCAAGCGTTGTTCGGAATTACTGGGCGTAAAGGGAGCGCAGGCGGATAGTTAAGTCTAAAGTGGAATCCCGGGGCTCAACCTCGGAACTGCTTCGGATACTGGCTGTCTTGAGTTCGTGAGAGGAAAGCGGAATTCAGGGTGTAGCGGTGAAATGCTTAGATATCCTGAGGAACACCGATGGCGAAAGCAGCTTTCTGGCGCGATACTGACGCTGAGGCTCGAAAGCGTGGGGAG

>denovo531	01.11.16s_122355
CCTACGGGGGGCAGCAGTGAGGAATTTTCTGCAATGGGCGAAAGCCTGACAGAGCAATACCGCGTGAGGGATGAAGACTTACTGAGTTGTAAACCTCGGTACCTTAAGGAAGAAGATATGACGGTACTTAAGGTGGAAAGCATCGGCTAACTCCGTGCCAGCAGCCGCGGTAATACGGGGGGTGCAAGCGTTGTCCGGAATGATTGGGCGTAAAGCATCTGTAGGTGGTTTTTAAAGTCGACTGTTAAAGCCCAGGGCTCAACTTTGGAGAAGCGGTCGAGGACTTAGAGACTTGAGTTTGGTAGGGGTAGAGGGAATTCCTAGTGGAGCGGTGAAATGCACAGAGATTAGGAAGAACACCGAGGGCGAAAGCACTCTACTGGGCTATTACTGACACTCAGAGACGAAAGCTAGGGGAGCAAATGGGATTAGATACCC

>denovo532	01.11.16s_122358
CCTACGGGGGGCAGCAGTGGGGAATATTGGACAATGGGGGCAACCCTGATCCAGCCATGCCGCGTGAGTGATGAAGGCCTTAGGGTTGTAAAGCTCTTTCGCCCGCGAAGATAATGACGGTAGCGGGAGAAGAAGCCCCGGCTAACTTCGTGCCAGCAGCCGCGGTAATACGAAGGGGGCTAGCGTTGTTCGGAATCACTGGGCGTAAAGCGTACGTAGGCGGGCACTTAAGTCAGGGGTGAAAGCCTGGAGCTCAACTCCAGAACTGCCTTTGATACTGGGTGTCTCGAGTCCGGGAGAGGTGAGTGGAACTGCTAGTGTAGAGGTGAAATTCGTAGATATTAGCAAGAACACCAGTGGCGAAGGCGGCTCACTGGCCCGGTACTGACGCTGAGGTACGAAAGCGTGGGGAGCAAACAGGATTAGATACCCTAGTAG

>denovo533	01.10.16s_122361
CCTACGGGTGGCAGCAGTGGGGAATTTTCCACAATGGGCGAAAGCCTGATGGAGCAATACCGCGTGAGGGATGAAGGATCGTGGTCCGTAAACCTCTTTTCTTAACGAAGAAGTATTGACGGTAGTTAAGGAATAAGCACCGGCTAACTCCGTGCCAGCAGCCGCGGTAAGACGGAGGGGGCAAGCGTTGTCCGGAATCACTGGGCGTAAAGCGCGTGTAGGTGGTGCGGTGCGTCGGCGCTGAAACCTGCGGGCTTAACCCGCAGACGCGTGCCGATACGACCGAACTCGAGGCAGGGAGAGGGTGGCGGAATTCCGGGTGTAGTGGTGAAATGCGTAGAGATCCGGAGGAACGCCTGTGGCGCAAGCGGCCACCTGGCCCTGTTCTGACACTGAGACGCGAAAGCGTGGGGAGCGAACCGGATTAGATACCCTGGT

>denovo534	01.10.16s_122364
CCTACGGGAGGCTGCAGTGGGGAATTTTGGACAATGGGTGCGAGCCTGATCCAGCCATGCCGCGTGCAGGAAGACGGCCTTCTGGGTTGTAAACTGCTTTTGCCTGTGGATAAAAAGCCCATGCGTGGGAAATTGAAGGTAGCAGGTGAATAAGCCACGGCTAACTACGTGCCAGCAGCCGCGGTAATACGTAGGTGGCGAGCGTTATCCGGAATTACTGGGCGTAAAGCGCAAGCAGGCGGCTCGTTAAGTTCGACGTAAAATCTCCTGGCTTAACTGGGAGGGGTCGTTGGAGACTGGCGGGCTTGAGGCGATGAGAGGGACATGGAATTCCCGGTGTAGTGGTGGAATGCGTAGAGATCGGGAGGAACACCAGAGGCGAAAGCGGTGTCCTGGCATTGGCCTGACGCTCATGTGCGAAAGCGTGGGGAGCGAACG

>denovo535	03.10.16s_122366
CCTACGGGTGGCAGCAGTGGGGAATTTTCCGCAATGGGCGCAAGCCTGACGGAGCAACGCCGCGTGAGGGACGAAGGCCTCTGGGCTGTAAACCTCTTTTCTCAAGGAAGAAGACATGACGGTACTTGAGGAATAAGCCACGGCTAATTCCGTGCCAGCAGCCGCGGTAATACGGGAGTGGCAAGCGTTATCCGGAATTATTGGGCGTAAAGCATCTGTAGGTTGTTTCTAAAGTCAACTGTTAAATCCCAGAGCTCAACTTTGGCAGGGCAGTTGAGTACTTAGGGACTGGAGAGTGGTAGGGGTAGAGGGAATTCCTAGTGGAGCGGTGAAATGCACAGAGATTAGGAAGAACACCGAGGGCGAAAGCACTCTACTGGGCCACAACTGACACTGAGAGATGAAAGTCGGGGGAGCGAAAAGGATTAGATACCCTAG

>denovo536	01.09.16s_122370
CCTACGGGCGGCAGCAGTGGGGAATATTGGACAATGGGGGCAACCCTGATCCAGCGACGCCGCGTGTGTGAAGAAGGCCTGCGGGTTGTAAAGCACTTTTAGTGGGGAGGAAAAACTCAGACCTAATACGTCTGAAATTGACTTAACCCAAAGAAAAAGCACCGGCTAACTCTGTGCCAGCAGCCGCGGTAATACAGAGGGTGCAAGCGTTAATCGGAATTACTGGGCGTAAAGCGTGCGTAGACGGTTATTTAAGTCGGGTGTGAAATCCCCGGGCTCAACCTGGGAATTGCATTCGAGACTGAATAGCTAGGGTTCGGAAGAGGGAAGCGGAATTTCCGGTGTAGCGGTGAAATGCGTAGATATCGGAAGGAACATCAGTGGCGAAAGCGGCTTCCTGGTCCAGAACCGACGTTCAGGCACGAAAGCGTGGGGAGC

>denovo537	03.09.16s_122373
CCTACGGGTGGCAGCAGTAAGGAATATTGGACAATGGGCGAGAGCCTGATCCAGCCATGCCGCGTGCAGGAAGACGGCCCTATGGGTTGTAAACTGCTTTTGTACCAGAGAAAACCTATCTACGTGTAGATAGCTGATAGTATGGTAAGAATAAGCATCGGCTAACTTCGTGCCAGCAGCCGCGGTAAGACGAAGGATGCAAGCGTTATCCGGATTCATTGGGTTTAAAGGGTGCGTAGGCGGGCTTGTAAGTCAGTGGTGAAATCTCTCAGCTTAACTGAGAAACTGCCATTGATACTGCAGGTCTAGAGTATAGATGACGTTGGCGGAATACGACATGTAGAGGTGAAATTCTTAGATATGTCGTGGAACACCGATTGCGAAGGCAGCTAACGAAACTATAACTGACGCTGAGGCACGAAAGTGCGGGGATCAAAC

>denovo538	01.10.16s_122376
CCTACGGGAGGCTGCAGTGGGGAATATTGGACAATGGGCGAAAGCCTGATCCAGCGATTCTGCGTGGAGGATGAAGCATTACGGTGTGTAAACTCCTTTTCTGGTGGAAGACGAATGACGGTACACCAGGAATAAGCATCGGCTAACTATGTGCCAGCAGCCGCGGTAATACATAGGATGCAAGCGTTATCCGGAGTCACTGGGCGTAAAGGGTTCGCAGCCGGATCTATAAGTCTGTTTTCAAATTCTTTCGCTCAACGAAAGGCAGGGAATAGATACTGTAGATCTAGAGGTTTTTGGAGGGTAATGGAATTCCAGGTGGAGCGGTGAAATGTGTTGATATCTGGAAGAATGCCGAAAGCGAAAGCAGTTACCTACAATTTACCTGACGGTCAGGAACGAAAGCTTGGGGAGCAAATGGGATTAGATACCCCTGTA

>denovo539	01.11.16s_122379
CCTACGGGGGGCTGCAGTCGAGAATCTTCCGCAATGGACGAAAGTCTGACGGAGCGACGCCGCGTGCGGGATGAAGGCCCTTGGGTTGTAAACCGCTGTCAGAGGGGATGAAATCTTCGGAGGTACTCCTCCGAAGTTGACAGAGCCTCAAAGGAAGCACGGGCTAAGTACGTGCCAGCAGCCGCGGTAACACGTACTGTGCGAACGTTATTCGGAATCACTGGGCTTAAAGGGTGCGTAGGCGGCGAATCAAGTCAGGTGTGAAAGGCCTGAGCTCAACTGAGGCATTGCGCTTGAAACTGATTTGCTTGAGTATCCCAGGGGTGTGCGGAACTGCCAGTGGAGCGGTGAAATGTGTTGATATTGGCAGGAACACCGGAGGCGAAAGCGGCACACTGGGGGATAACTGACGCTGAGGCACGAAAGCCAGGGGAGCGA

>denovo540	01.09.16s_122382
CCTACGGGAGGCTGCAGTGAGGAATTTTCCGCAATGGGCGAAAGCCTGACGGAGTAATACCGCGTGAGGGAGGACGGCTTTTGGGTTGTAAACCTCTTTTATTGGGGAAGAAGATCTGACGGTACCCAATGAATCAGCATCGGCTAACTCCGTGCCAGCAGCCGCGGTAATACGGAGGATGCAAGCGTTATCCGGAATTATTGGGCGTAAAGCGTCCGCAGGCGGCCTTGTAAGTCTGTCGTTAAAGCGTGGAGCTTAACTCCATTTCAGCGATGGAAACTACAAGGCTTGAGTGTGGTAGGGGCAGAGGGAATTCCCGGTGTAGCGGTGAAATGCGTAGATATCAGGAGGAACACCTGAGGTGTAGACGGCGTTCTGGACCATTACTGACACTGAGGCACGAAAGCGTGGGTAGCAAACAGGATTAGATACCCTTGT

>denovo541	01.10.16s_122385
CCTACGGGGGGCAGCAGTGGGGAATTTTCCGCAATGGGCGAAAGCCTGACAGAGCAATACCGCGTGAGGGATGAAGACTTACTGAGTTGTAAACCTCGGTACCTTAAGGAAGAAGATATGACGGTACTTAAGGTGGAAAGCATCGGCTAACTCCGTGCCAGCAGCCGCGGTAATACGGAGGATGCAAGCGTTATCCGGAATCATTGGGCGTAAAGAGTCTGTAGGTGGCATTTAAAGTCTGCTGTCAAAGACCGAAGCTCAACTTCGGGCAGGCGGTGGAAACTGAAAAGCTAGAGTATAGTAGGGGTAGAGGGAATTCCTAGTGTAGCGGTGAAATGCGTAGAGATTAGGAAGAACACCAGTGGCGAAGGCGCTCTACTGGGCATATACTGACACTGAGAGACGAAAGCTAGGGTAGCGAAAGGGATTAGATACCCC

>denovo542	01.10.16s_122387
CCTACGGGTGGCTGCAGTCGAGAATCTTCCGCAATGGGCGAAAGCCTGACGGAGCGATGCCGCGTGCGGGATGAAGGCCTTCGGGTTGTAAACCGCTGTCAGTGGGGTGGAAATTAGGAGGGGTTCTCCCCTTTTATTGACCTAACCGCAGAGGAAGTCCGGGCTAAGTACGTGCCAGCAGCCGCGGTAATACGTACCGGACGAACGTTATTCGGAATCACTGGGCTTAAAGGGTGCGTAGGCGGCCTAGTAGGTGAGGTGTGAAATCCCTCGGCTCAACCGAGGAATAGCGCTTCAAACCACTAGGCTTGAGGGAGACAGGGGTGATTGGAACAGTTGGTGGAGCGGTGAAATGCGTTGATATCAACTGGAACACCGGTGGCGAAAGCGAATCACTGGGTCTTTTCTGACGCTGAGGCACGAAAGCTAGGGGAGCGA

>denovo543	01.11.16s_122391
CCTACGGGAGGCTGCAGTGGGGAATTTTGGACAATGGGCGCAAGCCTGATCCAGCAATGCCGCGTGCAGGAAGAAGGCCTTCGGGTTGTAAACTGCTTTTGTACGGAGCGAAAAGGCTCTCTCTAATACAGGGGGTTCATGACGGTACCGTAAGAATAAGCACCGGCTAACTACGTGCCAGCAGCCGCGGTAATACGTAGGGTGCGAGCGTTAATCGGAATTACTGGGCGTAAAGCGTGCGCAGGCGGCTGTATCAGTCAGGCGTGAAATTCCTGGGCTTAACCTGGGGGCTGCGCTTGATACGGTACGGCTAGAGGACGGTAGAGGCTAGTGGAATGGCGAGTGTAGAGGTGAAATTCGTAGATATTCGCCGGAACACCAGTGGCGAAGGCGACTGGCTGGACCGTTTCTGACGCTGAGGTGCGAAAGCGTGGGGAG

>denovo544	03.10.16s_122394
CCTACGGGTGGCAGCAGTGGGGAATTTTCCACAATGGGCGAAAGCCTGATGGAGCAATACCGCGTGAGGGATGAAGGATCGTGGTCCGTAAACCTCTTTTCTTAACGAAGAAGTATTGACGGTAGTTAAGGAATAAGCACCGGCTAACTCCGTGCCAGCAGCCGCGGTAATACGGGGGGTGCAAGCGTTGTCCGGAATGATTGGGCGTAAAGCATCTGTAGGTGGTTCTTAAAGTCAACTGTTAAATCCCAGGGCTCAACCTTGGAAAAGCAGTTGAGTACTTAAGGACTTGAGTGTGGTAGAGGCAGAGGGAATTCCTAGTGGAGCGGTGAAATGCACAGAGATTAGGAAGAACACCAGAGGCGAAAGCGCTCTGCTGGGCCATCCACTGACACTGAGAGATGAAAGTTAGGGGAGCGAAAAGGATTAGATACCCGT

>denovo545	03.11.16s_122397
CCTACGGGAGGCTGCAGTGAGGAATCTTCCACAATGGGCGAAAGCCTGATGGAGCGACACCGCGTGAAGGATGAAGCCTTTGTTGGTGTAAACTTCTTTTCTCTGGGAAGATAATGACGGTACCAGAGGAATAAGGGGCGGCAAACTTCGTGCCAGCAGCCGCGGTAATACGAAGGCCCCAAGCGTTATCCGGAATTACTGGGCGTAAAGCGTCTGTAGGTGGTTCGGAAAGTCTCAAGTGAAAGGTCAGGGCTCAACCCTGTACTTGCTTGGGAAACTATCGAACTTGAGTGCGGGAGAGGCAAGCAGAACTGTATGAGTAGGGGTGCAATCCGTTGATACATACAAGAATACCAAAAGCGAAGGCAGCTTGCTGGAACGCCACTGACACTGAGAGACGAAAGCGTGGGGAGCAAAAGGGATTAGATACCCCAGTAG

>denovo546	03.10.16s_122400
CCTACGGGGGGCAGCAGTGGGGAATTTTCCACAATGGGCGAAAGCCTGATGGAGCAATACCGCGTGAGGGATGAAGGATCGTGGTCCGTAAACCTCTTTTCTTAACGAAGAAGTATTGACGGTAGTTAAGGAATAAGCACCGGCTAACTCCGTGCCAGCAGCCGCGGTAATACGGGGGGTGCAAGCGTTAATCGGAATTACTGGGCGTAAAGGGTGCGTAGACGGCCTGATAAGTCGACTGTGAAAGTCCTGGGCTCAACCTGGGGACTGCAGTTGATACTGTGAGGCTTTGAGTTTGGGAGAGGGTGGTGGAATTCCCGGTGTAGCGGTGAAATGCGTAGAGATCGGGAGGAACATCCGTGGCGAAGGCGGCCACCTGGCCTGAAACTGACGTTGAGGCACGAAAGCGTGGGGAGCAAACAGGATTAGATACCCCAG

>denovo547	03.10.16s_122403
CCTACGGGTGGCAGCAGTGGGGAATTTTCCACAATGGGCGGAAGCCTGATGGAGCAATACCGCGTGAAGGAAGAAGGTCTGTGGATCGTAAACTTCTTTTCTTAAGGAAGAATAAATGACGGTACTTAAGGAATAAGCACCGGCTAACTCTGTGCCAGCAGCCGCGGTAATACAGAGGTCTCAAGCGTTGTTCGGATTCATTGGGCGTAAAGGGTGCGTAGGTGGCGATGTAAGTCGGATGTGAAATCTCCAGGCTCAACTTGGAAACTGCATTCGATACTGCGTCGCTCGAGGATTGTAGAGGGCATTGGAATTCACGGTGTAGCAGTGAAATGCGTAGATATCGTGAGGAAGACCAGTGGCGAAGGCGAATGCCTGGGCAATTCCTGACACTGAGGCACGAAGGCCAGGGGAGCGAACGGGATTAGATACCCGGGT

>denovo548	03.09.16s_122405
CCTACGGGAGGCAGCAGTGGGGAATATTGCGCAATGGGCGAAAGCCTGACGCAGCAACGCCGCGTGAGGGATGACGGCCTTCGGGTTGTAAACCTCTTTCAGCAGGGAAGAAGCGAAAGTGACGGTACCTGCAGAAGAAGCACCGGCTAACTACGTGCCAGCAGCCGCGGTAATACGTAGGGTGCAAGCGTTGTCCGGATTTATTGGGCGTAAAGAGCTCGTAGGCGGTTAGTCACGTCGGATGTGAAAACCCGGGGCTTAACTCCGGGCCTGCATTCGATACGGGCTGACTAGAGTGTTGTAGGGGAGACTGGAACTCCTGGTGTAGCGGTGAAATGCGCAGATATCAGGAAGAACACCGGTGGCGAAGGCGGGTCTCTGGGCAACTACTGACGCTGAGGAGCGAAAGCGTGGGGAGCAAACAGGATTAGATACCCC

>denovo549	03.09.16s_122409
CCTACGGGTGGCAGCAGTGGGGAATATTGGACAATGGGGGAAACCCTGATCCAGCCATGCCGCGTGAGTGATGAAGGCCTTAGGGTTGTAAAGCTCTTTTACCAGGGAAGATGATGACGGTACCTGGAGAATAAGCACCGGCAAACTTCGTGCCAGCAGCCGCGGTAATACGTAGGGTGCGAGCGTTAATCGGAATTACTGGGCGTAAAGCGTGCGCAGGCGGTTTCGTAAGACAGACGTGAAATCCCCGGGCTCAACCTGGGAACTGCGTTTGTGACTGCGAGGCTAGAGTATGGCAGAGGGGGGTGGAATTCCACGTGTAGCAGTGAAATGCGTAGAGATGTGGAGGAACACCGATGGCGAAGGCAGCCCCCTGGGCCAATACTGACGCTGAGGCACGAAAGCGTGGGGAGCGAACAGGATTAGATACCCCTGTAG

>denovo550	03.11.16s_122412
CCTACGGGGGGCAGCAGTGGGGAATATTGGACAATGGGCGCAAGCCTGATCCAGCAATGCCGCGTGGATGATGAAGGCCTTCGGGTTGTAAAGTCCTTTCGCACGCGACGATGATGACGGTAGCGTGAGAAGAAGCCCCGGCTAACTTCGTGCCAGCAGCCGCGGTAATACGAAGGGGGCTAGCGTTGTTCGGAATTACTGGGCGTAAAGGGCGCGCAGGCGGCACGGCAAGTCAGGCGTGAAAGCCCCGGGCTCAACCCGGGAGGTGCGCTTGATACTGCCGAGCTCGAGTTCGGGAGAGGATGGTGGAATTCCCAGTGTAGAGGTGAAATTCGTAGATATTGGGAAGAACACCGGTGGCGAAGGCGGCCATCTGGACCGAAACTGACGCTGAGGCGCGAAAGCGTGGGGAGCAAACAGGATTAGATACCCCAGTAG

>denovo551	01.10.16s_122415
CCTACGGGAGGCTGCAGTGGGGAATTTTCCGCAATGGGCGAAAGCCTGACGGAGCAATACCGCGTGAGGGAGGAAGGCTCTTGGGTTGTAAACCTCAAAACTTAGGGAAGAAGAAAGTGACGGTACCTAATATAAGCATCGGCTAACTCCGTGCCAGCAGCCGCGGTAATACGGAGGATGCAAGCGTTATCCGGAATCATTGGGCGTAAAGAGTCTGTAGGTGGCATTTAAAGTCTGCTGTCAAAGACCGAAGCTCAACTTCGGGCAGGCGGTGGAAACTGAAAAGCTAGAGTATAGTAGGGGTAGAGGGAATTTCCAGTGGAGCGGTGAAATGCGTAGATATTGGAAAGAACACCGATGGCGAAGGCACTCTACTGGGCTATTACTGACACTCAGAGACGAAAGCTAGGGGAGCAAATGGGATTAGATACCCCGGTA
