# Supplementary material for: Assessment of biomass potentials of microalgal communities in open pond raceways using mass cultivation
Source: PeerJ. 2020 Jul 16;8:e9418. doi: 10.7717/peerj.9418 (PMC7369025; doi:10.7717/peerj.9418)
Supplement: Data S6 [file peerj-08-9418-s023.zip › 16S rRNA_OTU_blast_Apr to Aug.xlsx]

## Sheet: Sheet1
Query					Subject						Score		Identities		Gaps		Strand		Taxonomy												Filter
Name	Q_Length	Q_Start	Q_End	Q_Coverage	Description	Accession	S_Length	S_Start	S_End	S_Coverage	Bit	E-Value	I_Match/Total	I_Pct.(%)	G_Match/Total	G_Pct.(%)	Query	Subject	Organism	species	genus	family	suborder	order	subclass	class	subphylum	phylum	kingdom	superkingdom	Filter
denovo0	465	1	465	100	Fulvimonas soli strain LMG 19981 16S ribosomal RNA gene, partial sequence	0	1497	314	778	31.0621	676	0	433/466	92	2/466	0	Plus	Plus	Bacteria; Proteobacteria; Gammaproteobacteria; Xanthomonadales; Rhodanobacteraceae; Fulvimonas	Fulvimonas soli	Fulvimonas			Xanthomonadales		Gammaproteobacteria		Proteobacteria		Bacteria
denovo1	443	1	443	100	Scytonema hofmanni strain PCC 7110 16S ribosomal RNA gene, partial sequence	0	1148	199	641	38.5889	436	3e-122	382/451	84	16/451	3	Plus	Plus	Unassignment												Filter: Query Coverage >= 85, Identity Percentage >= 85
denovo2	442	1	442	100	Cyanobium gracile strain PCC 6307 16S ribosomal RNA, partial sequence	0	1476	299	740	29.9458	800	0	439/442	99	0/442	0	Plus	Plus	Bacteria; Cyanobacteria; Synechococcales; Synechococcaceae; Cyanobium	Cyanobium gracile	Cyanobium							Cyanobacteria		Bacteria
denovo3	442	1	442	100	Mariniradius saccharolyticus strain AK6 16S ribosomal RNA, partial sequence	0	1359	316	757	32.5239	784	0	437/443	98	2/443	0	Plus	Plus	Bacteria; Bacteroidetes; Cytophagia; Cytophagales; Cyclobacteriaceae; Mariniradius	Mariniradius saccharolyticus		Cyclobacteriaceae		Cytophagales		Cytophagia		Bacteroidetes		Bacteria
denovo4	440	1	440	100	Tabrizicola aquatica strain RCRI19 16S ribosomal RNA gene, partial sequence	0	1388	281	720	31.7003	769	0	434/442	98	4/442	0	Plus	Plus	Bacteria; Proteobacteria; Alphaproteobacteria; Rhodobacterales; Rhodobacteraceae; Tabrizicola	Tabrizicola aquatica		Rhodobacteraceae		Rhodobacterales		Alphaproteobacteria		Proteobacteria		Bacteria
denovo5	440	1	440	100	Flavobacterium suaedae strain G16-7 16S ribosomal RNA, partial sequence	0	1475	329	768	29.8305	636	0	410/442	92	4/442	0	Plus	Plus	Bacteria; Bacteroidetes; Flavobacteriia; Flavobacteriales; Flavobacteriaceae; Flavobacterium	Flavobacterium suaedae	Flavobacterium	Flavobacteriaceae		Flavobacteriales				Bacteroidetes		Bacteria
denovo6	440	1	440	100	Sandaracinobacter sibiricus strain RB16-17 16S ribosomal RNA gene, partial sequence	0	1417	268	707	31.0515	771	0	433/441	98	2/441	0	Plus	Plus	Bacteria; Proteobacteria; Alphaproteobacteria; Sphingomonadales; Sphingomonadaceae; Sandaracinobacter	Sandaracinobacter sibiricus	Sandaracinobacter	Sphingomonadaceae		Sphingomonadales		Alphaproteobacteria		Proteobacteria		Bacteria
denovo7	440	1	440	100	Tepidisphaera mucosa strain 2842 16S ribosomal RNA, partial sequence	0	1491	321	760	29.5104	597	1e-170	408/447	91	14/447	3	Plus	Plus	Bacteria; Planctomycetes; Phycisphaerae; Tepidisphaerales; Tepidisphaeraceae; Tepidisphaera	Tepidisphaera mucosa						Phycisphaerae		Planctomycetes		Bacteria
denovo8	440	1	440	100	Lentimicrobium saccharophilum strain TBC1 16S ribosomal RNA, partial sequence	0	1446	313	752	30.4288	520	3e-147	396/449	88	18/449	4	Plus	Plus	Bacteria; Bacteroidetes; Bacteroidia; Bacteroidales; Lentimicrobiaceae; Lentimicrobium	Lentimicrobium saccharophilum				Bacteroidales		Bacteroidia		Bacteroidetes		Bacteria
denovo9	440	1	440	100	Stanieria cyanosphaera strain PCC 7437 16S ribosomal RNA, partial sequence	0	1481	304	742	29.6421	418	1e-116	376/447	84	15/447	3	Plus	Plus	Unassignment												Filter: Query Coverage >= 85, Identity Percentage >= 85
denovo10	440	1	440	100	Lewinella nigricans strain ATCC 23147 16S ribosomal RNA gene, partial sequence	0	1414	294	733	31.1174	547	2e-155	400/448	89	16/448	3	Plus	Plus	Bacteria; Bacteroidetes; Saprospiria; Saprospirales; Lewinellaceae; Lewinella	Lewinella nigricans	Lewinella							Bacteroidetes		Bacteria
denovo11	440	1	440	100	Christensenella minuta strain YIT 12065 16S ribosomal RNA gene, partial sequence	0	1497	341	766	28.4569	346	6e-95	369/451	81	36/451	7	Plus	Plus	Unassignment												Filter: Query Coverage >= 85, Identity Percentage >= 85
denovo12	440	1	440	100	Lentimicrobium saccharophilum strain TBC1 16S ribosomal RNA, partial sequence	0	1446	313	752	30.4288	497	2e-140	391/448	87	16/448	3	Plus	Plus	Bacteria; Bacteroidetes; Bacteroidia; Bacteroidales; Lentimicrobiaceae; Lentimicrobium	Lentimicrobium saccharophilum				Bacteroidales		Bacteroidia		Bacteroidetes		Bacteria
denovo13	440	1	440	100	Chryseolinea serpens strain RYG 16S ribosomal RNA gene, partial sequence	0	1472	322	761	29.8913	592	7e-169	403/443	90	6/443	1	Plus	Plus	Bacteria; Bacteroidetes; Cytophagia; Cytophagales; Chryseolinea	Chryseolinea serpens				Cytophagales		Cytophagia		Bacteroidetes		Bacteria
denovo14	440	1	440	100	Tepidisphaera mucosa strain 2842 16S ribosomal RNA, partial sequence	0	1491	321	760	29.5104	603	3e-172	407/445	91	10/445	2	Plus	Plus	Bacteria; Planctomycetes; Phycisphaerae; Tepidisphaerales; Tepidisphaeraceae; Tepidisphaera	Tepidisphaera mucosa						Phycisphaerae		Planctomycetes		Bacteria
denovo15	440	1	440	100	Phycisphaera mikurensis strain NBRC 102666 16S ribosomal RNA, complete sequence	0	1506	332	771	29.2165	403	3e-112	386/460	83	40/460	8	Plus	Plus	Unassignment												Filter: Query Coverage >= 85, Identity Percentage >= 85
denovo16	440	1	440	100	Sediminibacterium salmoneum strain NJ-44 16S ribosomal RNA gene, partial sequence	0	1458	298	737	30.1783	791	0	436/440	99	0/440	0	Plus	Plus	Bacteria; Bacteroidetes; Chitinophagia; Chitinophagales; Chitinophagaceae; Sediminibacterium	Sediminibacterium salmoneum	Sediminibacterium							Bacteroidetes		Bacteria
denovo17	440	1	440	100	Calothrix desertica strain PCC 7102 16S ribosomal RNA gene, partial sequence	0	1459	224	660	29.952	460	2e-129	385/448	85	19/448	4	Plus	Plus	Bacteria; Cyanobacteria; Nostocales; Rivulariaceae; Calothrix	Calothrix desertica	Calothrix	Rivulariaceae		Nostocales				Cyanobacteria		Bacteria
denovo18	440	1	440	100	Phaeocystidibacter marisrubri strain G18 16S ribosomal RNA, partial sequence	0	1480	331	770	29.7297	475	7e-134	384/445	86	10/445	2	Plus	Plus	Bacteria; Bacteroidetes; Flavobacteriia; Flavobacteriales; Cryomorphaceae; Phaeocystidibacter	Phaeocystidibacter marisrubri		Cryomorphaceae		Flavobacteriales				Bacteroidetes		Bacteria
denovo19	440	2	440	99.7727	Roseimaritima ulvae strain UC8 16S ribosomal RNA, partial sequence	0	1449	296	734	30.2968	706	0	424/443	95	8/443	1	Plus	Plus	Bacteria; Planctomycetes; Planctomycetia; Planctomycetales; Planctomycetaceae; Roseimaritima	Roseimaritima ulvae		Planctomycetaceae		Planctomycetales				Planctomycetes		Bacteria
denovo20	440	1	440	100	Tepidisphaera mucosa strain 2842 16S ribosomal RNA, partial sequence	0	1491	321	760	29.5104	381	2e-105	375/453	82	26/453	5	Plus	Plus	Unassignment												Filter: Query Coverage >= 85, Identity Percentage >= 85
denovo21	438	1	438	100	Tepidisphaera mucosa strain 2842 16S ribosomal RNA, partial sequence	0	1491	321	760	29.5104	462	6e-130	383/446	85	14/446	3	Plus	Plus	Bacteria; Planctomycetes; Phycisphaerae; Tepidisphaerales; Tepidisphaeraceae; Tepidisphaera	Tepidisphaera mucosa						Phycisphaerae		Planctomycetes		Bacteria
denovo22	438	1	438	100	Tepidisphaera mucosa strain 2842 16S ribosomal RNA, partial sequence	0	1491	321	758	29.3763	599	4e-171	406/444	91	12/444	2	Plus	Plus	Bacteria; Planctomycetes; Phycisphaerae; Tepidisphaerales; Tepidisphaeraceae; Tepidisphaera	Tepidisphaera mucosa						Phycisphaerae		Planctomycetes		Bacteria
denovo23	438	1	438	100	Gemmatimonas phototrophica strain AP64 16S ribosomal RNA, partial sequence	0	1525	322	759	28.7213	760	0	429/438	97	0/438	0	Plus	Plus	Bacteria; Gemmatimonadetes; Gemmatimonadales; Gemmatimonadaceae; Gemmatimonas	Gemmatimonas phototrophica	Gemmatimonas	Gemmatimonadaceae		Gemmatimonadales				Gemmatimonadetes		Bacteria
denovo24	438	1	432	98.6301	Sphingomonas fonticola strain TNR-2 16S ribosomal RNA, partial sequence	0	1425	281	712	30.3158	743	0	422/432	97	0/432	0	Plus	Plus	Bacteria; Proteobacteria; Alphaproteobacteria; Sphingomonadales; Sphingomonadaceae; Sphingomonas	Sphingomonas fonticola	Sphingomonas	Sphingomonadaceae		Sphingomonadales		Alphaproteobacteria		Proteobacteria		Bacteria
denovo25	438	1	435	99.3151	Cyanobium gracile strain PCC 6307 16S ribosomal RNA, partial sequence	0	1476	299	733	29.4715	710	0	419/436	96	2/436	0	Plus	Plus	Bacteria; Cyanobacteria; Synechococcales; Synechococcaceae; Cyanobium	Cyanobium gracile	Cyanobium							Cyanobacteria		Bacteria
denovo26	438	1	432	98.6301	Elioraea tepidiphila strain TU-7 16S ribosomal RNA gene, partial sequence	0	1413	272	703	30.5732	693	0	413/432	95	0/432	0	Plus	Plus	Bacteria; Proteobacteria; Alphaproteobacteria; Rhodospirillales; unclassified Rhodospirillales; Elioraea	Elioraea tepidiphila	Elioraea			Rhodospirillales		Alphaproteobacteria		Proteobacteria		Bacteria
denovo27	438	1	80	18.2648	Burkholderia ambifaria strain AMMD 16S ribosomal RNA gene, partial sequence	0	1454	310	388	5.43329	97.1	7e-20	72/81	88	3/81	3	Plus	Plus	Unassignment												Filter: Query Coverage >= 85, Identity Percentage >= 85
denovo28	438	1	438	100	Chthoniobacter flavus strain Ellin428 16S ribosomal RNA gene, partial sequence	0	1360	324	761	32.2059	560	2e-159	402/447	89	18/447	4	Plus	Plus	Bacteria; Verrucomicrobia; Spartobacteria; Chthoniobacterales; Chthoniobacteraceae; Chthoniobacter	Chthoniobacter flavus	Chthoniobacter					Spartobacteria		Verrucomicrobia		Bacteria
denovo29	438	1	435	99.3151	Fodinicola feengrottensis strain 2427-001 16S ribosomal RNA gene, partial sequence	0	1441	296	732	30.3262	440	3e-123	378/444	85	16/444	3	Plus	Plus	Bacteria; Actinobacteria; Frankiales; Cryptosporangiaceae; Fodinicola	Fodinicola feengrottensis	Fodinicola	Cryptosporangiaceae						Actinobacteria		Bacteria
denovo30	438	1	438	100	Ornatilinea apprima strain P3M-1 16S ribosomal RNA gene, partial sequence	0	1462	331	768	29.959	422	1e-117	381/451	84	26/451	5	Plus	Plus	Unassignment												Filter: Query Coverage >= 85, Identity Percentage >= 85
denovo31	438	1	432	98.6301	Sediminicoccus rosea strain R-30 16S ribosomal RNA, partial sequence	0	1376	263	694	31.3953	793	0	431/432	99	0/432	0	Plus	Plus	Bacteria; Proteobacteria; Alphaproteobacteria; Rhodospirillales; Acetobacteraceae; Sediminicoccus	Sediminicoccus rosea		Acetobacteraceae		Rhodospirillales		Alphaproteobacteria		Proteobacteria		Bacteria
denovo32	438	1	438	100	Thauera linaloolentis strain 47Lol 16S ribosomal RNA gene, partial sequence	0	1463	310	747	29.9385	693	0	421/442	95	8/442	1	Plus	Plus	Bacteria; Proteobacteria; Betaproteobacteria; Rhodocyclales; Zoogloeaceae; Thauera	Thauera linaloolentis	Thauera			Rhodocyclales		Betaproteobacteria		Proteobacteria		Bacteria
denovo33	438	1	432	98.6301	Gemmobacter tilapiae strain Ruye-53 16S ribosomal RNA gene, partial sequence	0	1402	282	713	30.8131	782	0	429/432	99	0/432	0	Plus	Plus	Bacteria; Proteobacteria; Alphaproteobacteria; Rhodobacterales; Rhodobacteraceae; Gemmobacter	Gemmobacter tilapiae	Gemmobacter	Rhodobacteraceae		Rhodobacterales		Alphaproteobacteria		Proteobacteria		Bacteria
denovo34	438	1	432	98.6301	Roseomonas soli strain 5N26 16S ribosomal RNA, partial sequence	0	1414	285	716	30.5516	782	0	429/432	99	0/432	0	Plus	Plus	Bacteria; Proteobacteria; Alphaproteobacteria; Rhodospirillales; Acetobacteraceae; Roseomonas	Roseomonas soli	Roseomonas	Acetobacteraceae		Rhodospirillales		Alphaproteobacteria		Proteobacteria		Bacteria
denovo35	438	1	438	100	Aquincola tertiaricarbonis strain L10 16S ribosomal RNA gene, partial sequence	0	1451	306	743	30.1861	699	0	419/439	95	2/439	0	Plus	Plus	Bacteria; Proteobacteria; Betaproteobacteria; Burkholderiales; Aquincola	Aquincola tertiaricarbonis	Aquincola			Burkholderiales		Betaproteobacteria		Proteobacteria		Bacteria
denovo36	438	1	438	100	Oligoflexus tunisiensis strain Shr3 16S ribosomal RNA, partial sequence	0	1458	304	741	30.0412	610	2e-174	406/442	91	8/442	1	Plus	Plus	Bacteria; Proteobacteria; Oligoflexia; Oligoflexales; Oligoflexaceae; Oligoflexus	Oligoflexus tunisiensis								Proteobacteria		Bacteria
denovo37	438	1	215	49.0868	Bifidobacterium bifidum strain NBRC 100015 16S ribosomal RNA gene, partial sequence	0	1453	312	528	14.9346	150	5e-36	177/222	79	12/222	5	Plus	Plus	Unassignment												Filter: Query Coverage >= 85, Identity Percentage >= 85
denovo38	438	1	438	100	Prosthecobacter debontii strain FC3 16S ribosomal RNA gene, partial sequence	0	1468	315	752	29.8365	601	1e-171	403/441	91	6/441	1	Plus	Plus	Bacteria; Verrucomicrobia; Verrucomicrobiae; Verrucomicrobiales; Verrucomicrobiaceae; Prosthecobacter	Prosthecobacter debontii	Prosthecobacter	Verrucomicrobiaceae		Verrucomicrobiales		Verrucomicrobiae		Verrucomicrobia		Bacteria
denovo39	438	1	432	98.6301	Porphyrobacter neustonensis strain DSM 9434 16S ribosomal RNA gene, partial sequence	0	1413	272	703	30.5732	793	0	431/432	99	0/432	0	Plus	Plus	Bacteria; Proteobacteria; Alphaproteobacteria; Sphingomonadales; Erythrobacteraceae; Porphyrobacter	Porphyrobacter neustonensis	Porphyrobacter	Erythrobacteraceae		Sphingomonadales		Alphaproteobacteria		Proteobacteria		Bacteria
denovo40	438	1	438	100	Mizugakiibacter sediminis strain skMP5 16S ribosomal RNA gene, partial sequence	0	1463	310	747	29.9385	660	0	415/442	93	8/442	1	Plus	Plus	Bacteria; Proteobacteria; Gammaproteobacteria; Xanthomonadales; Rhodanobacteraceae; Mizugakiibacter	Mizugakiibacter sediminis				Xanthomonadales		Gammaproteobacteria		Proteobacteria		Bacteria
denovo41	438	1	438	100	Dyadobacter jiangsuensis strain L-1 16S ribosomal RNA, partial sequence	0	1499	319	756	29.2195	632	0	410/442	92	8/442	1	Plus	Plus	Bacteria; Bacteroidetes; Cytophagia; Cytophagales; Cytophagaceae; Dyadobacter	Dyadobacter jiangsuensis	Dyadobacter	Cytophagaceae		Cytophagales		Cytophagia		Bacteroidetes		Bacteria
denovo42	438	1	438	100	Owenweeksia hongkongensis strain DSM 17368 16S ribosomal RNA, partial sequence	0	1513	331	767	28.883	542	7e-154	396/444	89	13/444	2	Plus	Plus	Bacteria; Bacteroidetes; Flavobacteriia; Flavobacteriales; Cryomorphaceae; Owenweeksia	Owenweeksia hongkongensis		Cryomorphaceae		Flavobacteriales				Bacteroidetes		Bacteria
denovo43	438	1	438	100	Hydrogenophaga taeniospiralis strain NBRC 102512 16S ribosomal RNA gene, partial sequence	0	1458	306	743	30.0412	804	0	437/438	99	0/438	0	Plus	Plus	Bacteria; Proteobacteria; Betaproteobacteria; Burkholderiales; Comamonadaceae; Hydrogenophaga	Hydrogenophaga taeniospiralis	Hydrogenophaga	Comamonadaceae		Burkholderiales		Betaproteobacteria		Proteobacteria		Bacteria
denovo44	438	1	438	100	Solitalea canadensis strain DSM 3403 16S ribosomal RNA, partial sequence	0	1512	330	767	28.9683	588	9e-168	402/442	90	8/442	1	Plus	Plus	Bacteria; Bacteroidetes; Sphingobacteriia; Sphingobacteriales; Sphingobacteriaceae; Solitalea	Solitalea canadensis	Solitalea	Sphingobacteriaceae		Sphingobacteriales				Bacteroidetes		Bacteria
denovo45	438	1	438	100	Gemmatimonas aurantiaca strain T-27 16S ribosomal RNA, partial sequence	0	1523	325	762	28.759	721	0	424/440	96	4/440	0	Plus	Plus	Bacteria; Gemmatimonadetes; Gemmatimonadales; Gemmatimonadaceae; Gemmatimonas	Gemmatimonas aurantiaca	Gemmatimonas	Gemmatimonadaceae		Gemmatimonadales				Gemmatimonadetes		Bacteria
denovo46	438	1	438	100	Gracilibacter thermotolerans strain JW/YJL-S1 16S ribosomal RNA gene, partial sequence	0	1526	442	862	27.5885	305	1e-82	358/446	80	33/446	7	Plus	Plus	Unassignment												Filter: Query Coverage >= 85, Identity Percentage >= 85
denovo47	438	1	438	100	Silanimonas lenta strain 25-4 16S ribosomal RNA gene, partial sequence	0	1382	268	706	31.7656	749	0	429/440	97	3/440	0	Plus	Plus	Bacteria; Proteobacteria; Gammaproteobacteria; Xanthomonadales; Xanthomonadaceae; Silanimonas	Silanimonas lenta	Silanimonas	Xanthomonadaceae		Xanthomonadales		Gammaproteobacteria		Proteobacteria		Bacteria
denovo48	438	1	432	98.6301	Paracoccus carotinifaciens strain E-396 16S ribosomal RNA, partial sequence	0	1452	300	731	29.7521	749	0	425/434	97	4/434	0	Plus	Plus	Bacteria; Proteobacteria; Alphaproteobacteria; Rhodobacterales; Rhodobacteraceae; Paracoccus	Paracoccus carotinifaciens	Paracoccus	Rhodobacteraceae		Rhodobacterales		Alphaproteobacteria		Proteobacteria		Bacteria
denovo49	438	1	438	100	Kinneretia asaccharophila strain KIN192 16S ribosomal RNA gene, partial sequence	0	1386	272	709	31.6017	754	0	429/439	97	2/439	0	Plus	Plus	Bacteria; Proteobacteria; Betaproteobacteria; Burkholderiales; Comamonadaceae; Kinneretia	Kinneretia asaccharophila	Kinneretia	Comamonadaceae		Burkholderiales		Betaproteobacteria		Proteobacteria		Bacteria
denovo50	438	1	438	100	Tepidisphaera mucosa strain 2842 16S ribosomal RNA, partial sequence	0	1491	321	758	29.3763	372	1e-102	368/447	82	18/447	4	Plus	Plus	Unassignment												Filter: Query Coverage >= 85, Identity Percentage >= 85
denovo51	438	1	432	98.6301	Citreicella thiooxidans strain CHLG 1 16S ribosomal RNA gene, partial sequence	0	1369	273	704	31.5559	737	0	423/434	97	4/434	0	Plus	Plus	Bacteria; Proteobacteria; Alphaproteobacteria; Rhodobacterales; Rhodobacteraceae; Citreicella	Citreicella thiooxidans	Citreicella	Rhodobacteraceae		Rhodobacterales		Alphaproteobacteria		Proteobacteria		Bacteria
denovo52	438	1	438	100	Loriellopsis cavernicola strain LF-B5 16S ribosomal RNA gene, partial sequence	0	1449	304	741	30.2277	510	2e-144	387/441	87	6/441	1	Plus	Plus	Bacteria; Cyanobacteria; Nostocales; Symphyonemataceae; Loriellopsis	Loriellopsis cavernicola	Loriellopsis			Nostocales				Cyanobacteria		Bacteria
denovo53	438	1	432	98.6301	Tabrizicola aquatica strain RCRI19 16S ribosomal RNA gene, partial sequence	0	1388	281	712	31.1239	749	0	423/432	97	0/432	0	Plus	Plus	Bacteria; Proteobacteria; Alphaproteobacteria; Rhodobacterales; Rhodobacteraceae; Tabrizicola	Tabrizicola aquatica		Rhodobacteraceae		Rhodobacterales		Alphaproteobacteria		Proteobacteria		Bacteria
denovo54	438	1	438	100	Roseomonas arcticisoli strain MC 3624 16S ribosomal RNA, partial sequence	0	1419	274	711	30.8668	704	0	422/441	95	6/441	1	Plus	Plus	Bacteria; Proteobacteria; Alphaproteobacteria; Rhodospirillales; Acetobacteraceae; Roseomonas	Roseomonas arcticisoli	Roseomonas	Acetobacteraceae		Rhodospirillales		Alphaproteobacteria		Proteobacteria		Bacteria
denovo55	438	1	438	100	Thermomarinilinea lacunifontana strain SW7 16S ribosomal RNA, partial sequence	0	1435	318	755	30.5226	460	2e-129	384/447	85	18/447	4	Plus	Plus	Bacteria; Chloroflexi; Anaerolineae; Anaerolineales; Anaerolineaceae; Thermomarinilinea	Thermomarinilinea lacunifontana		Anaerolineaceae		Anaerolineales		Anaerolineae		Chloroflexi		Bacteria
denovo56	438	2	438	99.7717	Roseimaritima ulvae strain UC8 16S ribosomal RNA, partial sequence	0	1449	296	732	30.1587	658	0	413/440	93	6/440	1	Plus	Plus	Bacteria; Planctomycetes; Planctomycetia; Planctomycetales; Planctomycetaceae; Roseimaritima	Roseimaritima ulvae		Planctomycetaceae		Planctomycetales				Planctomycetes		Bacteria
denovo57	438	1	432	98.6301	Nordella oligomobilis strain N21 16S ribosomal RNA gene, partial sequence	0	1485	334	765	29.0909	721	0	420/434	96	4/434	0	Plus	Plus	Bacteria; Proteobacteria; Alphaproteobacteria; Rhizobiales; Nordella	Nordella oligomobilis	Nordella			Rhizobiales		Alphaproteobacteria		Proteobacteria		Bacteria
denovo58	438	1	438	100	Moorea producens strain 3L 16S ribosomal RNA gene, partial sequence	0	1369	221	660	32.1402	202	1e-51	349/459	76	40/459	8	Plus	Plus	Unassignment												Filter: Query Coverage >= 85, Identity Percentage >= 85
denovo59	438	1	438	100	Rubribacterium polymorphum strain Green 16S ribosomal RNA gene, partial sequence	0	1380	269	706	31.7391	765	0	430/438	98	0/438	0	Plus	Plus	Bacteria; Proteobacteria; Alphaproteobacteria; Rhodobacterales; Rhodobacteraceae; Rubribacterium	Rubribacterium polymorphum	Rubribacterium	Rhodobacteraceae		Rhodobacterales		Alphaproteobacteria		Proteobacteria		Bacteria
denovo60	438	1	432	98.6301	Paludibaculum fermentans strain P105 16S ribosomal RNA, partial sequence	0	1413	313	744	30.5732	715	0	418/433	96	2/433	0	Plus	Plus	Bacteria; Acidobacteria; Solibacteres; Solibacterales; Bryobacteraceae; Paludibaculum	Paludibaculum fermentans				Solibacterales		Solibacteres		Acidobacteria		Bacteria
denovo61	438	151	435	65.0685	Vulcanithermus mediatlanticus strain TR 16S ribosomal RNA gene, partial sequence	0	1481	471	754	19.1762	159	8e-39	225/291	77	13/291	4	Plus	Plus	Unassignment												Filter: Query Coverage >= 85, Identity Percentage >= 85
denovo62	438	1	438	100	Thermodesulfovibrio hydrogeniphilus strain Hbr5 16S ribosomal RNA gene, partial sequence	0	1518	324	762	28.9196	327	2e-89	361/448	80	19/448	4	Plus	Plus	Unassignment												Filter: Query Coverage >= 85, Identity Percentage >= 85
denovo63	438	1	436	99.5434	Blastopirellula cremea strain LHWP2 16S ribosomal RNA gene, partial sequence	0	1430	298	730	30.2797	231	2e-60	348/451	77	33/451	7	Plus	Plus	Unassignment												Filter: Query Coverage >= 85, Identity Percentage >= 85
denovo64	438	1	432	98.6301	Oscillochloris trichoides strain DG-6 16S ribosomal RNA gene, partial sequence	0	1418	290	721	30.4654	555	9e-158	392/436	89	8/436	1	Plus	Plus	Bacteria; Chloroflexi; Chloroflexia; Chloroflexales; Chloroflexineae; Oscillochloridaceae; Oscillochloris	Oscillochloris trichoides	Oscillochloris	Oscillochloridaceae		Chloroflexales				Chloroflexi		Bacteria
denovo65	438	1	438	100	Geobacter sulfurreducens strain PCA 16S ribosomal RNA, complete sequence	0	1556	350	787	28.1491	383	5e-106	369/446	82	16/446	3	Plus	Plus	Unassignment												Filter: Query Coverage >= 85, Identity Percentage >= 85
denovo66	438	1	438	100	Chryseolinea serpens strain RYG 16S ribosomal RNA gene, partial sequence	0	1472	322	759	29.7554	621	9e-178	409/443	92	10/443	2	Plus	Plus	Bacteria; Bacteroidetes; Cytophagia; Cytophagales; Chryseolinea	Chryseolinea serpens				Cytophagales		Cytophagia		Bacteroidetes		Bacteria
denovo67	438	1	438	100	Turneriella parva strain DSM 21527 16S ribosomal RNA, partial sequence	0	1506	313	750	29.0837	732	0	425/439	96	2/439	0	Plus	Plus	Bacteria; Spirochaetes; Leptospirales; Leptospiraceae; Turneriella	Turneriella parva	Turneriella	Leptospiraceae						Spirochaetes		Bacteria
denovo68	438	1	438	100	Rubritepida flocculans strain H-8 16S ribosomal RNA gene, partial sequence	0	1429	275	712	30.6508	749	0	429/440	97	4/440	0	Plus	Plus	Bacteria; Proteobacteria; Alphaproteobacteria; Rhodospirillales; Acetobacteraceae; Rubritepida	Rubritepida flocculans	Rubritepida	Acetobacteraceae		Rhodospirillales		Alphaproteobacteria		Proteobacteria		Bacteria
denovo69	438	1	438	100	Tepidisphaera mucosa strain 2842 16S ribosomal RNA, partial sequence	0	1491	321	758	29.3763	604	9e-173	405/442	91	8/442	1	Plus	Plus	Bacteria; Planctomycetes; Phycisphaerae; Tepidisphaerales; Tepidisphaeraceae; Tepidisphaera	Tepidisphaera mucosa						Phycisphaerae		Planctomycetes		Bacteria
denovo70	438	1	435	99.3151	Thioprofundum lithotrophicum strain 106 16S ribosomal RNA gene, partial sequence	0	1487	328	762	29.2535	582	4e-166	400/440	90	10/440	2	Plus	Plus	Bacteria; Proteobacteria; Gammaproteobacteria; Chromatiales; Thioprofundaceae; Thioprofundum	Thioprofundum lithotrophicum	Thioprofundum			Chromatiales		Gammaproteobacteria		Proteobacteria		Bacteria
denovo71	438	1	438	100	Chryseolinea serpens strain RYG 16S ribosomal RNA gene, partial sequence	0	1472	322	759	29.7554	621	9e-178	405/439	92	2/439	0	Plus	Plus	Bacteria; Bacteroidetes; Cytophagia; Cytophagales; Chryseolinea	Chryseolinea serpens				Cytophagales		Cytophagia		Bacteroidetes		Bacteria
denovo72	438	1	435	99.3151	Litorilinea aerophila strain PRI-4131 16S ribosomal RNA, partial sequence	0	1543	334	767	28.127	558	7e-159	398/442	90	15/442	3	Plus	Plus	Bacteria; Chloroflexi; Caldilineae; Caldilineales; Caldilineaceae; Litorilinea	Litorilinea aerophila		Caldilineaceae		Caldilineales		Caldilineae		Chloroflexi		Bacteria
denovo73	438	1	438	100	Granulosicoccus marinus strain IMCC3490 16S ribosomal RNA, partial sequence	0	1470	312	750	29.8639	316	5e-86	365/454	80	31/454	6	Plus	Plus	Unassignment												Filter: Query Coverage >= 85, Identity Percentage >= 85
denovo74	438	1	438	100	Curvibacter delicatus strain NBRC 14919 16S ribosomal RNA gene, partial sequence	0	1460	308	745	30	743	0	427/439	97	2/439	0	Plus	Plus	Bacteria; Proteobacteria; Betaproteobacteria; Burkholderiales; Comamonadaceae; Curvibacter	Curvibacter delicatus	Curvibacter	Comamonadaceae		Burkholderiales		Betaproteobacteria		Proteobacteria		Bacteria
denovo75	438	1	435	99.3151	Spirulina major strain PCC 6313 16S ribosomal RNA gene, partial sequence	0	1457	280	709	29.5127	571	9e-163	398/439	90	13/439	2	Plus	Plus	Bacteria; Cyanobacteria; Spirulinales; Spirulinaceae; Spirulina	Spirulina major			Spirulina					Cyanobacteria		Bacteria
denovo76	438	1	432	98.6301	Oricola cellulosilytica strain CC-AMH-0 16S ribosomal RNA, partial sequence	0	1455	286	717	29.6907	593	2e-169	398/435	91	6/435	1	Plus	Plus	Bacteria; Proteobacteria; Alphaproteobacteria; Rhizobiales; Phyllobacteriaceae; Oricola	Oricola cellulosilytica		Phyllobacteriaceae		Rhizobiales		Alphaproteobacteria		Proteobacteria		Bacteria
denovo77	438	1	434	99.0868	Bdellovibrio bacteriovorus strain HD100 16S ribosomal RNA gene, partial sequence	0	1294	271	705	33.6167	614	1e-175	403/437	92	5/437	1	Plus	Plus	Bacteria; Proteobacteria; Oligoflexia; Bdellovibrionales; Bdellovibrionaceae; Bdellovibrio	Bdellovibrio bacteriovorus	Bdellovibrio	Bdellovibrionaceae		Bdellovibrionales				Proteobacteria		Bacteria
denovo78	438	1	438	100	Arenimonas taoyuanensis strain YN2-31A 16S ribosomal RNA, partial sequence	0	1499	307	744	29.2195	604	9e-173	405/442	91	8/442	1	Plus	Plus	Bacteria; Proteobacteria; Gammaproteobacteria; Xanthomonadales; Xanthomonadaceae; Arenimonas	Arenimonas taoyuanensis	Arenimonas	Xanthomonadaceae		Xanthomonadales		Gammaproteobacteria		Proteobacteria		Bacteria
denovo79	438	1	435	99.3151	Tepidibacter thalassicus strain SC 562 16S ribosomal RNA gene, partial sequence	0	1404	297	730	30.9117	215	2e-55	346/452	76	35/452	7	Plus	Plus	Unassignment												Filter: Query Coverage >= 85, Identity Percentage >= 85
denovo80	438	1	438	100	Anaerolinea thermophila strain UNI-1 16S ribosomal RNA, partial sequence	0	1498	331	768	29.239	399	4e-111	371/445	83	14/445	3	Plus	Plus	Unassignment												Filter: Query Coverage >= 85, Identity Percentage >= 85
denovo81	438	1	432	98.6301	Paracoccus pantotrophus strain NBRC 102493 16S ribosomal RNA gene, partial sequence	0	1388	282	713	31.1239	732	0	422/434	97	4/434	0	Plus	Plus	Bacteria; Proteobacteria; Alphaproteobacteria; Rhodobacterales; Rhodobacteraceae; Paracoccus	Paracoccus pantotrophus	Paracoccus	Rhodobacteraceae		Rhodobacterales		Alphaproteobacteria		Proteobacteria		Bacteria
denovo82	438	1	438	100	Flavobacterium macrobrachii strain an-8 16S ribosomal RNA gene, partial sequence	0	1405	279	716	31.1744	793	0	435/438	99	0/438	0	Plus	Plus	Bacteria; Bacteroidetes; Flavobacteriia; Flavobacteriales; Flavobacteriaceae; Flavobacterium	Flavobacterium macrobrachii	Flavobacterium	Flavobacteriaceae		Flavobacteriales				Bacteroidetes		Bacteria
denovo83	438	1	433	98.8584	Ilumatobacter fluminis strain YM22-133 16S ribosomal RNA gene, partial sequence	0	1439	314	746	30.0903	689	0	414/434	95	2/434	0	Plus	Plus	Bacteria; Actinobacteria; Acidimicrobiia; Acidimicrobiales; Acidimicrobiaceae; Ilumatobacter	Ilumatobacter fluminis	Ilumatobacter	Acidimicrobiaceae		Acidimicrobiales				Actinobacteria		Bacteria
denovo84	438	1	432	98.6301	Roseomonas wooponensis strain WW53 16S ribosomal RNA, partial sequence	0	1425	295	726	30.3158	787	0	430/432	99	0/432	0	Plus	Plus	Bacteria; Proteobacteria; Alphaproteobacteria; Rhodospirillales; Acetobacteraceae; Roseomonas	Roseomonas wooponensis	Roseomonas	Acetobacteraceae		Rhodospirillales		Alphaproteobacteria		Proteobacteria		Bacteria
denovo85	438	1	438	100	Fluviimonas pallidilutea strain TQQ6 16S ribosomal RNA gene, partial sequence	0	1401	268	705	31.2634	804	0	437/438	99	0/438	0	Plus	Plus	Bacteria; Bacteroidetes; Cytophagia; Cytophagales; Cytophagaceae; Fluviimonas	Fluviimonas pallidilutea		Cytophagaceae		Cytophagales		Cytophagia		Bacteroidetes		Bacteria
denovo86	438	1	432	98.6301	Thalassospira lohafexi strain 139Z-12 16S ribosomal RNA, partial sequence	0	1494	312	743	28.9157	521	9e-148	387/437	88	10/437	2	Plus	Plus	Bacteria; Proteobacteria; Alphaproteobacteria; Rhodospirillales; Rhodospirillaceae; Thalassospira	Thalassospira lohafexi	Thalassospira	Rhodospirillaceae		Rhodospirillales		Alphaproteobacteria		Proteobacteria		Bacteria
denovo87	438	1	434	99.0868	Oxobacter pfennigii strain V 5-2 16S ribosomal RNA gene, partial sequence	0	1490	327	757	28.9262	239	1e-62	345/447	77	29/447	6	Plus	Plus	Unassignment												Filter: Query Coverage >= 85, Identity Percentage >= 85
denovo88	438	1	438	100	Herminiimonas fonticola strain S-94 16S ribosomal RNA gene, partial sequence	0	1426	293	730	30.7153	638	0	408/439	92	2/439	0	Plus	Plus	Bacteria; Proteobacteria; Betaproteobacteria; Burkholderiales; Oxalobacteraceae; Herminiimonas	Herminiimonas fonticola	Herminiimonas	Oxalobacteraceae		Burkholderiales		Betaproteobacteria		Proteobacteria		Bacteria
denovo89	438	1	438	100	Phaeodactylibacter luteus strain GYP20 16S ribosomal RNA, partial sequence	0	1484	332	769	29.5148	544	2e-154	398/446	89	16/446	3	Plus	Plus	Bacteria; Bacteroidetes; Saprospiria; Saprospirales; Haliscomenobacteraceae; Phaeodactylibacter	Phaeodactylibacter luteus								Bacteroidetes		Bacteria
denovo90	438	1	438	100	Hyphomicrobium aestuarii strain ATCC 27483 16S ribosomal RNA gene, partial sequence	0	1387	290	727	31.5789	765	0	430/438	98	0/438	0	Plus	Plus	Bacteria; Proteobacteria; Alphaproteobacteria; Rhizobiales; Hyphomicrobiaceae; Hyphomicrobium	Hyphomicrobium aestuarii	Hyphomicrobium	Hyphomicrobiaceae		Rhizobiales		Alphaproteobacteria		Proteobacteria		Bacteria
denovo91	438	1	432	98.6301	Bosea vaviloviae strain Vaf-18 16S ribosomal RNA, partial sequence	0	1405	265	696	30.7473	699	0	415/433	95	2/433	0	Plus	Plus	Bacteria; Proteobacteria; Alphaproteobacteria; Rhizobiales; Bradyrhizobiaceae; Bosea	Bosea vaviloviae	Bosea	Bradyrhizobiaceae		Rhizobiales		Alphaproteobacteria		Proteobacteria		Bacteria
denovo92	438	1	438	100	Gemmatimonas aurantiaca strain T-27 16S ribosomal RNA, partial sequence	0	1523	325	763	28.8247	577	2e-164	405/447	90	17/447	3	Plus	Plus	Bacteria; Gemmatimonadetes; Gemmatimonadales; Gemmatimonadaceae; Gemmatimonas	Gemmatimonas aurantiaca	Gemmatimonas	Gemmatimonadaceae		Gemmatimonadales				Gemmatimonadetes		Bacteria
denovo93	438	1	433	98.8584	Proteiniclasticum ruminis strain D3RC-2 16S ribosomal RNA gene, partial sequence	0	1516	340	771	28.496	327	2e-89	365/450	81	35/450	7	Plus	Plus	Unassignment												Filter: Query Coverage >= 85, Identity Percentage >= 85
denovo94	438	1	435	99.3151	Arthrospira platensis strain PCC 7345 16S ribosomal RNA gene, partial sequence	0	1460	280	713	29.726	440	3e-123	377/443	85	17/443	3	Plus	Plus	Bacteria; Cyanobacteria; Oscillatoriophycideae; Oscillatoriales; Microcoleaceae; Arthrospira	Arthrospira platensis	Arthrospira			Oscillatoriales				Cyanobacteria		Bacteria
denovo95	438	1	438	100	Microbulbifer marinus strain Y215 16S ribosomal RNA gene, partial sequence	0	1497	327	764	29.2585	593	2e-169	406/445	91	14/445	3	Plus	Plus	Bacteria; Proteobacteria; Gammaproteobacteria; Cellvibrionales; Microbulbiferaceae; Microbulbifer	Microbulbifer marinus	Microbulbifer					Gammaproteobacteria		Proteobacteria		Bacteria
denovo96	438	1	438	100	Cytophaga hutchinsonii strain ATCC 33406 16S ribosomal RNA, partial sequence	0	1509	331	768	29.0258	582	4e-166	402/443	90	10/443	2	Plus	Plus	Bacteria; Bacteroidetes; Cytophagia; Cytophagales; Cytophagaceae; Cytophaga	Cytophaga hutchinsonii	Cytophaga	Cytophagaceae		Cytophagales		Cytophagia		Bacteroidetes		Bacteria
denovo97	438	1	436	99.5434	Pirellula staleyi strain DSM 6068 16S ribosomal RNA, partial sequence	0	1510	313	748	28.8742	534	1e-151	394/443	88	14/443	3	Plus	Plus	Bacteria; Planctomycetes; Planctomycetia; Planctomycetales; Planctomycetaceae; Pirellula	Pirellula staleyi	Pirellula	Planctomycetaceae		Planctomycetales				Planctomycetes		Bacteria
denovo98	438	1	438	100	Rhodopirellula rosea strain LHWP3 16S ribosomal RNA, partial sequence	0	1459	303	740	30.0206	627	2e-179	410/443	92	10/443	2	Plus	Plus	Bacteria; Planctomycetes; Planctomycetia; Planctomycetales; Planctomycetaceae; Rhodopirellula	Rhodopirellula rosea	Rhodopirellula	Planctomycetaceae		Planctomycetales				Planctomycetes		Bacteria
denovo99	438	1	435	99.3151	Foliisarcina bertiogensis strain CENA333 16S ribosomal RNA, partial sequence	0	1418	285	719	30.677	527	2e-149	392/442	88	14/442	3	Plus	Plus	Bacteria; Cyanobacteria; Pleurocapsales; Xenococcaceae; Foliisarcina	Foliisarcina bertiogensis				Pleurocapsales				Cyanobacteria		Bacteria
denovo100	438	1	435	99.3151	Bdellovibrio bacteriovorus strain HD100 16S ribosomal RNA gene, partial sequence	0	1294	271	705	33.6167	532	4e-151	392/441	88	12/441	2	Plus	Plus	Bacteria; Proteobacteria; Oligoflexia; Bdellovibrionales; Bdellovibrionaceae; Bdellovibrio	Bdellovibrio bacteriovorus	Bdellovibrio	Bdellovibrionaceae		Bdellovibrionales				Proteobacteria		Bacteria
denovo101	438	1	438	100	Algoriphagus roseus strain W29 16S ribosomal RNA, partial sequence	0	1471	305	742	29.7757	737	0	427/440	97	4/440	0	Plus	Plus	Bacteria; Bacteroidetes; Cytophagia; Cytophagales; Cyclobacteriaceae; Algoriphagus	Algoriphagus roseus	Algoriphagus	Cyclobacteriaceae		Cytophagales		Cytophagia		Bacteroidetes		Bacteria
denovo102	438	1	438	100	Limisphaera ngatamarikiensis strain NGM72.4 16S ribosomal RNA, partial sequence	0	1410	301	738	31.0638	560	2e-159	396/441	89	6/441	1	Plus	Plus	Bacteria; Verrucomicrobia; Verrucomicrobiae; Verrucomicrobiales; Verrucomicrobia subdivision 3; Limisphaera	Limisphaera ngatamarikiensis		Verrucomicrobia subdivision 3		Verrucomicrobiales		Verrucomicrobiae		Verrucomicrobia		Bacteria
denovo103	438	1	438	100	Lacunisphaera limnophila strain IG16b 16S ribosomal RNA, partial sequence	0	1495	336	773	29.2977	571	9e-163	400/443	90	10/443	2	Plus	Plus	Bacteria; Verrucomicrobia; Opitutae; Opitutales; Opitutaceae; Lacunisphaera	Lacunisphaera limnophila		Opitutaceae				Opitutae		Verrucomicrobia		Bacteria
denovo104	438	1	432	98.6301	Phaeospirillum molischianum strain DSM 120 16S ribosomal RNA gene, partial sequence	0	1473	298	729	29.3279	516	4e-146	385/436	88	8/436	1	Plus	Plus	Bacteria; Proteobacteria; Alphaproteobacteria; Rhodospirillales; Rhodospirillaceae; Phaeospirillum	Phaeospirillum molischianum	Phaeospirillum	Rhodospirillaceae		Rhodospirillales		Alphaproteobacteria		Proteobacteria		Bacteria
denovo105	438	1	438	100	Aquimonas voraii strain GPTSA 20 16S ribosomal RNA gene, partial sequence	0	1433	299	735	30.4955	575	7e-164	402/444	90	13/444	2	Plus	Plus	Bacteria; Proteobacteria; Gammaproteobacteria; Xanthomonadales; Rhodanobacteraceae; Aquimonas	Aquimonas voraii	Aquimonas			Xanthomonadales		Gammaproteobacteria		Proteobacteria		Bacteria
denovo106	438	1	438	100	Taibaiella coffeisoli strain TZCO2 16S ribosomal RNA, partial sequence	0	1420	282	719	30.8451	649	0	415/444	93	12/444	2	Plus	Plus	Bacteria; Bacteroidetes; Chitinophagia; Chitinophagales; Chitinophagaceae; Taibaiella	Taibaiella coffeisoli								Bacteroidetes		Bacteria
denovo107	438	1	436	99.5434	Nautilia nitratireducens strain EPR-MB1 16S ribosomal RNA gene, partial sequence	0	1227	210	641	35.2078	248	2e-65	351/451	77	34/451	7	Plus	Plus	Unassignment												Filter: Query Coverage >= 85, Identity Percentage >= 85
denovo108	438	2	436	99.3151	Vampirovibrio chlorellavorus strain ICPB 3707 16S ribosomal RNA gene, partial sequence	0	1446	317	748	29.8755	435	1e-121	382/448	85	29/448	6	Plus	Plus	Bacteria; Candidatus Melainabacteria; Vampirovibrio	Vampirovibrio chlorellavorus	Vampirovibrio									Bacteria
denovo109	438	1	438	100	Brucella microti strain CCM 4915 16S ribosomal RNA, complete sequence	0	1485	307	744	29.4949	737	0	425/438	97	0/438	0	Plus	Plus	Bacteria; Proteobacteria; Alphaproteobacteria; Rhizobiales; Brucellaceae; Brucella	Brucella microti	Brucella	Brucellaceae		Rhizobiales		Alphaproteobacteria		Proteobacteria		Bacteria
denovo110	438	1	432	98.6301	Psychroglaciecola arctica strain M6-76 16S ribosomal RNA, partial sequence	0	1353	254	685	31.929	704	0	416/433	96	2/433	0	Plus	Plus	Bacteria; Proteobacteria; Alphaproteobacteria; Rhizobiales; Methylobacteriaceae; Psychroglaciecola	Psychroglaciecola arctica		Methylobacteriaceae		Rhizobiales		Alphaproteobacteria		Proteobacteria		Bacteria
denovo111	438	1	432	98.6301	Bosea vaviloviae strain Vaf-18 16S ribosomal RNA, partial sequence	0	1405	265	696	30.7473	627	2e-179	406/437	92	10/437	2	Plus	Plus	Bacteria; Proteobacteria; Alphaproteobacteria; Rhizobiales; Bradyrhizobiaceae; Bosea	Bosea vaviloviae	Bosea	Bradyrhizobiaceae		Rhizobiales		Alphaproteobacteria		Proteobacteria		Bacteria
denovo112	438	1	432	98.6301	Roseicyclus mahoneyensis strain type strain: ML6 16S ribosomal RNA, partial sequence	0	1435	292	723	30.1045	732	0	420/432	97	0/432	0	Plus	Plus	Bacteria; Proteobacteria; Alphaproteobacteria; Rhodobacterales; Rhodobacteraceae; Roseicyclus	Roseicyclus mahoneyensis	Roseicyclus	Rhodobacteraceae		Rhodobacterales		Alphaproteobacteria		Proteobacteria		Bacteria
denovo113	438	1	438	100	Ideonella dechloratans strain Anox B 16S ribosomal RNA gene, partial sequence	0	1500	304	739	29.0667	737	0	427/440	97	6/440	1	Plus	Plus	Bacteria; Proteobacteria; Betaproteobacteria; Burkholderiales; Ideonella	Ideonella dechloratans	Ideonella			Burkholderiales		Betaproteobacteria		Proteobacteria		Bacteria
denovo114	438	1	434	99.0868	Fimbriimonas ginsengisoli strain GSoil 348 16S ribosomal RNA, partial sequence	0	1500	322	754	28.8667	446	6e-125	379/443	85	19/443	4	Plus	Plus	Bacteria; Armatimonadetes; Fimbriimonadia; Fimbriimonadales; Fimbriimonadaceae; Fimbriimonas	Fimbriimonas ginsengisoli										Bacteria
denovo115	438	1	438	100	Gemmata massiliana strain IIL30 16S ribosomal RNA, partial sequence	0	1489	327	764	29.4157	665	0	416/442	94	8/442	1	Plus	Plus	Bacteria; Planctomycetes; Planctomycetia; Planctomycetales; Gemmataceae; Gemmata	Gemmata massiliana	Gemmata			Planctomycetales				Planctomycetes		Bacteria
denovo116	438	1	438	100	Bryobacter aggregatus strain MPL3 16S ribosomal RNA gene, partial sequence	0	1391	292	730	31.56	693	0	418/439	95	1/439	0	Plus	Plus	Bacteria; Acidobacteria; Solibacteres; Solibacterales; Bryobacteraceae; Bryobacter	Bryobacter aggregatus	Bryobacter			Solibacterales		Solibacteres		Acidobacteria		Bacteria
denovo117	438	1	435	99.3151	Foliisarcina bertiogensis strain CENA333 16S ribosomal RNA, partial sequence	0	1418	285	719	30.677	438	1e-122	376/442	85	14/442	3	Plus	Plus	Bacteria; Cyanobacteria; Pleurocapsales; Xenococcaceae; Foliisarcina	Foliisarcina bertiogensis				Pleurocapsales				Cyanobacteria		Bacteria
denovo118	438	1	438	100	Caldilinea aerophila strain DSM 14535 16S ribosomal RNA, partial sequence	0	1500	333	770	29.2	621	9e-178	407/441	92	6/441	1	Plus	Plus	Bacteria; Chloroflexi; Caldilineae; Caldilineales; Caldilineaceae; Caldilinea	Caldilinea aerophila	Caldilinea	Caldilineaceae		Caldilineales		Caldilineae		Chloroflexi		Bacteria
denovo119	438	1	432	98.6301	Roseomonas frigidaquae strain CW67 16S ribosomal RNA gene, partial sequence	0	1466	299	730	29.4679	688	0	413/433	95	2/433	0	Plus	Plus	Bacteria; Proteobacteria; Alphaproteobacteria; Rhodospirillales; Acetobacteraceae; Roseomonas	Roseomonas frigidaquae	Roseomonas	Acetobacteraceae		Rhodospirillales		Alphaproteobacteria		Proteobacteria		Bacteria
denovo120	438	1	432	98.6301	Roseomonas riguiloci strain 03SU10-P 16S ribosomal RNA gene, partial sequence	0	1429	295	726	30.2309	743	0	424/434	97	4/434	0	Plus	Plus	Bacteria; Proteobacteria; Alphaproteobacteria; Rhodospirillales; Acetobacteraceae; Roseomonas	Roseomonas riguiloci	Roseomonas	Acetobacteraceae		Rhodospirillales		Alphaproteobacteria		Proteobacteria		Bacteria
denovo121	438	1	438	100	Streptomyces stramineus strain NBRC 16131 16S ribosomal RNA gene, partial sequence	0	1472	305	730	28.9402	339	1e-92	366/449	81	34/449	7	Plus	Plus	Unassignment												Filter: Query Coverage >= 85, Identity Percentage >= 85
denovo122	438	1	438	100	Mucilaginibacter daejeonensis strain Jip 10 16S ribosomal RNA gene, partial sequence	0	1469	320	757	29.8162	460	2e-129	381/444	85	12/444	2	Plus	Plus	Bacteria; Bacteroidetes; Sphingobacteriia; Sphingobacteriales; Sphingobacteriaceae; Mucilaginibacter	Mucilaginibacter daejeonensis	Mucilaginibacter	Sphingobacteriaceae		Sphingobacteriales				Bacteroidetes		Bacteria
denovo123	438	1	438	100	Steroidobacter denitrificans strain FS 16S ribosomal RNA gene, partial sequence	0	1407	316	753	31.1301	604	9e-173	403/440	91	4/440	0	Plus	Plus	Bacteria; Proteobacteria; Gammaproteobacteria; Nevskiales; Sinobacteraceae; Steroidobacter	Steroidobacter denitrificans	Steroidobacter	Sinobacteraceae				Gammaproteobacteria		Proteobacteria		Bacteria
denovo124	438	1	438	100	Sandaracinus amylolyticus strain NOSO 4 16S ribosomal RNA gene, partial sequence	0	1506	313	750	29.0837	671	0	416/441	94	6/441	1	Plus	Plus	Bacteria; Proteobacteria; Deltaproteobacteria; Myxococcales; Sorangiineae; Sandaracinaceae; Sandaracinus	Sandaracinus amylolyticus			Sorangiineae	Myxococcales		Deltaproteobacteria		Proteobacteria		Bacteria
denovo125	438	1	438	100	Haliscomenobacter hydrossis strain DSM 1100 16S ribosomal RNA, partial sequence	0	1504	325	761	29.0559	453	3e-127	386/450	85	25/450	5	Plus	Plus	Bacteria; Bacteroidetes; Saprospiria; Saprospirales; Haliscomenobacteraceae; Haliscomenobacter	Haliscomenobacter hydrossis	Haliscomenobacter							Bacteroidetes		Bacteria
denovo126	438	1	438	100	Gemmatimonas phototrophica strain AP64 16S ribosomal RNA, partial sequence	0	1525	322	759	28.7213	699	0	420/440	95	4/440	0	Plus	Plus	Bacteria; Gemmatimonadetes; Gemmatimonadales; Gemmatimonadaceae; Gemmatimonas	Gemmatimonas phototrophica	Gemmatimonas	Gemmatimonadaceae		Gemmatimonadales				Gemmatimonadetes		Bacteria
denovo127	438	1	438	100	Dyadobacter tibetensis strain Y620-1 16S ribosomal RNA gene, partial sequence	0	1353	292	729	32.3725	516	4e-146	394/447	88	18/447	4	Plus	Plus	Bacteria; Bacteroidetes; Cytophagia; Cytophagales; Cytophagaceae; Dyadobacter	Dyadobacter tibetensis	Dyadobacter	Cytophagaceae		Cytophagales		Cytophagia		Bacteroidetes		Bacteria
denovo128	438	1	438	100	Tepidisphaera mucosa strain 2842 16S ribosomal RNA, partial sequence	0	1491	321	759	29.4433	538	9e-153	394/443	88	9/443	2	Plus	Plus	Bacteria; Planctomycetes; Phycisphaerae; Tepidisphaerales; Tepidisphaeraceae; Tepidisphaera	Tepidisphaera mucosa						Phycisphaerae		Planctomycetes		Bacteria
denovo129	438	1	438	100	Algisphaera agarilytica strain 06SJR6-2 16S ribosomal RNA gene, partial sequence	0	1440	310	747	30.4167	538	9e-153	394/443	88	10/443	2	Plus	Plus	Bacteria; Planctomycetes; Phycisphaerae; Phycisphaerales; Phycisphaeraceae; Algisphaera	Algisphaera agarilytica		Phycisphaeraceae		Phycisphaerales		Phycisphaerae		Planctomycetes		Bacteria
denovo130	438	1	438	100	Pseudoxanthomonas koreensis strain NBRC 101160 16S ribosomal RNA gene, partial sequence	0	1463	308	745	29.9385	782	0	435/440	98	4/440	0	Plus	Plus	Bacteria; Proteobacteria; Gammaproteobacteria; Xanthomonadales; Xanthomonadaceae; Pseudoxanthomonas	Pseudoxanthomonas koreensis	Pseudoxanthomonas	Xanthomonadaceae		Xanthomonadales		Gammaproteobacteria		Proteobacteria		Bacteria
denovo131	438	1	437	99.7717	Labedella gwakjiensis strain KSW2-17 16S ribosomal RNA gene, partial sequence	0	1407	290	726	31.059	780	0	432/437	98	0/437	0	Plus	Plus	Bacteria; Actinobacteria; Micrococcales; Microbacteriaceae; Labedella	Labedella gwakjiensis	Labedella	Microbacteriaceae						Actinobacteria		Bacteria
denovo132	438	1	436	99.5434	Rhodopirellula rosea strain LHWP3 16S ribosomal RNA, partial sequence	0	1459	303	738	29.8835	507	3e-143	389/443	87	14/443	3	Plus	Plus	Bacteria; Planctomycetes; Planctomycetia; Planctomycetales; Planctomycetaceae; Rhodopirellula	Rhodopirellula rosea	Rhodopirellula	Planctomycetaceae		Planctomycetales				Planctomycetes		Bacteria
denovo133	438	1	438	100	Cytophaga hutchinsonii strain ATCC 33406 16S ribosomal RNA, partial sequence	0	1509	331	768	29.0258	693	0	421/442	95	8/442	1	Plus	Plus	Bacteria; Bacteroidetes; Cytophagia; Cytophagales; Cytophagaceae; Cytophaga	Cytophaga hutchinsonii	Cytophaga	Cytophagaceae		Cytophagales		Cytophagia		Bacteroidetes		Bacteria
denovo134	438	1	438	100	Methylotenera mobilis strain JLW8 16S ribosomal RNA, partial sequence	0	1526	328	765	28.7025	771	0	431/438	98	0/438	0	Plus	Plus	Bacteria; Proteobacteria; Betaproteobacteria; Nitrosomonadales; Methylophilaceae; Methylotenera	Methylotenera mobilis	Methylotenera	Methylophilaceae		Nitrosomonadales		Betaproteobacteria		Proteobacteria		Bacteria
denovo135	438	1	432	98.6301	Rhodospirillum rubrum strain ATCC 11170 16S ribosomal RNA, partial sequence	0	1477	302	733	29.2485	505	9e-143	390/443	88	22/443	4	Plus	Plus	Bacteria; Proteobacteria; Alphaproteobacteria; Rhodospirillales; Rhodospirillaceae; Rhodospirillum	Rhodospirillum rubrum	Rhodospirillum	Rhodospirillaceae		Rhodospirillales		Alphaproteobacteria		Proteobacteria		Bacteria
denovo136	438	1	438	100	Catellibacterium aquatile strain NBRC 104254 16S ribosomal RNA gene, partial sequence	0	1391	282	719	31.4881	787	0	434/438	99	0/438	0	Plus	Plus	Bacteria; Proteobacteria; Alphaproteobacteria; Rhodobacterales; Rhodobacteraceae; Gemmobacter	Catellibacterium aquatile	Gemmobacter	Rhodobacteraceae		Rhodobacterales		Alphaproteobacteria		Proteobacteria		Bacteria
denovo137	438	1	438	100	Inhella inkyongensis strain NBRC 103252 16S ribosomal RNA gene, partial sequence	0	1454	306	743	30.1238	782	0	434/439	98	2/439	0	Plus	Plus	Bacteria; Proteobacteria; Betaproteobacteria; Burkholderiales; Inhella	Inhella inkyongensis	Inhella			Burkholderiales		Betaproteobacteria		Proteobacteria		Bacteria
denovo138	438	1	438	100	Acidibacter ferrireducens strain MCF85 16S ribosomal RNA gene, partial sequence	0	1239	253	690	35.3511	660	0	414/441	93	6/441	1	Plus	Plus	Bacteria; Proteobacteria; Gammaproteobacteria; Acidibacter	Acidibacter ferrireducens						Gammaproteobacteria		Proteobacteria		Bacteria
denovo139	438	1	438	100	Gemmata massiliana strain IIL30 16S ribosomal RNA, partial sequence	0	1489	327	765	29.4829	455	9e-128	384/448	85	19/448	4	Plus	Plus	Bacteria; Planctomycetes; Planctomycetia; Planctomycetales; Gemmataceae; Gemmata	Gemmata massiliana	Gemmata			Planctomycetales				Planctomycetes		Bacteria
denovo140	438	1	437	99.7717	Nautilia nitratireducens strain EPR-MB1 16S ribosomal RNA gene, partial sequence	0	1227	210	642	35.2893	244	2e-64	354/455	77	40/455	8	Plus	Plus	Unassignment												Filter: Query Coverage >= 85, Identity Percentage >= 85
denovo141	438	1	438	100	Byssovorax cruenta strain By c2 16S ribosomal RNA gene, partial sequence	0	1529	337	772	28.5154	520	3e-147	394/446	88	18/446	4	Plus	Plus	Bacteria; Proteobacteria; Deltaproteobacteria; Myxococcales; Sorangiineae; Polyangiaceae; Byssovorax	Byssovorax cruenta	Byssovorax	Polyangiaceae	Sorangiineae	Myxococcales		Deltaproteobacteria		Proteobacteria		Bacteria
denovo142	438	1	432	98.6301	Pararhizobium polonicum strain F5.1 16S ribosomal RNA, partial sequence	0	1289	205	636	33.5144	654	0	410/436	94	8/436	1	Plus	Plus	Bacteria; Proteobacteria; Alphaproteobacteria; Rhizobiales; Rhizobiaceae; Rhizobium/Agrobacterium group; Pararhizobium	Pararhizobium polonicum		Rhizobiaceae		Rhizobiales		Alphaproteobacteria		Proteobacteria		Bacteria
denovo143	438	1	438	100	Blastochloris viridis strain DSM 133 16S ribosomal RNA gene, partial sequence	0	1479	302	739	29.6146	582	4e-166	401/442	90	8/442	1	Plus	Plus	Bacteria; Proteobacteria; Alphaproteobacteria; Rhizobiales; Hyphomicrobiaceae; Blastochloris	Blastochloris viridis	Blastochloris	Hyphomicrobiaceae		Rhizobiales		Alphaproteobacteria		Proteobacteria		Bacteria
denovo144	438	1	438	100	Pirellula staleyi strain DSM 6068 16S ribosomal RNA, partial sequence	0	1510	313	767	30.1325	475	7e-134	397/460	86	27/460	5	Plus	Plus	Bacteria; Planctomycetes; Planctomycetia; Planctomycetales; Planctomycetaceae; Pirellula	Pirellula staleyi	Pirellula	Planctomycetaceae		Planctomycetales				Planctomycetes		Bacteria
denovo145	438	1	438	100	Synechococcus elongatus strain PCC 6301 16S ribosomal RNA, complete sequence	0	1489	308	746	29.4829	593	2e-169	407/446	91	15/446	3	Plus	Plus	Bacteria; Cyanobacteria; Synechococcales; Synechococcaceae; Synechococcus	Synechococcus elongatus	Synechococcus							Cyanobacteria		Bacteria
denovo146	438	1	437	99.7717	Geodermatophilus terrae strain PB261 16S ribosomal RNA gene, partial sequence	0	1357	268	704	32.2034	680	0	414/437	94	0/437	0	Plus	Plus	Bacteria; Actinobacteria; Geodermatophilales; Geodermatophilaceae; Geodermatophilus	Geodermatophilus terrae	Geodermatophilus	Geodermatophilaceae						Actinobacteria		Bacteria
denovo147	438	1	436	99.5434	Pirellula staleyi strain DSM 6068 16S ribosomal RNA, partial sequence	0	1510	313	748	28.8742	518	1e-146	390/442	88	12/442	2	Plus	Plus	Bacteria; Planctomycetes; Planctomycetia; Planctomycetales; Planctomycetaceae; Pirellula	Pirellula staleyi	Pirellula	Planctomycetaceae		Planctomycetales				Planctomycetes		Bacteria
denovo148	438	1	433	98.8584	Natranaerovirga pectinivora strain AP3 16S ribosomal RNA gene, partial sequence	0	1497	348	779	28.8577	322	1e-87	359/445	80	25/445	5	Plus	Plus	Unassignment												Filter: Query Coverage >= 85, Identity Percentage >= 85
denovo149	438	1	434	99.0868	Fimbriimonas ginsengisoli strain GSoil 348 16S ribosomal RNA, partial sequence	0	1500	322	754	28.8667	507	3e-143	387/440	87	13/440	2	Plus	Plus	Bacteria; Armatimonadetes; Fimbriimonadia; Fimbriimonadales; Fimbriimonadaceae; Fimbriimonas	Fimbriimonas ginsengisoli										Bacteria
denovo150	438	1	438	100	Fulvimonas soli strain LMG 19981 16S ribosomal RNA gene, partial sequence	0	1497	314	751	29.2585	676	0	417/441	94	6/441	1	Plus	Plus	Bacteria; Proteobacteria; Gammaproteobacteria; Xanthomonadales; Rhodanobacteraceae; Fulvimonas	Fulvimonas soli	Fulvimonas			Xanthomonadales		Gammaproteobacteria		Proteobacteria		Bacteria
denovo151	438	1	438	100	Cytophaga hutchinsonii strain ATCC 33406 16S ribosomal RNA, partial sequence	0	1509	331	768	29.0258	555	9e-158	397/443	89	10/443	2	Plus	Plus	Bacteria; Bacteroidetes; Cytophagia; Cytophagales; Cytophagaceae; Cytophaga	Cytophaga hutchinsonii	Cytophaga	Cytophagaceae		Cytophagales		Cytophagia		Bacteroidetes		Bacteria
denovo152	438	1	434	99.0868	Ruminococcus bromii strain ATCC 27255 16S ribosomal RNA gene, partial sequence	0	1380	296	729	31.4493	248	2e-65	348/448	77	28/448	6	Plus	Plus	Unassignment												Filter: Query Coverage >= 85, Identity Percentage >= 85
denovo153	438	1	438	100	Roseomonas riguiloci strain 03SU10-P 16S ribosomal RNA gene, partial sequence	0	1429	295	732	30.6508	726	0	425/440	96	4/440	0	Plus	Plus	Bacteria; Proteobacteria; Alphaproteobacteria; Rhodospirillales; Acetobacteraceae; Roseomonas	Roseomonas riguiloci	Roseomonas	Acetobacteraceae		Rhodospirillales		Alphaproteobacteria		Proteobacteria		Bacteria
denovo154	438	1	435	99.3151	Calothrix desertica strain PCC 7102 16S ribosomal RNA gene, partial sequence	0	1459	224	655	29.6093	446	6e-125	376/440	85	13/440	2	Plus	Plus	Bacteria; Cyanobacteria; Nostocales; Rivulariaceae; Calothrix	Calothrix desertica	Calothrix	Rivulariaceae		Nostocales				Cyanobacteria		Bacteria
denovo155	438	1	438	100	Chondromyces lanuginosus strain Sy t2 16S ribosomal RNA, partial sequence	0	1535	335	772	28.5342	621	9e-178	406/440	92	4/440	0	Plus	Plus	Bacteria; Proteobacteria; Deltaproteobacteria; Myxococcales; Sorangiineae; Polyangiaceae; Chondromyces	Chondromyces lanuginosus	Chondromyces	Polyangiaceae	Sorangiineae	Myxococcales		Deltaproteobacteria		Proteobacteria		Bacteria
denovo156	438	1	436	99.5434	Nautilia nitratireducens strain EPR-MB1 16S ribosomal RNA gene, partial sequence	0	1227	210	641	35.2078	248	2e-65	351/451	77	34/451	7	Plus	Plus	Unassignment												Filter: Query Coverage >= 85, Identity Percentage >= 85
denovo157	438	1	432	98.6301	Oscillochloris trichoides strain DG-6 16S ribosomal RNA gene, partial sequence	0	1418	290	721	30.4654	566	4e-161	394/436	90	8/436	1	Plus	Plus	Bacteria; Chloroflexi; Chloroflexia; Chloroflexales; Chloroflexineae; Oscillochloridaceae; Oscillochloris	Oscillochloris trichoides	Oscillochloris	Oscillochloridaceae		Chloroflexales				Chloroflexi		Bacteria
denovo158	438	1	438	100	Terrimonas ferruginea strain NBRC 14992 16S ribosomal RNA gene, partial sequence	0	1456	317	753	30.0137	448	2e-125	380/445	85	15/445	3	Plus	Plus	Bacteria; Bacteroidetes; Chitinophagia; Chitinophagales; Chitinophagaceae; Terrimonas	Terrimonas ferruginea	Terrimonas							Bacteroidetes		Bacteria
denovo159	438	1	432	98.6301	Rhodobacter blasticus strain KC2138 16S ribosomal RNA gene, partial sequence	0	1389	282	713	31.1015	726	0	422/435	97	6/435	1	Plus	Plus	Bacteria; Proteobacteria; Alphaproteobacteria; Rhodobacterales; Rhodobacteraceae; Rhodobacter	Rhodobacter blasticus	Rhodobacter	Rhodobacteraceae		Rhodobacterales		Alphaproteobacteria		Proteobacteria		Bacteria
denovo160	438	1	438	100	Phreatobacter oligotrophus strain PI_21 16S ribosomal RNA, partial sequence	0	1402	280	717	31.2411	682	0	420/443	94	10/443	2	Plus	Plus	Bacteria; Proteobacteria; Alphaproteobacteria; Phreatobacter	Phreatobacter oligotrophus						Alphaproteobacteria		Proteobacteria		Bacteria
denovo161	438	1	435	99.3151	Wandonia haliotis strain NBRC 105642 16S ribosomal RNA gene, partial sequence	0	1452	318	751	29.8898	647	0	411/439	93	9/439	2	Plus	Plus	Bacteria; Bacteroidetes; Flavobacteriia; Flavobacteriales; Crocinitomicaceae; Wandonia	Wandonia haliotis				Flavobacteriales				Bacteroidetes		Bacteria
denovo162	438	1	438	100	Xanthomonas maliensis strain M97 16S ribosomal RNA, partial sequence	0	1409	250	686	31.0149	392	8e-109	371/446	83	17/446	3	Plus	Plus	Unassignment												Filter: Query Coverage >= 85, Identity Percentage >= 85
denovo163	438	1	438	100	Alkalitalea saponilacus strain SC/BZ-SP2 16S ribosomal RNA gene, partial sequence	0	1486	333	770	29.4751	665	0	413/439	94	2/439	0	Plus	Plus	Bacteria; Bacteroidetes; Bacteroidia; Marinilabiliales; Marinilabiliaceae; Alkalitalea	Alkalitalea saponilacus						Bacteroidia		Bacteroidetes		Bacteria
denovo164	438	2	438	99.7717	Roseimaritima ulvae strain UC8 16S ribosomal RNA, partial sequence	0	1449	296	732	30.1587	619	3e-177	411/445	92	16/445	3	Plus	Plus	Bacteria; Planctomycetes; Planctomycetia; Planctomycetales; Planctomycetaceae; Roseimaritima	Roseimaritima ulvae		Planctomycetaceae		Planctomycetales				Planctomycetes		Bacteria
denovo165	438	1	432	98.6301	Stella vacuolata strain DSM 5901 16S ribosomal RNA gene, partial sequence	0	1447	284	715	29.8549	627	2e-179	404/435	92	6/435	1	Plus	Plus	Bacteria; Proteobacteria; Alphaproteobacteria; Rhodospirillales; Acetobacteraceae; Stella	Stella vacuolata	Stella	Acetobacteraceae		Rhodospirillales		Alphaproteobacteria		Proteobacteria		Bacteria
denovo166	438	1	432	98.6301	Bdellovibrio bacteriovorus strain HD100 16S ribosomal RNA gene, partial sequence	0	1294	271	705	33.6167	473	3e-133	379/438	86	9/438	2	Plus	Plus	Bacteria; Proteobacteria; Oligoflexia; Bdellovibrionales; Bdellovibrionaceae; Bdellovibrio	Bdellovibrio bacteriovorus	Bdellovibrio	Bdellovibrionaceae		Bdellovibrionales				Proteobacteria		Bacteria
denovo167	438	1	438	100	Roseomonas stagni strain HS-69 16S ribosomal RNA gene, partial sequence	0	1439	282	719	30.4378	743	0	429/441	97	6/441	1	Plus	Plus	Bacteria; Proteobacteria; Alphaproteobacteria; Rhodospirillales; Acetobacteraceae; Roseomonas	Roseomonas stagni	Roseomonas	Acetobacteraceae		Rhodospirillales		Alphaproteobacteria		Proteobacteria		Bacteria
denovo168	438	1	438	100	Flavobacterium filum strain EMB34 16S ribosomal RNA gene, partial sequence	0	1436	309	745	30.4318	747	0	428/439	97	3/439	0	Plus	Plus	Bacteria; Bacteroidetes; Flavobacteriia; Flavobacteriales; Flavobacteriaceae; Flavobacterium	Flavobacterium filum	Flavobacterium	Flavobacteriaceae		Flavobacteriales				Bacteroidetes		Bacteria
denovo169	438	1	438	100	Falsirhodobacter halotolerans strain JA744 16S ribosomal RNA gene, partial sequence	0	1357	250	662	30.4348	542	7e-154	396/440	90	29/440	6	Plus	Plus	Bacteria; Proteobacteria; Alphaproteobacteria; Rhodobacterales; Rhodobacteraceae; Falsirhodobacter	Falsirhodobacter halotolerans		Rhodobacteraceae		Rhodobacterales		Alphaproteobacteria		Proteobacteria		Bacteria
denovo170	438	1	432	98.6301	Phenylobacterium falsum strain AC-49 16S ribosomal RNA, partial sequence	0	1465	292	723	29.4881	798	0	432/432	100	0/432	0	Plus	Plus	Bacteria; Proteobacteria; Alphaproteobacteria; Caulobacterales; Caulobacteraceae; Phenylobacterium	Phenylobacterium falsum	Phenylobacterium	Caulobacteraceae		Caulobacterales		Alphaproteobacteria		Proteobacteria		Bacteria
denovo171	438	1	433	98.8584	Thermomarinilinea lacunifontana strain SW7 16S ribosomal RNA, partial sequence	0	1435	318	750	30.1742	412	6e-115	376/446	84	26/446	5	Plus	Plus	Unassignment												Filter: Query Coverage >= 85, Identity Percentage >= 85
denovo172	438	1	436	99.5434	Terrimicrobium sacchariphilum strain NM-5 16S ribosomal RNA, partial sequence	0	1418	316	751	30.7475	584	1e-166	403/443	90	14/443	3	Plus	Plus	Bacteria; Verrucomicrobia; Spartobacteria; Terrimicrobium	Terrimicrobium sacchariphilum						Spartobacteria		Verrucomicrobia		Bacteria
denovo173	438	1	432	98.6301	Psychroglaciecola arctica strain M6-76 16S ribosomal RNA, partial sequence	0	1353	254	685	31.929	693	0	415/434	95	4/434	0	Plus	Plus	Bacteria; Proteobacteria; Alphaproteobacteria; Rhizobiales; Methylobacteriaceae; Psychroglaciecola	Psychroglaciecola arctica		Methylobacteriaceae		Rhizobiales		Alphaproteobacteria		Proteobacteria		Bacteria
denovo174	438	1	436	99.5434	Bdellovibrio exovorus strain JSS 16S ribosomal RNA, partial sequence	0	1502	328	763	29.028	496	6e-140	386/442	87	12/442	2	Plus	Plus	Bacteria; Proteobacteria; Oligoflexia; Bdellovibrionales; Bdellovibrionaceae; Bdellovibrio	Bdellovibrio exovorus	Bdellovibrio	Bdellovibrionaceae		Bdellovibrionales				Proteobacteria		Bacteria
denovo175	438	1	437	99.7717	Treponema caldarium strain DSM 7334 16S ribosomal RNA, partial sequence	0	1531	333	769	28.5434	553	3e-157	394/440	89	6/440	1	Plus	Plus	Bacteria; Spirochaetes; Spirochaetales; Spirochaetaceae; Treponema	Treponema caldarium	Treponema	Spirochaetaceae		Spirochaetales				Spirochaetes		Bacteria
denovo176	438	1	438	100	Owenweeksia hongkongensis strain DSM 17368 16S ribosomal RNA, partial sequence	0	1513	331	768	28.9491	505	9e-143	388/443	87	10/443	2	Plus	Plus	Bacteria; Bacteroidetes; Flavobacteriia; Flavobacteriales; Cryomorphaceae; Owenweeksia	Owenweeksia hongkongensis		Cryomorphaceae		Flavobacteriales				Bacteroidetes		Bacteria
denovo177	438	1	438	100	Patulibacter medicamentivorans strain I11 16S ribosomal RNA, partial sequence	0	1541	336	773	28.4231	599	4e-171	403/441	91	6/441	1	Plus	Plus	Bacteria; Actinobacteria; Thermoleophilia; Solirubrobacterales; Patulibacteraceae; Patulibacter	Patulibacter medicamentivorans	Patulibacter	Patulibacteraceae		Solirubrobacterales				Actinobacteria		Bacteria
denovo178	438	1	432	98.6301	Paludibaculum fermentans strain P105 16S ribosomal RNA, partial sequence	0	1413	313	744	30.5732	638	0	405/434	93	4/434	0	Plus	Plus	Bacteria; Acidobacteria; Solibacteres; Solibacterales; Bryobacteraceae; Paludibaculum	Paludibaculum fermentans				Solibacterales		Solibacteres		Acidobacteria		Bacteria
denovo179	438	1	438	100	Aquiflexum balticum strain BA160 16S ribosomal RNA gene, partial sequence	0	1459	326	763	30.0206	682	0	416/439	94	2/439	0	Plus	Plus	Bacteria; Bacteroidetes; Cytophagia; Cytophagales; Cyclobacteriaceae; Aquiflexum	Aquiflexum balticum	Aquiflexum	Cyclobacteriaceae		Cytophagales		Cytophagia		Bacteroidetes		Bacteria
denovo180	438	1	434	99.0868	Aciditerrimonas ferrireducens strain IC-180 16S ribosomal RNA gene, partial sequence	0	1483	321	754	29.265	608	7e-174	402/437	91	6/437	1	Plus	Plus	Bacteria; Actinobacteria; Acidimicrobiia; Acidimicrobiales; Acidimicrobiaceae; Aciditerrimonas	Aciditerrimonas ferrireducens		Acidimicrobiaceae		Acidimicrobiales				Actinobacteria		Bacteria
denovo181	438	1	438	100	Flavobacterium cheniae strain NJ-26 16S ribosomal RNA gene, partial sequence	0	1410	296	733	31.0638	754	0	428/438	97	0/438	0	Plus	Plus	Bacteria; Bacteroidetes; Flavobacteriia; Flavobacteriales; Flavobacteriaceae; Flavobacterium	Flavobacterium cheniae	Flavobacterium	Flavobacteriaceae		Flavobacteriales				Bacteroidetes		Bacteria
denovo182	438	1	438	100	[Clostridium] alkalicellulosi strain Z-7026 16S ribosomal RNA gene, partial sequence	0	1489	338	776	29.4829	660	0	416/443	93	9/443	2	Plus	Plus	Bacteria; Firmicutes; Clostridia; Clostridiales; Ruminococcaceae; Ruminiclostridium	[Clostridium] alkalicellulosi		Ruminococcaceae		Clostridiales		Clostridia		Firmicutes		Bacteria
denovo183	438	1	438	100	Rhizobacter profundi strain DS48-6-5 16S ribosomal RNA, partial sequence	0	1401	279	716	31.2634	760	0	429/438	97	0/438	0	Plus	Plus	Bacteria; Proteobacteria; Betaproteobacteria; Burkholderiales; Rhizobacter	Rhizobacter profundi	Rhizobacter			Burkholderiales		Betaproteobacteria		Proteobacteria		Bacteria
denovo184	438	1	432	98.6301	Paludibaculum fermentans strain P105 16S ribosomal RNA, partial sequence	0	1413	313	744	30.5732	638	0	409/438	93	12/438	2	Plus	Plus	Bacteria; Acidobacteria; Solibacteres; Solibacterales; Bryobacteraceae; Paludibaculum	Paludibaculum fermentans				Solibacterales		Solibacteres		Acidobacteria		Bacteria
denovo185	438	1	432	98.6301	Rhodoplanes piscinae strain JA266 16S ribosomal RNA gene, partial sequence	0	1398	262	693	30.9013	505	9e-143	383/436	87	8/436	1	Plus	Plus	Bacteria; Proteobacteria; Alphaproteobacteria; Rhizobiales; Hyphomicrobiaceae; Rhodoplanes	Rhodoplanes piscinae	Rhodoplanes	Hyphomicrobiaceae		Rhizobiales		Alphaproteobacteria		Proteobacteria		Bacteria
denovo186	438	1	432	98.6301	Rhodobacter blasticus strain KC2138 16S ribosomal RNA gene, partial sequence	0	1389	282	713	31.1015	743	0	422/432	97	0/432	0	Plus	Plus	Bacteria; Proteobacteria; Alphaproteobacteria; Rhodobacterales; Rhodobacteraceae; Rhodobacter	Rhodobacter blasticus	Rhodobacter	Rhodobacteraceae		Rhodobacterales		Alphaproteobacteria		Proteobacteria		Bacteria
denovo187	438	1	438	100	Cephaloticoccus primus strain CAG34 16S ribosomal RNA, partial sequence	0	1552	352	789	28.2216	571	9e-163	399/442	90	8/442	1	Plus	Plus	Bacteria; Verrucomicrobia; Opitutae; Opitutales; Opitutaceae; Cephaloticoccus	Cephaloticoccus primus		Opitutaceae				Opitutae		Verrucomicrobia		Bacteria
denovo188	438	1	432	98.6301	Roseomonas alkaliterrae strain YIM 78007 16S ribosomal RNA, partial sequence	0	1490	306	737	28.9933	726	0	420/433	96	2/433	0	Plus	Plus	Bacteria; Proteobacteria; Alphaproteobacteria; Rhodospirillales; Acetobacteraceae; Roseomonas	Roseomonas alkaliterrae	Roseomonas	Acetobacteraceae		Rhodospirillales		Alphaproteobacteria		Proteobacteria		Bacteria
denovo189	438	1	434	99.0868	Fimbriimonas ginsengisoli strain GSoil 348 16S ribosomal RNA, partial sequence	0	1500	322	754	28.8667	346	6e-95	361/443	81	19/443	4	Plus	Plus	Unassignment												Filter: Query Coverage >= 85, Identity Percentage >= 85
denovo190	438	1	438	100	Opitutus terrae strain PB90-1 16S ribosomal RNA, partial sequence	0	1551	350	787	28.2398	643	0	410/440	93	4/440	0	Plus	Plus	Bacteria; Verrucomicrobia; Opitutae; Opitutales; Opitutaceae; Opitutus	Opitutus terrae	Opitutus	Opitutaceae				Opitutae		Verrucomicrobia		Bacteria
denovo191	438	1	438	100	Loriellopsis cavernicola strain LF-B5 16S ribosomal RNA gene, partial sequence	0	1449	304	741	30.2277	566	4e-161	398/442	90	8/442	1	Plus	Plus	Bacteria; Cyanobacteria; Nostocales; Symphyonemataceae; Loriellopsis	Loriellopsis cavernicola	Loriellopsis			Nostocales				Cyanobacteria		Bacteria
denovo192	438	1	438	100	Variovorax boronicumulans strain NBRC 103145 16S ribosomal RNA gene, partial sequence	0	1460	308	745	30	765	0	431/439	98	2/439	0	Plus	Plus	Bacteria; Proteobacteria; Betaproteobacteria; Burkholderiales; Comamonadaceae; Variovorax	Variovorax boronicumulans	Variovorax	Comamonadaceae		Burkholderiales		Betaproteobacteria		Proteobacteria		Bacteria
denovo193	438	1	432	98.6301	Roseomonas arcticisoli strain MC 3624 16S ribosomal RNA, partial sequence	0	1419	274	705	30.444	732	0	421/433	97	2/433	0	Plus	Plus	Bacteria; Proteobacteria; Alphaproteobacteria; Rhodospirillales; Acetobacteraceae; Roseomonas	Roseomonas arcticisoli	Roseomonas	Acetobacteraceae		Rhodospirillales		Alphaproteobacteria		Proteobacteria		Bacteria
denovo194	438	1	438	100	Altererythrobacter buctensis strain M0322 16S ribosomal RNA, partial sequence	0	1450	302	737	30.069	381	2e-105	367/444	82	14/444	3	Plus	Plus	Unassignment												Filter: Query Coverage >= 85, Identity Percentage >= 85
denovo195	438	1	435	99.3151	Bdellovibrio bacteriovorus strain HD100 16S ribosomal RNA gene, partial sequence	0	1294	271	705	33.6167	449	4e-126	378/442	85	14/442	3	Plus	Plus	Bacteria; Proteobacteria; Oligoflexia; Bdellovibrionales; Bdellovibrionaceae; Bdellovibrio	Bdellovibrio bacteriovorus	Bdellovibrio	Bdellovibrionaceae		Bdellovibrionales				Proteobacteria		Bacteria
denovo196	438	1	438	100	Panacibacter ginsenosidivorans strain Gsoil 1550 16S ribosomal RNA, partial sequence	0	1451	315	752	30.1861	688	0	419/441	95	6/441	1	Plus	Plus	Bacteria; Bacteroidetes; Chitinophagia; Chitinophagales; Chitinophagaceae; Panacibacter	Panacibacter ginsenosidivorans								Bacteroidetes		Bacteria
denovo197	438	1	438	100	Roseomonas riguiloci strain 03SU10-P 16S ribosomal RNA gene, partial sequence	0	1429	295	732	30.6508	715	0	423/440	96	4/440	0	Plus	Plus	Bacteria; Proteobacteria; Alphaproteobacteria; Rhodospirillales; Acetobacteraceae; Roseomonas	Roseomonas riguiloci	Roseomonas	Acetobacteraceae		Rhodospirillales		Alphaproteobacteria		Proteobacteria		Bacteria
denovo198	438	1	432	98.6301	Sandarakinorhabdus limnophila strain so42 16S ribosomal RNA gene, partial sequence	0	1346	250	681	32.0951	743	0	422/432	97	0/432	0	Plus	Plus	Bacteria; Proteobacteria; Alphaproteobacteria; Sphingomonadales; Sphingomonadaceae; Sandarakinorhabdus	Sandarakinorhabdus limnophila	Sandarakinorhabdus	Sphingomonadaceae		Sphingomonadales		Alphaproteobacteria		Proteobacteria		Bacteria
denovo199	438	1	436	99.5434	Litorilinea aerophila strain PRI-4131 16S ribosomal RNA, partial sequence	0	1543	334	767	28.127	206	1e-52	348/456	76	42/456	9	Plus	Plus	Unassignment												Filter: Query Coverage >= 85, Identity Percentage >= 85
denovo200	438	1	438	100	Methyloversatilis discipulorum strain FAM1 16S ribosomal RNA, complete sequence	0	1533	335	772	28.5714	604	9e-173	408/445	91	14/445	3	Plus	Plus	Bacteria; Proteobacteria; Betaproteobacteria; Nitrosomonadales; Sterolibacteriaceae; Methyloversatilis	Methyloversatilis discipulorum	Methyloversatilis			Nitrosomonadales		Betaproteobacteria		Proteobacteria		Bacteria
denovo201	438	1	438	100	Caldimonas manganoxidans strain NBRC 16448 16S ribosomal RNA gene, partial sequence	0	1456	308	745	30.0824	682	0	416/439	94	2/439	0	Plus	Plus	Bacteria; Proteobacteria; Betaproteobacteria; Burkholderiales; Comamonadaceae; Caldimonas	Caldimonas manganoxidans	Caldimonas	Comamonadaceae		Burkholderiales		Betaproteobacteria		Proteobacteria		Bacteria
denovo202	438	1	438	100	Prosthecobacter fluviatilis strain HAQ-1 16S ribosomal RNA gene, partial sequence	0	1472	314	751	29.7554	616	4e-176	405/440	92	4/440	0	Plus	Plus	Bacteria; Verrucomicrobia; Verrucomicrobiae; Verrucomicrobiales; Verrucomicrobiaceae; Prosthecobacter	Prosthecobacter fluviatilis	Prosthecobacter	Verrucomicrobiaceae		Verrucomicrobiales		Verrucomicrobiae		Verrucomicrobia		Bacteria
denovo203	438	1	438	100	Fimbriiglobus ruber strain SP5 16S ribosomal RNA, partial sequence	0	1390	297	735	31.5827	553	3e-157	398/445	89	13/445	2	Plus	Plus	Bacteria; Planctomycetes; Planctomycetia; Planctomycetales; Gemmataceae; Fimbriiglobus	Fimbriiglobus ruber				Planctomycetales				Planctomycetes		Bacteria
denovo204	438	1	438	100	Shinella yambaruensis strain NBRC 102122 16S ribosomal RNA gene, partial sequence	0	1411	281	718	31.0418	638	0	410/441	92	6/441	1	Plus	Plus	Bacteria; Proteobacteria; Alphaproteobacteria; Rhizobiales; Rhizobiaceae; Shinella	Shinella yambaruensis	Shinella	Rhizobiaceae		Rhizobiales		Alphaproteobacteria		Proteobacteria		Bacteria
denovo205	438	1	438	100	Kofleria flava strain Pl vt1 16S ribosomal RNA, partial sequence	0	1498	344	781	29.239	599	4e-171	407/445	91	14/445	3	Plus	Plus	Bacteria; Proteobacteria; Deltaproteobacteria; Myxococcales; Nannocystineae; Kofleriaceae; Kofleria	Kofleria flava	Kofleria	Kofleriaceae	Nannocystineae	Myxococcales		Deltaproteobacteria		Proteobacteria		Bacteria
denovo206	438	1	432	98.6301	Bdellovibrio bacteriovorus strain HD100 16S ribosomal RNA gene, partial sequence	0	1294	271	705	33.6167	496	6e-140	383/438	87	9/438	2	Plus	Plus	Bacteria; Proteobacteria; Oligoflexia; Bdellovibrionales; Bdellovibrionaceae; Bdellovibrio	Bdellovibrio bacteriovorus	Bdellovibrio	Bdellovibrionaceae		Bdellovibrionales				Proteobacteria		Bacteria
denovo207	438	1	438	100	Aeromonas veronii strain JCM 7375 16S ribosomal RNA gene, partial sequence	0	1415	293	730	30.9541	804	0	437/438	99	0/438	0	Plus	Plus	Bacteria; Proteobacteria; Gammaproteobacteria; Aeromonadales; Aeromonadaceae; Aeromonas	Aeromonas veronii	Aeromonas	Aeromonadaceae		Aeromonadales		Gammaproteobacteria		Proteobacteria		Bacteria
denovo208	438	1	438	100	Azospira restricta strain SUA2 16S ribosomal RNA gene, partial sequence	0	1482	298	735	29.5547	776	0	432/438	98	0/438	0	Plus	Plus	Bacteria; Proteobacteria; Betaproteobacteria; Rhodocyclales; Rhodocyclaceae; Azospira	Azospira restricta	Azospira	Rhodocyclaceae		Rhodocyclales		Betaproteobacteria		Proteobacteria		Bacteria
denovo209	438	1	433	98.8584	Cyanobacterium aponinum strain PCC 10605 16S ribosomal RNA, partial sequence	0	1474	302	734	29.3758	717	0	419/434	96	2/434	0	Plus	Plus	Bacteria; Cyanobacteria; Oscillatoriophycideae; Chroococcales; Cyanobacteriaceae; Cyanobacterium	Cyanobacterium aponinum	Cyanobacterium			Chroococcales				Cyanobacteria		Bacteria
denovo210	438	1	435	99.3151	Geminicoccus roseus strain D2-3 16S ribosomal RNA gene, partial sequence	0	1352	254	685	31.9527	462	6e-130	382/443	86	19/443	4	Plus	Plus	Bacteria; Proteobacteria; Alphaproteobacteria; Geminicoccus	Geminicoccus roseus	Geminicoccus					Alphaproteobacteria		Proteobacteria		Bacteria
denovo211	438	1	432	98.6301	Oscillochloris trichoides strain DG-6 16S ribosomal RNA gene, partial sequence	0	1418	290	721	30.4654	610	2e-174	404/438	92	12/438	2	Plus	Plus	Bacteria; Chloroflexi; Chloroflexia; Chloroflexales; Chloroflexineae; Oscillochloridaceae; Oscillochloris	Oscillochloris trichoides	Oscillochloris	Oscillochloridaceae		Chloroflexales				Chloroflexi		Bacteria
denovo212	438	1	433	98.8584	Ilumatobacter fluminis strain YM22-133 16S ribosomal RNA gene, partial sequence	0	1439	314	746	30.0903	717	0	418/433	96	0/433	0	Plus	Plus	Bacteria; Actinobacteria; Acidimicrobiia; Acidimicrobiales; Acidimicrobiaceae; Ilumatobacter	Ilumatobacter fluminis	Ilumatobacter	Acidimicrobiaceae		Acidimicrobiales				Actinobacteria		Bacteria
denovo213	438	1	432	98.6301	Tepidisphaera mucosa strain 2842 16S ribosomal RNA, partial sequence	0	1491	321	752	28.9738	333	5e-91	361/445	81	26/445	5	Plus	Plus	Unassignment												Filter: Query Coverage >= 85, Identity Percentage >= 85
denovo214	438	1	432	98.6301	Tepidisphaera mucosa strain 2842 16S ribosomal RNA, partial sequence	0	1491	321	752	28.9738	305	1e-82	355/444	79	24/444	5	Plus	Plus	Unassignment												Filter: Query Coverage >= 85, Identity Percentage >= 85
denovo215	438	1	436	99.5434	[Clostridium] straminisolvens strain CSK1 16S ribosomal RNA gene, partial sequence	0	1447	321	756	30.1313	695	0	417/437	95	2/437	0	Plus	Plus	Bacteria; Firmicutes; Clostridia; Clostridiales; Ruminococcaceae; Ruminiclostridium	[Clostridium] straminisolvens		Ruminococcaceae		Clostridiales		Clostridia		Firmicutes		Bacteria
denovo216	438	1	438	100	Desulfocapsa thiozymogenes strain Bra2 16S ribosomal RNA gene, partial sequence	0	1463	327	764	29.9385	438	1e-122	379/446	84	16/446	3	Plus	Plus	Unassignment												Filter: Query Coverage >= 85, Identity Percentage >= 85
denovo217	438	1	434	99.0868	Bdellovibrio bacteriovorus strain HD100 16S ribosomal RNA gene, partial sequence	0	1294	271	705	33.6167	619	3e-177	404/437	92	5/437	1	Plus	Plus	Bacteria; Proteobacteria; Oligoflexia; Bdellovibrionales; Bdellovibrionaceae; Bdellovibrio	Bdellovibrio bacteriovorus	Bdellovibrio	Bdellovibrionaceae		Bdellovibrionales				Proteobacteria		Bacteria
denovo218	438	1	438	100	Mariniphaga sediminis strain SY21 16S ribosomal RNA, partial sequence	0	1443	309	745	30.2841	520	3e-147	390/442	88	9/442	2	Plus	Plus	Bacteria; Bacteroidetes; Bacteroidia; Marinilabiliales; Prolixibacteraceae; Mariniphaga	Mariniphaga sediminis						Bacteroidia		Bacteroidetes		Bacteria
denovo219	438	1	433	98.8584	[Eubacterium] combesii strain ATCC 25545 16S ribosomal RNA gene, partial sequence	0	1434	311	742	30.1255	344	2e-94	363/445	81	25/445	5	Plus	Plus	Unassignment												Filter: Query Coverage >= 85, Identity Percentage >= 85
denovo220	438	1	438	100	Lentimicrobium saccharophilum strain TBC1 16S ribosomal RNA, partial sequence	0	1446	313	750	30.2905	560	2e-159	399/444	89	12/444	2	Plus	Plus	Bacteria; Bacteroidetes; Bacteroidia; Bacteroidales; Lentimicrobiaceae; Lentimicrobium	Lentimicrobium saccharophilum				Bacteroidales		Bacteroidia		Bacteroidetes		Bacteria
denovo221	438	1	438	100	Helicobacter pametensis strain B9A Seymour 16S ribosomal RNA gene, partial sequence	0	1481	326	762	29.5071	353	4e-97	368/450	81	25/450	5	Plus	Plus	Unassignment												Filter: Query Coverage >= 85, Identity Percentage >= 85
denovo222	438	1	429	97.9452	Fulvivirga lutimaris strain TM-6 16S ribosomal RNA, partial sequence	0	1441	311	739	29.771	571	9e-163	397/437	90	16/437	3	Plus	Plus	Bacteria; Bacteroidetes; Cytophagia; Cytophagales; Flammeovirgaceae; Fulvivirga	Fulvivirga lutimaris	Fulvivirga	Flammeovirgaceae		Cytophagales		Cytophagia		Bacteroidetes		Bacteria
denovo223	438	151	435	65.0685	Vulcanithermus mediatlanticus strain TR 16S ribosomal RNA gene, partial sequence	0	1481	471	754	19.1762	148	2e-35	225/293	76	17/293	5	Plus	Plus	Unassignment												Filter: Query Coverage >= 85, Identity Percentage >= 85
denovo224	438	1	438	100	Lacunisphaera parvula strain IG15 16S ribosomal RNA, partial sequence	0	1417	297	734	30.9104	682	0	417/440	94	4/440	0	Plus	Plus	Bacteria; Verrucomicrobia; Opitutae; Opitutales; Opitutaceae; Lacunisphaera	Lacunisphaera parvula		Opitutaceae				Opitutae		Verrucomicrobia		Bacteria
denovo225	438	1	438	100	Melghirimyces thermohalophilus strain Nari11A 16S ribosomal RNA gene, partial sequence	0	1541	352	788	28.3582	359	8e-99	372/453	82	31/453	6	Plus	Plus	Unassignment												Filter: Query Coverage >= 85, Identity Percentage >= 85
denovo226	438	1	432	98.6301	Thermovum composti strain Nis3 16S ribosomal RNA gene, partial sequence	0	1402	290	721	30.8131	588	9e-168	398/436	91	8/436	1	Plus	Plus	Bacteria; Proteobacteria; Alphaproteobacteria; Rhizobiales; Phyllobacteriaceae; Chelativorans	Thermovum composti	Chelativorans	Phyllobacteriaceae		Rhizobiales		Alphaproteobacteria		Proteobacteria		Bacteria
denovo227	438	1	438	100	Rivibacter subsaxonicus strain BF49 16S ribosomal RNA gene, partial sequence	0	1506	317	754	29.0837	726	0	424/439	96	2/439	0	Plus	Plus	Bacteria; Proteobacteria; Betaproteobacteria; Burkholderiales; Rivibacter	Rivibacter subsaxonicus				Burkholderiales		Betaproteobacteria		Proteobacteria		Bacteria
denovo228	438	1	435	99.3151	Bdellovibrio bacteriovorus strain HD100 16S ribosomal RNA gene, partial sequence	0	1294	271	705	33.6167	510	2e-144	386/439	87	8/439	1	Plus	Plus	Bacteria; Proteobacteria; Oligoflexia; Bdellovibrionales; Bdellovibrionaceae; Bdellovibrio	Bdellovibrio bacteriovorus	Bdellovibrio	Bdellovibrionaceae		Bdellovibrionales				Proteobacteria		Bacteria
denovo229	438	1	432	98.6301	Sphingobium endophyticum strain GZGR-4 16S ribosomal RNA, partial sequence	0	1411	282	713	30.6166	532	4e-151	387/435	88	6/435	1	Plus	Plus	Bacteria; Proteobacteria; Alphaproteobacteria; Sphingomonadales; Sphingomonadaceae; Sphingobium	Sphingobium endophyticum	Sphingobium	Sphingomonadaceae		Sphingomonadales		Alphaproteobacteria		Proteobacteria		Bacteria
denovo230	438	1	434	99.0868	Tabrizicola aquatica strain RCRI19 16S ribosomal RNA gene, partial sequence	0	1388	281	712	31.1239	612	5e-175	406/440	92	14/440	3	Plus	Plus	Bacteria; Proteobacteria; Alphaproteobacteria; Rhodobacterales; Rhodobacteraceae; Tabrizicola	Tabrizicola aquatica		Rhodobacteraceae		Rhodobacterales		Alphaproteobacteria		Proteobacteria		Bacteria
denovo231	438	1	438	100	Rhodopirellula rosea strain LHWP3 16S ribosomal RNA, partial sequence	0	1459	303	740	30.0206	521	9e-148	391/443	88	10/443	2	Plus	Plus	Bacteria; Planctomycetes; Planctomycetia; Planctomycetales; Planctomycetaceae; Rhodopirellula	Rhodopirellula rosea	Rhodopirellula	Planctomycetaceae		Planctomycetales				Planctomycetes		Bacteria
denovo232	438	1	435	99.3151	Oxobacter pfennigii strain DSM 3222 16S ribosomal RNA gene, partial sequence	0	1499	324	755	28.8192	235	1e-61	345/447	77	27/447	6	Plus	Plus	Unassignment												Filter: Query Coverage >= 85, Identity Percentage >= 85
denovo233	438	1	438	100	Brasilonema bromeliae strain SPC951 16S ribosomal RNA gene, partial sequence	0	1488	318	752	29.2339	368	1e-101	368/447	82	21/447	4	Plus	Plus	Unassignment												Filter: Query Coverage >= 85, Identity Percentage >= 85
denovo234	438	1	438	100	Gemmata massiliana strain IIL30 16S ribosomal RNA, partial sequence	0	1489	327	768	29.6844	497	2e-140	389/446	87	12/446	2	Plus	Plus	Bacteria; Planctomycetes; Planctomycetia; Planctomycetales; Gemmataceae; Gemmata	Gemmata massiliana	Gemmata			Planctomycetales				Planctomycetes		Bacteria
denovo235	438	1	437	99.7717	Acholeplasma pleciae strain NBRC 100476 16S ribosomal RNA gene, partial sequence	0	1429	300	740	30.8607	257	3e-68	355/455	78	32/455	7	Plus	Plus	Unassignment												Filter: Query Coverage >= 85, Identity Percentage >= 85
denovo236	438	1	435	99.3151	Salinirepens amamiensis strain NBRC 101268 16S ribosomal RNA gene, partial sequence	0	1450	315	748	29.931	531	2e-150	388/437	88	5/437	1	Plus	Plus	Bacteria; Bacteroidetes; Flavobacteriia; Flavobacteriales; Crocinitomicaceae; Salinirepens	Salinirepens amamiensis				Flavobacteriales				Bacteroidetes		Bacteria
denovo237	438	1	434	99.0868	Aciditerrimonas ferrireducens strain IC-180 16S ribosomal RNA gene, partial sequence	0	1483	321	754	29.265	641	0	408/437	93	6/437	1	Plus	Plus	Bacteria; Actinobacteria; Acidimicrobiia; Acidimicrobiales; Acidimicrobiaceae; Aciditerrimonas	Aciditerrimonas ferrireducens		Acidimicrobiaceae		Acidimicrobiales				Actinobacteria		Bacteria
denovo238	438	1	438	100	Cesiribacter andamanensis strain AMV16 16S ribosomal RNA gene, partial sequence	0	1502	328	765	29.1611	477	2e-134	385/445	86	14/445	3	Plus	Plus	Bacteria; Bacteroidetes; Cytophagia; Cytophagales; Flammeovirgaceae; Cesiribacter	Cesiribacter andamanensis		Flammeovirgaceae		Cytophagales		Cytophagia		Bacteroidetes		Bacteria
denovo239	438	1	438	100	Geobacter bremensis strain Dfr1 16S ribosomal RNA gene, partial sequence	0	1475	333	769	29.6271	486	3e-137	384/442	86	9/442	2	Plus	Plus	Bacteria; Proteobacteria; Deltaproteobacteria; Desulfuromonadales; Geobacteraceae; Geobacter	Geobacter bremensis	Geobacter	Geobacteraceae		Desulfuromonadales		Deltaproteobacteria		Proteobacteria		Bacteria
denovo240	438	1	438	100	Lentimicrobium saccharophilum strain TBC1 16S ribosomal RNA, partial sequence	0	1446	313	750	30.2905	494	2e-139	392/449	87	22/449	4	Plus	Plus	Bacteria; Bacteroidetes; Bacteroidia; Bacteroidales; Lentimicrobiaceae; Lentimicrobium	Lentimicrobium saccharophilum				Bacteroidales		Bacteroidia		Bacteroidetes		Bacteria
denovo241	438	1	438	100	Chthoniobacter flavus strain Ellin428 16S ribosomal RNA gene, partial sequence	0	1360	324	761	32.2059	638	0	410/441	92	6/441	1	Plus	Plus	Bacteria; Verrucomicrobia; Spartobacteria; Chthoniobacterales; Chthoniobacteraceae; Chthoniobacter	Chthoniobacter flavus	Chthoniobacter					Spartobacteria		Verrucomicrobia		Bacteria
denovo242	438	1	432	98.6301	Brucella microti strain CCM 4915 16S ribosomal RNA, complete sequence	0	1485	307	738	29.0909	737	0	421/432	97	0/432	0	Plus	Plus	Bacteria; Proteobacteria; Alphaproteobacteria; Rhizobiales; Brucellaceae; Brucella	Brucella microti	Brucella	Brucellaceae		Rhizobiales		Alphaproteobacteria		Proteobacteria		Bacteria
denovo243	438	1	438	100	Prosthecobacter fusiformis strain FC4 16S ribosomal RNA gene, partial sequence	0	1469	315	752	29.8162	601	1e-171	403/441	91	6/441	1	Plus	Plus	Bacteria; Verrucomicrobia; Verrucomicrobiae; Verrucomicrobiales; Verrucomicrobiaceae; Prosthecobacter	Prosthecobacter fusiformis	Prosthecobacter	Verrucomicrobiaceae		Verrucomicrobiales		Verrucomicrobiae		Verrucomicrobia		Bacteria
denovo244	438	1	438	100	Rubrivivax gelatinosus strain ATH 2.2.1 16S ribosomal RNA gene, partial sequence	0	1451	306	743	30.1861	776	0	432/438	98	0/438	0	Plus	Plus	Bacteria; Proteobacteria; Betaproteobacteria; Burkholderiales; Rubrivivax	Rubrivivax gelatinosus	Rubrivivax			Burkholderiales		Betaproteobacteria		Proteobacteria		Bacteria
denovo245	438	1	438	100	Novosphingobium endophyticum strain EGI 60015 16S ribosomal RNA, partial sequence	0	1492	306	743	29.3566	765	0	430/438	98	0/438	0	Plus	Plus	Bacteria; Proteobacteria; Alphaproteobacteria; Sphingomonadales; Sphingomonadaceae; Novosphingobium	Novosphingobium endophyticum	Novosphingobium	Sphingomonadaceae		Sphingomonadales		Alphaproteobacteria		Proteobacteria		Bacteria
denovo246	438	2	438	99.7717	Roseimaritima ulvae strain UC8 16S ribosomal RNA, partial sequence	0	1449	296	732	30.1587	514	2e-145	390/443	88	12/443	2	Plus	Plus	Bacteria; Planctomycetes; Planctomycetia; Planctomycetales; Planctomycetaceae; Roseimaritima	Roseimaritima ulvae		Planctomycetaceae		Planctomycetales				Planctomycetes		Bacteria
denovo247	438	1	438	100	Aquihabitans daechungensis strain CH22-21 16S ribosomal RNA, partial sequence	0	1439	310	747	30.4378	804	0	437/438	99	0/438	0	Plus	Plus	Bacteria; Actinobacteria; Acidimicrobiia; Acidimicrobiales; Iamiaceae; Aquihabitans	Aquihabitans daechungensis		Iamiaceae		Acidimicrobiales				Actinobacteria		Bacteria
denovo248	438	1	438	100	Flavobacterium lacus strain NP180 16S ribosomal RNA, partial sequence	0	1477	329	766	29.6547	809	0	438/438	100	0/438	0	Plus	Plus	Bacteria; Bacteroidetes; Flavobacteriia; Flavobacteriales; Flavobacteriaceae; Flavobacterium	Flavobacterium lacus	Flavobacterium	Flavobacteriaceae		Flavobacteriales				Bacteroidetes		Bacteria
denovo249	438	1	438	100	Methylocystis echinoides strain IMET 10491 16S ribosomal RNA gene, partial sequence	0	1407	281	718	31.1301	771	0	431/438	98	0/438	0	Plus	Plus	Bacteria; Proteobacteria; Alphaproteobacteria; Rhizobiales; Methylocystaceae; Methylocystis	Methylocystis echinoides	Methylocystis	Methylocystaceae		Rhizobiales		Alphaproteobacteria		Proteobacteria		Bacteria
denovo250	438	1	438	100	Paludibaculum fermentans strain P105 16S ribosomal RNA, partial sequence	0	1413	313	750	30.9979	671	0	415/440	94	4/440	0	Plus	Plus	Bacteria; Acidobacteria; Solibacteres; Solibacterales; Bryobacteraceae; Paludibaculum	Paludibaculum fermentans				Solibacterales		Solibacteres		Acidobacteria		Bacteria
denovo251	438	1	438	100	Rhizobacter gummiphilus strain NS21 16S ribosomal RNA, partial sequence	0	1447	282	719	30.2695	660	0	414/441	93	6/441	1	Plus	Plus	Bacteria; Proteobacteria; Betaproteobacteria; Burkholderiales; Rhizobacter	Rhizobacter gummiphilus	Rhizobacter			Burkholderiales		Betaproteobacteria		Proteobacteria		Bacteria
denovo252	438	1	432	98.6301	Lacibacterium aquatile strain LTC-2 16S ribosomal RNA gene, partial sequence	0	1401	254	685	30.8351	593	2e-169	401/438	91	12/438	2	Plus	Plus	Bacteria; Proteobacteria; Alphaproteobacteria; Rhodospirillales; Rhodospirillaceae	Lacibacterium aquatile		Rhodospirillaceae		Rhodospirillales		Alphaproteobacteria		Proteobacteria		Bacteria
denovo253	438	1	433	98.8584	Ilumatobacter fluminis strain YM22-133 16S ribosomal RNA gene, partial sequence	0	1439	314	746	30.0903	634	0	406/436	93	6/436	1	Plus	Plus	Bacteria; Actinobacteria; Acidimicrobiia; Acidimicrobiales; Acidimicrobiaceae; Ilumatobacter	Ilumatobacter fluminis	Ilumatobacter	Acidimicrobiaceae		Acidimicrobiales				Actinobacteria		Bacteria
denovo254	438	1	438	100	Singulisphaera rosea strain S26 16S ribosomal RNA gene, partial sequence	0	1431	313	743	30.1188	608	7e-174	409/444	92	19/444	4	Plus	Plus	Bacteria; Planctomycetes; Planctomycetia; Planctomycetales; Isosphaeraceae; Singulisphaera	Singulisphaera rosea	Singulisphaera			Planctomycetales				Planctomycetes		Bacteria
denovo255	438	1	433	98.8584	Blastopirellula marina strain DSM 3645 16S ribosomal RNA gene, partial sequence	0	1501	316	748	28.8474	429	6e-120	376/443	84	20/443	4	Plus	Plus	Unassignment												Filter: Query Coverage >= 85, Identity Percentage >= 85
denovo256	438	1	433	98.8584	Tepidibacter mesophilus strain B1 16S ribosomal RNA gene, partial sequence	0	1438	313	743	29.9722	355	1e-97	365/445	82	26/445	5	Plus	Plus	Unassignment												Filter: Query Coverage >= 85, Identity Percentage >= 85
denovo257	438	1	438	100	Gemmatimonas phototrophica strain AP64 16S ribosomal RNA, partial sequence	0	1525	322	759	28.7213	627	2e-179	410/443	92	10/443	2	Plus	Plus	Bacteria; Gemmatimonadetes; Gemmatimonadales; Gemmatimonadaceae; Gemmatimonas	Gemmatimonas phototrophica	Gemmatimonas	Gemmatimonadaceae		Gemmatimonadales				Gemmatimonadetes		Bacteria
denovo258	438	1	434	99.0868	Fusibacter fontis strain KhalAKB1 16S ribosomal RNA, partial sequence	0	1524	341	775	28.5433	769	0	429/435	98	1/435	0	Plus	Plus	Bacteria; Firmicutes; Clostridia; Clostridiales; Clostridiales Family XII. Incertae Sedis; Fusibacter	Fusibacter fontis	Fusibacter	Clostridiales Family XII. Incertae Sedis		Clostridiales		Clostridia		Firmicutes		Bacteria
denovo259	438	1	438	100	Blastopirellula cremea strain LHWP2 16S ribosomal RNA gene, partial sequence	0	1430	298	735	30.6294	549	4e-156	396/443	89	10/443	2	Plus	Plus	Bacteria; Planctomycetes; Planctomycetia; Planctomycetales; Planctomycetaceae; Blastopirellula	Blastopirellula cremea	Blastopirellula	Planctomycetaceae		Planctomycetales				Planctomycetes		Bacteria
denovo260	438	1	438	100	Rhodomicrobium vannielii strain DSM 162 16S ribosomal RNA gene, partial sequence	0	1470	297	735	29.8639	544	2e-154	394/442	89	7/442	1	Plus	Plus	Bacteria; Proteobacteria; Alphaproteobacteria; Rhizobiales; Hyphomicrobiaceae; Rhodomicrobium	Rhodomicrobium vannielii	Rhodomicrobium	Hyphomicrobiaceae		Rhizobiales		Alphaproteobacteria		Proteobacteria		Bacteria
denovo261	438	1	438	100	Laceyella putida strain KCTC 3666 16S ribosomal RNA gene, partial sequence	0	1461	302	741	30.1164	230	6e-60	350/455	76	32/455	7	Plus	Plus	Unassignment												Filter: Query Coverage >= 85, Identity Percentage >= 85
denovo262	438	1	438	100	Alsobacter metallidurans strain SK200a-9 16S ribosomal RNA gene, partial sequence	0	1467	292	729	29.8569	771	0	431/438	98	0/438	0	Plus	Plus	Bacteria; Proteobacteria; Alphaproteobacteria; Rhizobiales; Alsobacter	Alsobacter metallidurans				Rhizobiales		Alphaproteobacteria		Proteobacteria		Bacteria
denovo263	438	1	433	98.8584	Longilinea arvoryzae strain KOME-1 16S ribosomal RNA gene, partial sequence	0	1422	308	740	30.4501	579	5e-165	399/439	90	12/439	2	Plus	Plus	Bacteria; Chloroflexi; Anaerolineae; Anaerolineales; Anaerolineaceae; Longilinea	Longilinea arvoryzae	Longilinea	Anaerolineaceae		Anaerolineales		Anaerolineae		Chloroflexi		Bacteria
denovo264	438	1	436	99.5434	Bdellovibrio bacteriovorus strain HD100 16S ribosomal RNA gene, partial sequence	0	1294	271	706	33.694	640	0	408/438	93	4/438	0	Plus	Plus	Bacteria; Proteobacteria; Oligoflexia; Bdellovibrionales; Bdellovibrionaceae; Bdellovibrio	Bdellovibrio bacteriovorus	Bdellovibrio	Bdellovibrionaceae		Bdellovibrionales				Proteobacteria		Bacteria
denovo265	438	1	438	100	Labilithrix luteola strain B00002 16S ribosomal RNA gene, partial sequence	0	1483	326	764	29.6022	632	0	410/442	92	7/442	1	Plus	Plus	Bacteria; Proteobacteria; Deltaproteobacteria; Myxococcales; Sorangiineae; Labilitrichaceae; Labilithrix	Labilithrix luteola			Sorangiineae	Myxococcales		Deltaproteobacteria		Proteobacteria		Bacteria
denovo266	438	1	432	98.6301	Phreatobacter oligotrophus strain PI_21 16S ribosomal RNA, partial sequence	0	1402	280	711	30.8131	676	0	415/437	94	10/437	2	Plus	Plus	Bacteria; Proteobacteria; Alphaproteobacteria; Phreatobacter	Phreatobacter oligotrophus						Alphaproteobacteria		Proteobacteria		Bacteria
denovo267	438	1	438	100	Desulfomicrobium hypogeium strain CN-A 16S ribosomal RNA gene, partial sequence	0	1369	269	706	31.9942	787	0	434/438	99	0/438	0	Plus	Plus	Bacteria; Proteobacteria; Deltaproteobacteria; Desulfovibrionales; Desulfomicrobiaceae; Desulfomicrobium	Desulfomicrobium hypogeium	Desulfomicrobium	Desulfomicrobiaceae		Desulfovibrionales		Deltaproteobacteria		Proteobacteria		Bacteria
denovo268	438	1	438	100	Polymorphobacter multimanifer strain 262-7 16S ribosomal RNA gene, partial sequence	0	1458	280	717	30.0412	721	0	425/441	96	6/441	1	Plus	Plus	Bacteria; Proteobacteria; Alphaproteobacteria; Sphingomonadales; Sphingomonadaceae; Polymorphobacter	Polymorphobacter multimanifer		Sphingomonadaceae		Sphingomonadales		Alphaproteobacteria		Proteobacteria		Bacteria
denovo269	438	1	438	100	Pseudomonas anguilliseptica strain S 1 16S ribosomal RNA gene, partial sequence	0	1408	242	679	31.108	809	0	438/438	100	0/438	0	Plus	Plus	Bacteria; Proteobacteria; Gammaproteobacteria; Pseudomonadales; Pseudomonadaceae; Pseudomonas	Pseudomonas anguilliseptica	Pseudomonas	Pseudomonadaceae		Pseudomonadales		Gammaproteobacteria		Proteobacteria		Bacteria
denovo270	438	1	438	100	Ferruginibacter paludis strain HME8881 16S ribosomal RNA, partial sequence	0	1468	325	762	29.8365	560	2e-159	398/443	89	10/443	2	Plus	Plus	Bacteria; Bacteroidetes; Chitinophagia; Chitinophagales; Chitinophagaceae; Ferruginibacter	Ferruginibacter paludis								Bacteroidetes		Bacteria
denovo271	438	1	435	99.3151	Luteolibacter yonseiensis strain EBTL01 16S ribosomal RNA gene, partial sequence	0	1407	282	716	30.9168	693	0	415/435	95	0/435	0	Plus	Plus	Bacteria; Verrucomicrobia; Verrucomicrobiae; Verrucomicrobiales; Verrucomicrobiaceae; Luteolibacter	Luteolibacter yonseiensis	Luteolibacter	Verrucomicrobiaceae		Verrucomicrobiales		Verrucomicrobiae		Verrucomicrobia		Bacteria
denovo272	438	1	438	100	Acidothermus cellulolyticus strain 11B 16S ribosomal RNA, partial sequence	0	1509	324	760	28.9596	675	0	414/438	94	1/438	0	Plus	Plus	Bacteria; Actinobacteria; Acidothermales; Acidothermaceae; Acidothermus	Acidothermus cellulolyticus	Acidothermus	Acidothermaceae						Actinobacteria		Bacteria
denovo273	438	1	438	100	Gemmatimonas phototrophica strain AP64 16S ribosomal RNA, partial sequence	0	1525	322	757	28.5902	569	3e-162	399/442	90	10/442	2	Plus	Plus	Bacteria; Gemmatimonadetes; Gemmatimonadales; Gemmatimonadaceae; Gemmatimonas	Gemmatimonas phototrophica	Gemmatimonas	Gemmatimonadaceae		Gemmatimonadales				Gemmatimonadetes		Bacteria
denovo274	438	1	438	100	Solitalea canadensis strain DSM 3403 16S ribosomal RNA, partial sequence	0	1512	330	767	28.9683	505	9e-143	389/444	87	12/444	2	Plus	Plus	Bacteria; Bacteroidetes; Sphingobacteriia; Sphingobacteriales; Sphingobacteriaceae; Solitalea	Solitalea canadensis	Solitalea	Sphingobacteriaceae		Sphingobacteriales				Bacteroidetes		Bacteria
denovo275	438	1	438	100	Lacunisphaera parvula strain IG15 16S ribosomal RNA, partial sequence	0	1417	297	734	30.9104	616	4e-176	409/444	92	12/444	2	Plus	Plus	Bacteria; Verrucomicrobia; Opitutae; Opitutales; Opitutaceae; Lacunisphaera	Lacunisphaera parvula		Opitutaceae				Opitutae		Verrucomicrobia		Bacteria
denovo276	438	1	438	100	Marinoscillum luteum strain SJP7 16S ribosomal RNA gene, partial sequence	0	1423	321	758	30.78	466	4e-131	384/446	86	16/446	3	Plus	Plus	Bacteria; Bacteroidetes; Cytophagia; Cytophagales; Cytophagaceae; Marinoscillum	Marinoscillum luteum	Marinoscillum	Cytophagaceae		Cytophagales		Cytophagia		Bacteroidetes		Bacteria
denovo277	438	2	436	99.3151	Vampirovibrio chlorellavorus strain ICPB 3707 16S ribosomal RNA gene, partial sequence	0	1446	317	748	29.8755	235	1e-61	347/449	77	31/449	6	Plus	Plus	Unassignment												Filter: Query Coverage >= 85, Identity Percentage >= 85
denovo278	438	1	432	98.6301	Hartmannibacter diazotrophicus strain E19 16S ribosomal RNA, partial sequence	0	1426	302	733	30.2945	555	9e-158	395/439	89	14/439	3	Plus	Plus	Bacteria; Proteobacteria; Alphaproteobacteria; Rhizobiales; Hartmannibacter	Hartmannibacter diazotrophicus				Rhizobiales		Alphaproteobacteria		Proteobacteria		Bacteria
denovo279	438	1	432	98.6301	Paludibaculum fermentans strain P105 16S ribosomal RNA, partial sequence	0	1413	313	744	30.5732	604	9e-173	403/438	92	12/438	2	Plus	Plus	Bacteria; Acidobacteria; Solibacteres; Solibacterales; Bryobacteraceae; Paludibaculum	Paludibaculum fermentans				Solibacterales		Solibacteres		Acidobacteria		Bacteria
denovo280	438	1	438	100	Flavihumibacter solisilvae strain 3_3 16S ribosomal RNA, partial sequence	0	1361	269	706	32.1822	582	4e-166	402/443	90	10/443	2	Plus	Plus	Bacteria; Bacteroidetes; Chitinophagia; Chitinophagales; Chitinophagaceae; Flavihumibacter	Flavihumibacter solisilvae								Bacteroidetes		Bacteria
denovo281	438	1	438	100	Qingshengfania soli strain LR4 16S ribosomal RNA, partial sequence	0	1442	300	737	30.3745	665	0	416/442	94	8/442	1	Plus	Plus	Bacteria; Proteobacteria; Alphaproteobacteria; Rhizobiales; Qingshengfania	Qingshengfania soli				Rhizobiales		Alphaproteobacteria		Proteobacteria		Bacteria
denovo282	438	1	438	100	Hyphomonas polymorpha strain NBRC 102482 16S ribosomal RNA gene, partial sequence	0	1380	272	709	31.7391	782	0	433/438	98	0/438	0	Plus	Plus	Bacteria; Proteobacteria; Alphaproteobacteria; Rhodobacterales; Hyphomonadaceae; Hyphomonas	Hyphomonas polymorpha	Hyphomonas	Hyphomonadaceae		Rhodobacterales		Alphaproteobacteria		Proteobacteria		Bacteria
denovo283	438	1	435	99.3151	Crocosphaera watsonii strain WH 8501 16S ribosomal RNA gene, partial sequence	0	1190	219	653	36.5546	582	4e-166	400/440	90	10/440	2	Plus	Plus	Bacteria; Cyanobacteria; Oscillatoriophycideae; Chroococcales; Aphanothecaceae; Crocosphaera	Crocosphaera watsonii	Crocosphaera			Chroococcales				Cyanobacteria		Bacteria
denovo284	438	1	438	100	Hydrogenispora ethanolica strain LX-B 16S ribosomal RNA gene, partial sequence	0	1443	318	754	30.2841	481	2e-135	383/442	86	9/442	2	Plus	Plus	Bacteria; Firmicutes; Hydrogenispora	Hydrogenispora ethanolica								Firmicutes		Bacteria
denovo285	438	1	438	100	Caldicoprobacter algeriensis strain TH7C1 16S ribosomal RNA gene, partial sequence	0	1520	332	769	28.8158	300	5e-81	360/452	79	28/452	6	Plus	Plus	Unassignment												Filter: Query Coverage >= 85, Identity Percentage >= 85
denovo286	438	1	438	100	Flavobacterium tegetincola strain A103 16S ribosomal RNA gene, partial sequence	0	1431	303	740	30.608	760	0	429/438	97	0/438	0	Plus	Plus	Bacteria; Bacteroidetes; Flavobacteriia; Flavobacteriales; Flavobacteriaceae; Flavobacterium	Flavobacterium tegetincola	Flavobacterium	Flavobacteriaceae		Flavobacteriales				Bacteroidetes		Bacteria
denovo287	438	1	432	98.6301	Brucella microti strain CCM 4915 16S ribosomal RNA, complete sequence	0	1485	307	738	29.0909	616	4e-176	403/436	92	8/436	1	Plus	Plus	Bacteria; Proteobacteria; Alphaproteobacteria; Rhizobiales; Brucellaceae; Brucella	Brucella microti	Brucella	Brucellaceae		Rhizobiales		Alphaproteobacteria		Proteobacteria		Bacteria
denovo288	438	1	438	100	Moraxella porci strain SN9-4M 16S ribosomal RNA gene, partial sequence	0	1364	260	697	32.1114	355	1e-97	367/449	81	22/449	4	Plus	Plus	Unassignment												Filter: Query Coverage >= 85, Identity Percentage >= 85
denovo289	438	1	438	100	Asinibacterium lactis strain LCJ02 16S ribosomal RNA, partial sequence	0	1441	312	749	30.3956	593	2e-169	403/442	91	8/442	1	Plus	Plus	Bacteria; Bacteroidetes; Chitinophagia; Chitinophagales; Chitinophagaceae; Asinibacterium	Asinibacterium lactis								Bacteroidetes		Bacteria
denovo290	438	1	432	98.6301	Altererythrobacter confluentis strain KEM-4 16S ribosomal RNA, partial sequence	0	1411	282	713	30.6166	494	2e-139	385/440	87	16/440	3	Plus	Plus	Bacteria; Proteobacteria; Alphaproteobacteria; Sphingomonadales; Erythrobacteraceae; Altererythrobacter	Altererythrobacter confluentis	Altererythrobacter	Erythrobacteraceae		Sphingomonadales		Alphaproteobacteria		Proteobacteria		Bacteria
denovo291	438	1	438	100	Tepidisphaera mucosa strain 2842 16S ribosomal RNA, partial sequence	0	1491	321	758	29.3763	593	2e-169	403/442	91	8/442	1	Plus	Plus	Bacteria; Planctomycetes; Phycisphaerae; Tepidisphaerales; Tepidisphaeraceae; Tepidisphaera	Tepidisphaera mucosa						Phycisphaerae		Planctomycetes		Bacteria
denovo292	438	1	435	99.3151	Halospirulina tapeticola strain CCC Baja-95 Cl.2 16S ribosomal RNA gene, partial sequence	0	1388	282	715	31.268	431	2e-120	375/442	84	15/442	3	Plus	Plus	Unassignment												Filter: Query Coverage >= 85, Identity Percentage >= 85
denovo293	438	1	433	98.8584	Fusibacter paucivorans strain SEBR 4211 16S ribosomal RNA, partial sequence	0	1525	347	780	28.459	617	1e-176	402/435	92	3/435	0	Plus	Plus	Bacteria; Firmicutes; Clostridia; Clostridiales; Clostridiales Family XII. Incertae Sedis; Fusibacter	Fusibacter paucivorans	Fusibacter	Clostridiales Family XII. Incertae Sedis		Clostridiales		Clostridia		Firmicutes		Bacteria
denovo294	438	1	438	100	Lysobacter brunescens strain KCTC 12130 16S ribosomal RNA gene, partial sequence	0	1467	316	753	29.8569	760	0	431/440	97	4/440	0	Plus	Plus	Bacteria; Proteobacteria; Gammaproteobacteria; Xanthomonadales; Xanthomonadaceae; Lysobacter	Lysobacter brunescens	Lysobacter	Xanthomonadaceae		Xanthomonadales		Gammaproteobacteria		Proteobacteria		Bacteria
denovo295	438	1	438	100	Limisphaera ngatamarikiensis strain NGM72.4 16S ribosomal RNA, partial sequence	0	1410	301	738	31.0638	532	4e-151	394/444	88	12/444	2	Plus	Plus	Bacteria; Verrucomicrobia; Verrucomicrobiae; Verrucomicrobiales; Verrucomicrobia subdivision 3; Limisphaera	Limisphaera ngatamarikiensis		Verrucomicrobia subdivision 3		Verrucomicrobiales		Verrucomicrobiae		Verrucomicrobia		Bacteria
denovo296	438	1	438	100	Lewinella nigricans strain ATCC 23147 16S ribosomal RNA gene, partial sequence	0	1414	294	731	30.976	571	9e-163	401/444	90	12/444	2	Plus	Plus	Bacteria; Bacteroidetes; Saprospiria; Saprospirales; Lewinellaceae; Lewinella	Lewinella nigricans	Lewinella							Bacteroidetes		Bacteria
denovo297	438	1	435	99.3151	Bdellovibrio bacteriovorus strain HD100 16S ribosomal RNA gene, partial sequence	0	1294	271	705	33.6167	676	0	414/437	94	4/437	0	Plus	Plus	Bacteria; Proteobacteria; Oligoflexia; Bdellovibrionales; Bdellovibrionaceae; Bdellovibrio	Bdellovibrio bacteriovorus	Bdellovibrio	Bdellovibrionaceae		Bdellovibrionales				Proteobacteria		Bacteria
denovo298	438	1	432	98.6301	Brucella microti strain CCM 4915 16S ribosomal RNA, complete sequence	0	1485	307	738	29.0909	582	4e-166	395/434	91	4/434	0	Plus	Plus	Bacteria; Proteobacteria; Alphaproteobacteria; Rhizobiales; Brucellaceae; Brucella	Brucella microti	Brucella	Brucellaceae		Rhizobiales		Alphaproteobacteria		Proteobacteria		Bacteria
denovo299	438	1	432	98.6301	Euryhalocaulis caribicus strain JL2009 16S ribosomal RNA, partial sequence	0	1433	302	733	30.1465	604	9e-173	399/434	91	4/434	0	Plus	Plus	Bacteria; Proteobacteria; Alphaproteobacteria; Rhodobacterales; Hyphomonadaceae; Euryhalocaulis	Euryhalocaulis caribicus		Hyphomonadaceae		Rhodobacterales		Alphaproteobacteria		Proteobacteria		Bacteria
denovo300	438	1	438	100	Aquimonas voraii strain GPTSA 20 16S ribosomal RNA gene, partial sequence	0	1433	299	736	30.5652	809	0	438/438	100	0/438	0	Plus	Plus	Bacteria; Proteobacteria; Gammaproteobacteria; Xanthomonadales; Rhodanobacteraceae; Aquimonas	Aquimonas voraii	Aquimonas			Xanthomonadales		Gammaproteobacteria		Proteobacteria		Bacteria
denovo301	438	1	432	98.6301	Rhodovastum atsumiense strain G2-11 16S ribosomal RNA gene, partial sequence	0	1488	308	739	29.0323	577	2e-164	394/434	90	4/434	0	Plus	Plus	Bacteria; Proteobacteria; Alphaproteobacteria; Rhodospirillales; Acetobacteraceae; Rhodovastum	Rhodovastum atsumiense	Rhodovastum	Acetobacteraceae		Rhodospirillales		Alphaproteobacteria		Proteobacteria		Bacteria
denovo302	438	1	438	100	Truepera radiovictrix strain RQ-24 16S ribosomal RNA, partial sequence	0	1497	330	766	29.1917	580	1e-165	399/440	90	5/440	1	Plus	Plus	Bacteria; Deinococcus-Thermus; Deinococci; Deinococcales; Trueperaceae; Truepera	Truepera radiovictrix	Truepera	Trueperaceae		Deinococcales		Deinococci		Deinococcus-Thermus		Bacteria
denovo303	438	1	438	100	Azonexus fungiphilus strain BS5-8 16S ribosomal RNA gene, partial sequence	0	1475	312	750	29.7627	754	0	430/440	97	3/440	0	Plus	Plus	Bacteria; Proteobacteria; Betaproteobacteria; Rhodocyclales; Azonexaceae; Azonexus	Azonexus fungiphilus	Azonexus			Rhodocyclales		Betaproteobacteria		Proteobacteria		Bacteria
denovo304	438	1	432	98.6301	Dankookia rubra strain WS-10 16S ribosomal RNA, partial sequence	0	1411	285	716	30.6166	704	0	417/434	96	4/434	0	Plus	Plus	Bacteria; Proteobacteria; Alphaproteobacteria; Rhodospirillales; Acetobacteraceae; Dankookia	Dankookia rubra		Acetobacteraceae		Rhodospirillales		Alphaproteobacteria		Proteobacteria		Bacteria
denovo305	438	1	438	100	Blastopirellula cremea strain LHWP2 16S ribosomal RNA gene, partial sequence	0	1430	298	735	30.6294	610	2e-174	403/439	91	2/439	0	Plus	Plus	Bacteria; Planctomycetes; Planctomycetia; Planctomycetales; Planctomycetaceae; Blastopirellula	Blastopirellula cremea	Blastopirellula	Planctomycetaceae		Planctomycetales				Planctomycetes		Bacteria
denovo306	438	1	438	100	Polynucleobacter acidiphobus strain MWH-PoolGreenA3 16S ribosomal RNA gene, partial sequence	0	1491	295	732	29.3763	804	0	437/438	99	0/438	0	Plus	Plus	Bacteria; Proteobacteria; Betaproteobacteria; Burkholderiales; Burkholderiaceae; Polynucleobacter	Polynucleobacter acidiphobus	Polynucleobacter	Burkholderiaceae		Burkholderiales		Betaproteobacteria		Proteobacteria		Bacteria
denovo307	438	1	437	99.7717	Nesterenkonia lacusekhoensis strain EL-30 16S ribosomal RNA gene, partial sequence	0	1467	305	742	29.8569	204	4e-52	345/454	75	33/454	7	Plus	Plus	Unassignment												Filter: Query Coverage >= 85, Identity Percentage >= 85
denovo308	438	1	438	100	Rufibacter tibetensis strain 1351 16S ribosomal RNA gene, partial sequence	0	1411	273	711	31.1127	366	5e-101	368/448	82	19/448	4	Plus	Plus	Unassignment												Filter: Query Coverage >= 85, Identity Percentage >= 85
denovo309	438	1	438	100	Rhodopirellula rosea strain LHWP3 16S ribosomal RNA, partial sequence	0	1459	303	740	30.0206	494	2e-139	390/447	87	18/447	4	Plus	Plus	Bacteria; Planctomycetes; Planctomycetia; Planctomycetales; Planctomycetaceae; Rhodopirellula	Rhodopirellula rosea	Rhodopirellula	Planctomycetaceae		Planctomycetales				Planctomycetes		Bacteria
denovo310	438	1	427	97.4886	Fulvimonas soli strain LMG 19981 16S ribosomal RNA gene, partial sequence	0	1497	314	740	28.5237	479	6e-135	379/435	87	16/435	3	Plus	Plus	Bacteria; Proteobacteria; Gammaproteobacteria; Xanthomonadales; Rhodanobacteraceae; Fulvimonas	Fulvimonas soli	Fulvimonas			Xanthomonadales		Gammaproteobacteria		Proteobacteria		Bacteria
denovo311	438	1	433	98.8584	Aquihabitans daechungensis strain CH22-21 16S ribosomal RNA, partial sequence	0	1439	310	742	30.0903	634	0	409/439	93	12/439	2	Plus	Plus	Bacteria; Actinobacteria; Acidimicrobiia; Acidimicrobiales; Iamiaceae; Aquihabitans	Aquihabitans daechungensis		Iamiaceae		Acidimicrobiales				Actinobacteria		Bacteria
denovo312	438	1	438	100	Sediminibacterium goheungense strain HME7863 16S ribosomal RNA, partial sequence	0	1390	289	726	31.5108	632	0	409/441	92	6/441	1	Plus	Plus	Bacteria; Bacteroidetes; Chitinophagia; Chitinophagales; Chitinophagaceae; Sediminibacterium	Sediminibacterium goheungense	Sediminibacterium							Bacteroidetes		Bacteria
denovo313	438	1	438	100	Lewinella nigricans strain ATCC 23147 16S ribosomal RNA gene, partial sequence	0	1414	294	731	30.976	505	9e-143	389/444	87	12/444	2	Plus	Plus	Bacteria; Bacteroidetes; Saprospiria; Saprospirales; Lewinellaceae; Lewinella	Lewinella nigricans	Lewinella							Bacteroidetes		Bacteria
denovo314	438	1	432	98.6301	Bosea robiniae strain R-46070 16S ribosomal RNA gene, partial sequence	0	1439	282	713	30.0208	743	0	423/433	97	2/433	0	Plus	Plus	Bacteria; Proteobacteria; Alphaproteobacteria; Rhizobiales; Bradyrhizobiaceae; Bosea	Bosea robiniae	Bosea	Bradyrhizobiaceae		Rhizobiales		Alphaproteobacteria		Proteobacteria		Bacteria
denovo315	438	1	433	98.8584	Phaeocystidibacter marisrubri strain G18 16S ribosomal RNA, partial sequence	0	1480	331	762	29.1892	532	4e-151	389/437	89	9/437	2	Plus	Plus	Bacteria; Bacteroidetes; Flavobacteriia; Flavobacteriales; Cryomorphaceae; Phaeocystidibacter	Phaeocystidibacter marisrubri		Cryomorphaceae		Flavobacteriales				Bacteroidetes		Bacteria
denovo316	438	1	438	100	Mucilaginibacter daejeonensis strain Jip 10 16S ribosomal RNA gene, partial sequence	0	1469	320	757	29.8162	472	9e-133	381/442	86	8/442	1	Plus	Plus	Bacteria; Bacteroidetes; Sphingobacteriia; Sphingobacteriales; Sphingobacteriaceae; Mucilaginibacter	Mucilaginibacter daejeonensis	Mucilaginibacter	Sphingobacteriaceae		Sphingobacteriales				Bacteroidetes		Bacteria
denovo317	438	1	438	100	Qingshengfania soli strain LR4 16S ribosomal RNA, partial sequence	0	1442	300	737	30.3745	538	9e-153	394/443	88	10/443	2	Plus	Plus	Bacteria; Proteobacteria; Alphaproteobacteria; Rhizobiales; Qingshengfania	Qingshengfania soli				Rhizobiales		Alphaproteobacteria		Proteobacteria		Bacteria
denovo318	438	1	438	100	Dyella ginsengisoli strain Gsoil 3046 16S ribosomal RNA gene, partial sequence	0	1491	317	754	29.3763	460	2e-129	380/443	85	10/443	2	Plus	Plus	Bacteria; Proteobacteria; Gammaproteobacteria; Xanthomonadales; Rhodanobacteraceae; Dyella	Dyella ginsengisoli	Dyella			Xanthomonadales		Gammaproteobacteria		Proteobacteria		Bacteria
denovo319	438	1	432	98.6301	Methyloligella halotolerans strain C2 16S ribosomal RNA gene, partial sequence	0	1444	300	731	29.9169	599	4e-171	400/436	91	8/436	1	Plus	Plus	Bacteria; Proteobacteria; Alphaproteobacteria; Rhizobiales; Methyloligella	Methyloligella halotolerans				Rhizobiales		Alphaproteobacteria		Proteobacteria		Bacteria
denovo320	438	1	432	98.6301	Pedomicrobium manganicum strain ATCC 33121 16S ribosomal RNA gene, partial sequence	0	1400	293	724	30.8571	726	0	421/434	97	4/434	0	Plus	Plus	Bacteria; Proteobacteria; Alphaproteobacteria; Rhizobiales; Hyphomicrobiaceae; Pedomicrobium	Pedomicrobium manganicum	Pedomicrobium	Hyphomicrobiaceae		Rhizobiales		Alphaproteobacteria		Proteobacteria		Bacteria
denovo321	438	1	438	100	Fimbriiglobus ruber strain SP5 16S ribosomal RNA, partial sequence	0	1390	297	737	31.7266	527	2e-149	395/447	88	15/447	3	Plus	Plus	Bacteria; Planctomycetes; Planctomycetia; Planctomycetales; Gemmataceae; Fimbriiglobus	Fimbriiglobus ruber				Planctomycetales				Planctomycetes		Bacteria
denovo322	438	1	435	99.3151	[Clostridium] alkalicellulosi strain Z-7026 16S ribosomal RNA gene, partial sequence	0	1489	338	771	29.1471	658	0	411/437	94	5/437	1	Plus	Plus	Bacteria; Firmicutes; Clostridia; Clostridiales; Ruminococcaceae; Ruminiclostridium	[Clostridium] alkalicellulosi		Ruminococcaceae		Clostridiales		Clostridia		Firmicutes		Bacteria
denovo323	438	1	438	100	Planktothrix spiroides strain fs1 16S ribosomal RNA, partial sequence	0	1450	301	738	30.2069	555	9e-158	401/447	89	18/447	4	Plus	Plus	Bacteria; Cyanobacteria; Oscillatoriophycideae; Oscillatoriales; Microcoleaceae; Planktothrix	Planktothrix spiroides	Planktothrix			Oscillatoriales				Cyanobacteria		Bacteria
denovo324	438	1	432	98.6301	Methylobacterium bullatum strain F3.2 16S ribosomal RNA gene, partial sequence	0	1403	267	698	30.7912	754	0	424/432	98	0/432	0	Plus	Plus	Bacteria; Proteobacteria; Alphaproteobacteria; Rhizobiales; Methylobacteriaceae; Methylobacterium	Methylobacterium bullatum	Methylobacterium	Methylobacteriaceae		Rhizobiales		Alphaproteobacteria		Proteobacteria		Bacteria
denovo325	438	1	438	100	Zobellella taiwanensis strain ZT1 16S ribosomal RNA gene, partial sequence	0	1478	321	758	29.6346	632	0	407/439	92	2/439	0	Plus	Plus	Bacteria; Proteobacteria; Gammaproteobacteria; Aeromonadales; Aeromonadaceae; Zobellella	Zobellella taiwanensis	Zobellella	Aeromonadaceae		Aeromonadales		Gammaproteobacteria		Proteobacteria		Bacteria
denovo326	438	1	438	100	Acidothermus cellulolyticus strain 11B 16S ribosomal RNA, partial sequence	0	1509	324	765	29.2909	176	8e-44	348/463	75	46/463	9	Plus	Plus	Unassignment												Filter: Query Coverage >= 85, Identity Percentage >= 85
denovo327	438	1	438	100	Sediminibacterium goheungense strain HME7863 16S ribosomal RNA, partial sequence	0	1390	289	726	31.5108	710	0	422/440	95	4/440	0	Plus	Plus	Bacteria; Bacteroidetes; Chitinophagia; Chitinophagales; Chitinophagaceae; Sediminibacterium	Sediminibacterium goheungense	Sediminibacterium							Bacteroidetes		Bacteria
denovo328	438	1	438	100	Roseomonas lacus strain TH-G33 16S ribosomal RNA gene, partial sequence	0	1376	264	701	31.8314	715	0	422/439	96	2/439	0	Plus	Plus	Bacteria; Proteobacteria; Alphaproteobacteria; Rhodospirillales; Acetobacteraceae; Roseomonas	Roseomonas lacus	Roseomonas	Acetobacteraceae		Rhodospirillales		Alphaproteobacteria		Proteobacteria		Bacteria
denovo329	438	1	438	100	Pedobacter ruber strain W1 16S ribosomal RNA gene, partial sequence	0	1514	331	768	28.93	771	0	431/438	98	0/438	0	Plus	Plus	Bacteria; Bacteroidetes; Sphingobacteriia; Sphingobacteriales; Sphingobacteriaceae; Pedobacter	Pedobacter ruber	Pedobacter	Sphingobacteriaceae		Sphingobacteriales				Bacteroidetes		Bacteria
denovo330	438	1	435	99.3151	Foliisarcina bertiogensis strain CENA333 16S ribosomal RNA, partial sequence	0	1418	285	719	30.677	460	2e-129	379/441	85	12/441	2	Plus	Plus	Bacteria; Cyanobacteria; Pleurocapsales; Xenococcaceae; Foliisarcina	Foliisarcina bertiogensis				Pleurocapsales				Cyanobacteria		Bacteria
denovo331	438	1	434	99.0868	Brasilonema terrestre strain CENA116 16S ribosomal RNA gene, partial sequence	0	1415	283	717	30.742	531	2e-150	392/441	88	13/441	2	Plus	Plus	Bacteria; Cyanobacteria; Nostocales; Scytonemataceae; Brasilonema	Brasilonema terrestre	Brasilonema	Scytonemataceae		Nostocales				Cyanobacteria		Bacteria
denovo332	438	1	438	100	Streptomyces xanthophaeus strain NRRL B-5414 16S ribosomal RNA gene, partial sequence	0	1483	306	749	29.9393	455	9e-128	385/450	85	18/450	4	Plus	Plus	Bacteria; Actinobacteria; Streptomycetales; Streptomycetaceae; Streptomyces	Streptomyces xanthophaeus	Streptomyces	Streptomycetaceae						Actinobacteria		Bacteria
denovo333	438	1	438	100	Solitalea canadensis strain DSM 3403 16S ribosomal RNA, partial sequence	0	1512	330	767	28.9683	532	4e-151	392/442	88	8/442	1	Plus	Plus	Bacteria; Bacteroidetes; Sphingobacteriia; Sphingobacteriales; Sphingobacteriaceae; Solitalea	Solitalea canadensis	Solitalea	Sphingobacteriaceae		Sphingobacteriales				Bacteroidetes		Bacteria
denovo334	438	1	438	100	Geobacter daltonii strain FRC-32 16S ribosomal RNA, partial sequence	0	1544	345	782	28.3679	433	4e-121	378/446	84	16/446	3	Plus	Plus	Unassignment												Filter: Query Coverage >= 85, Identity Percentage >= 85
denovo335	438	1	432	98.6301	Carbophilus carboxidus strain Z-1171 16S ribosomal RNA, partial sequence	0	1477	300	731	29.2485	721	0	418/432	96	0/432	0	Plus	Plus	Bacteria; Proteobacteria; Alphaproteobacteria; Rhizobiales; Rhizobiaceae; Carbophilus	Carbophilus carboxidus	Carbophilus	Rhizobiaceae		Rhizobiales		Alphaproteobacteria		Proteobacteria		Bacteria
denovo336	438	1	438	100	Roseomonas stagni strain HS-69 16S ribosomal RNA gene, partial sequence	0	1439	282	719	30.4378	760	0	429/438	97	0/438	0	Plus	Plus	Bacteria; Proteobacteria; Alphaproteobacteria; Rhodospirillales; Acetobacteraceae; Roseomonas	Roseomonas stagni	Roseomonas	Acetobacteraceae		Rhodospirillales		Alphaproteobacteria		Proteobacteria		Bacteria
denovo337	438	1	435	99.3151	Desulforhopalus vacuolatus strain ltk10 16S ribosomal RNA gene, partial sequence	0	1486	332	766	29.2732	339	1e-92	364/448	81	26/448	5	Plus	Plus	Unassignment												Filter: Query Coverage >= 85, Identity Percentage >= 85
denovo338	438	1	438	100	Cytophaga hutchinsonii strain ATCC 33406 16S ribosomal RNA, partial sequence	0	1509	331	768	29.0258	544	2e-154	401/449	89	22/449	4	Plus	Plus	Bacteria; Bacteroidetes; Cytophagia; Cytophagales; Cytophagaceae; Cytophaga	Cytophaga hutchinsonii	Cytophaga	Cytophagaceae		Cytophagales		Cytophagia		Bacteroidetes		Bacteria
denovo339	438	1	438	100	Aquisphaera giovannonii strain OJF2 16S ribosomal RNA gene, partial sequence	0	1480	321	746	28.7838	527	2e-149	389/438	88	12/438	2	Plus	Plus	Bacteria; Planctomycetes; Planctomycetia; Planctomycetales; Isosphaeraceae; Aquisphaera	Aquisphaera giovannonii				Planctomycetales				Planctomycetes		Bacteria
denovo340	438	1	438	100	Gemmatimonas phototrophica strain AP64 16S ribosomal RNA, partial sequence	0	1525	322	759	28.7213	632	0	413/445	92	14/445	3	Plus	Plus	Bacteria; Gemmatimonadetes; Gemmatimonadales; Gemmatimonadaceae; Gemmatimonas	Gemmatimonas phototrophica	Gemmatimonas	Gemmatimonadaceae		Gemmatimonadales				Gemmatimonadetes		Bacteria
denovo341	438	1	438	100	Tepidisphaera mucosa strain 2842 16S ribosomal RNA, partial sequence	0	1491	321	758	29.3763	505	9e-143	390/445	87	14/445	3	Plus	Plus	Bacteria; Planctomycetes; Phycisphaerae; Tepidisphaerales; Tepidisphaeraceae; Tepidisphaera	Tepidisphaera mucosa						Phycisphaerae		Planctomycetes		Bacteria
denovo342	438	1	433	98.8584	Rhizomicrobium electricum strain Mfc52 16S ribosomal RNA gene, partial sequence	0	1423	293	724	30.3584	544	2e-154	395/441	89	17/441	3	Plus	Plus	Bacteria; Proteobacteria; Alphaproteobacteria; Micropepsales; Micropepsaceae; Rhizomicrobium	Rhizomicrobium electricum						Alphaproteobacteria		Proteobacteria		Bacteria
denovo343	438	1	436	99.5434	Bdellovibrio bacteriovorus strain HD100 16S ribosomal RNA gene, partial sequence	0	1294	271	706	33.694	490	3e-138	385/442	87	12/442	2	Plus	Plus	Bacteria; Proteobacteria; Oligoflexia; Bdellovibrionales; Bdellovibrionaceae; Bdellovibrio	Bdellovibrio bacteriovorus	Bdellovibrio	Bdellovibrionaceae		Bdellovibrionales				Proteobacteria		Bacteria
denovo344	438	1	438	100	Fimbriiglobus ruber strain SP5 16S ribosomal RNA, partial sequence	0	1390	297	735	31.5827	684	0	420/443	94	9/443	2	Plus	Plus	Bacteria; Planctomycetes; Planctomycetia; Planctomycetales; Gemmataceae; Fimbriiglobus	Fimbriiglobus ruber				Planctomycetales				Planctomycetes		Bacteria
denovo345	438	1	438	100	Comamonas granuli strain NBRC 101663 16S ribosomal RNA gene, partial sequence	0	1454	306	743	30.1238	787	0	434/438	99	0/438	0	Plus	Plus	Bacteria; Proteobacteria; Betaproteobacteria; Burkholderiales; Comamonadaceae; Comamonas	Comamonas granuli	Comamonas	Comamonadaceae		Burkholderiales		Betaproteobacteria		Proteobacteria		Bacteria
denovo346	438	1	438	100	Lysobacter maris strain KMU-14 16S ribosomal RNA, partial sequence	0	1400	286	722	31.2143	381	2e-105	374/451	82	27/451	5	Plus	Plus	Unassignment												Filter: Query Coverage >= 85, Identity Percentage >= 85
denovo347	438	1	433	98.8584	Litorilinea aerophila strain PRI-4131 16S ribosomal RNA, partial sequence	0	1543	334	766	28.0622	640	0	406/435	93	4/435	0	Plus	Plus	Bacteria; Chloroflexi; Caldilineae; Caldilineales; Caldilineaceae; Litorilinea	Litorilinea aerophila		Caldilineaceae		Caldilineales		Caldilineae		Chloroflexi		Bacteria
denovo348	438	1	436	99.5434	Desulfotomaculum defluvii strain A5LFS102 16S ribosomal RNA, partial sequence	0	1414	337	771	30.7638	239	1e-62	353/455	77	39/455	8	Plus	Plus	Unassignment												Filter: Query Coverage >= 85, Identity Percentage >= 85
denovo349	438	1	438	100	Herbaspirillum massiliense strain JC206 16S ribosomal RNA gene, partial sequence	0	1489	328	765	29.4157	682	0	418/441	94	6/441	1	Plus	Plus	Bacteria; Proteobacteria; Betaproteobacteria; Burkholderiales; Oxalobacteraceae; Noviherbaspirillum	Herbaspirillum massiliense		Oxalobacteraceae		Burkholderiales		Betaproteobacteria		Proteobacteria		Bacteria
denovo350	438	1	432	98.6301	Orientia tsutsugamushi strain Karp 16S ribosomal RNA gene, partial sequence	0	1459	300	731	29.6093	460	2e-129	378/439	86	14/439	3	Plus	Plus	Bacteria; Proteobacteria; Alphaproteobacteria; Rickettsiales; Rickettsiaceae; Rickettsieae; Orientia	Orientia tsutsugamushi	Orientia	Rickettsiaceae		Rickettsiales		Alphaproteobacteria		Proteobacteria		Bacteria
denovo351	438	1	434	99.0868	Fimbriimonas ginsengisoli strain GSoil 348 16S ribosomal RNA, partial sequence	0	1500	322	754	28.8667	473	3e-133	385/444	86	21/444	4	Plus	Plus	Bacteria; Armatimonadetes; Fimbriimonadia; Fimbriimonadales; Fimbriimonadaceae; Fimbriimonas	Fimbriimonas ginsengisoli										Bacteria
denovo352	438	1	436	99.5434	Roseibacillus ponti strain YM27-120 16S ribosomal RNA gene, partial sequence	0	1453	299	733	29.9381	555	9e-158	397/442	89	13/442	2	Plus	Plus	Bacteria; Verrucomicrobia; Verrucomicrobiae; Verrucomicrobiales; Verrucomicrobiaceae; Roseibacillus	Roseibacillus ponti	Roseibacillus	Verrucomicrobiaceae		Verrucomicrobiales		Verrucomicrobiae		Verrucomicrobia		Bacteria
denovo353	438	1	438	100	Thauera aminoaromatica strain S2 16S ribosomal RNA gene, partial sequence	0	1496	321	758	29.2781	793	0	435/438	99	0/438	0	Plus	Plus	Bacteria; Proteobacteria; Betaproteobacteria; Rhodocyclales; Zoogloeaceae; Thauera	Thauera aminoaromatica	Thauera			Rhodocyclales		Betaproteobacteria		Proteobacteria		Bacteria
denovo354	438	1	438	100	Burkholderia graminis strain C4D1M 16S ribosomal RNA gene, partial sequence	0	1483	290	727	29.5347	616	4e-176	409/444	92	12/444	2	Plus	Plus	Bacteria; Proteobacteria; Betaproteobacteria; Burkholderiales; Burkholderiaceae; Paraburkholderia	Burkholderia graminis		Burkholderiaceae		Burkholderiales		Betaproteobacteria		Proteobacteria		Bacteria
denovo355	438	1	438	100	Fulvivirga lutimaris strain TM-6 16S ribosomal RNA, partial sequence	0	1441	311	748	30.3956	532	4e-151	398/448	88	20/448	4	Plus	Plus	Bacteria; Bacteroidetes; Cytophagia; Cytophagales; Flammeovirgaceae; Fulvivirga	Fulvivirga lutimaris	Fulvivirga	Flammeovirgaceae		Cytophagales		Cytophagia		Bacteroidetes		Bacteria
denovo356	438	1	438	100	Acetoanaerobium sticklandii strain DSM 519 16S ribosomal RNA, partial sequence	0	1499	328	765	29.2195	793	0	436/439	99	2/439	0	Plus	Plus	Bacteria; Firmicutes; Clostridia; Clostridiales; Peptostreptococcaceae; Acetoanaerobium	Acetoanaerobium sticklandii	Acetoanaerobium	Peptostreptococcaceae		Clostridiales		Clostridia		Firmicutes		Bacteria
denovo357	438	1	438	100	Rhodobacter blasticus strain KC2138 16S ribosomal RNA gene, partial sequence	0	1389	282	719	31.5335	699	0	418/438	95	0/438	0	Plus	Plus	Bacteria; Proteobacteria; Alphaproteobacteria; Rhodobacterales; Rhodobacteraceae; Rhodobacter	Rhodobacter blasticus	Rhodobacter	Rhodobacteraceae		Rhodobacterales		Alphaproteobacteria		Proteobacteria		Bacteria
denovo358	438	1	438	100	Pedobacter huanghensis strain M1-27 16S ribosomal RNA, partial sequence	0	1396	285	722	31.3754	494	2e-139	391/448	87	20/448	4	Plus	Plus	Bacteria; Bacteroidetes; Sphingobacteriia; Sphingobacteriales; Sphingobacteriaceae; Pedobacter	Pedobacter huanghensis	Pedobacter	Sphingobacteriaceae		Sphingobacteriales				Bacteroidetes		Bacteria
denovo359	438	1	432	98.6301	Nitratireductor lucknowense strain IITR-21 16S ribosomal RNA gene, partial sequence	0	1449	299	730	29.8137	665	0	410/434	94	4/434	0	Plus	Plus	Bacteria; Proteobacteria; Alphaproteobacteria; Rhizobiales; Phyllobacteriaceae; Nitratireductor	Nitratireductor lucknowense	Nitratireductor	Phyllobacteriaceae		Rhizobiales		Alphaproteobacteria		Proteobacteria		Bacteria
denovo360	438	1	438	100	Rubribacterium polymorphum strain Green 16S ribosomal RNA gene, partial sequence	0	1380	269	706	31.7391	693	0	419/440	95	4/440	0	Plus	Plus	Bacteria; Proteobacteria; Alphaproteobacteria; Rhodobacterales; Rhodobacteraceae; Rubribacterium	Rubribacterium polymorphum	Rubribacterium	Rhodobacteraceae		Rhodobacterales		Alphaproteobacteria		Proteobacteria		Bacteria
denovo361	438	1	438	100	Halomicronema excentricum strain TFEP1 16S ribosomal RNA gene, partial sequence	0	1350	263	701	32.5185	643	0	411/441	93	5/441	1	Plus	Plus	Bacteria; Cyanobacteria; Synechococcales; Leptolyngbyaceae; Halomicronema	Halomicronema excentricum	Halomicronema							Cyanobacteria		Bacteria
denovo362	438	1	438	100	Flavobacterium glycines strain NBRC 105008 16S ribosomal RNA gene, partial sequence	0	1439	307	744	30.4378	776	0	432/438	98	0/438	0	Plus	Plus	Bacteria; Bacteroidetes; Flavobacteriia; Flavobacteriales; Flavobacteriaceae; Flavobacterium	Flavobacterium glycines	Flavobacterium	Flavobacteriaceae		Flavobacteriales				Bacteroidetes		Bacteria
denovo363	438	1	432	98.6301	Methylocapsa aurea strain KYG 16S ribosomal RNA gene, partial sequence	0	1409	282	713	30.66	261	2e-69	352/449	78	34/449	7	Plus	Plus	Unassignment												Filter: Query Coverage >= 85, Identity Percentage >= 85
denovo364	438	1	438	100	Limisphaera ngatamarikiensis strain NGM72.4 16S ribosomal RNA, partial sequence	0	1410	301	738	31.0638	527	2e-149	390/441	88	6/441	1	Plus	Plus	Bacteria; Verrucomicrobia; Verrucomicrobiae; Verrucomicrobiales; Verrucomicrobia subdivision 3; Limisphaera	Limisphaera ngatamarikiensis		Verrucomicrobia subdivision 3		Verrucomicrobiales		Verrucomicrobiae		Verrucomicrobia		Bacteria
denovo365	438	1	433	98.8584	Caldilinea tarbellica strain D1-25-10-4 16S ribosomal RNA gene, partial sequence	0	1400	318	750	30.9286	545	5e-155	390/436	89	6/436	1	Plus	Plus	Bacteria; Chloroflexi; Caldilineae; Caldilineales; Caldilineaceae; Caldilinea	Caldilinea tarbellica	Caldilinea	Caldilineaceae		Caldilineales		Caldilineae		Chloroflexi		Bacteria
denovo366	438	1	438	100	Azohydromonas australica strain NBRC 102464 16S ribosomal RNA gene, partial sequence	0	1456	308	745	30.0824	649	0	413/442	93	8/442	1	Plus	Plus	Bacteria; Proteobacteria; Betaproteobacteria; Burkholderiales; Alcaligenaceae; Azohydromonas	Azohydromonas australica	Azohydromonas	Alcaligenaceae		Burkholderiales		Betaproteobacteria		Proteobacteria		Bacteria
denovo367	438	1	438	100	Desulfoglaeba alkanexedens strain ALDC 16S ribosomal RNA gene, partial sequence	0	1495	334	771	29.2977	411	2e-114	370/442	83	8/442	1	Plus	Plus	Unassignment												Filter: Query Coverage >= 85, Identity Percentage >= 85
denovo368	438	1	432	98.6301	Rubellimicrobium roseum strain YIM 48858 16S ribosomal RNA gene, partial sequence	0	1466	306	737	29.4679	749	0	423/432	97	0/432	0	Plus	Plus	Bacteria; Proteobacteria; Alphaproteobacteria; Rhodobacterales; Rhodobacteraceae; Rubellimicrobium	Rubellimicrobium roseum	Rubellimicrobium	Rhodobacteraceae		Rhodobacterales		Alphaproteobacteria		Proteobacteria		Bacteria
denovo369	438	1	438	100	Fimbriiglobus ruber strain SP5 16S ribosomal RNA, partial sequence	0	1390	297	735	31.5827	623	2e-178	407/441	92	5/441	1	Plus	Plus	Bacteria; Planctomycetes; Planctomycetia; Planctomycetales; Gemmataceae; Fimbriiglobus	Fimbriiglobus ruber				Planctomycetales				Planctomycetes		Bacteria
denovo370	438	1	435	99.3151	Desulfotalea psychrophila strain LSv54 16S ribosomal RNA, partial sequence	0	1491	333	768	29.2421	472	9e-133	383/443	86	15/443	3	Plus	Plus	Bacteria; Proteobacteria; Deltaproteobacteria; Desulfobacterales; Desulfobulbaceae; Desulfotalea	Desulfotalea psychrophila	Desulfotalea	Desulfobulbaceae		Desulfobacterales		Deltaproteobacteria		Proteobacteria		Bacteria
denovo371	438	116	438	73.7443	Maribacter lutimaris strain KJ4 16S ribosomal RNA, partial sequence	0	1381	414	736	23.3888	409	7e-114	294/328	89	10/328	3	Plus	Plus	Unassignment												Filter: Query Coverage >= 85, Identity Percentage >= 85
denovo372	438	1	438	100	Halodurantibacterium flavum strain DQW12E6-69-1 16S ribosomal RNA, partial sequence	0	1387	282	719	31.5789	704	0	420/439	95	2/439	0	Plus	Plus	Bacteria; Proteobacteria; Alphaproteobacteria; Rhodobacterales; Rhodobacteraceae; Halodurantibacterium	Halodurantibacterium flavum		Rhodobacteraceae		Rhodobacterales		Alphaproteobacteria		Proteobacteria		Bacteria
denovo373	438	1	438	100	Flavobacterium dongtanense strain LW30 16S ribosomal RNA gene, partial sequence	0	1422	282	718	30.7314	719	0	422/438	96	1/438	0	Plus	Plus	Bacteria; Bacteroidetes; Flavobacteriia; Flavobacteriales; Flavobacteriaceae; Flavobacterium	Flavobacterium dongtanense	Flavobacterium	Flavobacteriaceae		Flavobacteriales				Bacteroidetes		Bacteria
denovo374	438	1	435	99.3151	Bdellovibrio bacteriovorus strain HD100 16S ribosomal RNA gene, partial sequence	0	1294	271	705	33.6167	632	0	408/439	92	8/439	1	Plus	Plus	Bacteria; Proteobacteria; Oligoflexia; Bdellovibrionales; Bdellovibrionaceae; Bdellovibrio	Bdellovibrio bacteriovorus	Bdellovibrio	Bdellovibrionaceae		Bdellovibrionales				Proteobacteria		Bacteria
denovo375	438	1	432	98.6301	Bryobacter aggregatus strain MPL3 16S ribosomal RNA gene, partial sequence	0	1391	292	724	31.1287	704	0	417/434	96	3/434	0	Plus	Plus	Bacteria; Acidobacteria; Solibacteres; Solibacterales; Bryobacteraceae; Bryobacter	Bryobacter aggregatus	Bryobacter			Solibacterales		Solibacteres		Acidobacteria		Bacteria
denovo376	438	1	438	100	Imperialibacter roseus strain P4 16S ribosomal RNA, partial sequence	0	1420	296	732	30.7746	520	3e-147	390/442	88	9/442	2	Plus	Plus	Bacteria; Bacteroidetes; Cytophagia; Cytophagales; Flammeovirgaceae; Imperialibacter	Imperialibacter roseus		Flammeovirgaceae		Cytophagales		Cytophagia		Bacteroidetes		Bacteria
denovo377	438	1	438	100	Rhizomicrobium palustre strain A48 16S ribosomal RNA gene, partial sequence	0	1406	284	721	31.1522	577	2e-164	400/442	90	8/442	1	Plus	Plus	Bacteria; Proteobacteria; Alphaproteobacteria; Micropepsales; Micropepsaceae; Rhizomicrobium	Rhizomicrobium palustre						Alphaproteobacteria		Proteobacteria		Bacteria
denovo378	438	1	438	100	Limnohabitans planktonicus strain II-D5 16S ribosomal RNA gene, partial sequence	0	1486	285	722	29.4751	809	0	438/438	100	0/438	0	Plus	Plus	Bacteria; Proteobacteria; Betaproteobacteria; Burkholderiales; Comamonadaceae; Limnohabitans	Limnohabitans planktonicus	Limnohabitans	Comamonadaceae		Burkholderiales		Betaproteobacteria		Proteobacteria		Bacteria
denovo379	438	1	438	100	Flavobacterium johnsoniae strain UW101 16S ribosomal RNA, partial sequence	0	1507	327	764	29.0644	688	0	417/439	94	2/439	0	Plus	Plus	Bacteria; Bacteroidetes; Flavobacteriia; Flavobacteriales; Flavobacteriaceae; Flavobacterium	Flavobacterium johnsoniae	Flavobacterium	Flavobacteriaceae		Flavobacteriales				Bacteroidetes		Bacteria
denovo380	438	1	434	99.0868	Fusibacter fontis strain KhalAKB1 16S ribosomal RNA, partial sequence	0	1524	341	775	28.5433	680	0	413/435	94	1/435	0	Plus	Plus	Bacteria; Firmicutes; Clostridia; Clostridiales; Clostridiales Family XII. Incertae Sedis; Fusibacter	Fusibacter fontis	Fusibacter	Clostridiales Family XII. Incertae Sedis		Clostridiales		Clostridia		Firmicutes		Bacteria
denovo381	438	1	438	100	Aquimonas voraii strain GPTSA 20 16S ribosomal RNA gene, partial sequence	0	1433	299	736	30.5652	660	0	417/444	93	12/444	2	Plus	Plus	Bacteria; Proteobacteria; Gammaproteobacteria; Xanthomonadales; Rhodanobacteraceae; Aquimonas	Aquimonas voraii	Aquimonas			Xanthomonadales		Gammaproteobacteria		Proteobacteria		Bacteria
denovo382	438	1	438	100	Sediminicoccus rosea strain R-30 16S ribosomal RNA, partial sequence	0	1376	263	700	31.8314	682	0	415/438	94	0/438	0	Plus	Plus	Bacteria; Proteobacteria; Alphaproteobacteria; Rhodospirillales; Acetobacteraceae; Sediminicoccus	Sediminicoccus rosea		Acetobacteraceae		Rhodospirillales		Alphaproteobacteria		Proteobacteria		Bacteria
denovo383	438	1	438	100	Jahnella thaxteri strain Pl t4 16S ribosomal RNA, partial sequence	0	1550	343	781	28.3226	676	0	419/443	94	9/443	2	Plus	Plus	Bacteria; Proteobacteria; Deltaproteobacteria; Myxococcales; Sorangiineae; Polyangiaceae; Jahnella	Jahnella thaxteri	Jahnella	Polyangiaceae	Sorangiineae	Myxococcales		Deltaproteobacteria		Proteobacteria		Bacteria
denovo384	438	1	438	100	Alkaliphilus metalliredigens strain QYMF 16S ribosomal RNA, partial sequence	0	1521	346	782	28.7311	398	2e-110	376/450	83	25/450	5	Plus	Plus	Unassignment												Filter: Query Coverage >= 85, Identity Percentage >= 85
denovo385	438	1	436	99.5434	Caminibacter hydrogeniphilus strain AM1116 16S ribosomal RNA gene, partial sequence	0	1413	302	733	30.5732	248	2e-65	349/449	77	30/449	6	Plus	Plus	Unassignment												Filter: Query Coverage >= 85, Identity Percentage >= 85
denovo386	438	1	438	100	Spirochaeta lutea strain JC230 16S ribosomal RNA, partial sequence	0	1501	368	805	29.1805	560	2e-159	399/444	89	12/444	2	Plus	Plus	Bacteria; Spirochaetes; Spirochaetales; Spirochaetaceae; Spirochaeta	Spirochaeta lutea	Spirochaeta	Spirochaetaceae		Spirochaetales				Spirochaetes		Bacteria
denovo387	438	1	438	100	Oscillochloris trichoides strain DG-6 16S ribosomal RNA gene, partial sequence	0	1418	290	727	30.8886	627	2e-179	407/440	92	4/440	0	Plus	Plus	Bacteria; Chloroflexi; Chloroflexia; Chloroflexales; Chloroflexineae; Oscillochloridaceae; Oscillochloris	Oscillochloris trichoides	Oscillochloris	Oscillochloridaceae		Chloroflexales				Chloroflexi		Bacteria
denovo388	438	1	435	99.3151	Staphylococcus argensis strain M4S-6 16S ribosomal RNA, partial sequence	0	1080	314	770	42.3148	143	8e-34	353/476	74	60/476	12	Plus	Plus	Unassignment												Filter: Query Coverage >= 85, Identity Percentage >= 85
denovo389	438	1	436	99.5434	Nautilia nitratireducens strain EPR-MB1 16S ribosomal RNA gene, partial sequence	0	1227	210	641	35.2078	237	4e-62	351/453	77	38/453	8	Plus	Plus	Unassignment												Filter: Query Coverage >= 85, Identity Percentage >= 85
denovo390	438	1	438	100	Hydrogenophaga intermedia strain NBRC 102510 16S ribosomal RNA gene, partial sequence	0	1454	306	743	30.1238	771	0	432/439	98	2/439	0	Plus	Plus	Bacteria; Proteobacteria; Betaproteobacteria; Burkholderiales; Comamonadaceae; Hydrogenophaga	Hydrogenophaga intermedia	Hydrogenophaga	Comamonadaceae		Burkholderiales		Betaproteobacteria		Proteobacteria		Bacteria
denovo391	438	1	434	99.0868	Thiohalobacter thiocyanaticus strain HRh1 16S ribosomal RNA gene, partial sequence	0	1455	307	738	29.6907	529	5e-150	393/442	88	18/442	4	Plus	Plus	Bacteria; Proteobacteria; Gammaproteobacteria; Thiohalobacter	Thiohalobacter thiocyanaticus						Gammaproteobacteria		Proteobacteria		Bacteria
denovo392	438	1	432	98.6301	Rhodobacter blasticus strain KC2138 16S ribosomal RNA gene, partial sequence	0	1389	282	713	31.1015	688	0	414/434	95	4/434	0	Plus	Plus	Bacteria; Proteobacteria; Alphaproteobacteria; Rhodobacterales; Rhodobacteraceae; Rhodobacter	Rhodobacter blasticus	Rhodobacter	Rhodobacteraceae		Rhodobacterales		Alphaproteobacteria		Proteobacteria		Bacteria
denovo393	438	1	435	99.3151	Irregularibacter muris strain 2PG-426-CC-4.2 16S ribosomal RNA, partial sequence	0	1431	330	764	30.3983	466	4e-131	381/442	86	14/442	3	Plus	Plus	Bacteria; Firmicutes; Clostridia; Clostridiales; Eubacteriaceae; Irregularibacter	Irregularibacter muris		Eubacteriaceae		Clostridiales		Clostridia		Firmicutes		Bacteria
denovo394	438	1	438	100	Soehngenia saccharolytica strain DSM 12858 16S ribosomal RNA gene, partial sequence	0	1499	349	786	29.2195	715	0	421/438	96	0/438	0	Plus	Plus	Bacteria; Firmicutes; Tissierellia; Tissierellales; Tissierellaceae; Soehngenia	Soehngenia saccharolytica	Soehngenia							Firmicutes		Bacteria
denovo395	438	1	433	98.8584	Peptoniphilus duerdenii strain WAL 18896 16S ribosomal RNA gene, partial sequence	0	1405	295	726	30.7473	322	1e-87	362/448	80	31/448	6	Plus	Plus	Unassignment												Filter: Query Coverage >= 85, Identity Percentage >= 85
denovo396	438	1	438	100	Curvibacter fontanus strain AQ9 16S ribosomal RNA, partial sequence	0	1483	329	767	29.6022	749	0	430/441	97	5/441	1	Plus	Plus	Bacteria; Proteobacteria; Betaproteobacteria; Burkholderiales; Comamonadaceae; Curvibacter	Curvibacter fontanus	Curvibacter	Comamonadaceae		Burkholderiales		Betaproteobacteria		Proteobacteria		Bacteria
denovo397	438	1	438	100	Desulfatibacillum alkenivorans strain PF2803 16S ribosomal RNA gene, partial sequence	0	1524	350	788	28.8058	361	2e-99	378/459	82	41/459	8	Plus	Plus	Unassignment												Filter: Query Coverage >= 85, Identity Percentage >= 85
denovo398	438	1	438	100	Tepidisphaera mucosa strain 2842 16S ribosomal RNA, partial sequence	0	1491	321	758	29.3763	405	1e-112	372/445	83	14/445	3	Plus	Plus	Unassignment												Filter: Query Coverage >= 85, Identity Percentage >= 85
denovo399	438	1	436	99.5434	Kribbella catacumbae strain BC631 16S ribosomal RNA gene, partial sequence	0	1243	294	730	35.1569	169	1e-41	347/462	75	51/462	11	Plus	Plus	Unassignment												Filter: Query Coverage >= 85, Identity Percentage >= 85
denovo400	438	1	434	99.0868	Cyanobium gracile strain PCC 6307 16S ribosomal RNA, partial sequence	0	1476	299	732	29.4038	453	3e-127	383/446	85	24/446	5	Plus	Plus	Bacteria; Cyanobacteria; Synechococcales; Synechococcaceae; Cyanobium	Cyanobium gracile	Cyanobium							Cyanobacteria		Bacteria
denovo401	438	1	438	100	Natranaerovirga hydrolytica strain APP2 16S ribosomal RNA gene, partial sequence	0	1487	335	774	29.5898	263	6e-70	353/452	78	26/452	5	Plus	Plus	Unassignment												Filter: Query Coverage >= 85, Identity Percentage >= 85
denovo402	438	1	436	99.5434	Vicinamibacter silvestris strain Ac_5_C6 16S ribosomal RNA, partial sequence	0	1515	343	778	28.7789	612	5e-175	407/442	92	12/442	2	Plus	Plus	Bacteria; Acidobacteria; Acidobacteria subdivision 6; Vicinamibacter	Vicinamibacter silvestris								Acidobacteria		Bacteria
denovo403	438	1	435	99.3151	Roseomonas wooponensis strain WW53 16S ribosomal RNA, partial sequence	0	1425	295	727	30.386	597	1e-170	406/443	91	18/443	4	Plus	Plus	Bacteria; Proteobacteria; Alphaproteobacteria; Rhodospirillales; Acetobacteraceae; Roseomonas	Roseomonas wooponensis	Roseomonas	Acetobacteraceae		Rhodospirillales		Alphaproteobacteria		Proteobacteria		Bacteria
denovo404	438	1	438	100	Erysipelothrix inopinata strain 143-02 16S ribosomal RNA gene, partial sequence	0	1504	329	766	29.1223	616	4e-176	407/442	92	8/442	1	Plus	Plus	Bacteria; Firmicutes; Erysipelotrichia; Erysipelotrichales; Erysipelotrichaceae; Erysipelothrix	Erysipelothrix inopinata	Erysipelothrix	Erysipelotrichaceae		Erysipelotrichales				Firmicutes		Bacteria
denovo405	438	1	437	99.7717	Fulvimonas soli strain LMG 19981 16S ribosomal RNA gene, partial sequence	0	1497	314	750	29.1917	464	2e-130	385/447	86	20/447	4	Plus	Plus	Bacteria; Proteobacteria; Gammaproteobacteria; Xanthomonadales; Rhodanobacteraceae; Fulvimonas	Fulvimonas soli	Fulvimonas			Xanthomonadales		Gammaproteobacteria		Proteobacteria		Bacteria
denovo406	438	1	432	98.6301	Rubribacterium polymorphum strain Green 16S ribosomal RNA gene, partial sequence	0	1380	269	700	31.3043	643	0	409/437	93	10/437	2	Plus	Plus	Bacteria; Proteobacteria; Alphaproteobacteria; Rhodobacterales; Rhodobacteraceae; Rubribacterium	Rubribacterium polymorphum	Rubribacterium	Rhodobacteraceae		Rhodobacterales		Alphaproteobacteria		Proteobacteria		Bacteria
denovo407	438	1	432	98.6301	Tepidisphaera mucosa strain 2842 16S ribosomal RNA, partial sequence	0	1491	321	752	28.9738	566	4e-161	394/436	90	8/436	1	Plus	Plus	Bacteria; Planctomycetes; Phycisphaerae; Tepidisphaerales; Tepidisphaeraceae; Tepidisphaera	Tepidisphaera mucosa						Phycisphaerae		Planctomycetes		Bacteria
denovo408	438	1	438	100	Silanimonas lenta strain 25-4 16S ribosomal RNA gene, partial sequence	0	1382	268	706	31.7656	455	9e-128	386/450	85	23/450	5	Plus	Plus	Bacteria; Proteobacteria; Gammaproteobacteria; Xanthomonadales; Xanthomonadaceae; Silanimonas	Silanimonas lenta	Silanimonas	Xanthomonadaceae		Xanthomonadales		Gammaproteobacteria		Proteobacteria		Bacteria
denovo409	438	1	432	98.6301	Bartonella bacilliformis strain KC583 16S ribosomal RNA, partial sequence	0	1472	299	730	29.3478	510	2e-144	388/440	88	16/440	3	Plus	Plus	Bacteria; Proteobacteria; Alphaproteobacteria; Rhizobiales; Bartonellaceae; Bartonella	Bartonella bacilliformis	Bartonella	Bartonellaceae		Rhizobiales		Alphaproteobacteria		Proteobacteria		Bacteria
denovo410	438	1	432	98.6301	Thermovum composti strain Nis3 16S ribosomal RNA gene, partial sequence	0	1402	290	721	30.8131	599	4e-171	399/435	91	6/435	1	Plus	Plus	Bacteria; Proteobacteria; Alphaproteobacteria; Rhizobiales; Phyllobacteriaceae; Chelativorans	Thermovum composti	Chelativorans	Phyllobacteriaceae		Rhizobiales		Alphaproteobacteria		Proteobacteria		Bacteria
denovo411	438	1	432	98.6301	Bdellovibrio exovorus strain JSS 16S ribosomal RNA, partial sequence	0	1502	328	762	28.9614	435	1e-121	376/442	85	17/442	3	Plus	Plus	Bacteria; Proteobacteria; Oligoflexia; Bdellovibrionales; Bdellovibrionaceae; Bdellovibrio	Bdellovibrio exovorus	Bdellovibrio	Bdellovibrionaceae		Bdellovibrionales				Proteobacteria		Bacteria
denovo412	438	1	438	100	Azoarcus indigens strain VB32 16S ribosomal RNA gene, partial sequence	0	1484	336	773	29.5148	699	0	421/441	95	6/441	1	Plus	Plus	Bacteria; Proteobacteria; Betaproteobacteria; Rhodocyclales; Zoogloeaceae; Azoarcus	Azoarcus indigens	Azoarcus			Rhodocyclales		Betaproteobacteria		Proteobacteria		Bacteria
denovo413	438	1	434	99.0868	Natranaerovirga pectinivora strain AP3 16S ribosomal RNA gene, partial sequence	0	1497	348	779	28.8577	335	1e-91	363/447	81	28/447	6	Plus	Plus	Unassignment												Filter: Query Coverage >= 85, Identity Percentage >= 85
denovo414	438	1	438	100	Aerosakkonema funiforme strain Lao26 16S ribosomal RNA gene, partial sequence	0	1338	206	643	32.7354	505	9e-143	393/448	87	20/448	4	Plus	Plus	Bacteria; Cyanobacteria; Oscillatoriophycideae; Oscillatoriales; Oscillatoriaceae; Aerosakkonema	Aerosakkonema funiforme				Oscillatoriales				Cyanobacteria		Bacteria
denovo415	438	1	436	99.5434	Acidipila dinghuensis strain DHOF10 16S ribosomal RNA, partial sequence	0	1461	316	747	29.5688	187	4e-47	337/448	75	28/448	6	Plus	Plus	Unassignment												Filter: Query Coverage >= 85, Identity Percentage >= 85
denovo416	438	19	436	95.4338	Trichocoleus desertorum strain ATA4-8-CV2 16S ribosomal RNA gene, partial sequence	0	1163	1	418	35.9415	446	6e-125	370/429	86	22/429	5	Plus	Plus	Bacteria; Cyanobacteria; Synechococcales; Leptolyngbyaceae; Trichocoleus	Trichocoleus desertorum	Trichocoleus							Cyanobacteria		Bacteria
denovo417	438	1	438	100	Chamaesiphon minutus strain PCC 6605 16S ribosomal RNA, partial sequence	0	1479	301	738	29.6146	549	4e-156	396/443	89	10/443	2	Plus	Plus	Bacteria; Cyanobacteria; Synechococcales; Chamaesiphonaceae; Chamaesiphon	Chamaesiphon minutus	Chamaesiphon							Cyanobacteria		Bacteria
denovo418	438	1	438	100	Meiothermus cateniformans strain LY1 16S ribosomal RNA gene, partial sequence	0	1455	320	757	30.1031	638	0	410/441	92	6/441	1	Plus	Plus	Bacteria; Deinococcus-Thermus; Deinococci; Thermales; Thermaceae; Meiothermus	Meiothermus cateniformans	Meiothermus	Thermaceae		Thermales		Deinococci		Deinococcus-Thermus		Bacteria
denovo419	438	1	432	98.6301	Paludibaculum fermentans strain P105 16S ribosomal RNA, partial sequence	0	1413	313	744	30.5732	627	2e-179	406/437	92	10/437	2	Plus	Plus	Bacteria; Acidobacteria; Solibacteres; Solibacterales; Bryobacteraceae; Paludibaculum	Paludibaculum fermentans				Solibacterales		Solibacteres		Acidobacteria		Bacteria
denovo420	438	1	436	99.5434	Vulgatibacter incomptus strain B00001 16S ribosomal RNA gene, partial sequence	0	1479	323	758	29.4794	545	5e-155	394/441	89	10/441	2	Plus	Plus	Bacteria; Proteobacteria; Deltaproteobacteria; Myxococcales; Cystobacterineae; Vulgatibacteraceae; Vulgatibacter	Vulgatibacter incomptus			Cystobacterineae	Myxococcales		Deltaproteobacteria		Proteobacteria		Bacteria
denovo421	438	1	438	100	Aquaspirillum arcticum strain IAM 14963 16S ribosomal RNA gene, partial sequence	0	1498	343	803	30.7744	470	3e-132	403/468	86	37/468	7	Plus	Plus	Bacteria; Proteobacteria; Betaproteobacteria; Burkholderiales; Oxalobacteraceae	Aquaspirillum arcticum		Oxalobacteraceae		Burkholderiales		Betaproteobacteria		Proteobacteria		Bacteria
denovo422	438	1	438	100	Sediminibacterium salmoneum strain NBRC 103935 16S ribosomal RNA gene, partial sequence	0	1456	317	753	30.0137	466	4e-131	385/448	85	21/448	4	Plus	Plus	Bacteria; Bacteroidetes; Chitinophagia; Chitinophagales; Chitinophagaceae; Sediminibacterium	Sediminibacterium salmoneum	Sediminibacterium							Bacteroidetes		Bacteria
denovo423	438	1	435	99.3151	Desulfomonile tiedjei strain DSM 6799 16S ribosomal RNA, partial sequence	0	1437	338	773	30.341	472	9e-133	384/444	86	17/444	3	Plus	Plus	Bacteria; Proteobacteria; Deltaproteobacteria; Syntrophobacterales; Syntrophaceae; Desulfomonile	Desulfomonile tiedjei	Desulfomonile	Syntrophaceae		Syntrophobacterales		Deltaproteobacteria		Proteobacteria		Bacteria
denovo424	438	1	438	100	Rheinheimera tilapiae strain Ruye-90 16S ribosomal RNA gene, partial sequence	0	1432	272	709	30.5866	771	0	433/440	98	4/440	0	Plus	Plus	Bacteria; Proteobacteria; Gammaproteobacteria; Chromatiales; Chromatiaceae; Rheinheimera	Rheinheimera tilapiae	Rheinheimera	Chromatiaceae		Chromatiales		Gammaproteobacteria		Proteobacteria		Bacteria
denovo425	438	1	435	99.3151	Spirochaeta aurantia strain J1 16S ribosomal RNA gene, partial sequence	0	1528	329	763	28.4686	532	4e-151	398/447	89	24/447	5	Plus	Plus	Bacteria; Spirochaetes; Spirochaetales; Spirochaetaceae; Spirochaeta	Spirochaeta aurantia	Spirochaeta	Spirochaetaceae		Spirochaetales				Spirochaetes		Bacteria
denovo426	438	1	438	100	Flexibacter ruber strain NBRC 16677 16S ribosomal RNA gene, partial sequence	0	1437	300	737	30.4802	599	4e-171	402/440	91	4/440	0	Plus	Plus	Bacteria; Bacteroidetes; Cytophagia; Cytophagales; Thermoflexibacter	Flexibacter ruber				Cytophagales		Cytophagia		Bacteroidetes		Bacteria
denovo427	438	1	438	100	Sphingomonas aerophila strain 5413J-26 16S ribosomal RNA, partial sequence	0	1428	290	727	30.6723	510	2e-144	392/446	87	16/446	3	Plus	Plus	Bacteria; Proteobacteria; Alphaproteobacteria; Sphingomonadales; Sphingomonadaceae; Sphingomonas	Sphingomonas aerophila	Sphingomonas	Sphingomonadaceae		Sphingomonadales		Alphaproteobacteria		Proteobacteria		Bacteria
denovo428	438	1	438	100	Lentimicrobium saccharophilum strain TBC1 16S ribosomal RNA, partial sequence	0	1446	313	750	30.2905	516	4e-146	388/441	87	6/441	1	Plus	Plus	Bacteria; Bacteroidetes; Bacteroidia; Bacteroidales; Lentimicrobiaceae; Lentimicrobium	Lentimicrobium saccharophilum				Bacteroidales		Bacteroidia		Bacteroidetes		Bacteria
denovo429	438	1	438	100	Mariniradius saccharolyticus strain AK6 16S ribosomal RNA, partial sequence	0	1359	316	753	32.2296	427	2e-119	375/444	84	12/444	2	Plus	Plus	Unassignment												Filter: Query Coverage >= 85, Identity Percentage >= 85
denovo430	438	1	435	99.3151	Lewinella xylanilytica strain 13-9-B8 16S ribosomal RNA, partial sequence	0	1462	316	745	29.4118	433	4e-121	378/444	85	23/444	5	Plus	Plus	Bacteria; Bacteroidetes; Saprospiria; Saprospirales; Lewinellaceae; Lewinella	Lewinella xylanilytica	Lewinella							Bacteroidetes		Bacteria
denovo431	438	1	438	100	Proteiniclasticum ruminis strain D3RC-2 16S ribosomal RNA gene, partial sequence	0	1516	340	777	28.8918	787	0	434/438	99	0/438	0	Plus	Plus	Bacteria; Firmicutes; Clostridia; Clostridiales; Clostridiaceae; Proteiniclasticum	Proteiniclasticum ruminis		Clostridiaceae		Clostridiales		Clostridia		Firmicutes		Bacteria
denovo432	438	1	438	100	Bellilinea caldifistulae strain GOMI-1 16S ribosomal RNA gene, partial sequence	0	1425	310	747	30.7368	566	4e-161	400/444	90	12/444	2	Plus	Plus	Bacteria; Chloroflexi; Anaerolineae; Anaerolineales; Anaerolineaceae; Bellilinea	Bellilinea caldifistulae	Bellilinea	Anaerolineaceae		Anaerolineales		Anaerolineae		Chloroflexi		Bacteria
denovo433	438	1	438	100	Tepidiphilus succinatimandens strain 4BON 16S ribosomal RNA, partial sequence	0	1529	329	766	28.6462	422	1e-117	382/452	84	28/452	6	Plus	Plus	Unassignment												Filter: Query Coverage >= 85, Identity Percentage >= 85
denovo434	438	1	438	100	Flavihumibacter cheonanensis strain KACC 17467 16S ribosomal RNA, partial sequence	0	1457	317	754	30.0618	798	0	436/438	99	0/438	0	Plus	Plus	Bacteria; Bacteroidetes; Chitinophagia; Chitinophagales; Chitinophagaceae; Flavihumibacter	Flavihumibacter cheonanensis								Bacteroidetes		Bacteria
denovo435	438	1	438	100	Nannocystis exedens strain DSM 71 16S ribosomal RNA, partial sequence	0	1480	317	754	29.5946	632	0	409/441	92	6/441	1	Plus	Plus	Bacteria; Proteobacteria; Deltaproteobacteria; Myxococcales; Nannocystineae; Nannocystaceae; Nannocystis	Nannocystis exedens	Nannocystis	Nannocystaceae	Nannocystineae	Myxococcales		Deltaproteobacteria		Proteobacteria		Bacteria
denovo436	438	1	438	100	Segetibacter koreensis strain Gsoil 664 16S ribosomal RNA gene, partial sequence	0	1479	321	758	29.6146	654	0	415/443	93	10/443	2	Plus	Plus	Bacteria; Bacteroidetes; Chitinophagia; Chitinophagales; Chitinophagaceae; Segetibacter	Segetibacter koreensis	Segetibacter							Bacteroidetes		Bacteria
denovo437	438	1	438	100	Flexibacter flexilis strain NBRC 15060 16S ribosomal RNA gene, partial sequence	0	1436	301	738	30.5014	416	4e-116	383/454	84	32/454	7	Plus	Plus	Unassignment												Filter: Query Coverage >= 85, Identity Percentage >= 85
denovo438	438	1	436	99.5434	Ruminococcus bromii strain ATCC 27255 16S ribosomal RNA gene, partial sequence	0	1380	296	729	31.4493	244	2e-64	352/453	77	36/453	7	Plus	Plus	Unassignment												Filter: Query Coverage >= 85, Identity Percentage >= 85
denovo439	438	1	438	100	Luteolibacter cuticulihirudinis strain E100 16S ribosomal RNA gene, partial sequence	0	1393	281	719	31.5147	555	9e-158	397/443	89	9/443	2	Plus	Plus	Bacteria; Verrucomicrobia; Verrucomicrobiae; Verrucomicrobiales; Verrucomicrobiaceae; Luteolibacter	Luteolibacter cuticulihirudinis	Luteolibacter	Verrucomicrobiaceae		Verrucomicrobiales		Verrucomicrobiae		Verrucomicrobia		Bacteria
denovo440	438	1	438	100	Halospirulina tapeticola strain CCC Baja-95 Cl.2 16S ribosomal RNA gene, partial sequence	0	1388	282	719	31.5562	472	9e-133	388/449	86	22/449	4	Plus	Plus	Bacteria; Cyanobacteria; Spirulinales; Spirulinaceae; Halospirulina	Halospirulina tapeticola	Halospirulina							Cyanobacteria		Bacteria
denovo441	438	1	432	98.6301	Tabrizicola aquatica strain RCRI19 16S ribosomal RNA gene, partial sequence	0	1388	281	712	31.1239	760	0	426/433	98	2/433	0	Plus	Plus	Bacteria; Proteobacteria; Alphaproteobacteria; Rhodobacterales; Rhodobacteraceae; Tabrizicola	Tabrizicola aquatica		Rhodobacteraceae		Rhodobacterales		Alphaproteobacteria		Proteobacteria		Bacteria
denovo442	438	1	438	100	Prolixibacter denitrificans strain MIC1-1 16S ribosomal RNA, partial sequence	0	1444	311	748	30.3324	566	4e-161	401/445	90	14/445	3	Plus	Plus	Bacteria; Bacteroidetes; Bacteroidia; Marinilabiliales; Prolixibacteraceae; Prolixibacter	Prolixibacter denitrificans	Prolixibacter					Bacteroidia		Bacteroidetes		Bacteria
denovo443	438	1	435	99.3151	Thioprofundum lithotrophicum strain 106 16S ribosomal RNA gene, partial sequence	0	1487	328	762	29.2535	599	4e-171	403/440	91	10/440	2	Plus	Plus	Bacteria; Proteobacteria; Gammaproteobacteria; Chromatiales; Thioprofundaceae; Thioprofundum	Thioprofundum lithotrophicum	Thioprofundum			Chromatiales		Gammaproteobacteria		Proteobacteria		Bacteria
denovo444	438	1	435	99.3151	Bdellovibrio bacteriovorus strain HD100 16S ribosomal RNA gene, partial sequence	0	1294	271	705	33.6167	527	2e-149	393/443	88	16/443	3	Plus	Plus	Bacteria; Proteobacteria; Oligoflexia; Bdellovibrionales; Bdellovibrionaceae; Bdellovibrio	Bdellovibrio bacteriovorus	Bdellovibrio	Bdellovibrionaceae		Bdellovibrionales				Proteobacteria		Bacteria
denovo445	438	1	438	100	Desulfatibacillum alkenivorans strain PF2803 16S ribosomal RNA gene, partial sequence	0	1524	350	788	28.8058	372	1e-102	379/458	82	39/458	8	Plus	Plus	Unassignment												Filter: Query Coverage >= 85, Identity Percentage >= 85
denovo446	438	1	429	97.9452	Mariniradius saccharolyticus strain AK6 16S ribosomal RNA, partial sequence	0	1359	316	744	31.5673	405	1e-112	372/442	84	26/442	5	Plus	Plus	Unassignment												Filter: Query Coverage >= 85, Identity Percentage >= 85
denovo447	438	1	432	98.6301	Oscillochloris trichoides strain DG-6 16S ribosomal RNA gene, partial sequence	0	1418	290	721	30.4654	599	4e-171	398/434	91	4/434	0	Plus	Plus	Bacteria; Chloroflexi; Chloroflexia; Chloroflexales; Chloroflexineae; Oscillochloridaceae; Oscillochloris	Oscillochloris trichoides	Oscillochloris	Oscillochloridaceae		Chloroflexales				Chloroflexi		Bacteria
denovo448	438	1	432	98.6301	Methyloligella solikamskensis strain SK12 16S ribosomal RNA gene, partial sequence	0	1444	300	731	29.9169	577	2e-164	396/436	90	8/436	1	Plus	Plus	Bacteria; Proteobacteria; Alphaproteobacteria; Rhizobiales; Methyloligella	Methyloligella solikamskensis				Rhizobiales		Alphaproteobacteria		Proteobacteria		Bacteria
denovo449	438	1	438	100	Ohtaekwangia koreensis strain 3B-2 16S ribosomal RNA gene, partial sequence	0	1444	312	749	30.3324	377	2e-104	375/453	82	30/453	6	Plus	Plus	Unassignment												Filter: Query Coverage >= 85, Identity Percentage >= 85
denovo450	438	1	438	100	Luteolibacter arcticus 16S ribosomal RNA, partial sequence	0	1443	295	732	30.3534	538	9e-153	397/446	89	16/446	3	Plus	Plus	Bacteria; Verrucomicrobia; Verrucomicrobiae; Verrucomicrobiales; Verrucomicrobiaceae; Luteolibacter	Luteolibacter arcticus	Luteolibacter	Verrucomicrobiaceae		Verrucomicrobiales		Verrucomicrobiae		Verrucomicrobia		Bacteria
denovo451	438	1	433	98.8584	Micrococcus flavus strain LW4 16S ribosomal RNA gene, partial sequence	0	1407	291	727	31.059	255	1e-67	352/451	78	32/451	7	Plus	Plus	Unassignment												Filter: Query Coverage >= 85, Identity Percentage >= 85
denovo452	438	1	432	98.6301	Oscillochloris trichoides strain DG-6 16S ribosomal RNA gene, partial sequence	0	1418	290	721	30.4654	616	4e-176	403/436	92	8/436	1	Plus	Plus	Bacteria; Chloroflexi; Chloroflexia; Chloroflexales; Chloroflexineae; Oscillochloridaceae; Oscillochloris	Oscillochloris trichoides	Oscillochloris	Oscillochloridaceae		Chloroflexales				Chloroflexi		Bacteria
denovo453	438	1	432	98.6301	Flavihumibacter solisilvae strain 3_3 16S ribosomal RNA, partial sequence	0	1361	269	700	31.7414	555	9e-158	396/440	90	16/440	3	Plus	Plus	Bacteria; Bacteroidetes; Chitinophagia; Chitinophagales; Chitinophagaceae; Flavihumibacter	Flavihumibacter solisilvae								Bacteroidetes		Bacteria
denovo454	438	1	438	100	Wandonia haliotis strain NBRC 105642 16S ribosomal RNA gene, partial sequence	0	1452	318	756	30.2342	544	2e-154	397/445	89	13/445	2	Plus	Plus	Bacteria; Bacteroidetes; Flavobacteriia; Flavobacteriales; Crocinitomicaceae; Wandonia	Wandonia haliotis				Flavobacteriales				Bacteroidetes		Bacteria
denovo455	438	1	433	98.8584	Cytophaga hutchinsonii strain ATCC 33406 16S ribosomal RNA, partial sequence	0	1509	331	781	29.8873	484	1e-136	396/456	86	28/456	6	Plus	Plus	Bacteria; Bacteroidetes; Cytophagia; Cytophagales; Cytophagaceae; Cytophaga	Cytophaga hutchinsonii	Cytophaga	Cytophagaceae		Cytophagales		Cytophagia		Bacteroidetes		Bacteria
denovo456	438	135	437	69.1781	Cyanobium gracile strain PCC 6307 16S ribosomal RNA, partial sequence	0	1476	415	718	20.5962	510	2e-144	297/306	97	5/306	1	Plus	Plus	Unassignment												Filter: Query Coverage >= 85, Identity Percentage >= 85
denovo457	438	1	435	99.3151	Thioalkalivibrio nitratireducens strain DSM 14787 16S ribosomal RNA, partial sequence	0	1532	331	765	28.3943	610	2e-174	402/437	91	4/437	0	Plus	Plus	Bacteria; Proteobacteria; Gammaproteobacteria; Chromatiales; Ectothiorhodospiraceae; Thioalkalivibrio	Thioalkalivibrio nitratireducens	Thioalkalivibrio	Ectothiorhodospiraceae		Chromatiales		Gammaproteobacteria		Proteobacteria		Bacteria
denovo458	438	1	432	98.6301	Sandaracinobacter sibiricus strain RB16-17 16S ribosomal RNA gene, partial sequence	0	1417	268	699	30.4869	684	0	413/434	95	4/434	0	Plus	Plus	Bacteria; Proteobacteria; Alphaproteobacteria; Sphingomonadales; Sphingomonadaceae; Sandaracinobacter	Sandaracinobacter sibiricus	Sandaracinobacter	Sphingomonadaceae		Sphingomonadales		Alphaproteobacteria		Proteobacteria		Bacteria
denovo459	438	1	432	98.6301	Algisphaera agarilytica strain 06SJR6-2 16S ribosomal RNA gene, partial sequence	0	1440	310	742	30.0694	394	2e-109	368/441	83	17/441	3	Plus	Plus	Unassignment												Filter: Query Coverage >= 85, Identity Percentage >= 85
denovo460	438	1	438	100	Aquaspirillum arcticum strain IAM 14963 16S ribosomal RNA gene, partial sequence	0	1498	343	805	30.9079	488	9e-138	407/469	86	37/469	7	Plus	Plus	Bacteria; Proteobacteria; Betaproteobacteria; Burkholderiales; Oxalobacteraceae	Aquaspirillum arcticum		Oxalobacteraceae		Burkholderiales		Betaproteobacteria		Proteobacteria		Bacteria
denovo461	438	1	438	100	Metallibacterium scheffleri strain DKE6 16S ribosomal RNA gene, partial sequence	0	1479	314	751	29.6146	494	2e-139	391/448	87	20/448	4	Plus	Plus	Bacteria; Proteobacteria; Gammaproteobacteria; Xanthomonadales; Rhodanobacteraceae; Metallibacterium	Metallibacterium scheffleri				Xanthomonadales		Gammaproteobacteria		Proteobacteria		Bacteria
denovo462	438	1	437	99.7717	Acidothermus cellulolyticus strain 11B 16S ribosomal RNA, partial sequence	0	1509	324	749	28.2306	303	4e-82	364/453	80	43/453	9	Plus	Plus	Unassignment												Filter: Query Coverage >= 85, Identity Percentage >= 85
denovo463	438	1	436	99.5434	Sulfurihydrogenibium rodmanii strain UZ3-5 16S ribosomal RNA gene, partial sequence	0	1444	308	739	29.9169	237	4e-62	349/451	77	34/451	7	Plus	Plus	Unassignment												Filter: Query Coverage >= 85, Identity Percentage >= 85
denovo464	438	117	434	72.6027	Phaeodactylibacter luteus strain GYP20 16S ribosomal RNA, partial sequence	0	1484	466	783	21.4286	438	1e-122	292/319	91	2/319	0	Plus	Plus	Unassignment												Filter: Query Coverage >= 85, Identity Percentage >= 85
denovo465	438	142	432	66.4384	Mangroviflexus xiamenensis strain P2 16S ribosomal RNA gene, partial sequence	0	1440	470	760	20.2083	344	2e-94	264/299	88	16/299	5	Plus	Plus	Unassignment												Filter: Query Coverage >= 85, Identity Percentage >= 85
denovo466	438	1	438	100	Cephaloticoccus primus strain CAG34 16S ribosomal RNA, partial sequence	0	1552	352	787	28.0928	486	3e-137	385/443	86	12/443	2	Plus	Plus	Bacteria; Verrucomicrobia; Opitutae; Opitutales; Opitutaceae; Cephaloticoccus	Cephaloticoccus primus		Opitutaceae				Opitutae		Verrucomicrobia		Bacteria
denovo467	438	1	230	52.5114	Sediminibacterium salmoneum strain NJ-44 16S ribosomal RNA gene, partial sequence	0	1458	298	527	15.775	364	2e-100	219/230	95	0/230	0	Plus	Plus	Unassignment												Filter: Query Coverage >= 85, Identity Percentage >= 85
denovo468	438	1	432	98.6301	Roseomonas aerophila strain 7515T-07 16S ribosomal RNA gene, partial sequence	0	1426	288	719	30.2945	555	9e-158	392/436	89	8/436	1	Plus	Plus	Bacteria; Proteobacteria; Alphaproteobacteria; Rhodospirillales; Acetobacteraceae; Roseomonas	Roseomonas aerophila	Roseomonas	Acetobacteraceae		Rhodospirillales		Alphaproteobacteria		Proteobacteria		Bacteria
denovo469	438	1	438	100	Burkholderia graminis strain C4D1M 16S ribosomal RNA gene, partial sequence	0	1483	290	727	29.5347	632	0	409/441	92	6/441	1	Plus	Plus	Bacteria; Proteobacteria; Betaproteobacteria; Burkholderiales; Burkholderiaceae; Paraburkholderia	Burkholderia graminis		Burkholderiaceae		Burkholderiales		Betaproteobacteria		Proteobacteria		Bacteria
denovo470	438	1	438	100	Sediminibacterium goheungense strain HME7863 16S ribosomal RNA, partial sequence	0	1390	289	725	31.4388	508	7e-144	392/446	87	17/446	3	Plus	Plus	Bacteria; Bacteroidetes; Chitinophagia; Chitinophagales; Chitinophagaceae; Sediminibacterium	Sediminibacterium goheungense	Sediminibacterium							Bacteroidetes		Bacteria
denovo471	438	1	435	99.3151	Planktothrix spiroides strain fs1 16S ribosomal RNA, partial sequence	0	1450	301	735	30	433	4e-121	373/440	84	10/440	2	Plus	Plus	Unassignment												Filter: Query Coverage >= 85, Identity Percentage >= 85
denovo472	438	1	435	99.3151	[Clostridium] viride strain T2-7 16S ribosomal RNA gene, partial sequence	0	1482	328	762	29.3522	723	0	420/435	96	0/435	0	Plus	Plus	Bacteria; Firmicutes; Clostridia; Clostridiales; Ruminococcaceae; Ruminiclostridium	[Clostridium] viride		Ruminococcaceae		Clostridiales		Clostridia		Firmicutes		Bacteria
denovo473	438	1	432	98.6301	Nitratireductor aquimarinus strain CL-SC21 16S ribosomal RNA gene, partial sequence	0	1417	287	718	30.4869	577	2e-164	396/436	90	8/436	1	Plus	Plus	Bacteria; Proteobacteria; Alphaproteobacteria; Rhizobiales; Phyllobacteriaceae; Nitratireductor	Nitratireductor aquimarinus	Nitratireductor	Phyllobacteriaceae		Rhizobiales		Alphaproteobacteria		Proteobacteria		Bacteria
denovo474	438	1	438	100	Escherichia fergusonii strain ATCC 35469 16S ribosomal RNA, complete sequence	0	1542	341	778	28.4047	804	0	437/438	99	0/438	0	Plus	Plus	Bacteria; Proteobacteria; Gammaproteobacteria; Enterobacterales; Enterobacteriaceae; Escherichia	Escherichia fergusonii	Escherichia	Enterobacteriaceae				Gammaproteobacteria		Proteobacteria		Bacteria
denovo475	438	1	433	98.8584	Algisphaera agarilytica strain 06SJR6-2 16S ribosomal RNA gene, partial sequence	0	1440	310	742	30.0694	473	3e-133	383/442	86	18/442	4	Plus	Plus	Bacteria; Planctomycetes; Phycisphaerae; Phycisphaerales; Phycisphaeraceae; Algisphaera	Algisphaera agarilytica		Phycisphaeraceae		Phycisphaerales		Phycisphaerae		Planctomycetes		Bacteria
denovo476	438	1	432	98.6301	Rhodobacter blasticus strain KC2138 16S ribosomal RNA gene, partial sequence	0	1389	282	713	31.1015	721	0	420/434	96	4/434	0	Plus	Plus	Bacteria; Proteobacteria; Alphaproteobacteria; Rhodobacterales; Rhodobacteraceae; Rhodobacter	Rhodobacter blasticus	Rhodobacter	Rhodobacteraceae		Rhodobacterales		Alphaproteobacteria		Proteobacteria		Bacteria
denovo477	438	1	438	100	Tepidisphaera mucosa strain 2842 16S ribosomal RNA, partial sequence	0	1491	321	758	29.3763	593	2e-169	403/442	91	8/442	1	Plus	Plus	Bacteria; Planctomycetes; Phycisphaerae; Tepidisphaerales; Tepidisphaeraceae; Tepidisphaera	Tepidisphaera mucosa						Phycisphaerae		Planctomycetes		Bacteria
denovo478	438	1	438	100	Cyanobium gracile strain PCC 6307 16S ribosomal RNA, partial sequence	0	1476	299	736	29.6748	527	2e-149	398/449	88	22/449	4	Plus	Plus	Bacteria; Cyanobacteria; Synechococcales; Synechococcaceae; Cyanobium	Cyanobium gracile	Cyanobium							Cyanobacteria		Bacteria
denovo479	438	1	438	100	Dyella marensis strain CS5-B2 16S ribosomal RNA gene, partial sequence	0	1421	297	734	30.8234	510	2e-144	389/443	87	10/443	2	Plus	Plus	Bacteria; Proteobacteria; Gammaproteobacteria; Xanthomonadales; Rhodanobacteraceae; Dyella	Dyella marensis	Dyella			Xanthomonadales		Gammaproteobacteria		Proteobacteria		Bacteria
denovo480	438	1	438	100	Polynucleobacter acidiphobus strain MWH-PoolGreenA3 16S ribosomal RNA gene, partial sequence	0	1491	295	736	29.6445	597	1e-170	407/446	91	12/446	2	Plus	Plus	Bacteria; Proteobacteria; Betaproteobacteria; Burkholderiales; Burkholderiaceae; Polynucleobacter	Polynucleobacter acidiphobus	Polynucleobacter	Burkholderiaceae		Burkholderiales		Betaproteobacteria		Proteobacteria		Bacteria
denovo481	438	1	438	100	Pelomonas saccharophila strain NBRC 103037 16S ribosomal RNA gene, partial sequence	0	1449	301	738	30.2277	660	0	415/442	93	8/442	1	Plus	Plus	Bacteria; Proteobacteria; Betaproteobacteria; Burkholderiales; Comamonadaceae; Pelomonas	Pelomonas saccharophila	Pelomonas	Comamonadaceae		Burkholderiales		Betaproteobacteria		Proteobacteria		Bacteria
denovo482	438	1	433	98.8584	Bartonella ancashensis strain 20.00 16S ribosomal RNA, partial sequence	0	1472	299	730	29.3478	361	2e-99	365/444	82	23/444	5	Plus	Plus	Unassignment												Filter: Query Coverage >= 85, Identity Percentage >= 85
denovo483	438	1	438	100	Nordella oligomobilis strain N21 16S ribosomal RNA gene, partial sequence	0	1485	334	771	29.4949	676	0	417/441	94	6/441	1	Plus	Plus	Bacteria; Proteobacteria; Alphaproteobacteria; Rhizobiales; Nordella	Nordella oligomobilis	Nordella			Rhizobiales		Alphaproteobacteria		Proteobacteria		Bacteria
denovo484	438	1	433	98.8584	Synechococcus rubescens strain SAG 3.81 16S ribosomal RNA gene, partial sequence	0	1456	278	711	29.8077	196	6e-50	338/447	75	27/447	6	Plus	Plus	Unassignment												Filter: Query Coverage >= 85, Identity Percentage >= 85
denovo485	438	1	438	100	Methylobrevis pamukkalensis strain PK2 16S ribosomal RNA, partial sequence	0	1367	262	699	32.041	577	2e-164	402/444	90	12/444	2	Plus	Plus	Bacteria; Proteobacteria; Alphaproteobacteria; Rhizobiales; Methylobrevis	Methylobrevis pamukkalensis				Rhizobiales		Alphaproteobacteria		Proteobacteria		Bacteria
denovo486	438	1	438	100	Sandaracinus amylolyticus strain NOSO 4 16S ribosomal RNA gene, partial sequence	0	1506	313	750	29.0837	571	9e-163	403/446	90	16/446	3	Plus	Plus	Bacteria; Proteobacteria; Deltaproteobacteria; Myxococcales; Sorangiineae; Sandaracinaceae; Sandaracinus	Sandaracinus amylolyticus			Sorangiineae	Myxococcales		Deltaproteobacteria		Proteobacteria		Bacteria
denovo487	438	1	438	100	Lautropia mirabilis strain SSI AB 2188 16S ribosomal RNA gene, partial sequence	0	1504	308	745	29.1223	649	0	412/441	93	6/441	1	Plus	Plus	Bacteria; Proteobacteria; Betaproteobacteria; Burkholderiales; Burkholderiaceae; Lautropia	Lautropia mirabilis	Lautropia	Burkholderiaceae		Burkholderiales		Betaproteobacteria		Proteobacteria		Bacteria
denovo488	438	1	438	100	Algoriphagus aquaeductus strain T4 16S ribosomal RNA gene, partial sequence	0	1398	289	725	31.2589	608	7e-174	404/440	91	5/440	1	Plus	Plus	Bacteria; Bacteroidetes; Cytophagia; Cytophagales; Cyclobacteriaceae; Algoriphagus	Algoriphagus aquaeductus	Algoriphagus	Cyclobacteriaceae		Cytophagales		Cytophagia		Bacteroidetes		Bacteria
denovo489	438	136	438	69.1781	Puniceicoccus vermicola strain IMCC1545 16S ribosomal RNA gene, partial sequence	0	1480	475	777	20.473	183	5e-46	247/315	78	24/315	7	Plus	Plus	Unassignment												Filter: Query Coverage >= 85, Identity Percentage >= 85
denovo490	438	1	438	100	Hydrogenophaga caeni strain EMB71 16S ribosomal RNA gene, partial sequence	0	1446	301	738	30.2905	765	0	431/439	98	2/439	0	Plus	Plus	Bacteria; Proteobacteria; Betaproteobacteria; Burkholderiales; Comamonadaceae; Hydrogenophaga	Hydrogenophaga caeni	Hydrogenophaga	Comamonadaceae		Burkholderiales		Betaproteobacteria		Proteobacteria		Bacteria
denovo491	438	1	438	100	Cyanobium gracile strain PCC 6307 16S ribosomal RNA, partial sequence	0	1476	299	737	29.7425	494	2e-139	395/452	87	27/452	5	Plus	Plus	Bacteria; Cyanobacteria; Synechococcales; Synechococcaceae; Cyanobium	Cyanobium gracile	Cyanobium							Cyanobacteria		Bacteria
denovo492	438	1	438	100	Loriellopsis cavernicola strain LF-B5 16S ribosomal RNA gene, partial sequence	0	1449	304	742	30.2968	366	5e-101	365/445	82	13/445	2	Plus	Plus	Unassignment												Filter: Query Coverage >= 85, Identity Percentage >= 85
denovo493	438	1	438	100	Hyphomonas polymorpha strain NBRC 102482 16S ribosomal RNA gene, partial sequence	0	1380	272	707	31.5942	608	7e-174	406/442	91	10/442	2	Plus	Plus	Bacteria; Proteobacteria; Alphaproteobacteria; Rhodobacterales; Hyphomonadaceae; Hyphomonas	Hyphomonas polymorpha	Hyphomonas	Hyphomonadaceae		Rhodobacterales		Alphaproteobacteria		Proteobacteria		Bacteria
denovo494	438	1	438	100	Stenotrophomonas koreensis strain TR6-01 16S ribosomal RNA gene, partial sequence	0	1463	313	749	29.8701	381	2e-105	374/451	82	27/451	5	Plus	Plus	Unassignment												Filter: Query Coverage >= 85, Identity Percentage >= 85
denovo495	438	1	438	100	Lacunisphaera limnophila strain IG16b 16S ribosomal RNA, partial sequence	0	1495	336	773	29.2977	444	2e-124	383/449	85	22/449	4	Plus	Plus	Bacteria; Verrucomicrobia; Opitutae; Opitutales; Opitutaceae; Lacunisphaera	Lacunisphaera limnophila		Opitutaceae				Opitutae		Verrucomicrobia		Bacteria
denovo496	438	1	438	100	Lysobacter maris strain KMU-14 16S ribosomal RNA, partial sequence	0	1400	286	723	31.2857	544	2e-154	394/442	89	8/442	1	Plus	Plus	Bacteria; Proteobacteria; Gammaproteobacteria; Xanthomonadales; Xanthomonadaceae; Lysobacter	Lysobacter maris	Lysobacter	Xanthomonadaceae		Xanthomonadales		Gammaproteobacteria		Proteobacteria		Bacteria
denovo497	438	1	434	99.0868	Fimbriimonas ginsengisoli strain GSoil 348 16S ribosomal RNA, partial sequence	0	1500	322	754	28.8667	440	3e-123	378/443	85	19/443	4	Plus	Plus	Bacteria; Armatimonadetes; Fimbriimonadia; Fimbriimonadales; Fimbriimonadaceae; Fimbriimonas	Fimbriimonas ginsengisoli										Bacteria
denovo498	438	1	438	100	Fluviimonas pallidilutea strain TQQ6 16S ribosomal RNA gene, partial sequence	0	1401	268	700	30.9065	505	9e-143	399/453	88	35/453	7	Plus	Plus	Bacteria; Bacteroidetes; Cytophagia; Cytophagales; Cytophagaceae; Fluviimonas	Fluviimonas pallidilutea		Cytophagaceae		Cytophagales		Cytophagia		Bacteroidetes		Bacteria
denovo499	438	1	432	98.6301	Pontibacter jeungdoensis strain HMD3125 16S ribosomal RNA, partial sequence	0	1399	292	722	30.8077	436	3e-122	382/447	85	31/447	6	Plus	Plus	Bacteria; Bacteroidetes; Cytophagia; Cytophagales; Hymenobacteraceae; Pontibacter	Pontibacter jeungdoensis	Pontibacter			Cytophagales		Cytophagia		Bacteroidetes		Bacteria
denovo500	438	1	435	99.3151	Spirochaeta aurantia strain J1 16S ribosomal RNA gene, partial sequence	0	1528	329	763	28.4686	566	4e-161	398/441	90	12/441	2	Plus	Plus	Bacteria; Spirochaetes; Spirochaetales; Spirochaetaceae; Spirochaeta	Spirochaeta aurantia	Spirochaeta	Spirochaetaceae		Spirochaetales				Spirochaetes		Bacteria
denovo501	438	1	438	100	Methyloversatilis thermotolerans strain 3t 16S ribosomal RNA gene, partial sequence	0	1415	317	754	30.9541	654	0	413/441	93	6/441	1	Plus	Plus	Bacteria; Proteobacteria; Betaproteobacteria; Nitrosomonadales; Sterolibacteriaceae; Methyloversatilis	Methyloversatilis thermotolerans	Methyloversatilis			Nitrosomonadales		Betaproteobacteria		Proteobacteria		Bacteria
denovo502	438	1	434	99.0868	Mariniradius saccharolyticus strain AK6 16S ribosomal RNA, partial sequence	0	1359	316	766	33.1862	451	1e-126	393/459	85	33/459	7	Plus	Plus	Bacteria; Bacteroidetes; Cytophagia; Cytophagales; Cyclobacteriaceae; Mariniradius	Mariniradius saccharolyticus		Cyclobacteriaceae		Cytophagales		Cytophagia		Bacteroidetes		Bacteria
denovo503	438	1	438	100	Acholeplasma pleciae strain NBRC 100476 16S ribosomal RNA gene, partial sequence	0	1429	300	742	31.0007	231	2e-60	349/454	76	27/454	5	Plus	Plus	Unassignment												Filter: Query Coverage >= 85, Identity Percentage >= 85
denovo504	438	1	438	100	Holophaga foetida strain TMBS4 16S ribosomal RNA gene, partial sequence	0	1501	329	766	29.1805	665	0	419/445	94	14/445	3	Plus	Plus	Bacteria; Acidobacteria; Holophagae; Holophagales; Holophagaceae; Holophaga	Holophaga foetida	Holophaga	Holophagaceae		Holophagales		Holophagae		Acidobacteria		Bacteria
denovo505	438	1	438	100	Paludibaculum fermentans strain P105 16S ribosomal RNA, partial sequence	0	1413	313	750	30.9979	610	2e-174	406/442	91	8/442	1	Plus	Plus	Bacteria; Acidobacteria; Solibacteres; Solibacterales; Bryobacteraceae; Paludibaculum	Paludibaculum fermentans				Solibacterales		Solibacteres		Acidobacteria		Bacteria
denovo506	438	1	438	100	Peredibacter starrii strain A3.12 16S ribosomal RNA gene, partial sequence	0	1457	305	742	30.0618	682	0	418/441	94	6/441	1	Plus	Plus	Bacteria; Proteobacteria; Oligoflexia; Bacteriovoracales; Bacteriovoracaceae; Peredibacter	Peredibacter starrii	Peredibacter	Bacteriovoracaceae						Proteobacteria		Bacteria
denovo507	438	1	435	99.3151	Lewinella nigricans strain ATCC 23147 16S ribosomal RNA gene, partial sequence	0	1414	294	727	30.6931	481	2e-135	384/442	86	15/442	3	Plus	Plus	Bacteria; Bacteroidetes; Saprospiria; Saprospirales; Lewinellaceae; Lewinella	Lewinella nigricans	Lewinella							Bacteroidetes		Bacteria
denovo508	438	142	438	67.8082	Dokdonella fugitiva strain A3 16S ribosomal RNA, partial sequence	0	1476	462	758	20.122	460	2e-129	284/300	94	6/300	2	Plus	Plus	Unassignment												Filter: Query Coverage >= 85, Identity Percentage >= 85
denovo509	438	1	438	100	Prochlorococcus marinus subsp. pastoris strain PCC 9511 16S ribosomal RNA gene, partial sequence	0	1465	286	723	29.8976	527	2e-149	396/447	88	18/447	4	Plus	Plus	Bacteria; Cyanobacteria; Synechococcales; Prochloraceae; Prochlorococcus	Prochlorococcus marinus	Prochlorococcus	Prochloraceae						Cyanobacteria		Bacteria
denovo510	438	1	438	100	Rubribacterium polymorphum strain Green 16S ribosomal RNA gene, partial sequence	0	1380	269	704	31.5942	564	2e-160	399/443	90	12/443	2	Plus	Plus	Bacteria; Proteobacteria; Alphaproteobacteria; Rhodobacterales; Rhodobacteraceae; Rubribacterium	Rubribacterium polymorphum	Rubribacterium	Rhodobacteraceae		Rhodobacterales		Alphaproteobacteria		Proteobacteria		Bacteria
denovo511	438	1	438	100	Owenweeksia hongkongensis strain DSM 17368 16S ribosomal RNA, partial sequence	0	1513	331	768	28.9491	555	9e-158	396/442	89	8/442	1	Plus	Plus	Bacteria; Bacteroidetes; Flavobacteriia; Flavobacteriales; Cryomorphaceae; Owenweeksia	Owenweeksia hongkongensis		Cryomorphaceae		Flavobacteriales				Bacteroidetes		Bacteria
denovo512	438	1	438	100	Mizugakiibacter sediminis strain skMP5 16S ribosomal RNA gene, partial sequence	0	1463	310	747	29.9385	549	4e-156	397/444	89	12/444	2	Plus	Plus	Bacteria; Proteobacteria; Gammaproteobacteria; Xanthomonadales; Rhodanobacteraceae; Mizugakiibacter	Mizugakiibacter sediminis				Xanthomonadales		Gammaproteobacteria		Proteobacteria		Bacteria
denovo513	438	1	433	98.8584	Roseomonas alkaliterrae strain YIM 78007 16S ribosomal RNA, partial sequence	0	1490	306	737	28.9933	549	4e-156	392/437	89	9/437	2	Plus	Plus	Bacteria; Proteobacteria; Alphaproteobacteria; Rhodospirillales; Acetobacteraceae; Roseomonas	Roseomonas alkaliterrae	Roseomonas	Acetobacteraceae		Rhodospirillales		Alphaproteobacteria		Proteobacteria		Bacteria
denovo514	438	1	432	98.6301	Maribacter lutimaris strain KJ4 16S ribosomal RNA, partial sequence	0	1381	281	712	31.2817	499	4e-141	388/442	87	20/442	4	Plus	Plus	Bacteria; Bacteroidetes; Flavobacteriia; Flavobacteriales; Flavobacteriaceae; Maribacter	Maribacter lutimaris	Maribacter	Flavobacteriaceae		Flavobacteriales				Bacteroidetes		Bacteria
denovo515	438	1	438	100	Fulvimonas yonginensis strain 5GHs31-2 16S ribosomal RNA, partial sequence	0	1484	319	755	29.4474	381	2e-105	372/449	82	23/449	5	Plus	Plus	Unassignment												Filter: Query Coverage >= 85, Identity Percentage >= 85
denovo516	438	1	432	98.6301	Tepidisphaera mucosa strain 2842 16S ribosomal RNA, partial sequence	0	1491	321	752	28.9738	715	0	417/432	96	0/432	0	Plus	Plus	Bacteria; Planctomycetes; Phycisphaerae; Tepidisphaerales; Tepidisphaeraceae; Tepidisphaera	Tepidisphaera mucosa						Phycisphaerae		Planctomycetes		Bacteria
denovo517	438	1	435	99.3151	Crocosphaera watsonii strain WH 8501 16S ribosomal RNA gene, partial sequence	0	1190	219	653	36.5546	643	0	411/440	93	10/440	2	Plus	Plus	Bacteria; Cyanobacteria; Oscillatoriophycideae; Chroococcales; Aphanothecaceae; Crocosphaera	Crocosphaera watsonii	Crocosphaera			Chroococcales				Cyanobacteria		Bacteria
denovo518	438	1	432	98.6301	Paludibaculum fermentans strain P105 16S ribosomal RNA, partial sequence	0	1413	313	744	30.5732	593	2e-169	403/440	91	16/440	3	Plus	Plus	Bacteria; Acidobacteria; Solibacteres; Solibacterales; Bryobacteraceae; Paludibaculum	Paludibaculum fermentans				Solibacterales		Solibacteres		Acidobacteria		Bacteria
denovo519	438	1	438	100	Cyanobium gracile strain PCC 6307 16S ribosomal RNA, partial sequence	0	1476	299	736	29.6748	532	4e-151	399/449	88	22/449	4	Plus	Plus	Bacteria; Cyanobacteria; Synechococcales; Synechococcaceae; Cyanobium	Cyanobium gracile	Cyanobium							Cyanobacteria		Bacteria
denovo520	438	1	432	98.6301	Chlorogloeopsis fritschii PCC 6912 16S ribosomal RNA gene, partial sequence	0	1149	200	633	37.772	512	6e-145	388/440	88	14/440	3	Plus	Plus	Bacteria; Cyanobacteria; Nostocales; Chlorogloeopsidaceae; Chlorogloeopsis	Chlorogloeopsis fritschii	Chlorogloeopsis			Nostocales				Cyanobacteria		Bacteria
denovo521	438	1	438	100	Mariniradius saccharolyticus strain AK6 16S ribosomal RNA, partial sequence	0	1359	316	772	33.6277	566	4e-161	413/460	89	25/460	5	Plus	Plus	Bacteria; Bacteroidetes; Cytophagia; Cytophagales; Cyclobacteriaceae; Mariniradius	Mariniradius saccharolyticus		Cyclobacteriaceae		Cytophagales		Cytophagia		Bacteroidetes		Bacteria
denovo522	438	1	435	99.3151	Desulfitispora alkaliphila strain AHT17 16S ribosomal RNA gene, partial sequence	0	1479	299	734	29.4794	383	5e-106	363/439	82	7/439	1	Plus	Plus	Unassignment												Filter: Query Coverage >= 85, Identity Percentage >= 85
denovo523	438	1	438	100	Exiguobacterium aestuarii strain TF-16 16S ribosomal RNA gene, partial sequence	0	1517	332	769	28.8728	804	0	437/438	99	0/438	0	Plus	Plus	Bacteria; Firmicutes; Bacilli; Bacillales; Bacillales Family XII. Incertae Sedis; Exiguobacterium	Exiguobacterium aestuarii	Exiguobacterium			Bacillales		Bacilli		Firmicutes		Bacteria
denovo524	438	1	438	100	Mucilaginibacter koreensis strain TF8 16S ribosomal RNA, partial sequence	0	1417	283	720	30.9104	494	2e-139	384/441	87	6/441	1	Plus	Plus	Bacteria; Bacteroidetes; Sphingobacteriia; Sphingobacteriales; Sphingobacteriaceae; Mucilaginibacter	Mucilaginibacter koreensis	Mucilaginibacter	Sphingobacteriaceae		Sphingobacteriales				Bacteroidetes		Bacteria
denovo525	438	1	434	99.0868	Microbacterium nanhaiense strain OAct400 16S ribosomal RNA, partial sequence	0	1446	311	747	30.2213	222	1e-57	351/456	76	41/456	8	Plus	Plus	Unassignment												Filter: Query Coverage >= 85, Identity Percentage >= 85
denovo526	438	1	434	99.0868	Stanieria cyanosphaera strain PCC 7437 16S ribosomal RNA, partial sequence	0	1481	304	737	29.3045	464	2e-130	382/443	86	18/443	4	Plus	Plus	Bacteria; Cyanobacteria; Pleurocapsales; Dermocarpellaceae; Stanieria	Stanieria cyanosphaera	Stanieria			Pleurocapsales				Cyanobacteria		Bacteria
denovo527	438	1	438	100	Sulfuricaulis limicola strain HA5 16S ribosomal RNA, partial sequence	0	1453	305	740	30.0069	326	8e-89	365/452	80	30/452	6	Plus	Plus	Unassignment												Filter: Query Coverage >= 85, Identity Percentage >= 85
denovo528	438	1	438	100	Roseomonas arcticisoli strain MC 3624 16S ribosomal RNA, partial sequence	0	1419	274	711	30.8668	621	9e-178	408/442	92	8/442	1	Plus	Plus	Bacteria; Proteobacteria; Alphaproteobacteria; Rhodospirillales; Acetobacteraceae; Roseomonas	Roseomonas arcticisoli	Roseomonas	Acetobacteraceae		Rhodospirillales		Alphaproteobacteria		Proteobacteria		Bacteria
denovo529	438	1	434	99.0868	Streptomyces torulosus strain NBRC 15460 16S ribosomal RNA gene, partial sequence	0	1468	301	722	28.7466	309	8e-84	355/442	80	28/442	6	Plus	Plus	Unassignment												Filter: Query Coverage >= 85, Identity Percentage >= 85
denovo530	438	1	433	98.8584	Aquihabitans daechungensis strain CH22-21 16S ribosomal RNA, partial sequence	0	1439	310	742	30.0903	651	0	409/436	93	6/436	1	Plus	Plus	Bacteria; Actinobacteria; Acidimicrobiia; Acidimicrobiales; Iamiaceae; Aquihabitans	Aquihabitans daechungensis		Iamiaceae		Acidimicrobiales				Actinobacteria		Bacteria
denovo531	438	2	427	97.2603	Roseimaritima ulvae strain UC8 16S ribosomal RNA, partial sequence	0	1449	296	721	29.3996	577	2e-164	394/432	91	12/432	2	Plus	Plus	Bacteria; Planctomycetes; Planctomycetia; Planctomycetales; Planctomycetaceae; Roseimaritima	Roseimaritima ulvae		Planctomycetaceae		Planctomycetales				Planctomycetes		Bacteria
denovo532	438	1	436	99.5434	Ferruginibacter profundus strain DS48-5-3 16S ribosomal RNA, partial sequence	0	1399	286	738	32.3803	483	4e-136	401/462	86	35/462	7	Plus	Plus	Bacteria; Bacteroidetes; Chitinophagia; Chitinophagales; Chitinophagaceae; Ferruginibacter	Ferruginibacter profundus								Bacteroidetes		Bacteria
denovo533	438	1	438	100	Aquincola tertiaricarbonis strain L10 16S ribosomal RNA gene, partial sequence	0	1451	306	743	30.1861	688	0	417/439	94	2/439	0	Plus	Plus	Bacteria; Proteobacteria; Betaproteobacteria; Burkholderiales; Aquincola	Aquincola tertiaricarbonis	Aquincola			Burkholderiales		Betaproteobacteria		Proteobacteria		Bacteria
denovo534	438	1	438	100	Brucella microti strain CCM 4915 16S ribosomal RNA, complete sequence	0	1485	307	744	29.4949	688	0	416/438	94	0/438	0	Plus	Plus	Bacteria; Proteobacteria; Alphaproteobacteria; Rhizobiales; Brucellaceae; Brucella	Brucella microti	Brucella	Brucellaceae		Rhizobiales		Alphaproteobacteria		Proteobacteria		Bacteria
denovo535	438	1	434	99.0868	Prochlorococcus marinus subsp. pastoris strain PCC 9511 16S ribosomal RNA gene, partial sequence	0	1465	286	719	29.6246	614	1e-175	406/440	92	12/440	2	Plus	Plus	Bacteria; Cyanobacteria; Synechococcales; Prochloraceae; Prochlorococcus	Prochlorococcus marinus	Prochlorococcus	Prochloraceae						Cyanobacteria		Bacteria
denovo536	438	1	438	100	Geodermatophilus normandii strain CF5/3 16S ribosomal RNA, partial sequence	0	1469	284	721	29.8162	721	0	424/440	96	4/440	0	Plus	Plus	Bacteria; Actinobacteria; Geodermatophilales; Geodermatophilaceae; Geodermatophilus	Geodermatophilus normandii	Geodermatophilus	Geodermatophilaceae						Actinobacteria		Bacteria
denovo537	438	1	435	99.3151	Metallibacterium scheffleri strain DKE6 16S ribosomal RNA gene, partial sequence	0	1479	314	748	29.4118	449	4e-126	382/446	85	22/446	4	Plus	Plus	Bacteria; Proteobacteria; Gammaproteobacteria; Xanthomonadales; Rhodanobacteraceae; Metallibacterium	Metallibacterium scheffleri				Xanthomonadales		Gammaproteobacteria		Proteobacteria		Bacteria
denovo538	438	1	437	99.7717	Streptomyces scabrisporus strain NBRC 100760 16S ribosomal RNA gene, partial sequence	0	1449	306	742	30.1587	719	0	423/439	96	4/439	0	Plus	Plus	Bacteria; Actinobacteria; Streptomycetales; Streptomycetaceae; Streptomyces	Streptomyces scabrisporus	Streptomyces	Streptomycetaceae						Actinobacteria		Bacteria
denovo539	438	1	438	100	Rubritepida flocculans strain H-8 16S ribosomal RNA gene, partial sequence	0	1429	275	687	28.9013	547	2e-155	396/439	90	27/439	6	Plus	Plus	Bacteria; Proteobacteria; Alphaproteobacteria; Rhodospirillales; Acetobacteraceae; Rubritepida	Rubritepida flocculans	Rubritepida	Acetobacteraceae		Rhodospirillales		Alphaproteobacteria		Proteobacteria		Bacteria
denovo540	438	1	438	100	Sphingosinicella cucumeris strain THG-sc1 16S ribosomal RNA, partial sequence	0	1399	276	713	31.3081	577	2e-164	401/443	90	10/443	2	Plus	Plus	Bacteria; Proteobacteria; Alphaproteobacteria; Sphingomonadales; Sphingomonadaceae; Sphingosinicella	Sphingosinicella cucumeris	Sphingosinicella	Sphingomonadaceae		Sphingomonadales		Alphaproteobacteria		Proteobacteria		Bacteria
denovo541	438	140	438	68.2648	Cyanobium gracile strain PCC 6307 16S ribosomal RNA, partial sequence	0	1476	415	713	20.2575	486	3e-137	290/302	96	6/302	1	Plus	Plus	Unassignment												Filter: Query Coverage >= 85, Identity Percentage >= 85
denovo542	438	1	438	100	Dokdonella fugitiva strain A3 16S ribosomal RNA, partial sequence	0	1476	296	738	30.0136	536	3e-152	403/453	88	25/453	5	Plus	Plus	Bacteria; Proteobacteria; Gammaproteobacteria; Xanthomonadales; Rhodanobacteraceae; Dokdonella	Dokdonella fugitiva	Dokdonella			Xanthomonadales		Gammaproteobacteria		Proteobacteria		Bacteria
denovo543	438	1	438	100	Sphingomonas pituitosa strain NBRC 102491 16S ribosomal RNA gene, partial sequence	0	1416	284	721	30.9322	549	4e-156	397/444	89	12/444	2	Plus	Plus	Bacteria; Proteobacteria; Alphaproteobacteria; Sphingomonadales; Sphingomonadaceae; Sphingomonas	Sphingomonas pituitosa	Sphingomonas	Sphingomonadaceae		Sphingomonadales		Alphaproteobacteria		Proteobacteria		Bacteria
denovo544	438	1	438	100	Roseomonas arcticisoli strain MC 3624 16S ribosomal RNA, partial sequence	0	1419	274	686	29.105	553	3e-157	398/440	90	29/440	6	Plus	Plus	Bacteria; Proteobacteria; Alphaproteobacteria; Rhodospirillales; Acetobacteraceae; Roseomonas	Roseomonas arcticisoli	Roseomonas	Acetobacteraceae		Rhodospirillales		Alphaproteobacteria		Proteobacteria		Bacteria
denovo545	438	1	433	98.8584	Acetoanaerobium pronyense strain ST07-YE 16S ribosomal RNA, partial sequence	0	1384	324	754	31.1416	350	5e-96	364/445	81	26/445	5	Plus	Plus	Unassignment												Filter: Query Coverage >= 85, Identity Percentage >= 85
denovo546	438	1	436	99.5434	Luteolibacter cuticulihirudinis strain E100 16S ribosomal RNA gene, partial sequence	0	1393	281	715	31.2276	665	0	411/436	94	1/436	0	Plus	Plus	Bacteria; Verrucomicrobia; Verrucomicrobiae; Verrucomicrobiales; Verrucomicrobiaceae; Luteolibacter	Luteolibacter cuticulihirudinis	Luteolibacter	Verrucomicrobiaceae		Verrucomicrobiales		Verrucomicrobiae		Verrucomicrobia		Bacteria
denovo547	438	1	438	100	Silanimonas lenta strain 25-4 16S ribosomal RNA gene, partial sequence	0	1382	268	706	31.7656	737	0	427/440	97	3/440	0	Plus	Plus	Bacteria; Proteobacteria; Gammaproteobacteria; Xanthomonadales; Xanthomonadaceae; Silanimonas	Silanimonas lenta	Silanimonas	Xanthomonadaceae		Xanthomonadales		Gammaproteobacteria		Proteobacteria		Bacteria
denovo548	438	1	438	100	Lysobacter maris strain KMU-14 16S ribosomal RNA, partial sequence	0	1400	286	723	31.2857	416	4e-116	379/450	84	24/450	5	Plus	Plus	Unassignment												Filter: Query Coverage >= 85, Identity Percentage >= 85
denovo549	438	1	432	98.6301	Gemmatimonas phototrophica strain AP64 16S ribosomal RNA, partial sequence	0	1525	322	770	29.4426	520	3e-147	397/450	88	19/450	4	Plus	Plus	Bacteria; Gemmatimonadetes; Gemmatimonadales; Gemmatimonadaceae; Gemmatimonas	Gemmatimonas phototrophica	Gemmatimonas	Gemmatimonadaceae		Gemmatimonadales				Gemmatimonadetes		Bacteria
denovo550	438	1	438	100	Fulvimonas soli strain LMG 19981 16S ribosomal RNA gene, partial sequence	0	1497	314	751	29.2585	466	4e-131	384/446	86	16/446	3	Plus	Plus	Bacteria; Proteobacteria; Gammaproteobacteria; Xanthomonadales; Rhodanobacteraceae; Fulvimonas	Fulvimonas soli	Fulvimonas			Xanthomonadales		Gammaproteobacteria		Proteobacteria		Bacteria
denovo551	438	1	432	98.6301	Falsirhodobacter halotolerans strain JA744 16S ribosomal RNA gene, partial sequence	0	1357	250	681	31.8349	660	0	408/433	94	2/433	0	Plus	Plus	Bacteria; Proteobacteria; Alphaproteobacteria; Rhodobacterales; Rhodobacteraceae; Falsirhodobacter	Falsirhodobacter halotolerans		Rhodobacteraceae		Rhodobacterales		Alphaproteobacteria		Proteobacteria		Bacteria
denovo552	438	1	438	100	Xanthomonas theicola strain LMG 8684 16S ribosomal RNA gene, partial sequence	0	1421	308	745	30.8234	582	4e-166	399/440	90	4/440	0	Plus	Plus	Bacteria; Proteobacteria; Gammaproteobacteria; Xanthomonadales; Xanthomonadaceae; Xanthomonas	Xanthomonas theicola	Xanthomonas	Xanthomonadaceae		Xanthomonadales		Gammaproteobacteria		Proteobacteria		Bacteria
denovo553	438	1	438	100	Gemmobacter lanyuensis strain Orc-4 16S ribosomal RNA gene, partial sequence	0	1404	286	704	29.8433	542	7e-154	397/442	89	27/442	6	Plus	Plus	Bacteria; Proteobacteria; Alphaproteobacteria; Rhodobacterales; Rhodobacteraceae; Gemmobacter	Gemmobacter lanyuensis	Gemmobacter	Rhodobacteraceae		Rhodobacterales		Alphaproteobacteria		Proteobacteria		Bacteria
denovo554	438	1	438	100	Lysobacter lycopersici strain CC-Bw-6 16S ribosomal RNA, partial sequence	0	1512	322	759	28.9683	604	9e-173	407/444	91	12/444	2	Plus	Plus	Bacteria; Proteobacteria; Gammaproteobacteria; Xanthomonadales; Xanthomonadaceae; Lysobacter	Lysobacter lycopersici	Lysobacter	Xanthomonadaceae		Xanthomonadales		Gammaproteobacteria		Proteobacteria		Bacteria
denovo555	438	1	438	100	Metallibacterium scheffleri strain DKE6 16S ribosomal RNA gene, partial sequence	0	1479	314	751	29.6146	616	4e-176	410/445	92	14/445	3	Plus	Plus	Bacteria; Proteobacteria; Gammaproteobacteria; Xanthomonadales; Rhodanobacteraceae; Metallibacterium	Metallibacterium scheffleri				Xanthomonadales		Gammaproteobacteria		Proteobacteria		Bacteria
denovo556	438	1	438	100	Aetherobacter rufus strain SBSr003 16S ribosomal RNA, partial sequence	0	1551	343	778	28.1109	464	2e-130	384/446	86	18/446	4	Plus	Plus	Bacteria; Proteobacteria; Deltaproteobacteria; Myxococcales; Sorangiineae; Polyangiaceae; Aetherobacter	Aetherobacter rufus	Aetherobacter	Polyangiaceae	Sorangiineae	Myxococcales		Deltaproteobacteria		Proteobacteria		Bacteria
denovo557	438	1	434	99.0868	Oscillatoria acuminata strain PCC 6304 16S ribosomal RNA gene, partial sequence	0	1434	285	714	29.9861	267	5e-71	352/448	78	32/448	7	Plus	Plus	Unassignment												Filter: Query Coverage >= 85, Identity Percentage >= 85
denovo558	438	1	438	100	Acidibacter ferrireducens strain MCF85 16S ribosomal RNA gene, partial sequence	0	1239	253	690	35.3511	599	4e-171	404/442	91	8/442	1	Plus	Plus	Bacteria; Proteobacteria; Gammaproteobacteria; Acidibacter	Acidibacter ferrireducens						Gammaproteobacteria		Proteobacteria		Bacteria
denovo559	438	1	424	96.8037	Mariniradius saccharolyticus strain AK6 16S ribosomal RNA, partial sequence	0	1359	316	739	31.1994	651	0	402/426	94	4/426	0	Plus	Plus	Bacteria; Bacteroidetes; Cytophagia; Cytophagales; Cyclobacteriaceae; Mariniradius	Mariniradius saccharolyticus		Cyclobacteriaceae		Cytophagales		Cytophagia		Bacteroidetes		Bacteria
denovo560	438	1	438	100	Roseomonas eburnea strain BUT-5 16S ribosomal RNA, partial sequence	0	1445	302	739	30.3114	732	0	425/439	96	2/439	0	Plus	Plus	Bacteria; Proteobacteria; Alphaproteobacteria; Rhodospirillales; Acetobacteraceae; Roseomonas	Roseomonas eburnea	Roseomonas	Acetobacteraceae		Rhodospirillales		Alphaproteobacteria		Proteobacteria		Bacteria
denovo561	438	1	438	100	Lactococcus lactis subsp. cremoris strain NBRC 100676 16S ribosomal RNA gene, partial sequence	0	1466	319	756	29.8772	804	0	437/438	99	0/438	0	Plus	Plus	Bacteria; Firmicutes; Bacilli; Lactobacillales; Streptococcaceae; Lactococcus	Lactococcus lactis	Lactococcus	Streptococcaceae		Lactobacillales		Bacilli		Firmicutes		Bacteria
denovo562	438	1	438	100	Propionivibrio limicola strain GolChi1 16S ribosomal RNA, partial sequence	0	1531	330	767	28.6088	682	0	417/440	94	4/440	0	Plus	Plus	Bacteria; Proteobacteria; Betaproteobacteria; Rhodocyclales; Rhodocyclaceae; Propionivibrio	Propionivibrio limicola	Propionivibrio	Rhodocyclaceae		Rhodocyclales		Betaproteobacteria		Proteobacteria		Bacteria
denovo563	438	19	435	95.2055	Tapinothrix clintonii strain GSE-PSE06-07G 16S ribosomal RNA gene, partial sequence	0	1160	1	417	35.9483	599	4e-171	389/420	92	6/420	1	Plus	Plus	Bacteria; Cyanobacteria; Synechococcales; Heteroleibleiniaceae; Tapinothrix	Tapinothrix clintonii	Tapinothrix							Cyanobacteria		Bacteria
denovo564	438	1	432	98.6301	Roseomonas wooponensis strain WW53 16S ribosomal RNA, partial sequence	0	1425	295	726	30.3158	654	0	407/433	93	2/433	0	Plus	Plus	Bacteria; Proteobacteria; Alphaproteobacteria; Rhodospirillales; Acetobacteraceae; Roseomonas	Roseomonas wooponensis	Roseomonas	Acetobacteraceae		Rhodospirillales		Alphaproteobacteria		Proteobacteria		Bacteria
denovo565	438	130	435	69.863	Mariniradius saccharolyticus strain AK6 16S ribosomal RNA, partial sequence	0	1359	462	767	22.5166	538	9e-153	301/306	98	0/306	0	Plus	Plus	Unassignment												Filter: Query Coverage >= 85, Identity Percentage >= 85
denovo566	438	1	438	100	Inhella inkyongensis strain NBRC 103252 16S ribosomal RNA gene, partial sequence	0	1454	306	743	30.1238	521	9e-148	395/447	88	18/447	4	Plus	Plus	Bacteria; Proteobacteria; Betaproteobacteria; Burkholderiales; Inhella	Inhella inkyongensis	Inhella			Burkholderiales		Betaproteobacteria		Proteobacteria		Bacteria
denovo567	438	1	437	99.7717	Lysobacter maris strain KMU-14 16S ribosomal RNA, partial sequence	0	1400	286	722	31.2143	464	2e-130	386/448	86	22/448	4	Plus	Plus	Bacteria; Proteobacteria; Gammaproteobacteria; Xanthomonadales; Xanthomonadaceae; Lysobacter	Lysobacter maris	Lysobacter	Xanthomonadaceae		Xanthomonadales		Gammaproteobacteria		Proteobacteria		Bacteria
denovo568	438	1	438	100	Sphingopyxis rigui strain 01SU5-P 16S ribosomal RNA gene, partial sequence	0	1435	289	726	30.5226	798	0	436/438	99	0/438	0	Plus	Plus	Bacteria; Proteobacteria; Alphaproteobacteria; Sphingomonadales; Sphingomonadaceae; Sphingorhabdus	Sphingopyxis rigui		Sphingomonadaceae		Sphingomonadales		Alphaproteobacteria		Proteobacteria		Bacteria
denovo569	438	1	392	89.4977	Hydrogenophaga pseudoflava strain NBRC 102511 16S ribosomal RNA gene, partial sequence	0	1454	306	697	26.9601	448	2e-125	353/403	87	22/403	5	Plus	Plus	Bacteria; Proteobacteria; Betaproteobacteria; Burkholderiales; Comamonadaceae; Hydrogenophaga	Hydrogenophaga pseudoflava	Hydrogenophaga	Comamonadaceae		Burkholderiales		Betaproteobacteria		Proteobacteria		Bacteria
denovo570	438	142	432	66.4384	Dokdonella fugitiva strain A3 16S ribosomal RNA, partial sequence	0	1476	462	752	19.7154	416	4e-116	273/295	92	8/295	2	Plus	Plus	Unassignment												Filter: Query Coverage >= 85, Identity Percentage >= 85
denovo571	438	1	438	100	Pirellula staleyi strain DSM 6068 16S ribosomal RNA, partial sequence	0	1510	313	750	29.0066	433	4e-121	380/448	84	20/448	4	Plus	Plus	Unassignment												Filter: Query Coverage >= 85, Identity Percentage >= 85
denovo572	438	1	438	100	Thiocapsa marina strain 4213 16S ribosomal RNA gene, partial sequence	0	1426	299	736	30.7153	793	0	435/438	99	0/438	0	Plus	Plus	Bacteria; Proteobacteria; Gammaproteobacteria; Chromatiales; Chromatiaceae; Thiocapsa	Thiocapsa marina	Thiocapsa	Chromatiaceae		Chromatiales		Gammaproteobacteria		Proteobacteria		Bacteria
denovo573	438	1	438	100	Mariniradius saccharolyticus strain AK6 16S ribosomal RNA, partial sequence	0	1359	316	771	33.5541	560	2e-159	410/458	89	22/458	4	Plus	Plus	Bacteria; Bacteroidetes; Cytophagia; Cytophagales; Cyclobacteriaceae; Mariniradius	Mariniradius saccharolyticus		Cyclobacteriaceae		Cytophagales		Cytophagia		Bacteroidetes		Bacteria
denovo574	438	1	438	100	Roseomonas eburnea strain BUT-5 16S ribosomal RNA, partial sequence	0	1445	302	714	28.5813	575	7e-164	401/439	91	27/439	6	Plus	Plus	Bacteria; Proteobacteria; Alphaproteobacteria; Rhodospirillales; Acetobacteraceae; Roseomonas	Roseomonas eburnea	Roseomonas	Acetobacteraceae		Rhodospirillales		Alphaproteobacteria		Proteobacteria		Bacteria
denovo575	438	1	438	100	Polaribacter gangjinensis strain K17-16 16S ribosomal RNA gene, partial sequence	0	1434	293	730	30.5439	411	2e-114	385/457	84	38/457	8	Plus	Plus	Unassignment												Filter: Query Coverage >= 85, Identity Percentage >= 85
denovo576	438	1	432	98.6301	Pelomonas saccharophila strain NBRC 103037 16S ribosomal RNA gene, partial sequence	0	1449	301	757	31.539	566	4e-161	411/457	89	25/457	5	Plus	Plus	Bacteria; Proteobacteria; Betaproteobacteria; Burkholderiales; Comamonadaceae; Pelomonas	Pelomonas saccharophila	Pelomonas	Comamonadaceae		Burkholderiales		Betaproteobacteria		Proteobacteria		Bacteria
denovo577	438	1	435	99.3151	Fusibacter paucivorans strain SEBR 4211 16S ribosomal RNA, partial sequence	0	1525	347	781	28.5246	682	0	416/438	94	6/438	1	Plus	Plus	Bacteria; Firmicutes; Clostridia; Clostridiales; Clostridiales Family XII. Incertae Sedis; Fusibacter	Fusibacter paucivorans	Fusibacter	Clostridiales Family XII. Incertae Sedis		Clostridiales		Clostridia		Firmicutes		Bacteria
denovo578	438	1	438	100	Xylella fastidiosa strain ATCC 35879 16S ribosomal RNA gene, partial sequence	0	1537	334	771	28.4971	272	1e-72	358/455	78	34/455	7	Plus	Plus	Unassignment												Filter: Query Coverage >= 85, Identity Percentage >= 85
denovo579	438	1	434	99.0868	Cyanobium gracile strain PCC 6307 16S ribosomal RNA, partial sequence	0	1476	299	732	29.4038	409	7e-114	373/444	84	20/444	4	Plus	Plus	Unassignment												Filter: Query Coverage >= 85, Identity Percentage >= 85
denovo580	438	19	435	95.2055	Tapinothrix clintonii strain GSE-PSE06-07G 16S ribosomal RNA gene, partial sequence	0	1160	1	417	35.9483	610	2e-174	391/420	93	6/420	1	Plus	Plus	Bacteria; Cyanobacteria; Synechococcales; Heteroleibleiniaceae; Tapinothrix	Tapinothrix clintonii	Tapinothrix							Cyanobacteria		Bacteria
denovo581	438	1	438	100	Dokdonella fugitiva strain A3 16S ribosomal RNA, partial sequence	0	1476	296	739	30.0813	560	2e-159	405/451	89	20/451	4	Plus	Plus	Bacteria; Proteobacteria; Gammaproteobacteria; Xanthomonadales; Rhodanobacteraceae; Dokdonella	Dokdonella fugitiva	Dokdonella			Xanthomonadales		Gammaproteobacteria		Proteobacteria		Bacteria
denovo582	438	1	438	100	Porphyrobacter sanguineus strain NBRC 15763 16S ribosomal RNA gene, partial sequence	0	1412	282	719	31.0198	688	0	417/439	94	2/439	0	Plus	Plus	Bacteria; Proteobacteria; Alphaproteobacteria; Sphingomonadales; Erythrobacteraceae; Porphyrobacter	Porphyrobacter sanguineus	Porphyrobacter	Erythrobacteraceae		Sphingomonadales		Alphaproteobacteria		Proteobacteria		Bacteria
denovo583	438	1	436	99.5434	Nitrobacter winogradskyi strain Nb-255 16S ribosomal RNA, partial sequence	0	1490	312	743	28.9933	387	4e-107	371/446	83	24/446	5	Plus	Plus	Unassignment												Filter: Query Coverage >= 85, Identity Percentage >= 85
denovo584	438	1	438	100	Halodurantibacterium flavum strain DQW12E6-69-1 16S ribosomal RNA, partial sequence	0	1387	282	719	31.5789	671	0	416/441	94	6/441	1	Plus	Plus	Bacteria; Proteobacteria; Alphaproteobacteria; Rhodobacterales; Rhodobacteraceae; Halodurantibacterium	Halodurantibacterium flavum		Rhodobacteraceae		Rhodobacterales		Alphaproteobacteria		Proteobacteria		Bacteria
denovo585	438	1	438	100	Aquabacterium fontiphilum strain CS-6 16S ribosomal RNA gene, partial sequence	0	1439	282	719	30.4378	787	0	434/438	99	0/438	0	Plus	Plus	Bacteria; Proteobacteria; Betaproteobacteria; Burkholderiales; Aquabacterium	Aquabacterium fontiphilum	Aquabacterium			Burkholderiales		Betaproteobacteria		Proteobacteria		Bacteria
denovo586	438	1	438	100	Aciditerrimonas ferrireducens strain IC-180 16S ribosomal RNA gene, partial sequence	0	1483	321	759	29.6022	632	0	409/441	92	5/441	1	Plus	Plus	Bacteria; Actinobacteria; Acidimicrobiia; Acidimicrobiales; Acidimicrobiaceae; Aciditerrimonas	Aciditerrimonas ferrireducens		Acidimicrobiaceae		Acidimicrobiales				Actinobacteria		Bacteria
denovo587	438	1	438	100	Dielma fastidiosa strain JC13 16S ribosomal RNA gene, partial sequence	0	1499	338	775	29.2195	638	0	411/442	92	8/442	1	Plus	Plus	Bacteria; Firmicutes; Erysipelotrichia; Erysipelotrichales; Erysipelotrichaceae; Dielma	Dielma fastidiosa		Erysipelotrichaceae		Erysipelotrichales				Firmicutes		Bacteria
denovo588	438	136	434	68.2648	Azospira restricta strain SUA2 16S ribosomal RNA gene, partial sequence	0	1482	456	754	20.1754	497	2e-140	290/300	96	2/300	0	Plus	Plus	Unassignment												Filter: Query Coverage >= 85, Identity Percentage >= 85
denovo589	438	1	438	100	Silanimonas lenta strain 25-4 16S ribosomal RNA gene, partial sequence	0	1382	268	706	31.7656	643	0	414/444	93	11/444	2	Plus	Plus	Bacteria; Proteobacteria; Gammaproteobacteria; Xanthomonadales; Xanthomonadaceae; Silanimonas	Silanimonas lenta	Silanimonas	Xanthomonadaceae		Xanthomonadales		Gammaproteobacteria		Proteobacteria		Bacteria
denovo590	438	1	438	100	Ornatilinea apprima strain P3M-1 16S ribosomal RNA gene, partial sequence	0	1462	331	768	29.959	405	1e-112	377/450	83	24/450	5	Plus	Plus	Unassignment												Filter: Query Coverage >= 85, Identity Percentage >= 85
denovo591	438	1	438	100	Opitutus terrae strain PB90-1 16S ribosomal RNA, partial sequence	0	1551	350	787	28.2398	643	0	410/440	93	4/440	0	Plus	Plus	Bacteria; Verrucomicrobia; Opitutae; Opitutales; Opitutaceae; Opitutus	Opitutus terrae	Opitutus	Opitutaceae				Opitutae		Verrucomicrobia		Bacteria
denovo592	438	1	437	99.7717	Mycobacterium montmartrense strain 196 16S ribosomal RNA, partial sequence	0	1460	316	752	29.9315	769	0	430/437	98	0/437	0	Plus	Plus	Bacteria; Actinobacteria; Corynebacteriales; Mycobacteriaceae; Mycobacterium	Mycobacterium montmartrense	Mycobacterium	Mycobacteriaceae						Actinobacteria		Bacteria
denovo593	438	1	438	100	Mariniradius saccharolyticus strain AK6 16S ribosomal RNA, partial sequence	0	1359	316	752	32.156	597	1e-170	403/441	91	7/441	1	Plus	Plus	Bacteria; Bacteroidetes; Cytophagia; Cytophagales; Cyclobacteriaceae; Mariniradius	Mariniradius saccharolyticus		Cyclobacteriaceae		Cytophagales		Cytophagia		Bacteroidetes		Bacteria
denovo594	438	1	438	100	Ohtaekwangia koreensis strain 3B-2 16S ribosomal RNA gene, partial sequence	0	1444	312	749	30.3324	449	4e-126	380/445	85	14/445	3	Plus	Plus	Bacteria; Bacteroidetes; Cytophagia; Cytophagales; Cytophagaceae; Ohtaekwangia	Ohtaekwangia koreensis		Cytophagaceae		Cytophagales		Cytophagia		Bacteroidetes		Bacteria
denovo595	438	1	438	100	Rhodopseudomonas pseudopalustris strain DSM 123 16S ribosomal RNA gene, partial sequence	0	1484	304	741	29.5148	472	9e-133	382/443	86	10/443	2	Plus	Plus	Bacteria; Proteobacteria; Alphaproteobacteria; Rhizobiales; Bradyrhizobiaceae; Rhodopseudomonas	Rhodopseudomonas pseudopalustris	Rhodopseudomonas	Bradyrhizobiaceae		Rhizobiales		Alphaproteobacteria		Proteobacteria		Bacteria
denovo596	438	1	438	100	Byssovorax cruenta strain By c2 16S ribosomal RNA gene, partial sequence	0	1529	337	778	28.9078	497	2e-140	393/450	87	20/450	4	Plus	Plus	Bacteria; Proteobacteria; Deltaproteobacteria; Myxococcales; Sorangiineae; Polyangiaceae; Byssovorax	Byssovorax cruenta	Byssovorax	Polyangiaceae	Sorangiineae	Myxococcales		Deltaproteobacteria		Proteobacteria		Bacteria
denovo597	438	1	438	100	Huanghella arctica strain R9-9 16S ribosomal RNA, partial sequence	0	1425	280	716	30.6667	359	8e-99	371/452	82	29/452	6	Plus	Plus	Unassignment												Filter: Query Coverage >= 85, Identity Percentage >= 85
denovo598	438	1	432	98.6301	Sphingomonas panni strain C52 16S ribosomal RNA, partial sequence	0	1408	275	706	30.6818	793	0	431/432	99	0/432	0	Plus	Plus	Bacteria; Proteobacteria; Alphaproteobacteria; Sphingomonadales; Sphingomonadaceae; Sphingomonas	Sphingomonas panni	Sphingomonas	Sphingomonadaceae		Sphingomonadales		Alphaproteobacteria		Proteobacteria		Bacteria
denovo599	438	1	432	98.6301	Lutibaculum baratangense strain AMV1 16S ribosomal RNA gene, partial sequence	0	1455	299	730	29.6907	688	0	413/433	95	2/433	0	Plus	Plus	Bacteria; Proteobacteria; Alphaproteobacteria; Rhizobiales; Rhodobiaceae; Lutibaculum	Lutibaculum baratangense		Rhodobiaceae		Rhizobiales		Alphaproteobacteria		Proteobacteria		Bacteria
denovo600	438	1	438	100	Dyella terrae strain JS14-6 16S ribosomal RNA gene, partial sequence	0	1423	288	725	30.78	499	4e-141	394/450	87	24/450	5	Plus	Plus	Bacteria; Proteobacteria; Gammaproteobacteria; Xanthomonadales; Rhodanobacteraceae; Dyella	Dyella terrae	Dyella			Xanthomonadales		Gammaproteobacteria		Proteobacteria		Bacteria
denovo601	438	1	420	95.8904	Chthoniobacter flavus strain Ellin428 16S ribosomal RNA gene, partial sequence	0	1360	324	742	30.8088	431	2e-120	369/431	85	23/431	5	Plus	Plus	Bacteria; Verrucomicrobia; Spartobacteria; Chthoniobacterales; Chthoniobacteraceae; Chthoniobacter	Chthoniobacter flavus	Chthoniobacter					Spartobacteria		Verrucomicrobia		Bacteria
denovo602	438	1	438	100	Fimbriiglobus ruber strain SP5 16S ribosomal RNA, partial sequence	0	1390	297	735	31.5827	689	0	420/442	95	7/442	1	Plus	Plus	Bacteria; Planctomycetes; Planctomycetia; Planctomycetales; Gemmataceae; Fimbriiglobus	Fimbriiglobus ruber				Planctomycetales				Planctomycetes		Bacteria
denovo603	438	1	435	99.3151	Pirellula staleyi strain DSM 6068 16S ribosomal RNA, partial sequence	0	1510	313	748	28.8742	521	9e-148	389/440	88	9/440	2	Plus	Plus	Bacteria; Planctomycetes; Planctomycetia; Planctomycetales; Planctomycetaceae; Pirellula	Pirellula staleyi	Pirellula	Planctomycetaceae		Planctomycetales				Planctomycetes		Bacteria
denovo604	438	1	438	100	Belnapia rosea strain CPCC 100156 16S ribosomal RNA gene, partial sequence	0	1473	310	747	29.7352	632	0	410/442	92	8/442	1	Plus	Plus	Bacteria; Proteobacteria; Alphaproteobacteria; Rhodospirillales; Acetobacteraceae; Belnapia	Belnapia rosea	Belnapia	Acetobacteraceae		Rhodospirillales		Alphaproteobacteria		Proteobacteria		Bacteria
denovo605	438	1	438	100	Silanimonas mangrovi strain AK13 16S ribosomal RNA gene, partial sequence	0	1492	327	770	29.7587	549	4e-156	401/449	89	16/449	3	Plus	Plus	Bacteria; Proteobacteria; Gammaproteobacteria; Xanthomonadales; Xanthomonadaceae; Silanimonas	Silanimonas mangrovi	Silanimonas	Xanthomonadaceae		Xanthomonadales		Gammaproteobacteria		Proteobacteria		Bacteria
denovo606	438	1	432	98.6301	Roseomonas tokyonensis strain K-20 16S ribosomal RNA, partial sequence	0	1439	282	713	30.0208	737	0	423/434	97	4/434	0	Plus	Plus	Bacteria; Proteobacteria; Alphaproteobacteria; Rhodospirillales; Acetobacteraceae; Roseomonas	Roseomonas tokyonensis	Roseomonas	Acetobacteraceae		Rhodospirillales		Alphaproteobacteria		Proteobacteria		Bacteria
denovo607	438	117	438	73.516	Pseudoxanthomonas taiwanensis strain NBRC 101072 16S ribosomal RNA gene, partial sequence	0	1472	455	776	21.875	401	1e-111	291/326	89	8/326	2	Plus	Plus	Unassignment												Filter: Query Coverage >= 85, Identity Percentage >= 85
denovo608	438	140	435	67.5799	Cyanobacterium aponinum strain PCC 10605 16S ribosomal RNA, partial sequence	0	1474	419	712	19.9457	451	1e-126	280/297	94	4/297	1	Plus	Plus	Unassignment												Filter: Query Coverage >= 85, Identity Percentage >= 85
denovo609	438	1	438	100	Lentimicrobium saccharophilum strain TBC1 16S ribosomal RNA, partial sequence	0	1446	313	750	30.2905	715	0	424/441	96	6/441	1	Plus	Plus	Bacteria; Bacteroidetes; Bacteroidia; Bacteroidales; Lentimicrobiaceae; Lentimicrobium	Lentimicrobium saccharophilum				Bacteroidales		Bacteroidia		Bacteroidetes		Bacteria
denovo610	438	1	438	100	Fulvimonas soli strain LMG 19981 16S ribosomal RNA gene, partial sequence	0	1497	314	751	29.2585	411	2e-114	376/448	83	20/448	4	Plus	Plus	Unassignment												Filter: Query Coverage >= 85, Identity Percentage >= 85
denovo611	438	1	438	100	Flavobacterium akiainvivens strain IK-1 16S ribosomal RNA gene, partial sequence	0	1346	258	695	32.5409	682	0	418/441	94	6/441	1	Plus	Plus	Bacteria; Bacteroidetes; Flavobacteriia; Flavobacteriales; Flavobacteriaceae; Flavobacterium	Flavobacterium akiainvivens	Flavobacterium	Flavobacteriaceae		Flavobacteriales				Bacteroidetes		Bacteria
denovo612	438	1	432	98.6301	Sphingoaurantiacus polygranulatus strain MC 3718 16S ribosomal RNA, partial sequence	0	1411	264	695	30.6166	555	9e-158	392/436	89	8/436	1	Plus	Plus	Bacteria; Proteobacteria; Alphaproteobacteria; Sphingomonadales; Sphingomonadaceae; Sphingoaurantiacus	Sphingoaurantiacus polygranulatus		Sphingomonadaceae		Sphingomonadales		Alphaproteobacteria		Proteobacteria		Bacteria
denovo613	438	1	438	100	Halomonas garicola strain JJ-M1 16S ribosomal RNA, partial sequence	0	1374	255	697	32.2416	287	4e-77	363/458	79	35/458	7	Plus	Plus	Unassignment												Filter: Query Coverage >= 85, Identity Percentage >= 85
denovo614	438	1	438	100	Alsobacter metallidurans strain SK200a-9 16S ribosomal RNA gene, partial sequence	0	1467	292	704	28.1527	553	3e-157	397/439	90	27/439	6	Plus	Plus	Bacteria; Proteobacteria; Alphaproteobacteria; Rhizobiales; Alsobacter	Alsobacter metallidurans				Rhizobiales		Alphaproteobacteria		Proteobacteria		Bacteria
denovo615	438	1	438	100	Mizugakiibacter sediminis strain skMP5 16S ribosomal RNA gene, partial sequence	0	1463	310	747	29.9385	361	2e-99	369/450	82	24/450	5	Plus	Plus	Unassignment												Filter: Query Coverage >= 85, Identity Percentage >= 85
denovo616	438	1	438	100	Bdellovibrio bacteriovorus strain HD100 16S ribosomal RNA gene, partial sequence	0	1294	271	709	33.9258	416	4e-116	380/451	84	25/451	5	Plus	Plus	Unassignment												Filter: Query Coverage >= 85, Identity Percentage >= 85
denovo617	438	1	436	99.5434	Pirellula staleyi strain DSM 6068 16S ribosomal RNA, partial sequence	0	1510	313	748	28.8742	540	3e-153	394/442	89	12/442	2	Plus	Plus	Bacteria; Planctomycetes; Planctomycetia; Planctomycetales; Planctomycetaceae; Pirellula	Pirellula staleyi	Pirellula	Planctomycetaceae		Planctomycetales				Planctomycetes		Bacteria
denovo618	438	1	430	98.1735	Cytophaga hutchinsonii strain ATCC 33406 16S ribosomal RNA, partial sequence	0	1509	331	760	28.4957	346	6e-95	366/447	81	34/447	7	Plus	Plus	Unassignment												Filter: Query Coverage >= 85, Identity Percentage >= 85
denovo619	438	1	438	100	Sphingomicrobium flavum strain CC-AMZ-30N 16S ribosomal RNA, partial sequence	0	1480	303	740	29.5946	682	0	418/441	94	6/441	1	Plus	Plus	Bacteria; Proteobacteria; Alphaproteobacteria; Sphingomonadales; Sphingomonadaceae; Sphingomicrobium	Sphingomicrobium flavum		Sphingomonadaceae		Sphingomonadales		Alphaproteobacteria		Proteobacteria		Bacteria
denovo620	438	1	438	100	Byssovorax cruenta strain By c2 16S ribosomal RNA gene, partial sequence	0	1529	337	774	28.6462	654	0	412/440	93	4/440	0	Plus	Plus	Bacteria; Proteobacteria; Deltaproteobacteria; Myxococcales; Sorangiineae; Polyangiaceae; Byssovorax	Byssovorax cruenta	Byssovorax	Polyangiaceae	Sorangiineae	Myxococcales		Deltaproteobacteria		Proteobacteria		Bacteria
denovo621	438	1	438	100	Dokdonella fugitiva strain A3 16S ribosomal RNA, partial sequence	0	1476	296	736	29.878	457	3e-128	385/449	85	19/449	4	Plus	Plus	Bacteria; Proteobacteria; Gammaproteobacteria; Xanthomonadales; Rhodanobacteraceae; Dokdonella	Dokdonella fugitiva	Dokdonella			Xanthomonadales		Gammaproteobacteria		Proteobacteria		Bacteria
denovo622	438	1	438	100	Sphingomonas fonticola strain TNR-2 16S ribosomal RNA, partial sequence	0	1425	281	718	30.7368	654	0	410/438	93	0/438	0	Plus	Plus	Bacteria; Proteobacteria; Alphaproteobacteria; Sphingomonadales; Sphingomonadaceae; Sphingomonas	Sphingomonas fonticola	Sphingomonas	Sphingomonadaceae		Sphingomonadales		Alphaproteobacteria		Proteobacteria		Bacteria
denovo623	438	1	438	100	Erythrobacter longus strain DSM 6997 16S ribosomal RNA gene, partial sequence	0	1414	272	707	30.8345	403	3e-112	377/450	83	26/450	5	Plus	Plus	Unassignment												Filter: Query Coverage >= 85, Identity Percentage >= 85
denovo624	438	1	429	97.9452	Nibribacter koreensis strain GSR3061 16S ribosomal RNA, partial sequence	0	1350	250	678	31.7778	532	4e-151	388/435	89	12/435	2	Plus	Plus	Bacteria; Bacteroidetes; Cytophagia; Cytophagales; Hymenobacteraceae; Nibribacter	Nibribacter koreensis				Cytophagales		Cytophagia		Bacteroidetes		Bacteria
denovo625	438	1	438	100	Parviterribacter multiflagellatus strain A22/0/F9_1 16S ribosomal RNA, partial sequence	0	1455	303	741	30.1718	555	9e-158	398/444	89	11/444	2	Plus	Plus	Bacteria; Actinobacteria; Thermoleophilia; Solirubrobacterales; Parviterribacteraceae; Parviterribacter	Parviterribacter multiflagellatus				Solirubrobacterales				Actinobacteria		Bacteria
denovo626	438	1	386	88.1279	Mariniradius saccharolyticus strain AK6 16S ribosomal RNA, partial sequence	0	1359	316	701	28.4032	503	3e-142	355/393	90	14/393	3	Plus	Plus	Bacteria; Bacteroidetes; Cytophagia; Cytophagales; Cyclobacteriaceae; Mariniradius	Mariniradius saccharolyticus		Cyclobacteriaceae		Cytophagales		Cytophagia		Bacteroidetes		Bacteria
denovo627	438	1	438	100	Geodermatophilus pulveris strain BMG 825 16S ribosomal RNA, partial sequence	0	1370	310	746	31.8978	691	0	418/439	95	3/439	0	Plus	Plus	Bacteria; Actinobacteria; Geodermatophilales; Geodermatophilaceae; Geodermatophilus	Geodermatophilus pulveris	Geodermatophilus	Geodermatophilaceae						Actinobacteria		Bacteria
denovo628	438	1	438	100	Comamonas granuli strain NBRC 101663 16S ribosomal RNA gene, partial sequence	0	1454	306	743	30.1238	555	9e-158	398/444	89	12/444	2	Plus	Plus	Bacteria; Proteobacteria; Betaproteobacteria; Burkholderiales; Comamonadaceae; Comamonas	Comamonas granuli	Comamonas	Comamonadaceae		Burkholderiales		Betaproteobacteria		Proteobacteria		Bacteria
denovo629	438	1	438	100	Cnuella takakiae strain RG1-1 16S ribosomal RNA, partial sequence	0	1493	337	773	29.2699	492	7e-139	388/445	87	15/445	3	Plus	Plus	Bacteria; Bacteroidetes; Chitinophagia; Chitinophagales; Chitinophagaceae; Cnuella	Cnuella takakiae								Bacteroidetes		Bacteria
denovo630	438	1	438	100	Luteolibacter luojiensis strain DR4-30 16S ribosomal RNA gene, partial sequence	0	1444	283	720	30.3324	754	0	428/438	97	0/438	0	Plus	Plus	Bacteria; Verrucomicrobia; Verrucomicrobiae; Verrucomicrobiales; Verrucomicrobiaceae; Luteolibacter	Luteolibacter luojiensis	Luteolibacter	Verrucomicrobiaceae		Verrucomicrobiales		Verrucomicrobiae		Verrucomicrobia		Bacteria
denovo631	438	1	438	100	Oligoflexus tunisiensis strain Shr3 16S ribosomal RNA, partial sequence	0	1458	304	741	30.0412	737	0	426/439	97	2/439	0	Plus	Plus	Bacteria; Proteobacteria; Oligoflexia; Oligoflexales; Oligoflexaceae; Oligoflexus	Oligoflexus tunisiensis								Proteobacteria		Bacteria
denovo632	438	1	438	100	Rhizobium daejeonense strain NBRC 102495 16S ribosomal RNA gene, partial sequence	0	1410	280	715	30.922	442	7e-124	382/448	85	22/448	4	Plus	Plus	Bacteria; Proteobacteria; Alphaproteobacteria; Rhizobiales; Rhizobiaceae; Rhizobium/Agrobacterium group; Rhizobium	Rhizobium daejeonense	Rhizobium	Rhizobiaceae		Rhizobiales		Alphaproteobacteria		Proteobacteria		Bacteria
denovo633	438	1	432	98.6301	Phyllobacterium leguminum strain ORS 1419 16S ribosomal RNA gene, partial sequence	0	1438	293	724	30.0417	754	0	424/432	98	0/432	0	Plus	Plus	Bacteria; Proteobacteria; Alphaproteobacteria; Rhizobiales; Phyllobacteriaceae; Phyllobacterium	Phyllobacterium leguminum	Phyllobacterium	Phyllobacteriaceae		Rhizobiales		Alphaproteobacteria		Proteobacteria		Bacteria
denovo634	438	1	438	100	Peredibacter starrii strain A3.12 16S ribosomal RNA gene, partial sequence	0	1457	305	741	29.9931	536	3e-152	393/442	88	9/442	2	Plus	Plus	Bacteria; Proteobacteria; Oligoflexia; Bacteriovoracales; Bacteriovoracaceae; Peredibacter	Peredibacter starrii	Peredibacter	Bacteriovoracaceae						Proteobacteria		Bacteria
denovo635	438	1	438	100	Mariniradius saccharolyticus strain AK6 16S ribosomal RNA, partial sequence	0	1359	316	747	31.7881	593	2e-169	405/443	91	16/443	3	Plus	Plus	Bacteria; Bacteroidetes; Cytophagia; Cytophagales; Cyclobacteriaceae; Mariniradius	Mariniradius saccharolyticus		Cyclobacteriaceae		Cytophagales		Cytophagia		Bacteroidetes		Bacteria
denovo636	438	1	438	100	Synechococcus elongatus strain PCC 6301 16S ribosomal RNA, complete sequence	0	1489	308	746	29.4829	582	4e-166	404/445	90	13/445	2	Plus	Plus	Bacteria; Cyanobacteria; Synechococcales; Synechococcaceae; Synechococcus	Synechococcus elongatus	Synechococcus							Cyanobacteria		Bacteria
denovo637	438	116	434	72.8311	Dokdonella fugitiva strain A3 16S ribosomal RNA, partial sequence	0	1476	434	752	21.6125	479	6e-135	303/323	93	8/323	2	Plus	Plus	Unassignment												Filter: Query Coverage >= 85, Identity Percentage >= 85
denovo638	438	1	438	100	Desulfuromonas acetexigens strain 2873 16S ribosomal RNA gene, partial sequence	0	1318	269	706	33.2322	682	0	416/439	94	2/439	0	Plus	Plus	Bacteria; Proteobacteria; Deltaproteobacteria; Desulfuromonadales; Desulfuromonadaceae; Desulfuromonas	Desulfuromonas acetexigens	Desulfuromonas	Desulfuromonadaceae		Desulfuromonadales		Deltaproteobacteria		Proteobacteria		Bacteria
denovo639	438	1	438	100	Cytophaga xylanolytica strain DSM 6779 16S ribosomal RNA gene, partial sequence	0	1507	326	763	29.0644	710	0	421/439	95	2/439	0	Plus	Plus	Bacteria; Bacteroidetes; Cytophagia; Cytophagales; Cytophagaceae; Cytophaga	Cytophaga xylanolytica	Cytophaga	Cytophagaceae		Cytophagales		Cytophagia		Bacteroidetes		Bacteria
denovo640	438	1	438	100	Arenimonas aquatica strain NA-09 16S ribosomal RNA, partial sequence	0	1456	297	734	30.0824	804	0	437/438	99	0/438	0	Plus	Plus	Bacteria; Proteobacteria; Gammaproteobacteria; Xanthomonadales; Xanthomonadaceae; Arenimonas	Arenimonas aquatica	Arenimonas	Xanthomonadaceae		Xanthomonadales		Gammaproteobacteria		Proteobacteria		Bacteria
denovo641	438	1	432	98.6301	Tepidisphaera mucosa strain 2842 16S ribosomal RNA, partial sequence	0	1491	321	752	28.9738	344	2e-94	360/442	81	20/442	4	Plus	Plus	Unassignment												Filter: Query Coverage >= 85, Identity Percentage >= 85
denovo642	438	162	436	62.7854	Amnibacterium soli strain PB243 16S ribosomal RNA, partial sequence	0	1302	382	656	21.1214	431	2e-120	265/279	94	8/279	2	Plus	Plus	Unassignment												Filter: Query Coverage >= 85, Identity Percentage >= 85
denovo643	438	1	438	100	Synechococcus elongatus strain PCC 6301 16S ribosomal RNA, complete sequence	0	1489	308	746	29.4829	544	2e-154	397/445	89	13/445	2	Plus	Plus	Bacteria; Cyanobacteria; Synechococcales; Synechococcaceae; Synechococcus	Synechococcus elongatus	Synechococcus							Cyanobacteria		Bacteria
denovo644	438	1	435	99.3151	Comamonas terrigena strain NBRC 13299 16S ribosomal RNA gene, partial sequence	0	1456	308	765	31.456	553	3e-157	416/465	89	37/465	7	Plus	Plus	Bacteria; Proteobacteria; Betaproteobacteria; Burkholderiales; Comamonadaceae; Comamonas	Comamonas terrigena	Comamonas	Comamonadaceae		Burkholderiales		Betaproteobacteria		Proteobacteria		Bacteria
denovo645	438	19	435	95.2055	Trichocoleus desertorum strain ATA4-8-CV2 16S ribosomal RNA gene, partial sequence	0	1163	1	417	35.8555	422	1e-117	361/424	85	14/424	3	Plus	Plus	Bacteria; Cyanobacteria; Synechococcales; Leptolyngbyaceae; Trichocoleus	Trichocoleus desertorum	Trichocoleus							Cyanobacteria		Bacteria
denovo646	438	1	432	98.6301	Oricola cellulosilytica strain CC-AMH-0 16S ribosomal RNA, partial sequence	0	1455	286	717	29.6907	593	2e-169	401/438	91	12/438	2	Plus	Plus	Bacteria; Proteobacteria; Alphaproteobacteria; Rhizobiales; Phyllobacteriaceae; Oricola	Oricola cellulosilytica		Phyllobacteriaceae		Rhizobiales		Alphaproteobacteria		Proteobacteria		Bacteria
denovo647	438	1	435	99.3151	Ruminiclostridium thermocellum strain ATCC 27405 16S ribosomal RNA, partial sequence	0	1521	341	775	28.5996	654	0	411/438	93	6/438	1	Plus	Plus	Bacteria; Firmicutes; Clostridia; Clostridiales; Ruminococcaceae; Ruminiclostridium	Ruminiclostridium thermocellum		Ruminococcaceae		Clostridiales		Clostridia		Firmicutes		Bacteria
denovo648	438	1	433	98.8584	Sphingomonas formosensis strain CC-Nfb-2 16S ribosomal RNA gene, partial sequence	0	1478	302	733	29.2287	388	1e-107	374/448	83	31/448	6	Plus	Plus	Unassignment												Filter: Query Coverage >= 85, Identity Percentage >= 85
denovo649	438	1	438	100	Prolixibacter denitrificans strain MIC1-1 16S ribosomal RNA, partial sequence	0	1444	311	766	31.5789	427	2e-119	395/467	84	40/467	8	Plus	Plus	Unassignment												Filter: Query Coverage >= 85, Identity Percentage >= 85
denovo650	438	1	438	100	Cyanobium gracile strain PCC 6307 16S ribosomal RNA, partial sequence	0	1476	299	736	29.6748	604	9e-173	408/445	91	14/445	3	Plus	Plus	Bacteria; Cyanobacteria; Synechococcales; Synechococcaceae; Cyanobium	Cyanobium gracile	Cyanobium							Cyanobacteria		Bacteria
denovo651	438	1	438	100	Sphingomonas vulcanisoli strain SN6-13 16S ribosomal RNA, partial sequence	0	1440	302	739	30.4167	571	9e-163	405/448	90	20/448	4	Plus	Plus	Bacteria; Proteobacteria; Alphaproteobacteria; Sphingomonadales; Sphingomonadaceae; Sphingomonas	Sphingomonas vulcanisoli	Sphingomonas	Sphingomonadaceae		Sphingomonadales		Alphaproteobacteria		Proteobacteria		Bacteria
denovo652	438	1	438	100	Steroidobacter denitrificans strain FS 16S ribosomal RNA gene, partial sequence	0	1407	316	761	31.6986	435	1e-121	387/456	84	28/456	6	Plus	Plus	Unassignment												Filter: Query Coverage >= 85, Identity Percentage >= 85
denovo653	438	1	438	100	Mariniradius saccharolyticus strain AK6 16S ribosomal RNA, partial sequence	0	1359	316	748	31.8617	438	1e-122	378/444	85	17/444	3	Plus	Plus	Bacteria; Bacteroidetes; Cytophagia; Cytophagales; Cyclobacteriaceae; Mariniradius	Mariniradius saccharolyticus		Cyclobacteriaceae		Cytophagales		Cytophagia		Bacteroidetes		Bacteria
denovo654	438	1	438	100	Metallibacterium scheffleri strain DKE6 16S ribosomal RNA gene, partial sequence	0	1479	314	750	29.547	414	2e-115	378/449	84	23/449	5	Plus	Plus	Unassignment												Filter: Query Coverage >= 85, Identity Percentage >= 85
denovo655	438	1	432	98.6301	Lishizhenia tianjinensis strain H6 16S ribosomal RNA gene, partial sequence	0	1423	309	740	30.3584	544	2e-154	394/440	89	16/440	3	Plus	Plus	Bacteria; Bacteroidetes; Flavobacteriia; Flavobacteriales; Crocinitomicaceae; Lishizhenia	Lishizhenia tianjinensis	Lishizhenia			Flavobacteriales				Bacteroidetes		Bacteria
denovo656	438	1	438	100	Fimbriiglobus ruber strain SP5 16S ribosomal RNA, partial sequence	0	1390	297	733	31.4388	610	2e-174	406/442	91	9/442	2	Plus	Plus	Bacteria; Planctomycetes; Planctomycetia; Planctomycetales; Gemmataceae; Fimbriiglobus	Fimbriiglobus ruber				Planctomycetales				Planctomycetes		Bacteria
denovo657	438	1	432	98.6301	Lutaonella thermophila strain CC-MHSW-2 16S ribosomal RNA gene, partial sequence	0	1486	318	749	29.0713	488	9e-138	385/441	87	18/441	4	Plus	Plus	Bacteria; Bacteroidetes; Flavobacteriia; Flavobacteriales; Flavobacteriaceae; Lutaonella	Lutaonella thermophila	Lutaonella	Flavobacteriaceae		Flavobacteriales				Bacteroidetes		Bacteria
denovo658	438	1	438	100	Desulfonema magnum str. Montpellier strain 4be13 16S ribosomal RNA gene, partial sequence	0	1478	306	744	29.7023	344	2e-94	370/454	81	31/454	6	Plus	Plus	Unassignment												Filter: Query Coverage >= 85, Identity Percentage >= 85
denovo659	438	1	434	99.0868	Aerosakkonema funiforme strain Lao26 16S ribosomal RNA gene, partial sequence	0	1338	206	640	32.5112	497	2e-140	387/442	87	15/442	3	Plus	Plus	Bacteria; Cyanobacteria; Oscillatoriophycideae; Oscillatoriales; Oscillatoriaceae; Aerosakkonema	Aerosakkonema funiforme				Oscillatoriales				Cyanobacteria		Bacteria
denovo660	438	1	438	100	Tabrizicola aquatica strain RCRI19 16S ribosomal RNA gene, partial sequence	0	1388	281	718	31.5562	555	9e-158	397/443	89	10/443	2	Plus	Plus	Bacteria; Proteobacteria; Alphaproteobacteria; Rhodobacterales; Rhodobacteraceae; Tabrizicola	Tabrizicola aquatica		Rhodobacteraceae		Rhodobacterales		Alphaproteobacteria		Proteobacteria		Bacteria
denovo661	438	1	438	100	Cyclobacterium halophilum strain GASx41 16S ribosomal RNA, partial sequence	0	1402	288	724	31.1698	492	7e-139	389/446	87	17/446	3	Plus	Plus	Bacteria; Bacteroidetes; Cytophagia; Cytophagales; Cyclobacteriaceae; Cyclobacterium	Cyclobacterium halophilum	Cyclobacterium	Cyclobacteriaceae		Cytophagales		Cytophagia		Bacteroidetes		Bacteria
denovo662	438	1	433	98.8584	Paraclostridium benzoelyticum strain JC272 16S ribosomal RNA, partial sequence	0	1490	319	749	28.9262	311	2e-84	358/446	80	28/446	6	Plus	Plus	Unassignment												Filter: Query Coverage >= 85, Identity Percentage >= 85
denovo663	438	1	435	99.3151	Emergencia timonensis strain SN18 16S ribosomal RNA, partial sequence	0	1480	347	781	29.3919	671	0	412/436	94	2/436	0	Plus	Plus	Bacteria; Firmicutes; Clostridia; Clostridiales; Clostridiales Family XIII. Incertae Sedis; Emergencia	Emergencia timonensis		Clostridiales Family XIII. Incertae Sedis		Clostridiales		Clostridia		Firmicutes		Bacteria
denovo664	438	1	432	98.6301	Falsirhodobacter halotolerans strain JA744 16S ribosomal RNA gene, partial sequence	0	1357	250	681	31.8349	699	0	414/432	95	0/432	0	Plus	Plus	Bacteria; Proteobacteria; Alphaproteobacteria; Rhodobacterales; Rhodobacteraceae; Falsirhodobacter	Falsirhodobacter halotolerans		Rhodobacteraceae		Rhodobacterales		Alphaproteobacteria		Proteobacteria		Bacteria
denovo665	438	1	432	98.6301	Jiella aquimaris strain LZB041 16S ribosomal RNA, partial sequence	0	1445	302	733	29.8962	555	9e-158	392/436	89	8/436	1	Plus	Plus	Bacteria; Proteobacteria; Alphaproteobacteria; Rhizobiales; Aurantimonadaceae; Jiella	Jiella aquimaris		Aurantimonadaceae		Rhizobiales		Alphaproteobacteria		Proteobacteria		Bacteria
denovo666	438	1	438	100	Fodinicola feengrottensis strain 2427-001 16S ribosomal RNA gene, partial sequence	0	1441	296	735	30.5344	429	6e-120	379/448	84	18/448	4	Plus	Plus	Unassignment												Filter: Query Coverage >= 85, Identity Percentage >= 85
denovo667	438	1	437	99.7717	Dyella terrae strain JS14-6 16S ribosomal RNA gene, partial sequence	0	1423	288	724	30.7098	486	3e-137	386/444	86	14/444	3	Plus	Plus	Bacteria; Proteobacteria; Gammaproteobacteria; Xanthomonadales; Rhodanobacteraceae; Dyella	Dyella terrae	Dyella			Xanthomonadales		Gammaproteobacteria		Proteobacteria		Bacteria
denovo668	438	1	438	100	Sulfurihydrogenibium yellowstonense strain SS-5 16S ribosomal RNA gene, partial sequence	0	1447	309	745	30.2004	315	2e-85	360/449	80	23/449	5	Plus	Plus	Unassignment												Filter: Query Coverage >= 85, Identity Percentage >= 85
denovo669	438	1	438	100	Hydrogenophaga taeniospiralis strain NBRC 102512 16S ribosomal RNA gene, partial sequence	0	1458	306	743	30.0412	732	0	424/438	96	0/438	0	Plus	Plus	Bacteria; Proteobacteria; Betaproteobacteria; Burkholderiales; Comamonadaceae; Hydrogenophaga	Hydrogenophaga taeniospiralis	Hydrogenophaga	Comamonadaceae		Burkholderiales		Betaproteobacteria		Proteobacteria		Bacteria
denovo670	438	1	435	99.3151	Mariniradius saccharolyticus strain AK6 16S ribosomal RNA, partial sequence	0	1359	316	767	33.2597	558	7e-159	408/455	89	23/455	5	Plus	Plus	Bacteria; Bacteroidetes; Cytophagia; Cytophagales; Cyclobacteriaceae; Mariniradius	Mariniradius saccharolyticus		Cyclobacteriaceae		Cytophagales		Cytophagia		Bacteroidetes		Bacteria
denovo671	438	1	438	100	Aliifodinibius sediminis strain YIM J21 16S ribosomal RNA gene, partial sequence	0	1421	293	729	30.753	287	4e-77	359/453	79	31/453	6	Plus	Plus	Unassignment												Filter: Query Coverage >= 85, Identity Percentage >= 85
denovo672	438	1	438	100	Devosia confluentis strain HJR-2 16S ribosomal RNA, partial sequence	0	1450	280	717	30.2069	776	0	432/438	98	0/438	0	Plus	Plus	Bacteria; Proteobacteria; Alphaproteobacteria; Rhizobiales; Hyphomicrobiaceae; Devosia	Devosia confluentis	Devosia	Hyphomicrobiaceae		Rhizobiales		Alphaproteobacteria		Proteobacteria		Bacteria
denovo673	438	1	438	100	Reyranella massiliensis strain 521 16S ribosomal RNA gene, partial sequence	0	1445	296	734	30.3806	749	0	429/440	97	3/440	0	Plus	Plus	Bacteria; Proteobacteria; Alphaproteobacteria; Rhodospirillales; unclassified Rhodospirillales; Reyranella	Reyranella massiliensis				Rhodospirillales		Alphaproteobacteria		Proteobacteria		Bacteria
denovo674	438	1	438	100	Arenimonas malthae strain CC-JY-1 16S ribosomal RNA gene, partial sequence	0	1488	316	752	29.3683	420	3e-117	378/448	84	21/448	4	Plus	Plus	Unassignment												Filter: Query Coverage >= 85, Identity Percentage >= 85
denovo675	438	1	438	100	Fabibacter pacificus strain DY53 16S ribosomal RNA, partial sequence	0	1442	311	748	30.3745	532	4e-151	391/441	88	6/441	1	Plus	Plus	Bacteria; Bacteroidetes; Cytophagia; Cytophagales; Flammeovirgaceae; Fabibacter	Fabibacter pacificus	Fabibacter	Flammeovirgaceae		Cytophagales		Cytophagia		Bacteroidetes		Bacteria
denovo676	438	1	438	100	Thiohalobacter thiocyanaticus strain HRh1 16S ribosomal RNA gene, partial sequence	0	1455	307	744	30.1031	505	9e-143	391/446	87	16/446	3	Plus	Plus	Bacteria; Proteobacteria; Gammaproteobacteria; Thiohalobacter	Thiohalobacter thiocyanaticus						Gammaproteobacteria		Proteobacteria		Bacteria
denovo677	438	1	435	99.3151	Terrimicrobium sacchariphilum strain NM-5 16S ribosomal RNA, partial sequence	0	1418	316	750	30.677	449	4e-126	382/446	85	22/446	4	Plus	Plus	Bacteria; Verrucomicrobia; Spartobacteria; Terrimicrobium	Terrimicrobium sacchariphilum						Spartobacteria		Verrucomicrobia		Bacteria
denovo678	438	1	436	99.5434	Desulfobacula phenolica strain PhO1 16S ribosomal RNA gene, partial sequence	0	1508	334	769	28.9125	385	1e-106	371/447	82	22/447	4	Plus	Plus	Unassignment												Filter: Query Coverage >= 85, Identity Percentage >= 85
denovo679	438	1	433	98.8584	Riemerella anatipestifer strain DSM 15868 16S ribosomal RNA, partial sequence	0	1505	328	759	28.7043	494	2e-139	386/441	87	17/441	3	Plus	Plus	Bacteria; Bacteroidetes; Flavobacteriia; Flavobacteriales; Flavobacteriaceae; Riemerella	Riemerella anatipestifer	Riemerella	Flavobacteriaceae		Flavobacteriales				Bacteroidetes		Bacteria
denovo680	438	1	432	98.6301	Porphyrobacter sanguineus strain NBRC 15763 16S ribosomal RNA gene, partial sequence	0	1412	282	713	30.5949	616	4e-176	402/435	92	6/435	1	Plus	Plus	Bacteria; Proteobacteria; Alphaproteobacteria; Sphingomonadales; Erythrobacteraceae; Porphyrobacter	Porphyrobacter sanguineus	Porphyrobacter	Erythrobacteraceae		Sphingomonadales		Alphaproteobacteria		Proteobacteria		Bacteria
denovo681	438	1	437	99.7717	Candidatus Aquiluna rubra 16S ribosomal RNA gene, partial sequence	0	1417	311	747	30.8398	797	0	435/437	99	0/437	0	Plus	Plus	Bacteria; Actinobacteria; Micrococcales; Microbacteriaceae; Luna cluster; Luna-1 subcluster; Candidatus Aquiluna	Candidatus Aquiluna	Candidatus Aquiluna	Microbacteriaceae						Actinobacteria		Bacteria
denovo682	438	1	435	99.3151	Prochlorococcus marinus subsp. pastoris strain PCC 9511 16S ribosomal RNA gene, partial sequence	0	1465	286	720	29.6928	521	9e-148	391/442	88	14/442	3	Plus	Plus	Bacteria; Cyanobacteria; Synechococcales; Prochloraceae; Prochlorococcus	Prochlorococcus marinus	Prochlorococcus	Prochloraceae						Cyanobacteria		Bacteria
denovo683	438	1	438	100	Dyella thiooxydans strain ATSB10 16S ribosomal RNA gene, partial sequence	0	1422	294	731	30.8017	499	4e-141	390/446	87	16/446	3	Plus	Plus	Bacteria; Proteobacteria; Gammaproteobacteria; Xanthomonadales; Rhodanobacteraceae; Dyella	Dyella thiooxydans	Dyella			Xanthomonadales		Gammaproteobacteria		Proteobacteria		Bacteria
denovo684	438	1	438	100	Gemmata massiliana strain IIL30 16S ribosomal RNA, partial sequence	0	1489	327	766	29.55	673	0	417/442	94	6/442	1	Plus	Plus	Bacteria; Planctomycetes; Planctomycetia; Planctomycetales; Gemmataceae; Gemmata	Gemmata massiliana	Gemmata			Planctomycetales				Planctomycetes		Bacteria
denovo685	438	1	437	99.7717	Wandonia haliotis strain NBRC 105642 16S ribosomal RNA gene, partial sequence	0	1452	318	749	29.7521	497	2e-140	393/448	87	27/448	6	Plus	Plus	Bacteria; Bacteroidetes; Flavobacteriia; Flavobacteriales; Crocinitomicaceae; Wandonia	Wandonia haliotis				Flavobacteriales				Bacteroidetes		Bacteria
denovo686	438	1	434	99.0868	Azospirillum amazonense strain Am 14 16S ribosomal RNA gene, partial sequence	0	1413	297	728	30.5732	396	6e-110	371/444	83	22/444	4	Plus	Plus	Unassignment												Filter: Query Coverage >= 85, Identity Percentage >= 85
denovo687	438	1	438	100	Cyanobium gracile strain PCC 6307 16S ribosomal RNA, partial sequence	0	1476	299	738	29.8103	545	5e-155	400/448	89	18/448	4	Plus	Plus	Bacteria; Cyanobacteria; Synechococcales; Synechococcaceae; Cyanobium	Cyanobium gracile	Cyanobium							Cyanobacteria		Bacteria
denovo688	438	1	438	100	Tepidisphaera mucosa strain 2842 16S ribosomal RNA, partial sequence	0	1491	321	758	29.3763	372	1e-102	369/448	82	20/448	4	Plus	Plus	Unassignment												Filter: Query Coverage >= 85, Identity Percentage >= 85
denovo689	438	139	438	68.4932	Roseomonas soli strain 5N26 16S ribosomal RNA, partial sequence	0	1414	398	697	21.2164	544	2e-154	298/300	99	0/300	0	Plus	Plus	Unassignment												Filter: Query Coverage >= 85, Identity Percentage >= 85
denovo690	438	1	438	100	Oligoflexus tunisiensis strain Shr3 16S ribosomal RNA, partial sequence	0	1458	304	741	30.0412	599	4e-171	405/443	91	10/443	2	Plus	Plus	Bacteria; Proteobacteria; Oligoflexia; Oligoflexales; Oligoflexaceae; Oligoflexus	Oligoflexus tunisiensis								Proteobacteria		Bacteria
denovo691	438	140	438	68.2648	Sandaracinobacter sibiricus strain RB16-17 16S ribosomal RNA gene, partial sequence	0	1417	382	680	21.1009	483	4e-136	288/301	95	4/301	1	Plus	Plus	Unassignment												Filter: Query Coverage >= 85, Identity Percentage >= 85
denovo692	438	1	438	100	Tetrasphaera duodecadis strain IAM 14868 16S ribosomal RNA gene, partial sequence	0	1485	334	775	29.7643	503	3e-142	388/444	87	8/444	1	Plus	Plus	Bacteria; Actinobacteria; Micrococcales; Intrasporangiaceae; Tetrasphaera	Tetrasphaera duodecadis	Tetrasphaera	Intrasporangiaceae						Actinobacteria		Bacteria
denovo693	438	1	435	99.3151	Chondromyces lanuginosus strain Sy t2 16S ribosomal RNA, partial sequence	0	1535	335	790	29.7068	446	6e-125	390/458	85	25/458	5	Plus	Plus	Bacteria; Proteobacteria; Deltaproteobacteria; Myxococcales; Sorangiineae; Polyangiaceae; Chondromyces	Chondromyces lanuginosus	Chondromyces	Polyangiaceae	Sorangiineae	Myxococcales		Deltaproteobacteria		Proteobacteria		Bacteria
denovo694	438	1	432	98.6301	Sphingomonas endophytica strain YIM 65583 16S ribosomal RNA gene, partial sequence	0	1412	247	678	30.5949	505	9e-143	389/442	88	20/442	4	Plus	Plus	Bacteria; Proteobacteria; Alphaproteobacteria; Sphingomonadales; Sphingomonadaceae; Sphingomonas	Sphingomonas endophytica	Sphingomonas	Sphingomonadaceae		Sphingomonadales		Alphaproteobacteria		Proteobacteria		Bacteria
denovo695	438	1	438	100	Lysobacter dokdonensis strain DS-58 16S ribosomal RNA gene, partial sequence	0	1500	314	751	29.2	438	1e-122	381/448	85	20/448	4	Plus	Plus	Bacteria; Proteobacteria; Gammaproteobacteria; Xanthomonadales; Xanthomonadaceae; Lysobacter	Lysobacter dokdonensis	Lysobacter	Xanthomonadaceae		Xanthomonadales		Gammaproteobacteria		Proteobacteria		Bacteria
denovo696	438	1	438	100	Roseivirga marina strain PSR 16S ribosomal RNA, partial sequence	0	1410	302	739	31.0638	477	2e-134	384/444	86	12/444	2	Plus	Plus	Bacteria; Bacteroidetes; Cytophagia; Cytophagales; Flammeovirgaceae; Roseivirga	Roseivirga marina	Roseivirga	Flammeovirgaceae		Cytophagales		Cytophagia		Bacteroidetes		Bacteria
denovo697	438	1	438	100	Comamonas kerstersii strain LMG 3475 16S ribosomal RNA gene, partial sequence	0	1345	291	751	34.2751	542	7e-154	415/467	88	35/467	7	Plus	Plus	Bacteria; Proteobacteria; Betaproteobacteria; Burkholderiales; Comamonadaceae; Comamonas	Comamonas kerstersii	Comamonas	Comamonadaceae		Burkholderiales		Betaproteobacteria		Proteobacteria		Bacteria
denovo698	438	1	435	99.3151	Thiothrix lacustris strain BL 16S ribosomal RNA gene, partial sequence	0	1399	256	687	30.8792	451	1e-126	379/442	85	17/442	3	Plus	Plus	Bacteria; Proteobacteria; Gammaproteobacteria; Thiotrichales; Thiotrichaceae; Thiothrix	Thiothrix lacustris	Thiothrix	Thiotrichaceae		Thiotrichales		Gammaproteobacteria		Proteobacteria		Bacteria
denovo699	438	1	432	98.6301	Roseomonas eburnea strain BUT-5 16S ribosomal RNA, partial sequence	0	1445	302	733	29.8962	688	0	414/434	95	4/434	0	Plus	Plus	Bacteria; Proteobacteria; Alphaproteobacteria; Rhodospirillales; Acetobacteraceae; Roseomonas	Roseomonas eburnea	Roseomonas	Acetobacteraceae		Rhodospirillales		Alphaproteobacteria		Proteobacteria		Bacteria
denovo700	438	1	433	98.8584	Aquihabitans daechungensis strain CH22-21 16S ribosomal RNA, partial sequence	0	1439	310	742	30.0903	701	0	418/436	95	6/436	1	Plus	Plus	Bacteria; Actinobacteria; Acidimicrobiia; Acidimicrobiales; Iamiaceae; Aquihabitans	Aquihabitans daechungensis		Iamiaceae		Acidimicrobiales				Actinobacteria		Bacteria
denovo701	438	1	435	99.3151	Calothrix desertica strain PCC 7102 16S ribosomal RNA gene, partial sequence	0	1459	224	655	29.6093	457	3e-128	380/442	85	17/442	3	Plus	Plus	Bacteria; Cyanobacteria; Nostocales; Rivulariaceae; Calothrix	Calothrix desertica	Calothrix	Rivulariaceae		Nostocales				Cyanobacteria		Bacteria
denovo702	438	1	409	93.379	Gemmatimonas phototrophica strain AP64 16S ribosomal RNA, partial sequence	0	1525	322	730	26.8197	379	6e-105	350/418	83	18/418	4	Plus	Plus	Unassignment												Filter: Query Coverage >= 85, Identity Percentage >= 85
denovo703	438	1	432	98.6301	Brevundimonas naejangsanensis strain BIO-TAS2-2 16S ribosomal RNA gene, partial sequence	0	1418	282	713	30.4654	643	0	406/434	93	4/434	0	Plus	Plus	Bacteria; Proteobacteria; Alphaproteobacteria; Caulobacterales; Caulobacteraceae; Brevundimonas	Brevundimonas naejangsanensis	Brevundimonas	Caulobacteraceae		Caulobacterales		Alphaproteobacteria		Proteobacteria		Bacteria
denovo704	438	1	438	100	Runella defluvii strain EMB13 16S ribosomal RNA gene, partial sequence	0	1427	297	733	30.6237	536	3e-152	394/443	88	11/443	2	Plus	Plus	Bacteria; Bacteroidetes; Cytophagia; Cytophagales; Cytophagaceae; Runella	Runella defluvii	Runella	Cytophagaceae		Cytophagales		Cytophagia		Bacteroidetes		Bacteria
denovo705	438	1	435	99.3151	Crocosphaera watsonii strain WH 8501 16S ribosomal RNA gene, partial sequence	0	1190	219	653	36.5546	483	4e-136	384/442	86	14/442	3	Plus	Plus	Bacteria; Cyanobacteria; Oscillatoriophycideae; Chroococcales; Aphanothecaceae; Crocosphaera	Crocosphaera watsonii	Crocosphaera			Chroococcales				Cyanobacteria		Bacteria
denovo706	438	1	438	100	Sandaracinobacter sibiricus strain RB16-17 16S ribosomal RNA gene, partial sequence	0	1417	268	705	30.9104	584	1e-166	402/443	90	10/443	2	Plus	Plus	Bacteria; Proteobacteria; Alphaproteobacteria; Sphingomonadales; Sphingomonadaceae; Sandaracinobacter	Sandaracinobacter sibiricus	Sandaracinobacter	Sphingomonadaceae		Sphingomonadales		Alphaproteobacteria		Proteobacteria		Bacteria
denovo707	438	1	435	99.3151	Stanieria cyanosphaera strain PCC 7437 16S ribosomal RNA, partial sequence	0	1481	304	737	29.3045	542	7e-154	391/438	89	7/438	1	Plus	Plus	Bacteria; Cyanobacteria; Pleurocapsales; Dermocarpellaceae; Stanieria	Stanieria cyanosphaera	Stanieria			Pleurocapsales				Cyanobacteria		Bacteria
denovo708	438	1	438	100	Sphingomonas aerophila strain 5413J-26 16S ribosomal RNA, partial sequence	0	1428	290	728	30.7423	499	4e-141	392/448	87	19/448	4	Plus	Plus	Bacteria; Proteobacteria; Alphaproteobacteria; Sphingomonadales; Sphingomonadaceae; Sphingomonas	Sphingomonas aerophila	Sphingomonas	Sphingomonadaceae		Sphingomonadales		Alphaproteobacteria		Proteobacteria		Bacteria
denovo709	438	1	438	100	Brevifollis gellanilyticus strain DC2c-G4 16S ribosomal RNA gene, partial sequence	0	1469	314	752	29.8843	549	4e-156	399/446	89	15/446	3	Plus	Plus	Bacteria; Verrucomicrobia; Verrucomicrobiae; Verrucomicrobiales; Verrucomicrobiaceae	Brevifollis gellanilyticus		Verrucomicrobiaceae		Verrucomicrobiales		Verrucomicrobiae		Verrucomicrobia		Bacteria
denovo710	438	135	438	69.4064	Paracoccus pantotrophus strain NBRC 102493 16S ribosomal RNA gene, partial sequence	0	1388	396	699	21.902	479	6e-135	291/306	95	4/306	1	Plus	Plus	Unassignment												Filter: Query Coverage >= 85, Identity Percentage >= 85
denovo711	438	1	436	99.5434	Desulfonatronum alkalitolerans strain HSRB-L 16S ribosomal RNA gene, partial sequence	0	1485	316	751	29.3603	446	6e-125	383/448	85	24/448	5	Plus	Plus	Bacteria; Proteobacteria; Deltaproteobacteria; Desulfovibrionales; Desulfonatronaceae; Desulfonatronum	Desulfonatronum alkalitolerans	Desulfonatronum			Desulfovibrionales		Deltaproteobacteria		Proteobacteria		Bacteria
denovo712	438	1	438	100	Meiothermus silvanus strain VI-R2 16S ribosomal RNA, partial sequence	0	1481	321	758	29.5746	632	0	410/442	92	8/442	1	Plus	Plus	Bacteria; Deinococcus-Thermus; Deinococci; Thermales; Thermaceae; Meiothermus	Meiothermus silvanus	Meiothermus	Thermaceae		Thermales		Deinococci		Deinococcus-Thermus		Bacteria
denovo713	438	1	438	100	Tabrizicola aquatica strain RCRI19 16S ribosomal RNA gene, partial sequence	0	1388	281	699	30.1873	508	7e-144	392/443	88	29/443	6	Plus	Plus	Bacteria; Proteobacteria; Alphaproteobacteria; Rhodobacterales; Rhodobacteraceae; Tabrizicola	Tabrizicola aquatica		Rhodobacteraceae		Rhodobacterales		Alphaproteobacteria		Proteobacteria		Bacteria
denovo714	438	1	438	100	Rhodanobacter aciditrophus strain sjH1 16S ribosomal RNA, partial sequence	0	1393	280	717	31.4429	460	2e-129	384/447	85	18/447	4	Plus	Plus	Bacteria; Proteobacteria; Gammaproteobacteria; Xanthomonadales; Rhodanobacteraceae; Rhodanobacter	Rhodanobacter aciditrophus	Rhodanobacter			Xanthomonadales		Gammaproteobacteria		Proteobacteria		Bacteria
denovo715	438	1	438	100	Propionivibrio limicola strain GolChi1 16S ribosomal RNA, partial sequence	0	1531	330	767	28.6088	693	0	418/439	95	2/439	0	Plus	Plus	Bacteria; Proteobacteria; Betaproteobacteria; Rhodocyclales; Rhodocyclaceae; Propionivibrio	Propionivibrio limicola	Propionivibrio	Rhodocyclaceae		Rhodocyclales		Betaproteobacteria		Proteobacteria		Bacteria
denovo716	438	1	434	99.0868	Desnuesiella massiliensis strain mt10 16S ribosomal RNA, partial sequence	0	1465	323	754	29.4881	340	3e-93	364/447	81	28/447	6	Plus	Plus	Unassignment												Filter: Query Coverage >= 85, Identity Percentage >= 85
denovo717	438	1	438	100	Gemmatimonas phototrophica strain AP64 16S ribosomal RNA, partial sequence	0	1525	322	757	28.5902	486	3e-137	388/446	86	18/446	4	Plus	Plus	Bacteria; Gemmatimonadetes; Gemmatimonadales; Gemmatimonadaceae; Gemmatimonas	Gemmatimonas phototrophica	Gemmatimonas	Gemmatimonadaceae		Gemmatimonadales				Gemmatimonadetes		Bacteria
denovo718	438	1	438	100	Falsirhodobacter halotolerans strain JA744 16S ribosomal RNA gene, partial sequence	0	1357	250	687	32.2771	654	0	413/441	93	6/441	1	Plus	Plus	Bacteria; Proteobacteria; Alphaproteobacteria; Rhodobacterales; Rhodobacteraceae; Falsirhodobacter	Falsirhodobacter halotolerans		Rhodobacteraceae		Rhodobacterales		Alphaproteobacteria		Proteobacteria		Bacteria
denovo719	438	1	438	100	Albirhodobacter marinus strain N9 16S ribosomal RNA gene, partial sequence	0	1405	282	719	31.1744	649	0	412/441	93	6/441	1	Plus	Plus	Bacteria; Proteobacteria; Alphaproteobacteria; Rhodobacterales; Rhodobacteraceae; Albirhodobacter	Albirhodobacter marinus		Rhodobacteraceae		Rhodobacterales		Alphaproteobacteria		Proteobacteria		Bacteria
denovo720	438	1	438	100	Marinomonas vaga strain 40 16S ribosomal RNA gene, partial sequence	0	1466	337	779	30.2183	370	4e-102	372/452	82	23/452	5	Plus	Plus	Unassignment												Filter: Query Coverage >= 85, Identity Percentage >= 85
denovo721	438	1	438	100	Lentimicrobium saccharophilum strain TBC1 16S ribosomal RNA, partial sequence	0	1446	313	750	30.2905	494	2e-139	387/444	87	12/444	2	Plus	Plus	Bacteria; Bacteroidetes; Bacteroidia; Bacteroidales; Lentimicrobiaceae; Lentimicrobium	Lentimicrobium saccharophilum				Bacteroidales		Bacteroidia		Bacteroidetes		Bacteria
denovo722	438	1	432	98.6301	Clostridium punense strain BLPYG-8 16S ribosomal RNA, partial sequence	0	1497	328	759	28.8577	793	0	431/432	99	0/432	0	Plus	Plus	Bacteria; Firmicutes; Clostridia; Clostridiales; Clostridiaceae; Clostridium	Clostridium punense	Clostridium	Clostridiaceae		Clostridiales		Clostridia		Firmicutes		Bacteria
denovo723	438	1	432	98.6301	Amorphus coralli strain RS.Sph.026 16S ribosomal RNA gene, partial sequence	0	1438	281	712	30.0417	649	0	409/436	93	8/436	1	Plus	Plus	Bacteria; Proteobacteria; Alphaproteobacteria; Rhizobiales; Rhodobiaceae; Amorphus	Amorphus coralli	Amorphus	Rhodobiaceae		Rhizobiales		Alphaproteobacteria		Proteobacteria		Bacteria
denovo724	438	1	434	99.0868	Sphingopyxis ginsengisoli strain Gsoil 250 16S ribosomal RNA gene, partial sequence	0	1455	304	735	29.6907	551	1e-156	395/440	89	14/440	3	Plus	Plus	Bacteria; Proteobacteria; Alphaproteobacteria; Sphingomonadales; Sphingomonadaceae; Sphingopyxis	Sphingopyxis ginsengisoli	Sphingopyxis	Sphingomonadaceae		Sphingomonadales		Alphaproteobacteria		Proteobacteria		Bacteria
denovo725	438	141	438	68.0365	Rhodobacter ovatus strain JA234 16S ribosomal RNA, partial sequence	0	1381	412	709	21.5786	346	6e-95	263/300	87	4/300	1	Plus	Plus	Unassignment												Filter: Query Coverage >= 85, Identity Percentage >= 85
denovo726	438	1	438	100	[Clostridium] aldrichii strain P-1 16S ribosomal RNA gene, partial sequence	0	1482	309	745	29.4872	660	0	413/440	93	5/440	1	Plus	Plus	Bacteria; Firmicutes; Clostridia; Clostridiales; Ruminococcaceae; Ruminiclostridium	[Clostridium] aldrichii		Ruminococcaceae		Clostridiales		Clostridia		Firmicutes		Bacteria
denovo727	438	1	429	97.9452	Reichenbachiella agariperforans strain NBRC 16625 16S ribosomal RNA gene, partial sequence	0	1447	313	741	29.6475	499	4e-141	383/436	87	14/436	3	Plus	Plus	Bacteria; Bacteroidetes; Cytophagia; Cytophagales; Flammeovirgaceae; Reichenbachiella	Reichenbachiella agariperforans	Reichenbachiella	Flammeovirgaceae		Cytophagales		Cytophagia		Bacteroidetes		Bacteria
denovo728	438	1	438	100	Tepidisphaera mucosa strain 2842 16S ribosomal RNA, partial sequence	0	1491	321	758	29.3763	616	4e-176	410/445	92	14/445	3	Plus	Plus	Bacteria; Planctomycetes; Phycisphaerae; Tepidisphaerales; Tepidisphaeraceae; Tepidisphaera	Tepidisphaera mucosa						Phycisphaerae		Planctomycetes		Bacteria
denovo729	438	1	433	98.8584	Namhaeicola litoreus strain DPG-25 16S ribosomal RNA, partial sequence	0	1443	313	744	29.9376	472	9e-133	384/443	86	21/443	4	Plus	Plus	Bacteria; Bacteroidetes; Flavobacteriia; Flavobacteriales; Flavobacteriaceae; Namhaeicola	Namhaeicola litoreus		Flavobacteriaceae		Flavobacteriales				Bacteroidetes		Bacteria
denovo730	438	1	438	100	Gemmata massiliana strain IIL30 16S ribosomal RNA, partial sequence	0	1489	327	764	29.4157	627	2e-179	410/443	92	10/443	2	Plus	Plus	Bacteria; Planctomycetes; Planctomycetia; Planctomycetales; Gemmataceae; Gemmata	Gemmata massiliana	Gemmata			Planctomycetales				Planctomycetes		Bacteria
denovo731	438	1	438	100	Povalibacter uvarum strain Zumi 37 16S ribosomal RNA gene, partial sequence	0	1508	338	775	29.0451	654	0	412/440	93	4/440	0	Plus	Plus	Bacteria; Proteobacteria; Gammaproteobacteria; Nevskiales; Sinobacteraceae; Povalibacter	Povalibacter uvarum		Sinobacteraceae				Gammaproteobacteria		Proteobacteria		Bacteria
denovo732	438	1	435	99.3151	Scytonema hofmanni strain PCC 7110 16S ribosomal RNA gene, partial sequence	0	1148	199	633	37.892	460	2e-129	379/441	85	12/441	2	Plus	Plus	Bacteria; Cyanobacteria; Nostocales; Scytonemataceae; Scytonema	Scytonema hofmanni	Scytonema	Scytonemataceae		Nostocales				Cyanobacteria		Bacteria
denovo733	438	1	432	98.6301	Paludibaculum fermentans strain P105 16S ribosomal RNA, partial sequence	0	1413	313	744	30.5732	621	9e-178	403/435	92	6/435	1	Plus	Plus	Bacteria; Acidobacteria; Solibacteres; Solibacterales; Bryobacteraceae; Paludibaculum	Paludibaculum fermentans				Solibacterales		Solibacteres		Acidobacteria		Bacteria
denovo734	438	1	438	100	Fimbriiglobus ruber strain SP5 16S ribosomal RNA, partial sequence	0	1390	297	735	31.5827	603	3e-172	403/441	91	5/441	1	Plus	Plus	Bacteria; Planctomycetes; Planctomycetia; Planctomycetales; Gemmataceae; Fimbriiglobus	Fimbriiglobus ruber				Planctomycetales				Planctomycetes		Bacteria
denovo735	438	1	438	100	Lewinella cohaerens strain ATCC 23123 16S ribosomal RNA gene, partial sequence	0	1413	292	728	30.9271	409	7e-114	376/448	83	21/448	4	Plus	Plus	Unassignment												Filter: Query Coverage >= 85, Identity Percentage >= 85
denovo736	438	1	432	98.6301	Bartonella ancashensis strain 20.00 16S ribosomal RNA, partial sequence	0	1472	299	730	29.3478	582	4e-166	398/437	91	10/437	2	Plus	Plus	Bacteria; Proteobacteria; Alphaproteobacteria; Rhizobiales; Bartonellaceae; Bartonella	Bartonella ancashensis	Bartonella	Bartonellaceae		Rhizobiales		Alphaproteobacteria		Proteobacteria		Bacteria
denovo737	438	1	438	100	Thermomarinilinea lacunifontana strain SW7 16S ribosomal RNA, partial sequence	0	1435	318	755	30.5226	466	4e-131	385/447	86	18/447	4	Plus	Plus	Bacteria; Chloroflexi; Anaerolineae; Anaerolineales; Anaerolineaceae; Thermomarinilinea	Thermomarinilinea lacunifontana		Anaerolineaceae		Anaerolineales		Anaerolineae		Chloroflexi		Bacteria
denovo738	438	1	438	100	Cyanobium gracile strain PCC 6307 16S ribosomal RNA, partial sequence	0	1476	299	718	28.4553	549	4e-156	397/441	90	24/441	5	Plus	Plus	Bacteria; Cyanobacteria; Synechococcales; Synechococcaceae; Cyanobium	Cyanobium gracile	Cyanobium							Cyanobacteria		Bacteria
denovo739	438	1	435	99.3151	Crocosphaera watsonii strain WH 8501 16S ribosomal RNA gene, partial sequence	0	1190	219	652	36.4706	436	3e-122	378/444	85	19/444	4	Plus	Plus	Bacteria; Cyanobacteria; Oscillatoriophycideae; Chroococcales; Aphanothecaceae; Crocosphaera	Crocosphaera watsonii	Crocosphaera			Chroococcales				Cyanobacteria		Bacteria
denovo740	438	1	433	98.8584	Ochrobactrum rhizosphaerae strain PR17 16S ribosomal RNA gene, partial sequence	0	1387	265	696	31.1464	433	4e-121	377/443	85	21/443	4	Plus	Plus	Bacteria; Proteobacteria; Alphaproteobacteria; Rhizobiales; Brucellaceae; Ochrobactrum	Ochrobactrum rhizosphaerae	Ochrobactrum	Brucellaceae		Rhizobiales		Alphaproteobacteria		Proteobacteria		Bacteria
denovo741	438	1	436	99.5434	Pelobacter propionicus strain DSM 2379 16S ribosomal RNA, partial sequence	0	1551	345	780	28.1109	407	3e-113	375/447	83	22/447	4	Plus	Plus	Unassignment												Filter: Query Coverage >= 85, Identity Percentage >= 85
denovo742	438	1	438	100	Lysobacter lycopersici strain CC-Bw-6 16S ribosomal RNA, partial sequence	0	1512	322	759	28.9683	593	2e-169	403/442	91	8/442	1	Plus	Plus	Bacteria; Proteobacteria; Gammaproteobacteria; Xanthomonadales; Xanthomonadaceae; Lysobacter	Lysobacter lycopersici	Lysobacter	Xanthomonadaceae		Xanthomonadales		Gammaproteobacteria		Proteobacteria		Bacteria
denovo743	438	1	432	98.6301	Acetoanaerobium sticklandii strain DSM 519 16S ribosomal RNA, partial sequence	0	1499	328	738	27.4183	435	1e-121	374/436	85	29/436	6	Plus	Plus	Bacteria; Firmicutes; Clostridia; Clostridiales; Peptostreptococcaceae; Acetoanaerobium	Acetoanaerobium sticklandii	Acetoanaerobium	Peptostreptococcaceae		Clostridiales		Clostridia		Firmicutes		Bacteria
denovo744	438	1	432	98.6301	Cyanobium gracile strain PCC 6307 16S ribosomal RNA, partial sequence	0	1476	299	732	29.4038	573	3e-163	401/442	90	18/442	4	Plus	Plus	Bacteria; Cyanobacteria; Synechococcales; Synechococcaceae; Cyanobium	Cyanobium gracile	Cyanobium							Cyanobacteria		Bacteria
denovo745	438	1	435	99.3151	Saprospira grandis strain LMG 10407 16S ribosomal RNA gene, partial sequence	0	1479	311	745	29.4118	486	3e-137	385/443	86	16/443	3	Plus	Plus	Bacteria; Bacteroidetes; Saprospiria; Saprospirales; Saprospiraceae; Saprospira	Saprospira grandis	Saprospira	Saprospiraceae						Bacteroidetes		Bacteria
denovo746	438	1	438	100	Cyanobium gracile strain PCC 6307 16S ribosomal RNA, partial sequence	0	1476	299	736	29.6748	676	0	418/442	94	8/442	1	Plus	Plus	Bacteria; Cyanobacteria; Synechococcales; Synechococcaceae; Cyanobium	Cyanobium gracile	Cyanobium							Cyanobacteria		Bacteria
denovo747	438	1	438	100	Pelobacter propionicus strain DSM 2379 16S ribosomal RNA, partial sequence	0	1551	345	782	28.2398	438	1e-122	381/448	85	20/448	4	Plus	Plus	Bacteria; Proteobacteria; Deltaproteobacteria; Desulfuromonadales; Desulfuromonadaceae; Pelobacter	Pelobacter propionicus	Pelobacter	Desulfuromonadaceae		Desulfuromonadales		Deltaproteobacteria		Proteobacteria		Bacteria
denovo748	438	1	438	100	Mariniradius saccharolyticus strain AK6 16S ribosomal RNA, partial sequence	0	1359	316	770	33.4805	569	3e-162	411/457	89	21/457	4	Plus	Plus	Bacteria; Bacteroidetes; Cytophagia; Cytophagales; Cyclobacteriaceae; Mariniradius	Mariniradius saccharolyticus		Cyclobacteriaceae		Cytophagales		Cytophagia		Bacteroidetes		Bacteria
denovo749	438	1	438	100	Flavobacterium lacus strain NP180 16S ribosomal RNA, partial sequence	0	1477	329	766	29.6547	577	2e-164	401/443	90	10/443	2	Plus	Plus	Bacteria; Bacteroidetes; Flavobacteriia; Flavobacteriales; Flavobacteriaceae; Flavobacterium	Flavobacterium lacus	Flavobacterium	Flavobacteriaceae		Flavobacteriales				Bacteroidetes		Bacteria
denovo750	438	1	438	100	Halospirulina tapeticola strain CCC Baja-95 Cl.2 16S ribosomal RNA gene, partial sequence	0	1388	282	718	31.4841	475	7e-134	385/445	86	15/445	3	Plus	Plus	Bacteria; Cyanobacteria; Spirulinales; Spirulinaceae; Halospirulina	Halospirulina tapeticola	Halospirulina							Cyanobacteria		Bacteria
denovo751	438	1	438	100	Rhodoferax antarcticus strain ANT.BR 16S ribosomal RNA gene, partial sequence	0	1458	308	744	29.9726	713	0	422/439	96	3/439	0	Plus	Plus	Bacteria; Proteobacteria; Betaproteobacteria; Burkholderiales; Comamonadaceae; Rhodoferax	Rhodoferax antarcticus	Rhodoferax	Comamonadaceae		Burkholderiales		Betaproteobacteria		Proteobacteria		Bacteria
denovo752	438	1	432	98.6301	Nordella oligomobilis strain N21 16S ribosomal RNA gene, partial sequence	0	1485	334	765	29.0909	649	0	409/436	93	8/436	1	Plus	Plus	Bacteria; Proteobacteria; Alphaproteobacteria; Rhizobiales; Nordella	Nordella oligomobilis	Nordella			Rhizobiales		Alphaproteobacteria		Proteobacteria		Bacteria
denovo753	438	1	438	100	Dyella thiooxydans strain ATSB10 16S ribosomal RNA gene, partial sequence	0	1422	294	731	30.8017	516	4e-146	394/447	88	18/447	4	Plus	Plus	Bacteria; Proteobacteria; Gammaproteobacteria; Xanthomonadales; Rhodanobacteraceae; Dyella	Dyella thiooxydans	Dyella			Xanthomonadales		Gammaproteobacteria		Proteobacteria		Bacteria
denovo754	438	1	432	98.6301	Salinirepens amamiensis strain NBRC 101268 16S ribosomal RNA gene, partial sequence	0	1450	315	746	29.7931	555	9e-158	392/436	89	8/436	1	Plus	Plus	Bacteria; Bacteroidetes; Flavobacteriia; Flavobacteriales; Crocinitomicaceae; Salinirepens	Salinirepens amamiensis				Flavobacteriales				Bacteroidetes		Bacteria
denovo755	438	1	432	98.6301	Paludibaculum fermentans strain P105 16S ribosomal RNA, partial sequence	0	1413	313	744	30.5732	682	0	413/434	95	4/434	0	Plus	Plus	Bacteria; Acidobacteria; Solibacteres; Solibacterales; Bryobacteraceae; Paludibaculum	Paludibaculum fermentans				Solibacterales		Solibacteres		Acidobacteria		Bacteria
denovo756	438	1	436	99.5434	Hyphomonas neptunium strain ATCC 15444 16S ribosomal RNA, partial sequence	0	1448	292	724	29.9033	387	4e-107	372/447	83	25/447	5	Plus	Plus	Unassignment												Filter: Query Coverage >= 85, Identity Percentage >= 85
denovo757	438	1	438	100	Ornatilinea apprima strain P3M-1 16S ribosomal RNA gene, partial sequence	0	1462	331	752	28.8646	291	3e-78	360/451	79	42/451	9	Plus	Plus	Unassignment												Filter: Query Coverage >= 85, Identity Percentage >= 85
denovo758	438	1	438	100	Dokdonella fugitiva strain A3 16S ribosomal RNA, partial sequence	0	1476	296	738	30.0136	492	7e-139	396/454	87	27/454	5	Plus	Plus	Bacteria; Proteobacteria; Gammaproteobacteria; Xanthomonadales; Rhodanobacteraceae; Dokdonella	Dokdonella fugitiva	Dokdonella			Xanthomonadales		Gammaproteobacteria		Proteobacteria		Bacteria
denovo759	438	1	438	100	Sphaerotilus natans strain DSM 6575 16S ribosomal RNA gene, partial sequence	0	1513	318	755	28.9491	643	0	411/441	93	6/441	1	Plus	Plus	Bacteria; Proteobacteria; Betaproteobacteria; Burkholderiales; Sphaerotilus	Sphaerotilus natans	Sphaerotilus			Burkholderiales		Betaproteobacteria		Proteobacteria		Bacteria
denovo760	438	1	438	100	Lacibacterium aquatile strain LTC-2 16S ribosomal RNA gene, partial sequence	0	1401	254	691	31.2634	604	9e-173	404/441	91	6/441	1	Plus	Plus	Bacteria; Proteobacteria; Alphaproteobacteria; Rhodospirillales; Rhodospirillaceae	Lacibacterium aquatile		Rhodospirillaceae		Rhodospirillales		Alphaproteobacteria		Proteobacteria		Bacteria
denovo761	438	1	438	100	Anaerobacter polyendosporus strain PS-1 16S ribosomal RNA gene, partial sequence	0	1456	321	758	30.0824	754	0	428/438	97	0/438	0	Plus	Plus	Bacteria; Firmicutes; Clostridia; Clostridiales; Clostridiaceae; Clostridium	Anaerobacter polyendosporus	Clostridium	Clostridiaceae		Clostridiales		Clostridia		Firmicutes		Bacteria
denovo762	438	1	438	100	Cyanobium gracile strain PCC 6307 16S ribosomal RNA, partial sequence	0	1476	299	738	29.8103	479	6e-135	389/449	86	20/449	4	Plus	Plus	Bacteria; Cyanobacteria; Synechococcales; Synechococcaceae; Cyanobium	Cyanobium gracile	Cyanobium							Cyanobacteria		Bacteria
denovo763	438	1	438	100	Blastopirellula cremea strain LHWP2 16S ribosomal RNA gene, partial sequence	0	1430	298	736	30.6993	422	1e-117	377/447	84	17/447	3	Plus	Plus	Unassignment												Filter: Query Coverage >= 85, Identity Percentage >= 85
