# Supplementary material for: Assessment of biomass potentials of microalgal communities in open pond raceways using mass cultivation
Source: PeerJ. 2020 Jul 16;8:e9418. doi: 10.7717/peerj.9418 (PMC7369025; doi:10.7717/peerj.9418)
Supplement: Data S6 [file peerj-08-9418-s023.zip › 16S rRNA_OTU_blast_Sep to Nov.xlsx]

## Sheet: BLAST results
Query					Subject						Score		Identities		Gaps		Strand		Taxonomy												Filter
Name	Q_Length	Q_Start	Q_End	Q_Coverage	Description	Accession	S_Length	S_Start	S_End	S_Coverage	Bit	E-Value	I_Match/Total	I_Pct.(%)	G_Match/Total	G_Pct.(%)	Query	Subject	Organism	species	genus	family	suborder	order	subclass	class	subphylum	phylum	kingdom	superkingdom	Filter
denovo0	444	1	444	100	Scytonema hofmanni strain PCC 7110 16S ribosomal RNA gene, partial sequence	0	1148	199	642	38.676	438	1e-122	383/452	84	16/452	3	Plus	Plus	Unassignment												Filter: Query Coverage >= 85, Identity Percentage >= 85
denovo1	443	1	443	100	Calothrix desertica strain PCC 7102 16S ribosomal RNA gene, partial sequence	0	1459	224	663	30.1576	460	2e-129	384/448	85	13/448	2	Plus	Plus	Bacteria; Cyanobacteria; Nostocales; Rivulariaceae; Calothrix	Calothrix desertica	Calothrix	Rivulariaceae		Nostocales				Cyanobacteria		Bacteria
denovo2	443	1	443	100	Foliisarcina bertiogensis strain CENA333 16S ribosomal RNA, partial sequence	0	1418	285	725	31.1001	435	1e-121	384/453	84	22/453	4	Plus	Plus	Unassignment												Filter: Query Coverage >= 85, Identity Percentage >= 85
denovo3	441	1	441	100	Cyanobacterium aponinum strain PCC 10605 16S ribosomal RNA, partial sequence	0	1474	302	742	29.9186	726	0	426/442	96	2/442	0	Plus	Plus	Bacteria; Cyanobacteria; Oscillatoriophycideae; Chroococcales; Cyanobacteriaceae; Cyanobacterium	Cyanobacterium aponinum	Cyanobacterium			Chroococcales				Cyanobacteria		Bacteria
denovo4	441	1	441	100	Stanieria cyanosphaera strain PCC 7437 16S ribosomal RNA, partial sequence	0	1481	304	743	29.7097	420	3e-117	377/448	84	15/448	3	Plus	Plus	Unassignment												Filter: Query Coverage >= 85, Identity Percentage >= 85
denovo5	441	1	441	100	Foliisarcina bertiogensis strain CENA333 16S ribosomal RNA, partial sequence	0	1418	285	725	31.1001	532	4e-151	397/448	88	14/448	3	Plus	Plus	Bacteria; Cyanobacteria; Pleurocapsales; Xenococcaceae; Foliisarcina	Foliisarcina bertiogensis				Pleurocapsales				Cyanobacteria		Bacteria
denovo6	441	1	441	100	Spirulina major strain PCC 6313 16S ribosomal RNA gene, partial sequence	0	1457	280	715	29.9245	582	4e-166	404/445	90	13/445	2	Plus	Plus	Bacteria; Cyanobacteria; Spirulinales; Spirulinaceae; Spirulina	Spirulina major			Spirulina					Cyanobacteria		Bacteria
denovo7	440	1	440	100	Rhodobacter blasticus strain KC2138 16S ribosomal RNA gene, partial sequence	0	1389	282	721	31.6775	774	0	433/440	98	0/440	0	Plus	Plus	Bacteria; Proteobacteria; Alphaproteobacteria; Rhodobacterales; Rhodobacteraceae; Rhodobacter	Rhodobacter blasticus	Rhodobacter	Rhodobacteraceae		Rhodobacterales		Alphaproteobacteria		Proteobacteria		Bacteria
denovo8	440	1	440	100	Thauera linaloolentis strain 47Lol 16S ribosomal RNA gene, partial sequence	0	1463	310	749	30.0752	697	0	423/444	95	8/444	1	Plus	Plus	Bacteria; Proteobacteria; Betaproteobacteria; Rhodocyclales; Zoogloeaceae; Thauera	Thauera linaloolentis	Thauera			Rhodocyclales		Betaproteobacteria		Proteobacteria		Bacteria
denovo9	440	1	440	100	Anaerolinea thermophila strain UNI-1 16S ribosomal RNA, partial sequence	0	1498	331	770	29.3725	403	4e-112	373/447	83	14/447	3	Plus	Plus	Unassignment												Filter: Query Coverage >= 85, Identity Percentage >= 85
denovo10	440	1	440	100	Caldilinea aerophila strain DSM 14535 16S ribosomal RNA, partial sequence	0	1500	333	772	29.3333	625	7e-179	409/443	92	6/443	1	Plus	Plus	Bacteria; Chloroflexi; Caldilineae; Caldilineales; Caldilineaceae; Caldilinea	Caldilinea aerophila	Caldilinea	Caldilineaceae		Caldilineales		Caldilineae		Chloroflexi		Bacteria
denovo11	440	1	440	100	Litorilinea aerophila strain PRI-4131 16S ribosomal RNA, partial sequence	0	1543	334	772	28.4511	562	5e-160	403/448	89	17/448	3	Plus	Plus	Bacteria; Chloroflexi; Caldilineae; Caldilineales; Caldilineaceae; Litorilinea	Litorilinea aerophila		Caldilineaceae		Caldilineales		Caldilineae		Chloroflexi		Bacteria
denovo12	440	1	440	100	Cyanobium gracile strain PCC 6307 16S ribosomal RNA, partial sequence	0	1476	299	738	29.8103	797	0	437/440	99	0/440	0	Plus	Plus	Bacteria; Cyanobacteria; Synechococcales; Synechococcaceae; Cyanobium	Cyanobium gracile	Cyanobium							Cyanobacteria		Bacteria
denovo13	440	1	440	100	Oscillochloris trichoides strain DG-6 16S ribosomal RNA gene, partial sequence	0	1418	290	729	31.0296	558	7e-159	398/444	89	8/444	1	Plus	Plus	Bacteria; Chloroflexi; Chloroflexia; Chloroflexales; Chloroflexineae; Oscillochloridaceae; Oscillochloris	Oscillochloris trichoides	Oscillochloris	Oscillochloridaceae		Chloroflexales				Chloroflexi		Bacteria
denovo14	440	1	440	100	Fulvimonas soli strain LMG 19981 16S ribosomal RNA gene, partial sequence	0	1497	314	753	29.3921	675	0	418/443	94	6/443	1	Plus	Plus	Bacteria; Proteobacteria; Gammaproteobacteria; Xanthomonadales; Rhodanobacteraceae; Fulvimonas	Fulvimonas soli	Fulvimonas			Xanthomonadales		Gammaproteobacteria		Proteobacteria		Bacteria
denovo15	440	1	440	100	Xanthomonas maliensis strain M97 16S ribosomal RNA, partial sequence	0	1409	250	688	31.1568	396	6e-110	373/448	83	17/448	3	Plus	Plus	Unassignment												Filter: Query Coverage >= 85, Identity Percentage >= 85
denovo16	440	1	440	100	Rhodopirellula rosea strain LHWP3 16S ribosomal RNA, partial sequence	0	1459	303	742	30.1576	625	7e-179	411/445	92	10/445	2	Plus	Plus	Bacteria; Planctomycetes; Planctomycetia; Planctomycetales; Planctomycetaceae; Rhodopirellula	Rhodopirellula rosea	Rhodopirellula	Planctomycetaceae		Planctomycetales				Planctomycetes		Bacteria
denovo17	440	1	440	100	Roseomonas soli strain 5N26 16S ribosomal RNA, partial sequence	0	1414	285	724	31.1174	785	0	435/440	98	0/440	0	Plus	Plus	Bacteria; Proteobacteria; Alphaproteobacteria; Rhodospirillales; Acetobacteraceae; Roseomonas	Roseomonas soli	Roseomonas	Acetobacteraceae		Rhodospirillales		Alphaproteobacteria		Proteobacteria		Bacteria
denovo18	440	1	440	100	Sandaracinobacter sibiricus strain RB16-17 16S ribosomal RNA gene, partial sequence	0	1417	268	707	31.0515	771	0	433/441	98	2/441	0	Plus	Plus	Bacteria; Proteobacteria; Alphaproteobacteria; Sphingomonadales; Sphingomonadaceae; Sandaracinobacter	Sandaracinobacter sibiricus	Sandaracinobacter	Sphingomonadaceae		Sphingomonadales		Alphaproteobacteria		Proteobacteria		Bacteria
denovo19	440	1	440	100	Chryseolinea serpens strain RYG 16S ribosomal RNA gene, partial sequence	0	1472	322	761	29.8913	625	7e-179	407/441	92	2/441	0	Plus	Plus	Bacteria; Bacteroidetes; Cytophagia; Cytophagales; Chryseolinea	Chryseolinea serpens				Cytophagales		Cytophagia		Bacteroidetes		Bacteria
denovo20	440	1	440	100	Flavisolibacter ginsengisoli strain Gsoil 643 16S ribosomal RNA gene, partial sequence	0	1477	326	765	29.7901	643	0	411/442	92	4/442	0	Plus	Plus	Bacteria; Bacteroidetes; Chitinophagia; Chitinophagales; Chitinophagaceae; Flavisolibacter	Flavisolibacter ginsengisoli	Flavisolibacter							Bacteroidetes		Bacteria
denovo21	440	1	440	100	Mariniradius saccharolyticus strain AK6 16S ribosomal RNA, partial sequence	0	1359	316	755	32.3767	780	0	435/441	98	2/441	0	Plus	Plus	Bacteria; Bacteroidetes; Cytophagia; Cytophagales; Cyclobacteriaceae; Mariniradius	Mariniradius saccharolyticus		Cyclobacteriaceae		Cytophagales		Cytophagia		Bacteroidetes		Bacteria
denovo22	440	1	440	100	Hyphomicrobium aestuarii strain ATCC 27483 16S ribosomal RNA gene, partial sequence	0	1387	290	729	31.7231	769	0	432/440	98	0/440	0	Plus	Plus	Bacteria; Proteobacteria; Alphaproteobacteria; Rhizobiales; Hyphomicrobiaceae; Hyphomicrobium	Hyphomicrobium aestuarii	Hyphomicrobium	Hyphomicrobiaceae		Rhizobiales		Alphaproteobacteria		Proteobacteria		Bacteria
denovo23	440	1	440	100	Oligoflexus tunisiensis strain Shr3 16S ribosomal RNA, partial sequence	0	1458	304	743	30.1783	747	0	430/442	97	4/442	0	Plus	Plus	Bacteria; Proteobacteria; Oligoflexia; Oligoflexales; Oligoflexaceae; Oligoflexus	Oligoflexus tunisiensis								Proteobacteria		Bacteria
denovo24	440	1	440	100	Thermomarinilinea lacunifontana strain SW7 16S ribosomal RNA, partial sequence	0	1435	318	757	30.662	459	7e-129	385/449	85	18/449	4	Plus	Plus	Bacteria; Chloroflexi; Anaerolineae; Anaerolineales; Anaerolineaceae; Thermomarinilinea	Thermomarinilinea lacunifontana		Anaerolineaceae		Anaerolineales		Anaerolineae		Chloroflexi		Bacteria
denovo25	440	1	440	100	Chelatococcus reniformis strain B2974 16S ribosomal RNA, partial sequence	0	1449	301	740	30.3658	708	0	422/441	95	2/441	0	Plus	Plus	Bacteria; Proteobacteria; Alphaproteobacteria; Rhizobiales; Chelatococcaceae; Chelatococcus	Chelatococcus reniformis	Chelatococcus			Rhizobiales		Alphaproteobacteria		Proteobacteria		Bacteria
denovo26	440	1	440	100	Oligoflexus tunisiensis strain Shr3 16S ribosomal RNA, partial sequence	0	1458	304	743	30.1783	603	3e-172	407/445	91	10/445	2	Plus	Plus	Bacteria; Proteobacteria; Oligoflexia; Oligoflexales; Oligoflexaceae; Oligoflexus	Oligoflexus tunisiensis								Proteobacteria		Bacteria
denovo27	440	1	436	99.0909	Nautilia nitratireducens strain EPR-MB1 16S ribosomal RNA gene, partial sequence	0	1227	210	641	35.2078	265	2e-70	356/453	78	38/453	8	Plus	Plus	Unassignment												Filter: Query Coverage >= 85, Identity Percentage >= 85
denovo28	440	1	440	100	Fulvimonas soli strain LMG 19981 16S ribosomal RNA gene, partial sequence	0	1497	314	753	29.3921	647	0	411/441	93	2/441	0	Plus	Plus	Bacteria; Proteobacteria; Gammaproteobacteria; Xanthomonadales; Rhodanobacteraceae; Fulvimonas	Fulvimonas soli	Fulvimonas			Xanthomonadales		Gammaproteobacteria		Proteobacteria		Bacteria
denovo29	440	1	440	100	Cyanobium gracile strain PCC 6307 16S ribosomal RNA, partial sequence	0	1476	299	738	29.8103	713	0	423/441	95	2/441	0	Plus	Plus	Bacteria; Cyanobacteria; Synechococcales; Synechococcaceae; Cyanobium	Cyanobium gracile	Cyanobium							Cyanobacteria		Bacteria
denovo30	440	1	437	99.3182	Aggregicoccus edonensis strain MCy1366 16S ribosomal RNA gene, partial sequence	0	1531	344	779	28.4781	551	1e-156	397/443	89	13/443	2	Plus	Plus	Bacteria; Proteobacteria; Deltaproteobacteria; Myxococcales; Cystobacterineae; Myxococcaceae; Aggregicoccus	Aggregicoccus edonensis		Myxococcaceae	Cystobacterineae	Myxococcales		Deltaproteobacteria		Proteobacteria		Bacteria
denovo31	440	1	440	100	Criblamydia sequanensis strain CRIB-18 16S ribosomal RNA gene, partial sequence	0	1479	309	748	29.7498	586	3e-167	404/445	90	10/445	2	Plus	Plus	Bacteria; Chlamydiae; Parachlamydiales; Criblamydiaceae; Criblamydia	Criblamydia sequanensis	Criblamydia	Criblamydiaceae						Chlamydiae		Bacteria
denovo32	440	1	434	98.6364	Natranaerovirga pectinivora strain AP3 16S ribosomal RNA gene, partial sequence	0	1497	348	779	28.8577	340	3e-93	364/447	81	28/447	6	Plus	Plus	Unassignment												Filter: Query Coverage >= 85, Identity Percentage >= 85
denovo33	440	1	440	100	Bythopirellula goksoyri strain Pr1d 16S ribosomal RNA gene, partial sequence	0	1418	278	717	31.0296	448	2e-125	382/448	85	16/448	3	Plus	Plus	Bacteria; Planctomycetes; Planctomycetia; Planctomycetales; Planctomycetaceae; Bythopirellula	Bythopirellula goksoyri		Planctomycetaceae		Planctomycetales				Planctomycetes		Bacteria
denovo34	440	1	440	100	Lewinella nigricans strain ATCC 23147 16S ribosomal RNA gene, partial sequence	0	1414	294	733	31.1174	514	2e-145	394/448	87	16/448	3	Plus	Plus	Bacteria; Bacteroidetes; Saprospiria; Saprospirales; Lewinellaceae; Lewinella	Lewinella nigricans	Lewinella							Bacteroidetes		Bacteria
denovo35	440	1	440	100	Synechococcus elongatus strain PCC 6301 16S ribosomal RNA, complete sequence	0	1489	308	748	29.6172	597	2e-170	409/448	91	15/448	3	Plus	Plus	Bacteria; Cyanobacteria; Synechococcales; Synechococcaceae; Synechococcus	Synechococcus elongatus	Synechococcus							Cyanobacteria		Bacteria
denovo36	440	1	440	100	Natranaerovirga pectinivora strain AP3 16S ribosomal RNA gene, partial sequence	0	1497	348	786	29.3253	324	3e-88	364/452	80	25/452	5	Plus	Plus	Unassignment												Filter: Query Coverage >= 85, Identity Percentage >= 85
denovo37	440	1	440	100	Rhizomicrobium palustre strain A48 16S ribosomal RNA gene, partial sequence	0	1406	284	723	31.2945	569	3e-162	400/444	90	8/444	1	Plus	Plus	Bacteria; Proteobacteria; Alphaproteobacteria; Micropepsales; Micropepsaceae; Rhizomicrobium	Rhizomicrobium palustre						Alphaproteobacteria		Proteobacteria		Bacteria
denovo38	440	1	438	99.5455	Chthoniobacter flavus strain Ellin428 16S ribosomal RNA gene, partial sequence	0	1360	324	761	32.2059	555	9e-158	401/447	89	18/447	4	Plus	Plus	Bacteria; Verrucomicrobia; Spartobacteria; Chthoniobacterales; Chthoniobacteraceae; Chthoniobacter	Chthoniobacter flavus	Chthoniobacter					Spartobacteria		Verrucomicrobia		Bacteria
denovo39	440	1	440	100	Chryseolinea serpens strain RYG 16S ribosomal RNA gene, partial sequence	0	1472	322	761	29.8913	614	1e-175	409/445	91	10/445	2	Plus	Plus	Bacteria; Bacteroidetes; Cytophagia; Cytophagales; Chryseolinea	Chryseolinea serpens				Cytophagales		Cytophagia		Bacteroidetes		Bacteria
denovo40	440	1	440	100	Christensenella minuta strain YIT 12065 16S ribosomal RNA gene, partial sequence	0	1497	341	766	28.4569	346	6e-95	369/451	81	36/451	7	Plus	Plus	Unassignment												Filter: Query Coverage >= 85, Identity Percentage >= 85
denovo41	440	1	440	100	Segetibacter aerophilus strain NBRC 106135 16S ribosomal RNA gene, partial sequence	0	1454	314	753	30.2613	658	0	413/441	93	2/441	0	Plus	Plus	Bacteria; Bacteroidetes; Chitinophagia; Chitinophagales; Chitinophagaceae; Segetibacter	Segetibacter aerophilus	Segetibacter							Bacteroidetes		Bacteria
denovo42	440	1	440	100	Crocosphaera watsonii strain WH 8501 16S ribosomal RNA gene, partial sequence	0	1190	219	658	36.9748	592	7e-169	405/445	91	10/445	2	Plus	Plus	Bacteria; Cyanobacteria; Oscillatoriophycideae; Chroococcales; Aphanothecaceae; Crocosphaera	Crocosphaera watsonii	Crocosphaera			Chroococcales				Cyanobacteria		Bacteria
denovo43	440	1	440	100	Steroidobacter denitrificans strain FS 16S ribosomal RNA gene, partial sequence	0	1407	316	755	31.2722	614	1e-175	406/442	91	4/442	0	Plus	Plus	Bacteria; Proteobacteria; Gammaproteobacteria; Nevskiales; Sinobacteraceae; Steroidobacter	Steroidobacter denitrificans	Steroidobacter	Sinobacteraceae				Gammaproteobacteria		Proteobacteria		Bacteria
denovo44	440	1	440	100	Oscillochloris trichoides strain DG-6 16S ribosomal RNA gene, partial sequence	0	1418	290	729	31.0296	575	7e-164	403/446	90	12/446	2	Plus	Plus	Bacteria; Chloroflexi; Chloroflexia; Chloroflexales; Chloroflexineae; Oscillochloridaceae; Oscillochloris	Oscillochloris trichoides	Oscillochloris	Oscillochloridaceae		Chloroflexales				Chloroflexi		Bacteria
denovo45	440	1	440	100	Sphingomonas fonticola strain TNR-2 16S ribosomal RNA, partial sequence	0	1425	281	720	30.8772	747	0	428/440	97	0/440	0	Plus	Plus	Bacteria; Proteobacteria; Alphaproteobacteria; Sphingomonadales; Sphingomonadaceae; Sphingomonas	Sphingomonas fonticola	Sphingomonas	Sphingomonadaceae		Sphingomonadales		Alphaproteobacteria		Proteobacteria		Bacteria
denovo46	440	1	440	100	Kinneretia asaccharophila strain KIN192 16S ribosomal RNA gene, partial sequence	0	1386	272	711	31.746	758	0	431/441	97	2/441	0	Plus	Plus	Bacteria; Proteobacteria; Betaproteobacteria; Burkholderiales; Comamonadaceae; Kinneretia	Kinneretia asaccharophila	Kinneretia	Comamonadaceae		Burkholderiales		Betaproteobacteria		Proteobacteria		Bacteria
denovo47	440	1	440	100	Rubritepida flocculans strain H-8 16S ribosomal RNA gene, partial sequence	0	1429	275	714	30.7908	758	0	431/441	97	2/441	0	Plus	Plus	Bacteria; Proteobacteria; Alphaproteobacteria; Rhodospirillales; Acetobacteraceae; Rubritepida	Rubritepida flocculans	Rubritepida	Acetobacteraceae		Rhodospirillales		Alphaproteobacteria		Proteobacteria		Bacteria
denovo48	440	1	440	100	Phreatobacter oligotrophus strain PI_21 16S ribosomal RNA, partial sequence	0	1402	280	719	31.3837	686	0	422/445	94	10/445	2	Plus	Plus	Bacteria; Proteobacteria; Alphaproteobacteria; Phreatobacter	Phreatobacter oligotrophus						Alphaproteobacteria		Proteobacteria		Bacteria
denovo49	440	1	440	100	Fimbriiglobus ruber strain SP5 16S ribosomal RNA, partial sequence	0	1390	297	737	31.7266	551	1e-156	399/447	89	13/447	2	Plus	Plus	Bacteria; Planctomycetes; Planctomycetia; Planctomycetales; Gemmataceae; Fimbriiglobus	Fimbriiglobus ruber				Planctomycetales				Planctomycetes		Bacteria
denovo50	440	1	440	100	Adhaeribacter aquaticus strain MBRG1.5 16S ribosomal RNA, partial sequence	0	1445	310	749	30.4498	497	2e-140	392/449	87	18/449	4	Plus	Plus	Bacteria; Bacteroidetes; Cytophagia; Cytophagales; Hymenobacteraceae; Adhaeribacter	Adhaeribacter aquaticus	Adhaeribacter			Cytophagales		Cytophagia		Bacteroidetes		Bacteria
denovo51	440	1	440	100	Loriellopsis cavernicola strain LF-B5 16S ribosomal RNA gene, partial sequence	0	1449	304	743	30.3658	520	3e-147	392/445	88	10/445	2	Plus	Plus	Bacteria; Cyanobacteria; Nostocales; Symphyonemataceae; Loriellopsis	Loriellopsis cavernicola	Loriellopsis			Nostocales				Cyanobacteria		Bacteria
denovo52	440	1	440	100	Proteiniclasticum ruminis strain D3RC-2 16S ribosomal RNA gene, partial sequence	0	1516	340	778	28.9578	335	1e-91	371/457	81	35/457	7	Plus	Plus	Unassignment												Filter: Query Coverage >= 85, Identity Percentage >= 85
denovo53	440	1	440	100	Planctomyces maris strain 534-30 16S ribosomal RNA gene, partial sequence	0	1504	316	755	29.2553	492	7e-139	390/448	87	16/448	3	Plus	Plus	Bacteria; Planctomycetes; Planctomycetia; Planctomycetales; Planctomycetaceae; Gimesia	Planctomyces maris		Planctomycetaceae		Planctomycetales				Planctomycetes		Bacteria
denovo54	440	1	440	100	Ilumatobacter fluminis strain YM22-133 16S ribosomal RNA gene, partial sequence	0	1439	314	753	30.5768	713	0	422/440	95	0/440	0	Plus	Plus	Bacteria; Actinobacteria; Acidimicrobiia; Acidimicrobiales; Acidimicrobiaceae; Ilumatobacter	Ilumatobacter fluminis	Ilumatobacter	Acidimicrobiaceae		Acidimicrobiales				Actinobacteria		Bacteria
denovo55	440	1	440	100	Loriellopsis cavernicola strain LF-B5 16S ribosomal RNA gene, partial sequence	0	1449	304	743	30.3658	514	2e-145	389/443	87	6/443	1	Plus	Plus	Bacteria; Cyanobacteria; Nostocales; Symphyonemataceae; Loriellopsis	Loriellopsis cavernicola	Loriellopsis			Nostocales				Cyanobacteria		Bacteria
denovo56	440	1	440	100	Chryseolinea serpens strain RYG 16S ribosomal RNA gene, partial sequence	0	1472	322	761	29.8913	597	2e-170	404/443	91	6/443	1	Plus	Plus	Bacteria; Bacteroidetes; Cytophagia; Cytophagales; Chryseolinea	Chryseolinea serpens				Cytophagales		Cytophagia		Bacteroidetes		Bacteria
denovo57	440	1	440	100	Fimbriiglobus ruber strain SP5 16S ribosomal RNA, partial sequence	0	1390	297	737	31.7266	682	0	421/445	94	9/445	2	Plus	Plus	Bacteria; Planctomycetes; Planctomycetia; Planctomycetales; Gemmataceae; Fimbriiglobus	Fimbriiglobus ruber				Planctomycetales				Planctomycetes		Bacteria
denovo58	440	1	440	100	Owenweeksia hongkongensis strain DSM 17368 16S ribosomal RNA, partial sequence	0	1513	331	769	29.0152	551	1e-156	399/446	89	13/446	2	Plus	Plus	Bacteria; Bacteroidetes; Flavobacteriia; Flavobacteriales; Cryomorphaceae; Owenweeksia	Owenweeksia hongkongensis		Cryomorphaceae		Flavobacteriales				Bacteroidetes		Bacteria
denovo59	440	1	440	100	Phenylobacterium panacis strain DCY 109 16S ribosomal RNA, partial sequence	0	1434	301	741	30.7531	791	0	437/441	99	1/441	0	Plus	Plus	Bacteria; Proteobacteria; Alphaproteobacteria; Caulobacterales; Caulobacteraceae; Phenylobacterium	Phenylobacterium panacis	Phenylobacterium	Caulobacteraceae		Caulobacterales		Alphaproteobacteria		Proteobacteria		Bacteria
denovo60	440	1	440	100	Ilumatobacter fluminis strain YM22-133 16S ribosomal RNA gene, partial sequence	0	1439	314	753	30.5768	691	0	419/441	95	2/441	0	Plus	Plus	Bacteria; Actinobacteria; Acidimicrobiia; Acidimicrobiales; Acidimicrobiaceae; Ilumatobacter	Ilumatobacter fluminis	Ilumatobacter	Acidimicrobiaceae		Acidimicrobiales				Actinobacteria		Bacteria
denovo61	440	1	440	100	Pleomorphobacterium xiamenense strain CLW 16S ribosomal RNA gene, partial sequence	0	1432	302	741	30.7263	686	0	423/446	94	12/446	2	Plus	Plus	Bacteria; Proteobacteria; Alphaproteobacteria; Rhodobacterales; Rhodobacteraceae; Oceanicella	Pleomorphobacterium xiamenense		Rhodobacteraceae		Rhodobacterales		Alphaproteobacteria		Proteobacteria		Bacteria
denovo62	440	1	440	100	Stenotrophobacter terrae strain Ac_28_D10 16S ribosomal RNA, partial sequence	0	1484	336	775	29.6496	736	0	428/442	96	4/442	0	Plus	Plus	Bacteria; Acidobacteria; Blastocatellia; Blastocatellales; Blastocatellaceae; Stenotrophobacter	Stenotrophobacter terrae								Acidobacteria		Bacteria
denovo63	440	2	440	99.7727	Roseimaritima ulvae strain UC8 16S ribosomal RNA, partial sequence	0	1449	296	734	30.2968	518	1e-146	392/445	88	12/445	2	Plus	Plus	Bacteria; Planctomycetes; Planctomycetia; Planctomycetales; Planctomycetaceae; Roseimaritima	Roseimaritima ulvae		Planctomycetaceae		Planctomycetales				Planctomycetes		Bacteria
denovo64	440	1	440	100	Acaryochloris marina strain MBIC11017 16S ribosomal RNA, partial sequence	0	1501	321	760	29.3138	608	7e-174	404/441	91	2/441	0	Plus	Plus	Bacteria; Cyanobacteria; Synechococcales; Acaryochloridaceae; Acaryochloris	Acaryochloris marina	Acaryochloris							Cyanobacteria		Bacteria
denovo65	440	1	438	99.5455	Geodermatophilus pulveris strain BMG 825 16S ribosomal RNA, partial sequence	0	1370	310	746	31.8978	691	0	418/439	95	3/439	0	Plus	Plus	Bacteria; Actinobacteria; Geodermatophilales; Geodermatophilaceae; Geodermatophilus	Geodermatophilus pulveris	Geodermatophilus	Geodermatophilaceae						Actinobacteria		Bacteria
denovo66	440	1	440	100	Bosea robiniae strain R-46070 16S ribosomal RNA gene, partial sequence	0	1439	282	721	30.5768	747	0	429/441	97	2/441	0	Plus	Plus	Bacteria; Proteobacteria; Alphaproteobacteria; Rhizobiales; Bradyrhizobiaceae; Bosea	Bosea robiniae	Bosea	Bradyrhizobiaceae		Rhizobiales		Alphaproteobacteria		Proteobacteria		Bacteria
denovo67	440	1	440	100	Roseomonas arcticisoli strain MC 3624 16S ribosomal RNA, partial sequence	0	1419	274	713	31.0078	702	0	423/443	95	6/443	1	Plus	Plus	Bacteria; Proteobacteria; Alphaproteobacteria; Rhodospirillales; Acetobacteraceae; Roseomonas	Roseomonas arcticisoli	Roseomonas	Acetobacteraceae		Rhodospirillales		Alphaproteobacteria		Proteobacteria		Bacteria
denovo68	440	1	440	100	Tepidibacter mesophilus strain B1 16S ribosomal RNA gene, partial sequence	0	1438	313	750	30.459	363	6e-100	371/452	82	26/452	5	Plus	Plus	Unassignment												Filter: Query Coverage >= 85, Identity Percentage >= 85
denovo69	440	1	440	100	Foliisarcina bertiogensis strain CENA333 16S ribosomal RNA, partial sequence	0	1418	285	724	31.0296	448	2e-125	381/447	85	14/447	3	Plus	Plus	Bacteria; Cyanobacteria; Pleurocapsales; Xenococcaceae; Foliisarcina	Foliisarcina bertiogensis				Pleurocapsales				Cyanobacteria		Bacteria
denovo70	440	1	440	100	Thermovum composti strain Nis3 16S ribosomal RNA gene, partial sequence	0	1402	290	729	31.3837	592	7e-169	404/444	90	8/444	1	Plus	Plus	Bacteria; Proteobacteria; Alphaproteobacteria; Rhizobiales; Phyllobacteriaceae; Chelativorans	Thermovum composti	Chelativorans	Phyllobacteriaceae		Rhizobiales		Alphaproteobacteria		Proteobacteria		Bacteria
denovo71	440	1	440	100	Rhizobacter gummiphilus strain NS21 16S ribosomal RNA, partial sequence	0	1447	282	721	30.4077	664	0	416/443	93	6/443	1	Plus	Plus	Bacteria; Proteobacteria; Betaproteobacteria; Burkholderiales; Rhizobacter	Rhizobacter gummiphilus	Rhizobacter			Burkholderiales		Betaproteobacteria		Proteobacteria		Bacteria
denovo72	440	1	440	100	Rhizomicrobium electricum strain Mfc52 16S ribosomal RNA gene, partial sequence	0	1423	293	731	30.8503	551	1e-156	401/448	89	17/448	3	Plus	Plus	Bacteria; Proteobacteria; Alphaproteobacteria; Micropepsales; Micropepsaceae; Rhizomicrobium	Rhizomicrobium electricum						Alphaproteobacteria		Proteobacteria		Bacteria
denovo73	440	1	440	100	Porphyrobacter colymbi strain TPW-24 16S ribosomal RNA gene, partial sequence	0	1445	301	740	30.4498	797	0	437/440	99	0/440	0	Plus	Plus	Bacteria; Proteobacteria; Alphaproteobacteria; Sphingomonadales; Erythrobacteraceae; Porphyrobacter	Porphyrobacter colymbi	Porphyrobacter	Erythrobacteraceae		Sphingomonadales		Alphaproteobacteria		Proteobacteria		Bacteria
denovo74	440	1	440	100	Silanimonas lenta strain 25-4 16S ribosomal RNA gene, partial sequence	0	1382	268	708	31.9103	747	0	431/443	97	5/443	1	Plus	Plus	Bacteria; Proteobacteria; Gammaproteobacteria; Xanthomonadales; Xanthomonadaceae; Silanimonas	Silanimonas lenta	Silanimonas	Xanthomonadaceae		Xanthomonadales		Gammaproteobacteria		Proteobacteria		Bacteria
denovo75	440	1	439	99.7727	Prosthecobacter fusiformis strain FC4 16S ribosomal RNA gene, partial sequence	0	1469	315	753	29.8843	586	3e-167	401/442	90	6/442	1	Plus	Plus	Bacteria; Verrucomicrobia; Verrucomicrobiae; Verrucomicrobiales; Verrucomicrobiaceae; Prosthecobacter	Prosthecobacter fusiformis	Prosthecobacter	Verrucomicrobiaceae		Verrucomicrobiales		Verrucomicrobiae		Verrucomicrobia		Bacteria
denovo76	440	1	440	100	Nordella oligomobilis strain N21 16S ribosomal RNA gene, partial sequence	0	1485	334	773	29.6296	725	0	426/442	96	4/442	0	Plus	Plus	Bacteria; Proteobacteria; Alphaproteobacteria; Rhizobiales; Nordella	Nordella oligomobilis	Nordella			Rhizobiales		Alphaproteobacteria		Proteobacteria		Bacteria
denovo77	440	1	440	100	Povalibacter uvarum strain Zumi 37 16S ribosomal RNA gene, partial sequence	0	1508	338	777	29.1777	664	0	415/442	93	4/442	0	Plus	Plus	Bacteria; Proteobacteria; Gammaproteobacteria; Nevskiales; Sinobacteraceae; Povalibacter	Povalibacter uvarum		Sinobacteraceae				Gammaproteobacteria		Proteobacteria		Bacteria
denovo78	440	1	440	100	Tepidisphaera mucosa strain 2842 16S ribosomal RNA, partial sequence	0	1491	321	760	29.5104	381	2e-105	375/453	82	26/453	5	Plus	Plus	Unassignment												Filter: Query Coverage >= 85, Identity Percentage >= 85
denovo79	440	1	440	100	Tepidisphaera mucosa strain 2842 16S ribosomal RNA, partial sequence	0	1491	321	760	29.5104	503	3e-142	391/447	87	14/447	3	Plus	Plus	Bacteria; Planctomycetes; Phycisphaerae; Tepidisphaerales; Tepidisphaeraceae; Tepidisphaera	Tepidisphaera mucosa						Phycisphaerae		Planctomycetes		Bacteria
denovo80	440	1	440	100	Owenweeksia hongkongensis strain DSM 17368 16S ribosomal RNA, partial sequence	0	1513	331	769	29.0152	534	1e-151	395/445	88	11/445	2	Plus	Plus	Bacteria; Bacteroidetes; Flavobacteriia; Flavobacteriales; Cryomorphaceae; Owenweeksia	Owenweeksia hongkongensis		Cryomorphaceae		Flavobacteriales				Bacteroidetes		Bacteria
denovo81	440	1	440	100	Phaeocystidibacter marisrubri strain G18 16S ribosomal RNA, partial sequence	0	1480	331	770	29.7297	492	7e-139	386/444	86	8/444	1	Plus	Plus	Bacteria; Bacteroidetes; Flavobacteriia; Flavobacteriales; Cryomorphaceae; Phaeocystidibacter	Phaeocystidibacter marisrubri		Cryomorphaceae		Flavobacteriales				Bacteroidetes		Bacteria
denovo82	440	1	440	100	Singulisphaera acidiphila strain DSM 18658 16S ribosomal RNA, partial sequence	0	1507	318	750	28.7326	606	2e-173	408/444	91	15/444	3	Plus	Plus	Bacteria; Planctomycetes; Planctomycetia; Planctomycetales; Isosphaeraceae; Singulisphaera	Singulisphaera acidiphila	Singulisphaera			Planctomycetales				Planctomycetes		Bacteria
denovo83	440	1	440	100	Lacihabitans soyangensis strain HME6675 16S ribosomal RNA, partial sequence	0	1337	245	684	32.9095	702	0	420/440	95	0/440	0	Plus	Plus	Bacteria; Bacteroidetes; Cytophagia; Cytophagales; Cytophagaceae; Lacihabitans	Lacihabitans soyangensis		Cytophagaceae		Cytophagales		Cytophagia		Bacteroidetes		Bacteria
denovo84	440	1	440	100	Blastopirellula marina strain DSM 3645 16S ribosomal RNA gene, partial sequence	0	1501	316	755	29.3138	436	3e-122	382/450	84	20/450	4	Plus	Plus	Unassignment												Filter: Query Coverage >= 85, Identity Percentage >= 85
denovo85	440	1	440	100	Gemmata massiliana strain IIL30 16S ribosomal RNA, partial sequence	0	1489	327	766	29.55	664	0	417/444	93	8/444	1	Plus	Plus	Bacteria; Planctomycetes; Planctomycetia; Planctomycetales; Gemmataceae; Gemmata	Gemmata massiliana	Gemmata			Planctomycetales				Planctomycetes		Bacteria
denovo86	440	1	435	98.8636	Calothrix desertica strain PCC 7102 16S ribosomal RNA gene, partial sequence	0	1459	224	655	29.6093	440	3e-123	375/440	85	13/440	2	Plus	Plus	Bacteria; Cyanobacteria; Nostocales; Rivulariaceae; Calothrix	Calothrix desertica	Calothrix	Rivulariaceae		Nostocales				Cyanobacteria		Bacteria
denovo87	440	1	440	100	Lewinella nigricans strain ATCC 23147 16S ribosomal RNA gene, partial sequence	0	1414	294	733	31.1174	547	2e-155	400/448	89	16/448	3	Plus	Plus	Bacteria; Bacteroidetes; Saprospiria; Saprospirales; Lewinellaceae; Lewinella	Lewinella nigricans	Lewinella							Bacteroidetes		Bacteria
denovo88	440	1	440	100	Chamaesiphon minutus strain PCC 6605 16S ribosomal RNA, partial sequence	0	1479	301	740	29.7498	547	2e-155	397/445	89	10/445	2	Plus	Plus	Bacteria; Cyanobacteria; Synechococcales; Chamaesiphonaceae; Chamaesiphon	Chamaesiphon minutus	Chamaesiphon							Cyanobacteria		Bacteria
denovo89	440	1	440	100	Alsobacter metallidurans strain SK200a-9 16S ribosomal RNA gene, partial sequence	0	1467	292	731	29.9932	774	0	433/440	98	0/440	0	Plus	Plus	Bacteria; Proteobacteria; Alphaproteobacteria; Rhizobiales; Alsobacter	Alsobacter metallidurans				Rhizobiales		Alphaproteobacteria		Proteobacteria		Bacteria
denovo90	440	1	440	100	Rhodoligotrophos appendicifer strain ATCC BAA-2115 16S ribosomal RNA, partial sequence	0	1462	287	726	30.0958	702	0	423/443	95	6/443	1	Plus	Plus	Bacteria; Proteobacteria; Alphaproteobacteria; Rhizobiales; Rhodobiaceae; Rhodoligotrophos	Rhodoligotrophos appendicifer		Rhodobiaceae		Rhizobiales		Alphaproteobacteria		Proteobacteria		Bacteria
denovo91	440	1	440	100	Bdellovibrio exovorus strain JSS 16S ribosomal RNA, partial sequence	0	1502	328	770	29.494	444	2e-124	383/450	85	17/450	3	Plus	Plus	Bacteria; Proteobacteria; Oligoflexia; Bdellovibrionales; Bdellovibrionaceae; Bdellovibrio	Bdellovibrio exovorus	Bdellovibrio	Bdellovibrionaceae		Bdellovibrionales				Proteobacteria		Bacteria
denovo92	440	1	440	100	Tepidisphaera mucosa strain 2842 16S ribosomal RNA, partial sequence	0	1491	321	760	29.5104	597	2e-170	408/447	91	14/447	3	Plus	Plus	Bacteria; Planctomycetes; Phycisphaerae; Tepidisphaerales; Tepidisphaeraceae; Tepidisphaera	Tepidisphaera mucosa						Phycisphaerae		Planctomycetes		Bacteria
denovo93	440	1	440	100	Blastopirellula cremea strain LHWP2 16S ribosomal RNA gene, partial sequence	0	1430	298	737	30.7692	547	2e-155	397/445	89	10/445	2	Plus	Plus	Bacteria; Planctomycetes; Planctomycetia; Planctomycetales; Planctomycetaceae; Blastopirellula	Blastopirellula cremea	Blastopirellula	Planctomycetaceae		Planctomycetales				Planctomycetes		Bacteria
denovo94	440	1	439	99.7727	Thioprofundum lithotrophicum strain 106 16S ribosomal RNA gene, partial sequence	0	1487	328	766	29.5225	584	1e-166	403/444	90	10/444	2	Plus	Plus	Bacteria; Proteobacteria; Gammaproteobacteria; Chromatiales; Thioprofundaceae; Thioprofundum	Thioprofundum lithotrophicum	Thioprofundum			Chromatiales		Gammaproteobacteria		Proteobacteria		Bacteria
denovo95	440	1	440	100	Thermodesulfovibrio hydrogeniphilus strain Hbr5 16S ribosomal RNA gene, partial sequence	0	1518	324	764	29.0514	326	8e-89	362/450	80	19/450	4	Plus	Plus	Unassignment												Filter: Query Coverage >= 85, Identity Percentage >= 85
denovo96	440	1	440	100	Microcystis aeruginosa strain NIES-843 16S ribosomal RNA, complete sequence	0	1489	310	748	29.4829	645	0	414/444	93	9/444	2	Plus	Plus	Bacteria; Cyanobacteria; Oscillatoriophycideae; Chroococcales; Microcystaceae; Microcystis	Microcystis aeruginosa	Microcystis			Chroococcales				Cyanobacteria		Bacteria
denovo97	440	1	440	100	Roseomonas riguiloci strain 03SU10-P 16S ribosomal RNA gene, partial sequence	0	1429	295	734	30.7908	719	0	423/440	96	0/440	0	Plus	Plus	Bacteria; Proteobacteria; Alphaproteobacteria; Rhodospirillales; Acetobacteraceae; Roseomonas	Roseomonas riguiloci	Roseomonas	Acetobacteraceae		Rhodospirillales		Alphaproteobacteria		Proteobacteria		Bacteria
denovo98	440	1	440	100	Solitalea koreensis strain R2A36-4 16S ribosomal RNA gene, partial sequence	0	1432	288	728	30.7961	460	2e-129	385/449	85	17/449	3	Plus	Plus	Bacteria; Bacteroidetes; Sphingobacteriia; Sphingobacteriales; Sphingobacteriaceae; Solitalea	Solitalea koreensis	Solitalea	Sphingobacteriaceae		Sphingobacteriales				Bacteroidetes		Bacteria
denovo99	440	1	440	100	Gemmatimonas phototrophica strain AP64 16S ribosomal RNA, partial sequence	0	1525	322	761	28.8525	769	0	434/442	98	4/442	0	Plus	Plus	Bacteria; Gemmatimonadetes; Gemmatimonadales; Gemmatimonadaceae; Gemmatimonas	Gemmatimonas phototrophica	Gemmatimonas	Gemmatimonadaceae		Gemmatimonadales				Gemmatimonadetes		Bacteria
denovo100	440	1	440	100	Paracoccus angustae strain E6 16S ribosomal RNA, partial sequence	0	1385	282	721	31.769	713	0	422/440	95	0/440	0	Plus	Plus	Bacteria; Proteobacteria; Alphaproteobacteria; Rhodobacterales; Rhodobacteraceae; Paracoccus	Paracoccus angustae	Paracoccus	Rhodobacteraceae		Rhodobacterales		Alphaproteobacteria		Proteobacteria		Bacteria
denovo101	440	1	440	100	Bythopirellula goksoyri strain Pr1d 16S ribosomal RNA gene, partial sequence	0	1418	278	713	30.7475	505	9e-143	389/444	87	12/444	2	Plus	Plus	Bacteria; Planctomycetes; Planctomycetia; Planctomycetales; Planctomycetaceae; Bythopirellula	Bythopirellula goksoyri		Planctomycetaceae		Planctomycetales				Planctomycetes		Bacteria
denovo102	440	1	440	100	Aerosakkonema funiforme strain Lao26 16S ribosomal RNA gene, partial sequence	0	1338	206	645	32.8849	514	2e-145	396/450	88	20/450	4	Plus	Plus	Bacteria; Cyanobacteria; Oscillatoriophycideae; Oscillatoriales; Oscillatoriaceae; Aerosakkonema	Aerosakkonema funiforme				Oscillatoriales				Cyanobacteria		Bacteria
denovo103	440	1	440	100	Phycisphaera mikurensis strain NBRC 102666 16S ribosomal RNA, complete sequence	0	1506	332	771	29.2165	403	4e-112	386/460	83	40/460	8	Plus	Plus	Unassignment												Filter: Query Coverage >= 85, Identity Percentage >= 85
denovo104	440	1	434	98.6364	Actinoallomurus liliacearum strain K10-0485 16S ribosomal RNA gene, partial sequence	0	1431	274	710	30.5381	399	5e-111	375/448	83	25/448	5	Plus	Plus	Unassignment												Filter: Query Coverage >= 85, Identity Percentage >= 85
denovo105	440	1	440	100	Oligoflexus tunisiensis strain Shr3 16S ribosomal RNA, partial sequence	0	1458	304	743	30.1783	619	3e-177	409/444	92	8/444	1	Plus	Plus	Bacteria; Proteobacteria; Oligoflexia; Oligoflexales; Oligoflexaceae; Oligoflexus	Oligoflexus tunisiensis								Proteobacteria		Bacteria
denovo106	440	1	440	100	Nitrospira moscoviensis strain NSP M-1 16S ribosomal RNA gene, partial sequence	0	1519	327	765	28.9006	667	0	415/441	94	3/441	0	Plus	Plus	Bacteria; Nitrospirae; Nitrospirales; Nitrospiraceae; Nitrospira	Nitrospira moscoviensis	Nitrospira	Nitrospiraceae		Nitrospirales				Nitrospirae		Bacteria
denovo107	440	1	440	100	Pirellula staleyi strain DSM 6068 16S ribosomal RNA, partial sequence	0	1510	313	752	29.1391	531	2e-150	396/447	88	14/447	3	Plus	Plus	Bacteria; Planctomycetes; Planctomycetia; Planctomycetales; Planctomycetaceae; Pirellula	Pirellula staleyi	Pirellula	Planctomycetaceae		Planctomycetales				Planctomycetes		Bacteria
denovo108	440	1	440	100	Chamaesiphon minutus strain PCC 6605 16S ribosomal RNA, partial sequence	0	1479	301	740	29.7498	431	2e-120	379/448	84	16/448	3	Plus	Plus	Unassignment												Filter: Query Coverage >= 85, Identity Percentage >= 85
denovo109	440	1	440	100	Streptomyces stramineus strain NBRC 16131 16S ribosomal RNA gene, partial sequence	0	1472	305	732	29.0761	348	2e-95	369/451	81	34/451	7	Plus	Plus	Unassignment												Filter: Query Coverage >= 85, Identity Percentage >= 85
denovo110	440	1	438	99.5455	Fimbriiglobus ruber strain SP5 16S ribosomal RNA, partial sequence	0	1390	297	737	31.7266	621	9e-178	409/444	92	9/444	2	Plus	Plus	Bacteria; Planctomycetes; Planctomycetia; Planctomycetales; Gemmataceae; Fimbriiglobus	Fimbriiglobus ruber				Planctomycetales				Planctomycetes		Bacteria
denovo111	440	1	440	100	Aquimonas voraii strain GPTSA 20 16S ribosomal RNA gene, partial sequence	0	1433	299	738	30.7048	658	0	415/443	93	6/443	1	Plus	Plus	Bacteria; Proteobacteria; Gammaproteobacteria; Xanthomonadales; Rhodanobacteraceae; Aquimonas	Aquimonas voraii	Aquimonas			Xanthomonadales		Gammaproteobacteria		Proteobacteria		Bacteria
denovo112	440	1	435	98.8636	Calothrix desertica strain PCC 7102 16S ribosomal RNA gene, partial sequence	0	1459	224	655	29.6093	446	6e-125	378/442	85	17/442	3	Plus	Plus	Bacteria; Cyanobacteria; Nostocales; Rivulariaceae; Calothrix	Calothrix desertica	Calothrix	Rivulariaceae		Nostocales				Cyanobacteria		Bacteria
denovo113	440	1	440	100	Tepidisphaera mucosa strain 2842 16S ribosomal RNA, partial sequence	0	1491	321	760	29.5104	597	2e-170	405/444	91	8/444	1	Plus	Plus	Bacteria; Planctomycetes; Phycisphaerae; Tepidisphaerales; Tepidisphaeraceae; Tepidisphaera	Tepidisphaera mucosa						Phycisphaerae		Planctomycetes		Bacteria
denovo114	440	1	440	100	Elioraea tepidiphila strain TU-7 16S ribosomal RNA gene, partial sequence	0	1413	272	711	31.1394	702	0	420/440	95	0/440	0	Plus	Plus	Bacteria; Proteobacteria; Alphaproteobacteria; Rhodospirillales; unclassified Rhodospirillales; Elioraea	Elioraea tepidiphila	Elioraea			Rhodospirillales		Alphaproteobacteria		Proteobacteria		Bacteria
denovo115	440	1	440	100	Ilumatobacter fluminis strain YM22-133 16S ribosomal RNA gene, partial sequence	0	1439	314	753	30.5768	614	1e-175	407/443	91	6/443	1	Plus	Plus	Bacteria; Actinobacteria; Acidimicrobiia; Acidimicrobiales; Acidimicrobiaceae; Ilumatobacter	Ilumatobacter fluminis	Ilumatobacter	Acidimicrobiaceae		Acidimicrobiales				Actinobacteria		Bacteria
denovo116	440	1	440	100	Pirellula staleyi strain DSM 6068 16S ribosomal RNA, partial sequence	0	1510	313	752	29.1391	520	3e-147	393/446	88	12/446	2	Plus	Plus	Bacteria; Planctomycetes; Planctomycetia; Planctomycetales; Planctomycetaceae; Pirellula	Pirellula staleyi	Pirellula	Planctomycetaceae		Planctomycetales				Planctomycetes		Bacteria
denovo117	440	1	440	100	Nitrosomonas aestuarii strain Nm36 16S ribosomal RNA gene, partial sequence	0	1205	215	654	36.5145	736	0	427/441	96	2/441	0	Plus	Plus	Bacteria; Proteobacteria; Betaproteobacteria; Nitrosomonadales; Nitrosomonadaceae; Nitrosomonas	Nitrosomonas aestuarii	Nitrosomonas	Nitrosomonadaceae		Nitrosomonadales		Betaproteobacteria		Proteobacteria		Bacteria
denovo118	440	1	440	100	Arthrospira platensis strain PCC 7345 16S ribosomal RNA gene, partial sequence	0	1460	280	718	30.0685	455	1e-127	383/448	85	17/448	3	Plus	Plus	Bacteria; Cyanobacteria; Oscillatoriophycideae; Oscillatoriales; Microcoleaceae; Arthrospira	Arthrospira platensis	Arthrospira			Oscillatoriales				Cyanobacteria		Bacteria
denovo119	440	1	440	100	Rhizobacter profundi strain DS48-6-5 16S ribosomal RNA, partial sequence	0	1401	279	718	31.4061	763	0	431/440	97	0/440	0	Plus	Plus	Bacteria; Proteobacteria; Betaproteobacteria; Burkholderiales; Rhizobacter	Rhizobacter profundi	Rhizobacter			Burkholderiales		Betaproteobacteria		Proteobacteria		Bacteria
denovo120	440	1	440	100	Chondromyces lanuginosus strain Sy t2 16S ribosomal RNA, partial sequence	0	1535	335	774	28.6645	619	3e-177	408/443	92	6/443	1	Plus	Plus	Bacteria; Proteobacteria; Deltaproteobacteria; Myxococcales; Sorangiineae; Polyangiaceae; Chondromyces	Chondromyces lanuginosus	Chondromyces	Polyangiaceae	Sorangiineae	Myxococcales		Deltaproteobacteria		Proteobacteria		Bacteria
denovo121	440	1	440	100	Comamonas granuli strain NBRC 101663 16S ribosomal RNA gene, partial sequence	0	1454	306	745	30.2613	791	0	436/440	99	0/440	0	Plus	Plus	Bacteria; Proteobacteria; Betaproteobacteria; Burkholderiales; Comamonadaceae; Comamonas	Comamonas granuli	Comamonas	Comamonadaceae		Burkholderiales		Betaproteobacteria		Proteobacteria		Bacteria
denovo122	440	1	440	100	Chryseolinea serpens strain RYG 16S ribosomal RNA gene, partial sequence	0	1472	322	761	29.8913	614	1e-175	411/447	91	14/447	3	Plus	Plus	Bacteria; Bacteroidetes; Cytophagia; Cytophagales; Chryseolinea	Chryseolinea serpens				Cytophagales		Cytophagia		Bacteroidetes		Bacteria
denovo123	440	1	438	99.5455	Fimbriiglobus ruber strain SP5 16S ribosomal RNA, partial sequence	0	1390	297	737	31.7266	527	2e-149	395/447	88	15/447	3	Plus	Plus	Bacteria; Planctomycetes; Planctomycetia; Planctomycetales; Gemmataceae; Fimbriiglobus	Fimbriiglobus ruber				Planctomycetales				Planctomycetes		Bacteria
denovo124	440	1	440	100	Emticicia aquatica strain HMF2925 16S ribosomal RNA, partial sequence	0	1433	299	739	30.7746	580	2e-165	407/449	90	17/449	3	Plus	Plus	Bacteria; Bacteroidetes; Cytophagia; Cytophagales; Cytophagaceae; Emticicia	Emticicia aquatica	Emticicia	Cytophagaceae		Cytophagales		Cytophagia		Bacteroidetes		Bacteria
denovo125	440	1	440	100	Lentimicrobium saccharophilum strain TBC1 16S ribosomal RNA, partial sequence	0	1446	313	752	30.4288	497	2e-140	391/448	87	16/448	3	Plus	Plus	Bacteria; Bacteroidetes; Bacteroidia; Bacteroidales; Lentimicrobiaceae; Lentimicrobium	Lentimicrobium saccharophilum				Bacteroidales		Bacteroidia		Bacteroidetes		Bacteria
denovo126	440	1	440	100	Chondromyces apiculatus strain Cm a14 16S ribosomal RNA, partial sequence	0	1534	334	773	28.6832	680	0	418/442	94	4/442	0	Plus	Plus	Bacteria; Proteobacteria; Deltaproteobacteria; Myxococcales; Sorangiineae; Polyangiaceae; Chondromyces	Chondromyces apiculatus	Chondromyces	Polyangiaceae	Sorangiineae	Myxococcales		Deltaproteobacteria		Proteobacteria		Bacteria
denovo127	440	1	440	100	Microcystis aeruginosa strain NIES-843 16S ribosomal RNA, complete sequence	0	1489	310	749	29.55	785	0	435/440	98	0/440	0	Plus	Plus	Bacteria; Cyanobacteria; Oscillatoriophycideae; Chroococcales; Microcystaceae; Microcystis	Microcystis aeruginosa	Microcystis			Chroococcales				Cyanobacteria		Bacteria
denovo128	440	1	440	100	Hyphomonas polymorpha strain NBRC 102482 16S ribosomal RNA gene, partial sequence	0	1380	272	711	31.8841	785	0	435/440	98	0/440	0	Plus	Plus	Bacteria; Proteobacteria; Alphaproteobacteria; Rhodobacterales; Hyphomonadaceae; Hyphomonas	Hyphomonas polymorpha	Hyphomonas	Hyphomonadaceae		Rhodobacterales		Alphaproteobacteria		Proteobacteria		Bacteria
denovo129	440	1	440	100	Tepidisphaera mucosa strain 2842 16S ribosomal RNA, partial sequence	0	1491	321	760	29.5104	603	3e-172	407/445	91	10/445	2	Plus	Plus	Bacteria; Planctomycetes; Phycisphaerae; Tepidisphaerales; Tepidisphaeraceae; Tepidisphaera	Tepidisphaera mucosa						Phycisphaerae		Planctomycetes		Bacteria
denovo130	440	1	440	100	Owenweeksia hongkongensis strain DSM 17368 16S ribosomal RNA, partial sequence	0	1513	331	770	29.0813	531	2e-150	395/446	88	12/446	2	Plus	Plus	Bacteria; Bacteroidetes; Flavobacteriia; Flavobacteriales; Cryomorphaceae; Owenweeksia	Owenweeksia hongkongensis		Cryomorphaceae		Flavobacteriales				Bacteroidetes		Bacteria
denovo131	440	1	440	100	Roseicyclus mahoneyensis strain type strain: ML6 16S ribosomal RNA, partial sequence	0	1435	292	731	30.662	741	0	427/440	97	0/440	0	Plus	Plus	Bacteria; Proteobacteria; Alphaproteobacteria; Rhodobacterales; Rhodobacteraceae; Roseicyclus	Roseicyclus mahoneyensis	Roseicyclus	Rhodobacteraceae		Rhodobacterales		Alphaproteobacteria		Proteobacteria		Bacteria
denovo132	440	1	440	100	Clostridium cavendishii strain BL-28 16S ribosomal RNA gene, partial sequence	0	1454	296	735	30.2613	481	2e-135	389/449	86	18/449	4	Plus	Plus	Bacteria; Firmicutes; Clostridia; Clostridiales; Clostridiaceae; Clostridium	Clostridium cavendishii	Clostridium	Clostridiaceae		Clostridiales		Clostridia		Firmicutes		Bacteria
denovo133	440	1	440	100	Rhodopirellula rosea strain LHWP3 16S ribosomal RNA, partial sequence	0	1459	303	742	30.1576	503	3e-142	391/447	87	14/447	3	Plus	Plus	Bacteria; Planctomycetes; Planctomycetia; Planctomycetales; Planctomycetaceae; Rhodopirellula	Rhodopirellula rosea	Rhodopirellula	Planctomycetaceae		Planctomycetales				Planctomycetes		Bacteria
denovo134	440	1	440	100	Gemmatimonas phototrophica strain AP64 16S ribosomal RNA, partial sequence	0	1525	322	761	28.8525	630	1e-180	412/445	92	10/445	2	Plus	Plus	Bacteria; Gemmatimonadetes; Gemmatimonadales; Gemmatimonadaceae; Gemmatimonas	Gemmatimonas phototrophica	Gemmatimonas	Gemmatimonadaceae		Gemmatimonadales				Gemmatimonadetes		Bacteria
denovo135	440	1	440	100	Vicinamibacter silvestris strain Ac_5_C6 16S ribosomal RNA, partial sequence	0	1515	343	782	29.0429	614	1e-175	410/446	91	12/446	2	Plus	Plus	Bacteria; Acidobacteria; Acidobacteria subdivision 6; Vicinamibacter	Vicinamibacter silvestris								Acidobacteria		Bacteria
denovo136	440	1	440	100	Owenweeksia hongkongensis strain DSM 17368 16S ribosomal RNA, partial sequence	0	1513	331	770	29.0813	614	1e-175	408/444	91	8/444	1	Plus	Plus	Bacteria; Bacteroidetes; Flavobacteriia; Flavobacteriales; Cryomorphaceae; Owenweeksia	Owenweeksia hongkongensis		Cryomorphaceae		Flavobacteriales				Bacteroidetes		Bacteria
denovo137	440	1	435	98.8636	Chamaesiphon minutus strain PCC 6605 16S ribosomal RNA, partial sequence	0	1479	301	735	29.4118	438	1e-122	377/443	85	16/443	3	Plus	Plus	Bacteria; Cyanobacteria; Synechococcales; Chamaesiphonaceae; Chamaesiphon	Chamaesiphon minutus	Chamaesiphon							Cyanobacteria		Bacteria
denovo138	440	1	440	100	Solitalea canadensis strain DSM 3403 16S ribosomal RNA, partial sequence	0	1512	330	769	29.1005	592	7e-169	404/444	90	8/444	1	Plus	Plus	Bacteria; Bacteroidetes; Sphingobacteriia; Sphingobacteriales; Sphingobacteriaceae; Solitalea	Solitalea canadensis	Solitalea	Sphingobacteriaceae		Sphingobacteriales				Bacteroidetes		Bacteria
denovo139	440	1	440	100	Aquihabitans daechungensis strain CH22-21 16S ribosomal RNA, partial sequence	0	1439	310	749	30.5768	652	0	415/444	93	8/444	1	Plus	Plus	Bacteria; Actinobacteria; Acidimicrobiia; Acidimicrobiales; Iamiaceae; Aquihabitans	Aquihabitans daechungensis		Iamiaceae		Acidimicrobiales				Actinobacteria		Bacteria
denovo140	440	1	440	100	Gemmata massiliana strain IIL30 16S ribosomal RNA, partial sequence	0	1489	327	767	29.6172	453	3e-127	385/450	85	19/450	4	Plus	Plus	Bacteria; Planctomycetes; Planctomycetia; Planctomycetales; Gemmataceae; Gemmata	Gemmata massiliana	Gemmata			Planctomycetales				Planctomycetes		Bacteria
denovo141	440	1	440	100	Tepidisphaera mucosa strain 2842 16S ribosomal RNA, partial sequence	0	1491	321	760	29.5104	608	7e-174	407/444	91	8/444	1	Plus	Plus	Bacteria; Planctomycetes; Phycisphaerae; Tepidisphaerales; Tepidisphaeraceae; Tepidisphaera	Tepidisphaera mucosa						Phycisphaerae		Planctomycetes		Bacteria
denovo142	440	1	440	100	Fimbriiglobus ruber strain SP5 16S ribosomal RNA, partial sequence	0	1390	297	737	31.7266	595	5e-170	404/444	90	7/444	1	Plus	Plus	Bacteria; Planctomycetes; Planctomycetia; Planctomycetales; Gemmataceae; Fimbriiglobus	Fimbriiglobus ruber				Planctomycetales				Planctomycetes		Bacteria
denovo143	440	1	438	99.5455	Mycobacterium montmartrense strain 196 16S ribosomal RNA, partial sequence	0	1460	316	753	30	771	0	431/438	98	0/438	0	Plus	Plus	Bacteria; Actinobacteria; Corynebacteriales; Mycobacteriaceae; Mycobacterium	Mycobacterium montmartrense	Mycobacterium	Mycobacteriaceae						Actinobacteria		Bacteria
denovo144	440	1	440	100	Bosea vaviloviae strain Vaf-18 16S ribosomal RNA, partial sequence	0	1405	265	704	31.3167	713	0	423/441	95	2/441	0	Plus	Plus	Bacteria; Proteobacteria; Alphaproteobacteria; Rhizobiales; Bradyrhizobiaceae; Bosea	Bosea vaviloviae	Bosea	Bradyrhizobiaceae		Rhizobiales		Alphaproteobacteria		Proteobacteria		Bacteria
denovo145	440	1	440	100	Planktothrix spiroides strain fs1 16S ribosomal RNA, partial sequence	0	1450	301	740	30.3448	553	3e-157	402/449	89	18/449	4	Plus	Plus	Bacteria; Cyanobacteria; Oscillatoriophycideae; Oscillatoriales; Microcoleaceae; Planktothrix	Planktothrix spiroides	Planktothrix			Oscillatoriales				Cyanobacteria		Bacteria
denovo146	440	1	440	100	Aciditerrimonas ferrireducens strain IC-180 16S ribosomal RNA gene, partial sequence	0	1483	321	760	29.6696	647	0	413/443	93	6/443	1	Plus	Plus	Bacteria; Actinobacteria; Acidimicrobiia; Acidimicrobiales; Acidimicrobiaceae; Aciditerrimonas	Aciditerrimonas ferrireducens		Acidimicrobiaceae		Acidimicrobiales				Actinobacteria		Bacteria
denovo147	440	1	440	100	Fimbriiglobus ruber strain SP5 16S ribosomal RNA, partial sequence	0	1390	297	737	31.7266	562	5e-160	401/447	89	13/447	2	Plus	Plus	Bacteria; Planctomycetes; Planctomycetia; Planctomycetales; Gemmataceae; Fimbriiglobus	Fimbriiglobus ruber				Planctomycetales				Planctomycetes		Bacteria
denovo148	440	1	440	100	Rhodoferax antarcticus strain ANT.BR 16S ribosomal RNA gene, partial sequence	0	1458	308	747	30.1783	774	0	434/441	98	2/441	0	Plus	Plus	Bacteria; Proteobacteria; Betaproteobacteria; Burkholderiales; Comamonadaceae; Rhodoferax	Rhodoferax antarcticus	Rhodoferax	Comamonadaceae		Burkholderiales		Betaproteobacteria		Proteobacteria		Bacteria
denovo149	440	2	440	99.7727	Vampirovibrio chlorellavorus strain ICPB 3707 16S ribosomal RNA gene, partial sequence	0	1446	317	755	30.3596	435	1e-121	378/446	84	14/446	3	Plus	Plus	Unassignment												Filter: Query Coverage >= 85, Identity Percentage >= 85
denovo150	440	1	440	100	Giesbergeria anulus strain NBRC 14917 16S ribosomal RNA gene, partial sequence	0	1458	306	745	30.1783	752	0	430/441	97	2/441	0	Plus	Plus	Bacteria; Proteobacteria; Betaproteobacteria; Burkholderiales; Comamonadaceae; Giesbergeria	Giesbergeria anulus	Giesbergeria	Comamonadaceae		Burkholderiales		Betaproteobacteria		Proteobacteria		Bacteria
denovo151	440	1	434	98.6364	Fimbriimonas ginsengisoli strain GSoil 348 16S ribosomal RNA, partial sequence	0	1500	322	754	28.8667	551	1e-156	395/440	89	13/440	2	Plus	Plus	Bacteria; Armatimonadetes; Fimbriimonadia; Fimbriimonadales; Fimbriimonadaceae; Fimbriimonas	Fimbriimonas ginsengisoli										Bacteria
denovo152	440	1	440	100	Geminicoccus roseus strain D2-3 16S ribosomal RNA gene, partial sequence	0	1352	254	692	32.4704	496	6e-140	391/448	87	17/448	3	Plus	Plus	Bacteria; Proteobacteria; Alphaproteobacteria; Geminicoccus	Geminicoccus roseus	Geminicoccus					Alphaproteobacteria		Proteobacteria		Bacteria
denovo153	440	1	440	100	Turneriella parva strain DSM 21527 16S ribosomal RNA, partial sequence	0	1506	313	752	29.2165	741	0	428/441	97	2/441	0	Plus	Plus	Bacteria; Spirochaetes; Leptospirales; Leptospiraceae; Turneriella	Turneriella parva	Turneriella	Leptospiraceae						Spirochaetes		Bacteria
denovo154	440	1	440	100	Fimbriiglobus ruber strain SP5 16S ribosomal RNA, partial sequence	0	1390	297	735	31.5827	549	4e-156	401/449	89	19/449	4	Plus	Plus	Bacteria; Planctomycetes; Planctomycetia; Planctomycetales; Gemmataceae; Fimbriiglobus	Fimbriiglobus ruber				Planctomycetales				Planctomycetes		Bacteria
denovo155	440	1	440	100	Haliscomenobacter hydrossis strain DSM 1100 16S ribosomal RNA, partial sequence	0	1504	325	763	29.1888	462	6e-130	389/452	86	25/452	5	Plus	Plus	Bacteria; Bacteroidetes; Saprospiria; Saprospirales; Haliscomenobacteraceae; Haliscomenobacter	Haliscomenobacter hydrossis	Haliscomenobacter							Bacteroidetes		Bacteria
denovo156	440	1	440	100	Rhodobacter blasticus strain KC2138 16S ribosomal RNA gene, partial sequence	0	1389	282	721	31.6775	730	0	428/443	96	6/443	1	Plus	Plus	Bacteria; Proteobacteria; Alphaproteobacteria; Rhodobacterales; Rhodobacteraceae; Rhodobacter	Rhodobacter blasticus	Rhodobacter	Rhodobacteraceae		Rhodobacterales		Alphaproteobacteria		Proteobacteria		Bacteria
denovo157	440	1	440	100	Fimbriiglobus ruber strain SP5 16S ribosomal RNA, partial sequence	0	1390	297	733	31.4388	651	0	413/442	93	7/442	1	Plus	Plus	Bacteria; Planctomycetes; Planctomycetia; Planctomycetales; Gemmataceae; Fimbriiglobus	Fimbriiglobus ruber				Planctomycetales				Planctomycetes		Bacteria
denovo158	440	1	434	98.6364	Aciditerrimonas ferrireducens strain IC-180 16S ribosomal RNA gene, partial sequence	0	1483	321	754	29.265	630	1e-180	406/437	92	6/437	1	Plus	Plus	Bacteria; Actinobacteria; Acidimicrobiia; Acidimicrobiales; Acidimicrobiaceae; Aciditerrimonas	Aciditerrimonas ferrireducens		Acidimicrobiaceae		Acidimicrobiales				Actinobacteria		Bacteria
denovo159	440	1	440	100	Oscillochloris trichoides strain DG-6 16S ribosomal RNA gene, partial sequence	0	1418	290	729	31.0296	575	7e-164	399/442	90	4/442	0	Plus	Plus	Bacteria; Chloroflexi; Chloroflexia; Chloroflexales; Chloroflexineae; Oscillochloridaceae; Oscillochloris	Oscillochloris trichoides	Oscillochloris	Oscillochloridaceae		Chloroflexales				Chloroflexi		Bacteria
denovo160	440	1	440	100	Rhodopirellula rosea strain LHWP3 16S ribosomal RNA, partial sequence	0	1459	303	742	30.1576	531	2e-150	397/448	88	16/448	3	Plus	Plus	Bacteria; Planctomycetes; Planctomycetia; Planctomycetales; Planctomycetaceae; Rhodopirellula	Rhodopirellula rosea	Rhodopirellula	Planctomycetaceae		Planctomycetales				Planctomycetes		Bacteria
denovo161	440	1	439	99.7727	Gemmata massiliana strain IIL30 16S ribosomal RNA, partial sequence	0	1489	327	768	29.6844	647	0	416/446	93	11/446	2	Plus	Plus	Bacteria; Planctomycetes; Planctomycetia; Planctomycetales; Gemmataceae; Gemmata	Gemmata massiliana	Gemmata			Planctomycetales				Planctomycetes		Bacteria
denovo162	440	1	224	50.9091	Meiothermus rufus strain CAL-4 16S ribosomal RNA gene, partial sequence	0	1487	320	537	14.6604	237	4e-62	197/228	86	14/228	6	Plus	Plus	Unassignment												Filter: Query Coverage >= 85, Identity Percentage >= 85
denovo163	440	1	440	100	Aerosakkonema funiforme strain Lao26 16S ribosomal RNA gene, partial sequence	0	1338	206	645	32.8849	652	0	412/441	93	2/441	0	Plus	Plus	Bacteria; Cyanobacteria; Oscillatoriophycideae; Oscillatoriales; Oscillatoriaceae; Aerosakkonema	Aerosakkonema funiforme				Oscillatoriales				Cyanobacteria		Bacteria
denovo164	440	1	437	99.3182	Oscillatoria acuminata strain PCC 6304 16S ribosomal RNA gene, partial sequence	0	1434	285	715	30.0558	176	8e-44	346/459	75	50/459	10	Plus	Plus	Unassignment												Filter: Query Coverage >= 85, Identity Percentage >= 85
denovo165	440	1	440	100	Rubribacterium polymorphum strain Green 16S ribosomal RNA gene, partial sequence	0	1380	269	708	31.8841	763	0	431/440	97	0/440	0	Plus	Plus	Bacteria; Proteobacteria; Alphaproteobacteria; Rhodobacterales; Rhodobacteraceae; Rubribacterium	Rubribacterium polymorphum	Rubribacterium	Rhodobacteraceae		Rhodobacterales		Alphaproteobacteria		Proteobacteria		Bacteria
denovo166	440	1	435	98.8636	Bdellovibrio bacteriovorus strain HD100 16S ribosomal RNA gene, partial sequence	0	1294	271	705	33.6167	616	4e-176	405/439	92	8/439	1	Plus	Plus	Bacteria; Proteobacteria; Oligoflexia; Bdellovibrionales; Bdellovibrionaceae; Bdellovibrio	Bdellovibrio bacteriovorus	Bdellovibrio	Bdellovibrionaceae		Bdellovibrionales				Proteobacteria		Bacteria
denovo167	440	1	438	99.5455	Acidothermus cellulolyticus strain 11B 16S ribosomal RNA, partial sequence	0	1509	324	760	28.9596	675	0	414/438	94	1/438	0	Plus	Plus	Bacteria; Actinobacteria; Acidothermales; Acidothermaceae; Acidothermus	Acidothermus cellulolyticus	Acidothermus	Acidothermaceae						Actinobacteria		Bacteria
denovo168	440	1	440	100	Gemmatimonas phototrophica strain AP64 16S ribosomal RNA, partial sequence	0	1525	322	761	28.8525	702	0	422/442	95	4/442	0	Plus	Plus	Bacteria; Gemmatimonadetes; Gemmatimonadales; Gemmatimonadaceae; Gemmatimonas	Gemmatimonas phototrophica	Gemmatimonas	Gemmatimonadaceae		Gemmatimonadales				Gemmatimonadetes		Bacteria
denovo169	440	1	440	100	Labilithrix luteola strain B00002 16S ribosomal RNA gene, partial sequence	0	1483	326	765	29.6696	658	0	418/446	93	12/446	2	Plus	Plus	Bacteria; Proteobacteria; Deltaproteobacteria; Myxococcales; Sorangiineae; Labilitrichaceae; Labilithrix	Labilithrix luteola			Sorangiineae	Myxococcales		Deltaproteobacteria		Proteobacteria		Bacteria
denovo170	440	1	435	98.8636	Microcystis aeruginosa strain NIES-843 16S ribosomal RNA, complete sequence	0	1489	310	743	29.1471	641	0	409/438	93	7/438	1	Plus	Plus	Bacteria; Cyanobacteria; Oscillatoriophycideae; Chroococcales; Microcystaceae; Microcystis	Microcystis aeruginosa	Microcystis			Chroococcales				Cyanobacteria		Bacteria
denovo171	440	1	440	100	Niabella pedocola strain R384 16S ribosomal RNA, partial sequence	0	1448	307	746	30.3867	603	3e-172	405/443	91	6/443	1	Plus	Plus	Bacteria; Bacteroidetes; Chitinophagia; Chitinophagales; Chitinophagaceae; Niabella	Niabella pedocola	Niabella							Bacteroidetes		Bacteria
denovo172	440	1	440	100	Ilumatobacter fluminis strain YM22-133 16S ribosomal RNA gene, partial sequence	0	1439	314	753	30.5768	625	7e-179	408/442	92	4/442	0	Plus	Plus	Bacteria; Actinobacteria; Acidimicrobiia; Acidimicrobiales; Acidimicrobiaceae; Ilumatobacter	Ilumatobacter fluminis	Ilumatobacter	Acidimicrobiaceae		Acidimicrobiales				Actinobacteria		Bacteria
denovo173	440	1	440	100	Roseomonas frigidaquae strain CW67 16S ribosomal RNA gene, partial sequence	0	1466	299	738	30.0136	691	0	419/441	95	2/441	0	Plus	Plus	Bacteria; Proteobacteria; Alphaproteobacteria; Rhodospirillales; Acetobacteraceae; Roseomonas	Roseomonas frigidaquae	Roseomonas	Acetobacteraceae		Rhodospirillales		Alphaproteobacteria		Proteobacteria		Bacteria
denovo174	440	1	440	100	Singulisphaera rosea strain S26 16S ribosomal RNA gene, partial sequence	0	1431	313	745	30.2586	612	5e-175	411/446	92	19/446	4	Plus	Plus	Bacteria; Planctomycetes; Planctomycetia; Planctomycetales; Isosphaeraceae; Singulisphaera	Singulisphaera rosea	Singulisphaera			Planctomycetales				Planctomycetes		Bacteria
denovo175	440	1	440	100	Pirellula staleyi strain DSM 6068 16S ribosomal RNA, partial sequence	0	1510	313	752	29.1391	542	7e-154	396/445	88	10/445	2	Plus	Plus	Bacteria; Planctomycetes; Planctomycetia; Planctomycetales; Planctomycetaceae; Pirellula	Pirellula staleyi	Pirellula	Planctomycetaceae		Planctomycetales				Planctomycetes		Bacteria
denovo176	440	1	440	100	[Eubacterium] tenue strain DSM 20695 16S ribosomal RNA gene, partial sequence	0	1492	316	753	29.3566	346	6e-95	370/454	81	30/454	6	Plus	Plus	Unassignment												Filter: Query Coverage >= 85, Identity Percentage >= 85
denovo177	440	1	440	100	Halospirulina tapeticola strain CCC Baja-95 Cl.2 16S ribosomal RNA gene, partial sequence	0	1388	282	720	31.6282	429	6e-120	378/447	84	15/447	3	Plus	Plus	Unassignment												Filter: Query Coverage >= 85, Identity Percentage >= 85
denovo178	440	1	440	100	Oscillochloris trichoides strain DG-6 16S ribosomal RNA gene, partial sequence	0	1418	290	729	31.0296	658	0	414/442	93	4/442	0	Plus	Plus	Bacteria; Chloroflexi; Chloroflexia; Chloroflexales; Chloroflexineae; Oscillochloridaceae; Oscillochloris	Oscillochloris trichoides	Oscillochloris	Oscillochloridaceae		Chloroflexales				Chloroflexi		Bacteria
denovo179	440	1	440	100	Bythopirellula goksoyri strain Pr1d 16S ribosomal RNA gene, partial sequence	0	1418	278	717	31.0296	603	3e-172	405/443	91	6/443	1	Plus	Plus	Bacteria; Planctomycetes; Planctomycetia; Planctomycetales; Planctomycetaceae; Bythopirellula	Bythopirellula goksoyri		Planctomycetaceae		Planctomycetales				Planctomycetes		Bacteria
denovo180	440	116	440	73.8636	Maribacter lutimaris strain KJ4 16S ribosomal RNA, partial sequence	0	1381	414	738	23.5337	418	1e-116	297/330	90	10/330	3	Plus	Plus	Unassignment												Filter: Query Coverage >= 85, Identity Percentage >= 85
denovo181	440	1	440	100	Kiritimatiella glycovorans strain L21-Fru-AB 16S ribosomal RNA, partial sequence	0	1503	354	793	29.2748	409	8e-114	375/448	83	16/448	3	Plus	Plus	Unassignment												Filter: Query Coverage >= 85, Identity Percentage >= 85
denovo182	440	1	440	100	Ilumatobacter nonamiensis strain YM16-303 16S ribosomal RNA gene, partial sequence	0	1443	314	753	30.492	619	3e-177	411/446	92	12/446	2	Plus	Plus	Bacteria; Actinobacteria; Acidimicrobiia; Acidimicrobiales; Acidimicrobiaceae; Ilumatobacter	Ilumatobacter nonamiensis	Ilumatobacter	Acidimicrobiaceae		Acidimicrobiales				Actinobacteria		Bacteria
denovo183	440	1	440	100	Paludibaculum fermentans strain P105 16S ribosomal RNA, partial sequence	0	1413	313	752	31.1394	719	0	424/441	96	2/441	0	Plus	Plus	Bacteria; Acidobacteria; Solibacteres; Solibacterales; Bryobacteraceae; Paludibaculum	Paludibaculum fermentans				Solibacterales		Solibacteres		Acidobacteria		Bacteria
denovo184	440	1	440	100	Foliisarcina bertiogensis strain CENA333 16S ribosomal RNA, partial sequence	0	1418	285	726	31.1707	505	9e-143	392/448	87	14/448	3	Plus	Plus	Bacteria; Cyanobacteria; Pleurocapsales; Xenococcaceae; Foliisarcina	Foliisarcina bertiogensis				Pleurocapsales				Cyanobacteria		Bacteria
denovo185	440	1	440	100	Litorilinea aerophila strain PRI-4131 16S ribosomal RNA, partial sequence	0	1543	334	773	28.5159	625	7e-179	409/443	92	6/443	1	Plus	Plus	Bacteria; Chloroflexi; Caldilineae; Caldilineales; Caldilineaceae; Litorilinea	Litorilinea aerophila		Caldilineaceae		Caldilineales		Caldilineae		Chloroflexi		Bacteria
denovo186	440	1	440	100	Patulibacter medicamentivorans strain I11 16S ribosomal RNA, partial sequence	0	1541	336	775	28.5529	608	7e-174	406/443	91	6/443	1	Plus	Plus	Bacteria; Actinobacteria; Thermoleophilia; Solirubrobacterales; Patulibacteraceae; Patulibacter	Patulibacter medicamentivorans	Patulibacter	Patulibacteraceae		Solirubrobacterales				Actinobacteria		Bacteria
denovo187	440	1	440	100	Blastopirellula cremea strain LHWP2 16S ribosomal RNA gene, partial sequence	0	1430	298	736	30.6993	279	6e-75	358/454	78	29/454	6	Plus	Plus	Unassignment												Filter: Query Coverage >= 85, Identity Percentage >= 85
denovo188	440	19	440	95.9091	Tapinothrix clintonii strain GSE-PSE06-07G 16S ribosomal RNA gene, partial sequence	0	1160	1	421	36.2931	529	6e-150	381/426	89	9/426	2	Plus	Plus	Bacteria; Cyanobacteria; Synechococcales; Heteroleibleiniaceae; Tapinothrix	Tapinothrix clintonii	Tapinothrix							Cyanobacteria		Bacteria
denovo189	440	1	440	100	Litorilinea aerophila strain PRI-4131 16S ribosomal RNA, partial sequence	0	1543	334	773	28.5159	276	8e-74	359/456	78	32/456	7	Plus	Plus	Unassignment												Filter: Query Coverage >= 85, Identity Percentage >= 85
denovo190	440	1	440	100	Spongiibacter marinus strain DSM 17750 16S ribosomal RNA gene, partial sequence	0	1495	325	764	29.4314	326	8e-89	364/452	80	24/452	5	Plus	Plus	Unassignment												Filter: Query Coverage >= 85, Identity Percentage >= 85
denovo191	440	1	440	100	Methylocapsa aurea strain KYG 16S ribosomal RNA gene, partial sequence	0	1409	282	721	31.2278	758	0	430/440	97	0/440	0	Plus	Plus	Bacteria; Proteobacteria; Alphaproteobacteria; Rhizobiales; Beijerinckiaceae; Methylocapsa	Methylocapsa aurea	Methylocapsa	Beijerinckiaceae		Rhizobiales		Alphaproteobacteria		Proteobacteria		Bacteria
denovo192	440	1	440	100	Devosia lucknowensis strain L15 16S ribosomal RNA, partial sequence	0	1457	282	721	30.199	791	0	436/440	99	0/440	0	Plus	Plus	Bacteria; Proteobacteria; Alphaproteobacteria; Rhizobiales; Hyphomicrobiaceae; Devosia	Devosia lucknowensis	Devosia	Hyphomicrobiaceae		Rhizobiales		Alphaproteobacteria		Proteobacteria		Bacteria
denovo193	440	1	440	100	Lentimicrobium saccharophilum strain TBC1 16S ribosomal RNA, partial sequence	0	1446	313	752	30.4288	520	3e-147	396/449	88	18/449	4	Plus	Plus	Bacteria; Bacteroidetes; Bacteroidia; Bacteroidales; Lentimicrobiaceae; Lentimicrobium	Lentimicrobium saccharophilum				Bacteroidales		Bacteroidia		Bacteroidetes		Bacteria
denovo194	440	1	440	100	Acidimicrobium ferrooxidans strain DSM 10331 16S ribosomal RNA, partial sequence	0	1498	323	762	29.3725	619	3e-177	409/444	92	8/444	1	Plus	Plus	Bacteria; Actinobacteria; Acidimicrobiia; Acidimicrobiales; Acidimicrobiaceae; Acidimicrobium	Acidimicrobium ferrooxidans	Acidimicrobium	Acidimicrobiaceae		Acidimicrobiales				Actinobacteria		Bacteria
denovo195	440	1	440	100	Inhella inkyongensis strain NBRC 103252 16S ribosomal RNA gene, partial sequence	0	1454	306	745	30.2613	791	0	437/441	99	2/441	0	Plus	Plus	Bacteria; Proteobacteria; Betaproteobacteria; Burkholderiales; Inhella	Inhella inkyongensis	Inhella			Burkholderiales		Betaproteobacteria		Proteobacteria		Bacteria
denovo196	440	1	440	100	Paraclostridium benzoelyticum strain JC272 16S ribosomal RNA, partial sequence	0	1490	319	757	29.4631	291	3e-78	363/457	79	35/457	7	Plus	Plus	Unassignment												Filter: Query Coverage >= 85, Identity Percentage >= 85
denovo197	440	1	435	98.8636	Geminicoccus roseus strain D2-3 16S ribosomal RNA gene, partial sequence	0	1352	254	685	31.9527	462	6e-130	382/443	86	19/443	4	Plus	Plus	Bacteria; Proteobacteria; Alphaproteobacteria; Geminicoccus	Geminicoccus roseus	Geminicoccus					Alphaproteobacteria		Proteobacteria		Bacteria
denovo198	440	1	440	100	Aquisphaera giovannonii strain OJF2 16S ribosomal RNA gene, partial sequence	0	1480	321	748	28.9189	531	2e-150	391/440	88	12/440	2	Plus	Plus	Bacteria; Planctomycetes; Planctomycetia; Planctomycetales; Isosphaeraceae; Aquisphaera	Aquisphaera giovannonii				Planctomycetales				Planctomycetes		Bacteria
denovo199	440	1	440	100	Labilithrix luteola strain B00002 16S ribosomal RNA gene, partial sequence	0	1483	326	765	29.6696	713	0	427/445	95	10/445	2	Plus	Plus	Bacteria; Proteobacteria; Deltaproteobacteria; Myxococcales; Sorangiineae; Labilitrichaceae; Labilithrix	Labilithrix luteola			Sorangiineae	Myxococcales		Deltaproteobacteria		Proteobacteria		Bacteria
denovo200	440	1	440	100	Rubrivivax gelatinosus strain ATH 2.2.1 16S ribosomal RNA gene, partial sequence	0	1451	306	745	30.3239	780	0	434/440	98	0/440	0	Plus	Plus	Bacteria; Proteobacteria; Betaproteobacteria; Burkholderiales; Rubrivivax	Rubrivivax gelatinosus	Rubrivivax			Burkholderiales		Betaproteobacteria		Proteobacteria		Bacteria
denovo201	440	1	435	98.8636	Bdellovibrio exovorus strain JSS 16S ribosomal RNA, partial sequence	0	1502	328	762	28.9614	460	2e-129	381/443	86	16/443	3	Plus	Plus	Bacteria; Proteobacteria; Oligoflexia; Bdellovibrionales; Bdellovibrionaceae; Bdellovibrio	Bdellovibrio exovorus	Bdellovibrio	Bdellovibrionaceae		Bdellovibrionales				Proteobacteria		Bacteria
denovo202	440	1	440	100	Phenylobacterium falsum strain AC-49 16S ribosomal RNA, partial sequence	0	1465	292	731	30.0341	797	0	438/441	99	2/441	0	Plus	Plus	Bacteria; Proteobacteria; Alphaproteobacteria; Caulobacterales; Caulobacteraceae; Phenylobacterium	Phenylobacterium falsum	Phenylobacterium	Caulobacteraceae		Caulobacterales		Alphaproteobacteria		Proteobacteria		Bacteria
denovo203	440	1	440	100	Roseomonas alkaliterrae strain YIM 78007 16S ribosomal RNA, partial sequence	0	1490	306	745	29.5302	730	0	427/442	96	4/442	0	Plus	Plus	Bacteria; Proteobacteria; Alphaproteobacteria; Rhodospirillales; Acetobacteraceae; Roseomonas	Roseomonas alkaliterrae	Roseomonas	Acetobacteraceae		Rhodospirillales		Alphaproteobacteria		Proteobacteria		Bacteria
denovo204	440	1	440	100	Chania multitudinisentens strain RB-25 16S ribosomal RNA, partial sequence	0	1542	341	779	28.4695	407	3e-113	378/451	83	23/451	5	Plus	Plus	Unassignment												Filter: Query Coverage >= 85, Identity Percentage >= 85
denovo205	440	1	440	100	Aciditerrimonas ferrireducens strain IC-180 16S ribosomal RNA gene, partial sequence	0	1483	321	761	29.737	641	0	413/444	93	7/444	1	Plus	Plus	Bacteria; Actinobacteria; Acidimicrobiia; Acidimicrobiales; Acidimicrobiaceae; Aciditerrimonas	Aciditerrimonas ferrireducens		Acidimicrobiaceae		Acidimicrobiales				Actinobacteria		Bacteria
denovo206	440	1	440	100	Acidimicrobium ferrooxidans strain DSM 10331 16S ribosomal RNA, partial sequence	0	1498	323	762	29.3725	597	2e-170	406/445	91	10/445	2	Plus	Plus	Bacteria; Actinobacteria; Acidimicrobiia; Acidimicrobiales; Acidimicrobiaceae; Acidimicrobium	Acidimicrobium ferrooxidans	Acidimicrobium	Acidimicrobiaceae		Acidimicrobiales				Actinobacteria		Bacteria
denovo207	440	1	438	99.5455	Vulgatibacter incomptus strain B00001 16S ribosomal RNA gene, partial sequence	0	1479	323	760	29.6146	422	1e-117	379/449	84	22/449	4	Plus	Plus	Unassignment												Filter: Query Coverage >= 85, Identity Percentage >= 85
denovo208	440	1	438	99.5455	Fimbriiglobus ruber strain SP5 16S ribosomal RNA, partial sequence	0	1390	297	737	31.7266	675	0	418/443	94	7/443	1	Plus	Plus	Bacteria; Planctomycetes; Planctomycetia; Planctomycetales; Gemmataceae; Fimbriiglobus	Fimbriiglobus ruber				Planctomycetales				Planctomycetes		Bacteria
denovo209	440	1	440	100	Loriellopsis cavernicola strain LF-B5 16S ribosomal RNA gene, partial sequence	0	1449	304	743	30.3658	569	3e-162	400/444	90	8/444	1	Plus	Plus	Bacteria; Cyanobacteria; Nostocales; Symphyonemataceae; Loriellopsis	Loriellopsis cavernicola	Loriellopsis			Nostocales				Cyanobacteria		Bacteria
denovo210	440	1	440	100	Helicobacter brantae strain MIT 04-9366 16S ribosomal RNA gene, partial sequence	0	1474	319	757	29.7829	385	1e-106	372/449	82	19/449	4	Plus	Plus	Unassignment												Filter: Query Coverage >= 85, Identity Percentage >= 85
denovo211	440	1	440	100	Labilithrix luteola strain B00002 16S ribosomal RNA gene, partial sequence	0	1483	326	765	29.6696	736	0	426/440	96	0/440	0	Plus	Plus	Bacteria; Proteobacteria; Deltaproteobacteria; Myxococcales; Sorangiineae; Labilitrichaceae; Labilithrix	Labilithrix luteola			Sorangiineae	Myxococcales		Deltaproteobacteria		Proteobacteria		Bacteria
denovo212	440	1	440	100	Rhodovastum atsumiense strain G2-11 16S ribosomal RNA gene, partial sequence	0	1488	308	747	29.5699	725	0	424/440	96	0/440	0	Plus	Plus	Bacteria; Proteobacteria; Alphaproteobacteria; Rhodospirillales; Acetobacteraceae; Rhodovastum	Rhodovastum atsumiense	Rhodovastum	Acetobacteraceae		Rhodospirillales		Alphaproteobacteria		Proteobacteria		Bacteria
denovo213	440	1	440	100	Cavicella subterranea strain W2.09-231 16S ribosomal RNA, partial sequence	0	1423	265	704	30.9206	708	0	424/443	95	6/443	1	Plus	Plus	Bacteria; Proteobacteria; Gammaproteobacteria; Pseudomonadales; Moraxellaceae; Cavicella	Cavicella subterranea		Moraxellaceae		Pseudomonadales		Gammaproteobacteria		Proteobacteria		Bacteria
denovo214	440	1	440	100	Lacibacterium aquatile strain LTC-2 16S ribosomal RNA gene, partial sequence	0	1401	254	693	31.4061	547	2e-155	398/446	89	12/446	2	Plus	Plus	Bacteria; Proteobacteria; Alphaproteobacteria; Rhodospirillales; Rhodospirillaceae	Lacibacterium aquatile		Rhodospirillaceae		Rhodospirillales		Alphaproteobacteria		Proteobacteria		Bacteria
denovo215	440	1	435	98.8636	Scytonema hofmanni strain PCC 7110 16S ribosomal RNA gene, partial sequence	0	1148	199	633	37.892	433	4e-121	374/441	84	12/441	2	Plus	Plus	Unassignment												Filter: Query Coverage >= 85, Identity Percentage >= 85
denovo216	440	1	435	98.8636	Bdellovibrio bacteriovorus strain HD100 16S ribosomal RNA gene, partial sequence	0	1294	271	705	33.6167	566	4e-161	396/439	90	8/439	1	Plus	Plus	Bacteria; Proteobacteria; Oligoflexia; Bdellovibrionales; Bdellovibrionaceae; Bdellovibrio	Bdellovibrio bacteriovorus	Bdellovibrio	Bdellovibrionaceae		Bdellovibrionales				Proteobacteria		Bacteria
denovo217	440	1	440	100	Thermostilla marina strain SVX8 16S ribosomal RNA, partial sequence	0	1490	313	749	29.3289	444	2e-124	381/447	85	17/447	3	Plus	Plus	Bacteria; Planctomycetes; Planctomycetia; Planctomycetales; Planctomycetaceae; Thermostilla	Thermostilla marina		Planctomycetaceae		Planctomycetales				Planctomycetes		Bacteria
denovo218	440	1	435	98.8636	Bdellovibrio bacteriovorus strain HD100 16S ribosomal RNA gene, partial sequence	0	1294	271	705	33.6167	676	0	414/437	94	4/437	0	Plus	Plus	Bacteria; Proteobacteria; Oligoflexia; Bdellovibrionales; Bdellovibrionaceae; Bdellovibrio	Bdellovibrio bacteriovorus	Bdellovibrio	Bdellovibrionaceae		Bdellovibrionales				Proteobacteria		Bacteria
denovo219	440	1	440	100	Byssovorax cruenta strain By c2 16S ribosomal RNA gene, partial sequence	0	1529	337	780	29.0386	501	1e-141	395/452	87	20/452	4	Plus	Plus	Bacteria; Proteobacteria; Deltaproteobacteria; Myxococcales; Sorangiineae; Polyangiaceae; Byssovorax	Byssovorax cruenta	Byssovorax	Polyangiaceae	Sorangiineae	Myxococcales		Deltaproteobacteria		Proteobacteria		Bacteria
denovo220	440	1	440	100	Azoarcus olearius strain DQS-4 16S ribosomal RNA gene, partial sequence	0	1456	293	732	30.2198	697	0	422/443	95	6/443	1	Plus	Plus	Bacteria; Proteobacteria; Betaproteobacteria; Rhodocyclales; Zoogloeaceae; Azoarcus	Azoarcus olearius	Azoarcus			Rhodocyclales		Betaproteobacteria		Proteobacteria		Bacteria
denovo221	440	1	440	100	Zhizhongheella caldifontis strain YIM 78140 16S ribosomal RNA, partial sequence	0	1548	347	786	28.4238	741	0	428/441	97	2/441	0	Plus	Plus	Bacteria; Proteobacteria; Betaproteobacteria; Burkholderiales; Comamonadaceae; Zhizhongheella	Zhizhongheella caldifontis		Comamonadaceae		Burkholderiales		Betaproteobacteria		Proteobacteria		Bacteria
denovo222	440	1	440	100	Chlorogloeopsis fritschii PCC 6912 16S ribosomal RNA gene, partial sequence	0	1149	200	638	38.2071	551	1e-156	400/447	89	15/447	3	Plus	Plus	Bacteria; Cyanobacteria; Nostocales; Chlorogloeopsidaceae; Chlorogloeopsis	Chlorogloeopsis fritschii	Chlorogloeopsis			Nostocales				Cyanobacteria		Bacteria
denovo223	440	1	436	99.0909	Nautilia nitratireducens strain EPR-MB1 16S ribosomal RNA gene, partial sequence	0	1227	210	641	35.2078	248	2e-65	351/451	77	34/451	7	Plus	Plus	Unassignment												Filter: Query Coverage >= 85, Identity Percentage >= 85
denovo224	440	1	435	98.8636	Calothrix desertica strain PCC 7102 16S ribosomal RNA gene, partial sequence	0	1459	224	655	29.6093	446	6e-125	378/442	85	17/442	3	Plus	Plus	Bacteria; Cyanobacteria; Nostocales; Rivulariaceae; Calothrix	Calothrix desertica	Calothrix	Rivulariaceae		Nostocales				Cyanobacteria		Bacteria
denovo225	440	1	440	100	Carbophilus carboxidus strain Z-1171 16S ribosomal RNA, partial sequence	0	1477	300	739	29.7901	730	0	425/440	96	0/440	0	Plus	Plus	Bacteria; Proteobacteria; Alphaproteobacteria; Rhizobiales; Rhizobiaceae; Carbophilus	Carbophilus carboxidus	Carbophilus	Rhizobiaceae		Rhizobiales		Alphaproteobacteria		Proteobacteria		Bacteria
denovo226	440	1	440	100	Calothrix desertica strain PCC 7102 16S ribosomal RNA gene, partial sequence	0	1459	224	660	29.952	427	2e-119	379/448	84	19/448	4	Plus	Plus	Unassignment												Filter: Query Coverage >= 85, Identity Percentage >= 85
denovo227	440	1	440	100	Kangiella japonica strain KMM 3899 16S ribosomal RNA gene, partial sequence	0	1511	325	764	29.1198	603	3e-172	404/442	91	4/442	0	Plus	Plus	Bacteria; Proteobacteria; Gammaproteobacteria; Oceanospirillales; Kangiellaceae; Kangiella	Kangiella japonica	Kangiella			Oceanospirillales		Gammaproteobacteria		Proteobacteria		Bacteria
denovo228	440	1	440	100	Gibbsiella greigii strain FRB 224 16S ribosomal RNA gene, partial sequence	0	1344	235	673	32.6637	379	6e-105	373/451	82	23/451	5	Plus	Plus	Unassignment												Filter: Query Coverage >= 85, Identity Percentage >= 85
denovo229	440	1	440	100	Halomicronema excentricum strain TFEP1 16S ribosomal RNA gene, partial sequence	0	1350	263	703	32.6667	641	0	412/443	93	5/443	1	Plus	Plus	Bacteria; Cyanobacteria; Synechococcales; Leptolyngbyaceae; Halomicronema	Halomicronema excentricum	Halomicronema							Cyanobacteria		Bacteria
denovo230	440	1	440	100	Halospirulina tapeticola strain CCC Baja-95 Cl.2 16S ribosomal RNA gene, partial sequence	0	1388	282	721	31.7003	470	3e-132	389/451	86	22/451	4	Plus	Plus	Bacteria; Cyanobacteria; Spirulinales; Spirulinaceae; Halospirulina	Halospirulina tapeticola	Halospirulina							Cyanobacteria		Bacteria
denovo231	440	1	437	99.3182	Blastopirellula cremea strain LHWP2 16S ribosomal RNA gene, partial sequence	0	1430	298	731	30.3497	233	5e-61	349/452	77	33/452	7	Plus	Plus	Unassignment												Filter: Query Coverage >= 85, Identity Percentage >= 85
denovo232	440	1	440	100	Oscillochloris trichoides strain DG-6 16S ribosomal RNA gene, partial sequence	0	1418	290	729	31.0296	514	2e-145	391/445	87	10/445	2	Plus	Plus	Bacteria; Chloroflexi; Chloroflexia; Chloroflexales; Chloroflexineae; Oscillochloridaceae; Oscillochloris	Oscillochloris trichoides	Oscillochloris	Oscillochloridaceae		Chloroflexales				Chloroflexi		Bacteria
denovo233	440	1	440	100	Acetoanaerobium pronyense strain ST07-YE 16S ribosomal RNA, partial sequence	0	1384	324	761	31.6474	346	6e-95	367/451	81	24/451	5	Plus	Plus	Unassignment												Filter: Query Coverage >= 85, Identity Percentage >= 85
denovo234	440	1	440	100	Planctomyces maris strain 534-30 16S ribosomal RNA gene, partial sequence	0	1504	316	755	29.2553	553	3e-157	397/444	89	8/444	1	Plus	Plus	Bacteria; Planctomycetes; Planctomycetia; Planctomycetales; Planctomycetaceae; Gimesia	Planctomyces maris		Planctomycetaceae		Planctomycetales				Planctomycetes		Bacteria
denovo235	440	1	440	100	Flavobacterium fontis strain MIC3010 16S ribosomal RNA gene, partial sequence	0	1378	278	717	31.9303	813	0	440/440	100	0/440	0	Plus	Plus	Bacteria; Bacteroidetes; Flavobacteriia; Flavobacteriales; Flavobacteriaceae; Flavobacterium	Flavobacterium fontis	Flavobacterium	Flavobacteriaceae		Flavobacteriales				Bacteroidetes		Bacteria
denovo236	440	1	435	98.8636	Bdellovibrio exovorus strain JSS 16S ribosomal RNA, partial sequence	0	1502	328	762	28.9614	433	4e-121	372/439	84	8/439	1	Plus	Plus	Unassignment												Filter: Query Coverage >= 85, Identity Percentage >= 85
denovo237	440	1	434	98.6364	Crocosphaera watsonii strain WH 8501 16S ribosomal RNA gene, partial sequence	0	1190	219	652	36.4706	630	1e-180	408/439	92	10/439	2	Plus	Plus	Bacteria; Cyanobacteria; Oscillatoriophycideae; Chroococcales; Aphanothecaceae; Crocosphaera	Crocosphaera watsonii	Crocosphaera			Chroococcales				Cyanobacteria		Bacteria
denovo238	440	2	440	99.7727	Roseimaritima ulvae strain UC8 16S ribosomal RNA, partial sequence	0	1449	296	734	30.2968	701	0	424/444	95	10/444	2	Plus	Plus	Bacteria; Planctomycetes; Planctomycetia; Planctomycetales; Planctomycetaceae; Roseimaritima	Roseimaritima ulvae		Planctomycetaceae		Planctomycetales				Planctomycetes		Bacteria
denovo239	440	1	440	100	Tepidisphaera mucosa strain 2842 16S ribosomal RNA, partial sequence	0	1491	321	760	29.5104	597	2e-170	406/445	91	10/445	2	Plus	Plus	Bacteria; Planctomycetes; Phycisphaerae; Tepidisphaerales; Tepidisphaeraceae; Tepidisphaera	Tepidisphaera mucosa						Phycisphaerae		Planctomycetes		Bacteria
denovo240	440	1	440	100	Tabrizicola aquatica strain RCRI19 16S ribosomal RNA gene, partial sequence	0	1388	281	720	31.7003	774	0	434/441	98	2/441	0	Plus	Plus	Bacteria; Proteobacteria; Alphaproteobacteria; Rhodobacterales; Rhodobacteraceae; Tabrizicola	Tabrizicola aquatica		Rhodobacteraceae		Rhodobacterales		Alphaproteobacteria		Proteobacteria		Bacteria
denovo241	440	1	440	100	Xanthomonas fuscans subsp. aurantifolii strain LMG 9179 16S ribosomal RNA gene, partial sequence	0	1499	316	754	29.2862	396	6e-110	377/452	83	25/452	5	Plus	Plus	Unassignment												Filter: Query Coverage >= 85, Identity Percentage >= 85
denovo242	440	1	440	100	Rivibacter subsaxonicus strain BF49 16S ribosomal RNA gene, partial sequence	0	1506	317	756	29.2165	725	0	425/441	96	2/441	0	Plus	Plus	Bacteria; Proteobacteria; Betaproteobacteria; Burkholderiales; Rivibacter	Rivibacter subsaxonicus				Burkholderiales		Betaproteobacteria		Proteobacteria		Bacteria
denovo243	440	1	440	100	Solitalea canadensis strain DSM 3403 16S ribosomal RNA, partial sequence	0	1512	330	769	29.1005	531	2e-150	396/447	88	14/447	3	Plus	Plus	Bacteria; Bacteroidetes; Sphingobacteriia; Sphingobacteriales; Sphingobacteriaceae; Solitalea	Solitalea canadensis	Solitalea	Sphingobacteriaceae		Sphingobacteriales				Bacteroidetes		Bacteria
denovo244	440	1	440	100	Rhodoferax antarcticus strain ANT.BR 16S ribosomal RNA gene, partial sequence	0	1458	308	747	30.1783	702	0	420/440	95	0/440	0	Plus	Plus	Bacteria; Proteobacteria; Betaproteobacteria; Burkholderiales; Comamonadaceae; Rhodoferax	Rhodoferax antarcticus	Rhodoferax	Comamonadaceae		Burkholderiales		Betaproteobacteria		Proteobacteria		Bacteria
denovo245	440	1	440	100	Cystobacter velatus strain DSM 14718 16S ribosomal RNA gene, partial sequence	0	1491	322	761	29.5104	652	0	416/445	93	10/445	2	Plus	Plus	Bacteria; Proteobacteria; Deltaproteobacteria; Myxococcales; Cystobacterineae; Archangiaceae; Cystobacter	Cystobacter velatus	Cystobacter	Archangiaceae	Cystobacterineae	Myxococcales		Deltaproteobacteria		Proteobacteria		Bacteria
denovo246	440	1	440	100	Haematospirillum jordaniae strain H5569 16S ribosomal RNA, partial sequence	0	1408	284	723	31.25	791	0	436/440	99	0/440	0	Plus	Plus	Bacteria; Proteobacteria; Alphaproteobacteria; Rhodospirillales; Rhodospirillaceae; Haematospirillum	Haematospirillum jordaniae		Rhodospirillaceae		Rhodospirillales		Alphaproteobacteria		Proteobacteria		Bacteria
denovo247	440	1	440	100	Stenotrophobacter terrae strain Ac_28_D10 16S ribosomal RNA, partial sequence	0	1484	336	775	29.6496	691	0	419/441	95	2/441	0	Plus	Plus	Bacteria; Acidobacteria; Blastocatellia; Blastocatellales; Blastocatellaceae; Stenotrophobacter	Stenotrophobacter terrae								Acidobacteria		Bacteria
denovo248	440	1	440	100	Tepidisphaera mucosa strain 2842 16S ribosomal RNA, partial sequence	0	1491	321	760	29.5104	381	2e-105	371/449	82	18/449	4	Plus	Plus	Unassignment												Filter: Query Coverage >= 85, Identity Percentage >= 85
denovo249	440	1	440	100	Pelagibaca bermudensis strain HTCC2601 16S ribosomal RNA, partial sequence	0	1460	303	742	30.137	741	0	430/443	97	6/443	1	Plus	Plus	Bacteria; Proteobacteria; Alphaproteobacteria; Rhodobacterales; Rhodobacteraceae; Pelagibaca	Pelagibaca bermudensis	Pelagibaca	Rhodobacteraceae		Rhodobacterales		Alphaproteobacteria		Proteobacteria		Bacteria
denovo250	440	1	440	100	Oscillochloris trichoides strain DG-6 16S ribosomal RNA gene, partial sequence	0	1418	290	729	31.0296	608	7e-174	406/443	91	6/443	1	Plus	Plus	Bacteria; Chloroflexi; Chloroflexia; Chloroflexales; Chloroflexineae; Oscillochloridaceae; Oscillochloris	Oscillochloris trichoides	Oscillochloris	Oscillochloridaceae		Chloroflexales				Chloroflexi		Bacteria
denovo251	440	1	440	100	Rhodobacter blasticus strain KC2138 16S ribosomal RNA gene, partial sequence	0	1389	282	721	31.6775	686	0	419/442	94	4/442	0	Plus	Plus	Bacteria; Proteobacteria; Alphaproteobacteria; Rhodobacterales; Rhodobacteraceae; Rhodobacter	Rhodobacter blasticus	Rhodobacter	Rhodobacteraceae		Rhodobacterales		Alphaproteobacteria		Proteobacteria		Bacteria
denovo252	440	1	440	100	Lentimicrobium saccharophilum strain TBC1 16S ribosomal RNA, partial sequence	0	1446	313	752	30.4288	569	3e-162	402/446	90	12/446	2	Plus	Plus	Bacteria; Bacteroidetes; Bacteroidia; Bacteroidales; Lentimicrobiaceae; Lentimicrobium	Lentimicrobium saccharophilum				Bacteroidales		Bacteroidia		Bacteroidetes		Bacteria
denovo253	440	1	440	100	Niastella gongjuensis strain 5GH22-11 16S ribosomal RNA, partial sequence	0	1463	321	760	30.0752	641	0	410/441	92	2/441	0	Plus	Plus	Bacteria; Bacteroidetes; Chitinophagia; Chitinophagales; Chitinophagaceae; Niastella	Niastella gongjuensis	Niastella							Bacteroidetes		Bacteria
denovo254	440	1	440	100	Cyanobacterium aponinum strain PCC 10605 16S ribosomal RNA, partial sequence	0	1474	302	741	29.8507	508	7e-144	397/452	87	24/452	5	Plus	Plus	Bacteria; Cyanobacteria; Oscillatoriophycideae; Chroococcales; Cyanobacteriaceae; Cyanobacterium	Cyanobacterium aponinum	Cyanobacterium			Chroococcales				Cyanobacteria		Bacteria
denovo255	440	1	440	100	Flavihumibacter stibioxidans strain YS-17 16S ribosomal RNA, partial sequence	0	1490	335	774	29.5302	627	2e-179	407/441	92	2/441	0	Plus	Plus	Bacteria; Bacteroidetes; Chitinophagia; Chitinophagales; Chitinophagaceae; Flavihumibacter	Flavihumibacter stibioxidans								Bacteroidetes		Bacteria
denovo256	440	1	440	100	Owenweeksia hongkongensis strain DSM 17368 16S ribosomal RNA, partial sequence	0	1513	331	770	29.0813	564	2e-160	400/445	89	10/445	2	Plus	Plus	Bacteria; Bacteroidetes; Flavobacteriia; Flavobacteriales; Cryomorphaceae; Owenweeksia	Owenweeksia hongkongensis		Cryomorphaceae		Flavobacteriales				Bacteroidetes		Bacteria
denovo257	440	1	440	100	Calothrix desertica strain PCC 7102 16S ribosomal RNA gene, partial sequence	0	1459	224	660	29.952	455	1e-127	384/448	85	19/448	4	Plus	Plus	Bacteria; Cyanobacteria; Nostocales; Rivulariaceae; Calothrix	Calothrix desertica	Calothrix	Rivulariaceae		Nostocales				Cyanobacteria		Bacteria
denovo258	440	1	440	100	Deinococcus roseus strain TDMA-uv51 16S ribosomal RNA gene, partial sequence	0	1402	287	726	31.3837	802	0	438/440	99	0/440	0	Plus	Plus	Bacteria; Deinococcus-Thermus; Deinococci; Deinococcales; Deinococcaceae; Deinococcus	Deinococcus roseus	Deinococcus	Deinococcaceae		Deinococcales		Deinococci		Deinococcus-Thermus		Bacteria
denovo259	440	1	440	100	Roseibacillus ponti strain YM27-120 16S ribosomal RNA gene, partial sequence	0	1453	299	737	30.2134	562	5e-160	403/448	89	17/448	3	Plus	Plus	Bacteria; Verrucomicrobia; Verrucomicrobiae; Verrucomicrobiales; Verrucomicrobiaceae; Roseibacillus	Roseibacillus ponti	Roseibacillus	Verrucomicrobiaceae		Verrucomicrobiales		Verrucomicrobiae		Verrucomicrobia		Bacteria
denovo260	440	1	440	100	Flavobacterium suaedae strain G16-7 16S ribosomal RNA, partial sequence	0	1475	329	768	29.8305	641	0	411/442	92	4/442	0	Plus	Plus	Bacteria; Bacteroidetes; Flavobacteriia; Flavobacteriales; Flavobacteriaceae; Flavobacterium	Flavobacterium suaedae	Flavobacterium	Flavobacteriaceae		Flavobacteriales				Bacteroidetes		Bacteria
denovo261	440	1	440	100	Litorilinea aerophila strain PRI-4131 16S ribosomal RNA, partial sequence	0	1543	334	773	28.5159	641	0	415/446	93	12/446	2	Plus	Plus	Bacteria; Chloroflexi; Caldilineae; Caldilineales; Caldilineaceae; Litorilinea	Litorilinea aerophila		Caldilineaceae		Caldilineales		Caldilineae		Chloroflexi		Bacteria
denovo262	439	1	439	100	Tepidisphaera mucosa strain 2842 16S ribosomal RNA, partial sequence	0	1491	321	760	29.5104	496	6e-140	393/450	87	21/450	4	Plus	Plus	Bacteria; Planctomycetes; Phycisphaerae; Tepidisphaerales; Tepidisphaeraceae; Tepidisphaera	Tepidisphaera mucosa						Phycisphaerae		Planctomycetes		Bacteria
denovo263	439	1	439	100	Polymorphobacter fuscus strain D40P 16S ribosomal RNA, partial sequence	0	1452	301	740	30.303	784	0	435/440	98	1/440	0	Plus	Plus	Bacteria; Proteobacteria; Alphaproteobacteria; Sphingomonadales; Sphingomonadaceae; Polymorphobacter	Polymorphobacter fuscus		Sphingomonadaceae		Sphingomonadales		Alphaproteobacteria		Proteobacteria		Bacteria
denovo264	439	1	439	100	Thioalkalivibrio nitratireducens strain DSM 14787 16S ribosomal RNA, partial sequence	0	1532	331	769	28.6554	617	1e-176	406/441	92	4/441	0	Plus	Plus	Bacteria; Proteobacteria; Gammaproteobacteria; Chromatiales; Ectothiorhodospiraceae; Thioalkalivibrio	Thioalkalivibrio nitratireducens	Thioalkalivibrio	Ectothiorhodospiraceae		Chromatiales		Gammaproteobacteria		Proteobacteria		Bacteria
denovo265	439	1	439	100	Aureimonas ferruginea strain CC-CFT023 16S ribosomal RNA gene, partial sequence	0	1446	288	726	30.3596	468	1e-131	386/448	86	18/448	4	Plus	Plus	Bacteria; Proteobacteria; Alphaproteobacteria; Rhizobiales; Aurantimonadaceae; Aureimonas	Aureimonas ferruginea	Aureimonas	Aurantimonadaceae		Rhizobiales		Alphaproteobacteria		Proteobacteria		Bacteria
denovo266	439	1	435	99.0888	Bdellovibrio bacteriovorus strain HD100 16S ribosomal RNA gene, partial sequence	0	1294	271	705	33.6167	488	9e-138	390/447	87	24/447	5	Plus	Plus	Bacteria; Proteobacteria; Oligoflexia; Bdellovibrionales; Bdellovibrionaceae; Bdellovibrio	Bdellovibrio bacteriovorus	Bdellovibrio	Bdellovibrionaceae		Bdellovibrionales				Proteobacteria		Bacteria
denovo267	439	1	439	100	Methylovirgula ligni strain BW863 16S ribosomal RNA gene, partial sequence	0	1402	301	739	31.3124	756	0	431/441	97	4/441	0	Plus	Plus	Bacteria; Proteobacteria; Alphaproteobacteria; Rhizobiales; Beijerinckiaceae; Methylovirgula	Methylovirgula ligni		Beijerinckiaceae		Rhizobiales		Alphaproteobacteria		Proteobacteria		Bacteria
denovo268	439	1	437	99.5444	Planktothrix spiroides strain fs1 16S ribosomal RNA, partial sequence	0	1450	301	736	30.069	451	1e-126	379/443	85	13/443	2	Plus	Plus	Bacteria; Cyanobacteria; Oscillatoriophycideae; Oscillatoriales; Microcoleaceae; Planktothrix	Planktothrix spiroides	Planktothrix			Oscillatoriales				Cyanobacteria		Bacteria
denovo269	439	1	439	100	Nannocystis pusilla strain Na p29 16S ribosomal RNA gene, partial sequence	0	1518	322	760	28.9196	767	0	431/439	98	0/439	0	Plus	Plus	Bacteria; Proteobacteria; Deltaproteobacteria; Myxococcales; Nannocystineae; Nannocystaceae; Nannocystis	Nannocystis pusilla	Nannocystis	Nannocystaceae	Nannocystineae	Myxococcales		Deltaproteobacteria		Proteobacteria		Bacteria
denovo270	439	1	439	100	Algisphaera agarilytica strain 06SJR6-2 16S ribosomal RNA gene, partial sequence	0	1440	310	748	30.4861	484	1e-136	389/448	86	18/448	4	Plus	Plus	Bacteria; Planctomycetes; Phycisphaerae; Phycisphaerales; Phycisphaeraceae; Algisphaera	Algisphaera agarilytica		Phycisphaeraceae		Phycisphaerales		Phycisphaerae		Planctomycetes		Bacteria
denovo271	439	19	439	95.8998	Tapinothrix clintonii strain GSE-PSE06-07G 16S ribosomal RNA gene, partial sequence	0	1160	1	420	36.2069	544	2e-154	382/424	90	7/424	1	Plus	Plus	Bacteria; Cyanobacteria; Synechococcales; Heteroleibleiniaceae; Tapinothrix	Tapinothrix clintonii	Tapinothrix							Cyanobacteria		Bacteria
denovo272	439	1	439	100	Roseomonas arcticisoli strain MC 3624 16S ribosomal RNA, partial sequence	0	1419	274	712	30.9373	734	0	426/440	96	2/440	0	Plus	Plus	Bacteria; Proteobacteria; Alphaproteobacteria; Rhodospirillales; Acetobacteraceae; Roseomonas	Roseomonas arcticisoli	Roseomonas	Acetobacteraceae		Rhodospirillales		Alphaproteobacteria		Proteobacteria		Bacteria
denovo273	439	131	439	70.3872	Terrimonas lutea strain DY 16S ribosomal RNA gene, partial sequence	0	1431	494	802	21.5933	494	2e-139	296/310	95	2/310	0	Plus	Plus	Unassignment												Filter: Query Coverage >= 85, Identity Percentage >= 85
denovo274	439	1	439	100	Mucilaginibacter daejeonensis strain Jip 10 16S ribosomal RNA gene, partial sequence	0	1469	320	758	29.8843	457	3e-128	381/445	85	12/445	2	Plus	Plus	Bacteria; Bacteroidetes; Sphingobacteriia; Sphingobacteriales; Sphingobacteriaceae; Mucilaginibacter	Mucilaginibacter daejeonensis	Mucilaginibacter	Sphingobacteriaceae		Sphingobacteriales				Bacteroidetes		Bacteria
denovo275	439	1	439	100	Pararhizobium polonicum strain F5.1 16S ribosomal RNA, partial sequence	0	1289	205	643	34.0574	662	0	416/443	93	8/443	1	Plus	Plus	Bacteria; Proteobacteria; Alphaproteobacteria; Rhizobiales; Rhizobiaceae; Rhizobium/Agrobacterium group; Pararhizobium	Pararhizobium polonicum		Rhizobiaceae		Rhizobiales		Alphaproteobacteria		Proteobacteria		Bacteria
denovo276	439	1	439	100	Stenotrophobacter terrae strain Ac_28_D10 16S ribosomal RNA, partial sequence	0	1484	336	774	29.5822	767	0	431/439	98	0/439	0	Plus	Plus	Bacteria; Acidobacteria; Blastocatellia; Blastocatellales; Blastocatellaceae; Stenotrophobacter	Stenotrophobacter terrae								Acidobacteria		Bacteria
denovo277	439	1	439	100	Terrimonas lutea strain DY 16S ribosomal RNA gene, partial sequence	0	1431	346	784	30.6778	717	0	424/441	96	4/441	0	Plus	Plus	Bacteria; Bacteroidetes; Chitinophagia; Chitinophagales; Chitinophagaceae; Terrimonas	Terrimonas lutea	Terrimonas							Bacteroidetes		Bacteria
denovo278	439	1	439	100	Luteolibacter arcticus 16S ribosomal RNA, partial sequence	0	1443	295	733	30.4227	695	0	419/440	95	2/440	0	Plus	Plus	Bacteria; Verrucomicrobia; Verrucomicrobiae; Verrucomicrobiales; Verrucomicrobiaceae; Luteolibacter	Luteolibacter arcticus	Luteolibacter	Verrucomicrobiaceae		Verrucomicrobiales		Verrucomicrobiae		Verrucomicrobia		Bacteria
denovo279	439	1	439	100	Occallatibacter riparius strain 277 16S ribosomal RNA, partial sequence	0	1463	316	734	28.6398	300	5e-81	359/448	80	38/448	8	Plus	Plus	Unassignment												Filter: Query Coverage >= 85, Identity Percentage >= 85
denovo280	439	1	439	100	Hydrogenophaga caeni strain EMB71 16S ribosomal RNA gene, partial sequence	0	1446	301	739	30.3596	789	0	435/439	99	0/439	0	Plus	Plus	Bacteria; Proteobacteria; Betaproteobacteria; Burkholderiales; Comamonadaceae; Hydrogenophaga	Hydrogenophaga caeni	Hydrogenophaga	Comamonadaceae		Burkholderiales		Betaproteobacteria		Proteobacteria		Bacteria
denovo281	439	1	439	100	Paracoccus carotinifaciens strain E-396 16S ribosomal RNA, partial sequence	0	1452	300	738	30.2342	756	0	431/441	97	4/441	0	Plus	Plus	Bacteria; Proteobacteria; Alphaproteobacteria; Rhodobacterales; Rhodobacteraceae; Paracoccus	Paracoccus carotinifaciens	Paracoccus	Rhodobacteraceae		Rhodobacterales		Alphaproteobacteria		Proteobacteria		Bacteria
denovo282	439	1	438	99.7722	Phormidium etoshii strain KR2008/49 16S ribosomal RNA gene, partial sequence	0	1268	220	654	34.306	235	1e-61	354/457	77	41/457	8	Plus	Plus	Unassignment												Filter: Query Coverage >= 85, Identity Percentage >= 85
denovo283	439	1	439	100	Aeromonas popoffii strain LMG 17541 16S ribosomal RNA gene, partial sequence	0	1407	336	774	31.2011	806	0	438/439	99	0/439	0	Plus	Plus	Bacteria; Proteobacteria; Gammaproteobacteria; Aeromonadales; Aeromonadaceae; Aeromonas	Aeromonas popoffii	Aeromonas	Aeromonadaceae		Aeromonadales		Gammaproteobacteria		Proteobacteria		Bacteria
denovo284	439	1	439	100	Fimbriimonas ginsengisoli strain GSoil 348 16S ribosomal RNA, partial sequence	0	1500	322	759	29.2	499	4e-141	390/446	87	15/446	3	Plus	Plus	Bacteria; Armatimonadetes; Fimbriimonadia; Fimbriimonadales; Fimbriimonadaceae; Fimbriimonas	Fimbriimonas ginsengisoli										Bacteria
denovo285	439	131	439	70.3872	Oligoflexus tunisiensis strain Shr3 16S ribosomal RNA, partial sequence	0	1458	458	766	21.1934	460	2e-129	290/310	93	2/310	0	Plus	Plus	Unassignment												Filter: Query Coverage >= 85, Identity Percentage >= 85
denovo286	439	1	436	99.3166	Arthrobacter gyeryongensis strain DCY72 16S ribosomal RNA, partial sequence	0	1412	299	735	30.949	257	3e-68	352/451	78	29/451	6	Plus	Plus	Unassignment												Filter: Query Coverage >= 85, Identity Percentage >= 85
denovo287	439	1	439	100	Chthoniobacter flavus strain Ellin428 16S ribosomal RNA gene, partial sequence	0	1360	324	762	32.2794	645	0	412/442	93	6/442	1	Plus	Plus	Bacteria; Verrucomicrobia; Spartobacteria; Chthoniobacterales; Chthoniobacteraceae; Chthoniobacter	Chthoniobacter flavus	Chthoniobacter					Spartobacteria		Verrucomicrobia		Bacteria
denovo288	439	1	439	100	Diaphorobacter oryzae strain RF3 16S ribosomal RNA gene, partial sequence	0	1401	279	717	31.3348	756	0	429/439	97	0/439	0	Plus	Plus	Bacteria; Proteobacteria; Betaproteobacteria; Burkholderiales; Comamonadaceae; Diaphorobacter	Diaphorobacter oryzae	Diaphorobacter	Comamonadaceae		Burkholderiales		Betaproteobacteria		Proteobacteria		Bacteria
denovo289	439	1	439	100	Devosia pacifica strain NH131 16S ribosomal RNA, partial sequence	0	1445	301	739	30.3806	595	5e-170	404/443	91	8/443	1	Plus	Plus	Bacteria; Proteobacteria; Alphaproteobacteria; Rhizobiales; Hyphomicrobiaceae; Devosia	Devosia pacifica	Devosia	Hyphomicrobiaceae		Rhizobiales		Alphaproteobacteria		Proteobacteria		Bacteria
denovo290	439	1	439	100	Sphaerobacter thermophilus strain DSM 20745 16S ribosomal RNA, partial sequence	0	1497	328	768	29.4589	514	2e-145	398/452	88	24/452	5	Plus	Plus	Bacteria; Chloroflexi; Sphaerobacteridae; Sphaerobacterales; Sphaerobacterineae; Sphaerobacteraceae; Sphaerobacter	Sphaerobacter thermophilus	Sphaerobacter	Sphaerobacteraceae	Sphaerobacterineae	Sphaerobacterales	Sphaerobacteridae			Chloroflexi		Bacteria
denovo291	439	1	439	100	Rubellimicrobium thermophilum strain C-lvk-R2A-2 16S ribosomal RNA, partial sequence	0	1449	295	733	30.2968	756	0	429/439	97	0/439	0	Plus	Plus	Bacteria; Proteobacteria; Alphaproteobacteria; Rhodobacterales; Rhodobacteraceae; Rubellimicrobium	Rubellimicrobium thermophilum	Rubellimicrobium	Rhodobacteraceae		Rhodobacterales		Alphaproteobacteria		Proteobacteria		Bacteria
denovo292	439	1	439	100	Oscillochloris trichoides strain DG-6 16S ribosomal RNA gene, partial sequence	0	1418	290	728	30.9591	606	2e-173	407/444	91	10/444	2	Plus	Plus	Bacteria; Chloroflexi; Chloroflexia; Chloroflexales; Chloroflexineae; Oscillochloridaceae; Oscillochloris	Oscillochloris trichoides	Oscillochloris	Oscillochloridaceae		Chloroflexales				Chloroflexi		Bacteria
denovo293	439	1	439	100	Sandaracinobacter sibiricus strain RB16-17 16S ribosomal RNA gene, partial sequence	0	1417	268	704	30.8398	606	2e-173	408/445	91	14/445	3	Plus	Plus	Bacteria; Proteobacteria; Alphaproteobacteria; Sphingomonadales; Sphingomonadaceae; Sandaracinobacter	Sandaracinobacter sibiricus	Sandaracinobacter	Sphingomonadaceae		Sphingomonadales		Alphaproteobacteria		Proteobacteria		Bacteria
denovo294	439	1	436	99.3166	Nautilia nitratireducens strain EPR-MB1 16S ribosomal RNA gene, partial sequence	0	1227	210	641	35.2078	254	4e-67	352/451	78	34/451	7	Plus	Plus	Unassignment												Filter: Query Coverage >= 85, Identity Percentage >= 85
denovo295	439	117	439	73.5763	Azoarcus indigens strain VB32 16S ribosomal RNA gene, partial sequence	0	1484	475	797	21.7655	520	3e-147	312/326	95	6/326	1	Plus	Plus	Unassignment												Filter: Query Coverage >= 85, Identity Percentage >= 85
denovo296	439	1	437	99.5444	Streptomyces scabrisporus strain NBRC 100760 16S ribosomal RNA gene, partial sequence	0	1449	306	742	30.1587	719	0	423/439	96	4/439	0	Plus	Plus	Bacteria; Actinobacteria; Streptomycetales; Streptomycetaceae; Streptomyces	Streptomyces scabrisporus	Streptomyces	Streptomycetaceae						Actinobacteria		Bacteria
denovo297	439	1	436	99.3166	Sulfuricaulis limicola strain HA5 16S ribosomal RNA, partial sequence	0	1453	305	738	29.8692	316	5e-86	368/456	80	42/456	9	Plus	Plus	Unassignment												Filter: Query Coverage >= 85, Identity Percentage >= 85
denovo298	439	1	439	100	Imtechella halotolerans strain K1 16S ribosomal RNA gene, partial sequence	0	1295	198	639	34.1313	348	2e-95	372/456	81	31/456	6	Plus	Plus	Unassignment												Filter: Query Coverage >= 85, Identity Percentage >= 85
denovo299	439	1	439	100	Herbaspirillum massiliense strain JC206 16S ribosomal RNA gene, partial sequence	0	1489	328	766	29.4829	684	0	419/442	94	6/442	1	Plus	Plus	Bacteria; Proteobacteria; Betaproteobacteria; Burkholderiales; Oxalobacteraceae; Noviherbaspirillum	Herbaspirillum massiliense		Oxalobacteraceae		Burkholderiales		Betaproteobacteria		Proteobacteria		Bacteria
denovo300	439	1	439	100	Luteolibacter arcticus 16S ribosomal RNA, partial sequence	0	1443	295	732	30.3534	532	4e-151	395/445	88	13/445	2	Plus	Plus	Bacteria; Verrucomicrobia; Verrucomicrobiae; Verrucomicrobiales; Verrucomicrobiaceae; Luteolibacter	Luteolibacter arcticus	Luteolibacter	Verrucomicrobiaceae		Verrucomicrobiales		Verrucomicrobiae		Verrucomicrobia		Bacteria
denovo301	439	1	437	99.5444	Foliisarcina bertiogensis strain CENA333 16S ribosomal RNA, partial sequence	0	1418	285	719	30.677	424	3e-118	377/446	84	20/446	4	Plus	Plus	Unassignment												Filter: Query Coverage >= 85, Identity Percentage >= 85
denovo302	439	1	439	100	Oscillochloris trichoides strain DG-6 16S ribosomal RNA gene, partial sequence	0	1418	290	728	30.9591	606	2e-173	405/442	91	6/442	1	Plus	Plus	Bacteria; Chloroflexi; Chloroflexia; Chloroflexales; Chloroflexineae; Oscillochloridaceae; Oscillochloris	Oscillochloris trichoides	Oscillochloris	Oscillochloridaceae		Chloroflexales				Chloroflexi		Bacteria
denovo303	439	1	439	100	Paludibaculum fermentans strain P105 16S ribosomal RNA, partial sequence	0	1413	313	751	31.0686	617	1e-176	410/445	92	12/445	2	Plus	Plus	Bacteria; Acidobacteria; Solibacteres; Solibacterales; Bryobacteraceae; Paludibaculum	Paludibaculum fermentans				Solibacterales		Solibacteres		Acidobacteria		Bacteria
denovo304	439	1	439	100	Pedomicrobium ferrugineum strain ATCC 33119 16S ribosomal RNA gene, partial sequence	0	1398	291	729	31.402	723	0	428/444	96	10/444	2	Plus	Plus	Bacteria; Proteobacteria; Alphaproteobacteria; Rhizobiales; Hyphomicrobiaceae; Pedomicrobium	Pedomicrobium ferrugineum	Pedomicrobium	Hyphomicrobiaceae		Rhizobiales		Alphaproteobacteria		Proteobacteria		Bacteria
denovo305	439	1	437	99.5444	Desulfobulbus propionicus strain DSM 2032 16S ribosomal RNA, partial sequence	0	1546	342	779	28.3312	475	7e-134	386/446	86	17/446	3	Plus	Plus	Bacteria; Proteobacteria; Deltaproteobacteria; Desulfobacterales; Desulfobulbaceae; Desulfobulbus	Desulfobulbus propionicus	Desulfobulbus	Desulfobulbaceae		Desulfobacterales		Deltaproteobacteria		Proteobacteria		Bacteria
denovo306	439	1	436	99.3166	Irregularibacter muris strain 2PG-426-CC-4.2 16S ribosomal RNA, partial sequence	0	1431	330	765	30.4682	468	1e-131	382/443	86	14/443	3	Plus	Plus	Bacteria; Firmicutes; Clostridia; Clostridiales; Eubacteriaceae; Irregularibacter	Irregularibacter muris		Eubacteriaceae		Clostridiales		Clostridia		Firmicutes		Bacteria
denovo307	439	1	433	98.6333	Blastopirellula cremea strain LHWP2 16S ribosomal RNA gene, partial sequence	0	1430	298	730	30.2797	512	6e-145	385/437	88	8/437	1	Plus	Plus	Bacteria; Planctomycetes; Planctomycetia; Planctomycetales; Planctomycetaceae; Blastopirellula	Blastopirellula cremea	Blastopirellula	Planctomycetaceae		Planctomycetales				Planctomycetes		Bacteria
denovo308	439	1	436	99.3166	Planctopirus limnophila strain DSM 3776 16S ribosomal RNA, partial sequence	0	1524	325	760	28.6089	501	1e-141	391/446	87	20/446	4	Plus	Plus	Bacteria; Planctomycetes; Planctomycetia; Planctomycetales; Planctomycetaceae; Planctopirus	Planctopirus limnophila		Planctomycetaceae		Planctomycetales				Planctomycetes		Bacteria
denovo309	439	1	436	99.3166	Foliisarcina bertiogensis strain CENA333 16S ribosomal RNA, partial sequence	0	1418	285	720	30.7475	745	0	426/437	97	2/437	0	Plus	Plus	Bacteria; Cyanobacteria; Pleurocapsales; Xenococcaceae; Foliisarcina	Foliisarcina bertiogensis				Pleurocapsales				Cyanobacteria		Bacteria
denovo310	439	1	439	100	Novosphingobium endophyticum strain EGI 60015 16S ribosomal RNA, partial sequence	0	1492	306	744	29.4236	767	0	431/439	98	0/439	0	Plus	Plus	Bacteria; Proteobacteria; Alphaproteobacteria; Sphingomonadales; Sphingomonadaceae; Novosphingobium	Novosphingobium endophyticum	Novosphingobium	Sphingomonadaceae		Sphingomonadales		Alphaproteobacteria		Proteobacteria		Bacteria
denovo311	439	1	439	100	Planktothrix spiroides strain fs1 16S ribosomal RNA, partial sequence	0	1450	301	739	30.2759	534	1e-151	397/447	88	16/447	3	Plus	Plus	Bacteria; Cyanobacteria; Oscillatoriophycideae; Oscillatoriales; Microcoleaceae; Planktothrix	Planktothrix spiroides	Planktothrix			Oscillatoriales				Cyanobacteria		Bacteria
denovo312	439	1	439	100	Roseomonas riguiloci strain 03SU10-P 16S ribosomal RNA gene, partial sequence	0	1429	295	733	30.7208	728	0	427/442	96	6/442	1	Plus	Plus	Bacteria; Proteobacteria; Alphaproteobacteria; Rhodospirillales; Acetobacteraceae; Roseomonas	Roseomonas riguiloci	Roseomonas	Acetobacteraceae		Rhodospirillales		Alphaproteobacteria		Proteobacteria		Bacteria
denovo313	439	1	439	100	Acidovorax radicis strain N35 16S ribosomal RNA gene, partial sequence	0	1492	306	744	29.4236	795	0	436/439	99	0/439	0	Plus	Plus	Bacteria; Proteobacteria; Betaproteobacteria; Burkholderiales; Comamonadaceae; Acidovorax	Acidovorax radicis	Acidovorax	Comamonadaceae		Burkholderiales		Betaproteobacteria		Proteobacteria		Bacteria
denovo314	439	1	435	99.0888	Tepidibacter thalassicus strain SC 562 16S ribosomal RNA gene, partial sequence	0	1404	297	730	30.9117	215	2e-55	346/452	76	35/452	7	Plus	Plus	Unassignment												Filter: Query Coverage >= 85, Identity Percentage >= 85
denovo315	439	116	434	72.6651	Azoarcus indigens strain VB32 16S ribosomal RNA gene, partial sequence	0	1484	474	792	21.496	523	3e-148	309/321	96	4/321	1	Plus	Plus	Unassignment												Filter: Query Coverage >= 85, Identity Percentage >= 85
denovo316	439	1	439	100	Limisphaera ngatamarikiensis strain NGM72.4 16S ribosomal RNA, partial sequence	0	1410	301	740	31.2057	496	6e-140	388/445	87	11/445	2	Plus	Plus	Bacteria; Verrucomicrobia; Verrucomicrobiae; Verrucomicrobiales; Verrucomicrobia subdivision 3; Limisphaera	Limisphaera ngatamarikiensis		Verrucomicrobia subdivision 3		Verrucomicrobiales		Verrucomicrobiae		Verrucomicrobia		Bacteria
denovo317	439	1	439	100	Exiguobacterium aestuarii strain TF-16 16S ribosomal RNA gene, partial sequence	0	1517	332	770	28.9387	806	0	438/439	99	0/439	0	Plus	Plus	Bacteria; Firmicutes; Bacilli; Bacillales; Bacillales Family XII. Incertae Sedis; Exiguobacterium	Exiguobacterium aestuarii	Exiguobacterium			Bacillales		Bacilli		Firmicutes		Bacteria
denovo318	439	1	439	100	Chelatococcus reniformis strain B2974 16S ribosomal RNA, partial sequence	0	1449	301	739	30.2968	701	0	420/440	95	2/440	0	Plus	Plus	Bacteria; Proteobacteria; Alphaproteobacteria; Rhizobiales; Chelatococcaceae; Chelatococcus	Chelatococcus reniformis	Chelatococcus			Rhizobiales		Alphaproteobacteria		Proteobacteria		Bacteria
denovo319	439	1	439	100	Gemmatimonas aurantiaca strain T-27 16S ribosomal RNA, partial sequence	0	1523	325	763	28.8247	728	0	426/441	96	4/441	0	Plus	Plus	Bacteria; Gemmatimonadetes; Gemmatimonadales; Gemmatimonadaceae; Gemmatimonas	Gemmatimonas aurantiaca	Gemmatimonas	Gemmatimonadaceae		Gemmatimonadales				Gemmatimonadetes		Bacteria
denovo320	439	1	437	99.5444	Labedella gwakjiensis strain KSW2-17 16S ribosomal RNA gene, partial sequence	0	1407	290	726	31.059	785	0	433/437	99	0/437	0	Plus	Plus	Bacteria; Actinobacteria; Micrococcales; Microbacteriaceae; Labedella	Labedella gwakjiensis	Labedella	Microbacteriaceae						Actinobacteria		Bacteria
denovo321	439	1	439	100	Owenweeksia hongkongensis strain DSM 17368 16S ribosomal RNA, partial sequence	0	1513	331	769	29.0152	507	3e-143	389/444	87	10/444	2	Plus	Plus	Bacteria; Bacteroidetes; Flavobacteriia; Flavobacteriales; Cryomorphaceae; Owenweeksia	Owenweeksia hongkongensis		Cryomorphaceae		Flavobacteriales				Bacteroidetes		Bacteria
denovo322	439	1	439	100	Methyloligella halotolerans strain C2 16S ribosomal RNA gene, partial sequence	0	1444	300	738	30.4017	523	3e-148	395/447	88	16/447	3	Plus	Plus	Bacteria; Proteobacteria; Alphaproteobacteria; Rhizobiales; Methyloligella	Methyloligella halotolerans				Rhizobiales		Alphaproteobacteria		Proteobacteria		Bacteria
denovo323	439	1	439	100	Aminobacter anthyllidis strain STM4645 16S ribosomal RNA gene, partial sequence	0	1455	288	726	30.1718	640	0	414/445	93	12/445	2	Plus	Plus	Bacteria; Proteobacteria; Alphaproteobacteria; Rhizobiales; Phyllobacteriaceae; Aminobacter	Aminobacter anthyllidis	Aminobacter	Phyllobacteriaceae		Rhizobiales		Alphaproteobacteria		Proteobacteria		Bacteria
denovo324	439	1	439	100	Acidibacter ferrireducens strain MCF85 16S ribosomal RNA gene, partial sequence	0	1239	253	691	35.4318	601	1e-171	405/443	91	8/443	1	Plus	Plus	Bacteria; Proteobacteria; Gammaproteobacteria; Acidibacter	Acidibacter ferrireducens						Gammaproteobacteria		Proteobacteria		Bacteria
denovo325	439	1	436	99.3166	Sulfurihydrogenibium rodmanii strain UZ3-5 16S ribosomal RNA gene, partial sequence	0	1444	308	739	29.9169	231	2e-60	348/451	77	34/451	7	Plus	Plus	Unassignment												Filter: Query Coverage >= 85, Identity Percentage >= 85
denovo326	439	1	439	100	Salinarimonas ramus strain SL014B-41A4 16S ribosomal RNA gene, partial sequence	0	1421	296	732	30.753	544	2e-154	395/443	89	10/443	2	Plus	Plus	Bacteria; Proteobacteria; Alphaproteobacteria; Rhizobiales; Bradyrhizobiaceae; Salinarimonas	Salinarimonas ramus	Salinarimonas	Bradyrhizobiaceae		Rhizobiales		Alphaproteobacteria		Proteobacteria		Bacteria
denovo327	439	1	436	99.3166	Microcystis aeruginosa strain NIES-843 16S ribosomal RNA, complete sequence	0	1489	310	744	29.2142	660	0	412/438	94	5/438	1	Plus	Plus	Bacteria; Cyanobacteria; Oscillatoriophycideae; Chroococcales; Microcystaceae; Microcystis	Microcystis aeruginosa	Microcystis			Chroococcales				Cyanobacteria		Bacteria
denovo328	439	1	436	99.3166	Calothrix desertica strain PCC 7102 16S ribosomal RNA gene, partial sequence	0	1459	224	656	29.6779	448	2e-125	383/447	85	25/447	5	Plus	Plus	Bacteria; Cyanobacteria; Nostocales; Rivulariaceae; Calothrix	Calothrix desertica	Calothrix	Rivulariaceae		Nostocales				Cyanobacteria		Bacteria
denovo329	439	1	439	100	Aquincola tertiaricarbonis strain L10 16S ribosomal RNA gene, partial sequence	0	1451	306	744	30.255	706	0	421/440	95	2/440	0	Plus	Plus	Bacteria; Proteobacteria; Betaproteobacteria; Burkholderiales; Aquincola	Aquincola tertiaricarbonis	Aquincola			Burkholderiales		Betaproteobacteria		Proteobacteria		Bacteria
denovo330	439	1	436	99.3166	Oxobacter pfennigii strain V 5-2 16S ribosomal RNA gene, partial sequence	0	1490	327	757	28.9262	213	6e-55	343/450	76	33/450	7	Plus	Plus	Unassignment												Filter: Query Coverage >= 85, Identity Percentage >= 85
denovo331	438	1	438	100	Meiothermus cateniformans strain LY1 16S ribosomal RNA gene, partial sequence	0	1455	320	757	30.1031	638	0	410/441	92	6/441	1	Plus	Plus	Bacteria; Deinococcus-Thermus; Deinococci; Thermales; Thermaceae; Meiothermus	Meiothermus cateniformans	Meiothermus	Thermaceae		Thermales		Deinococci		Deinococcus-Thermus		Bacteria
denovo332	438	1	437	99.7717	Neochlamydia hartmannellae strain A1Hsp 16S ribosomal RNA gene, partial sequence	0	1529	329	765	28.5808	630	1e-180	408/440	92	6/440	1	Plus	Plus	Bacteria; Chlamydiae; Parachlamydiales; Parachlamydiaceae; Neochlamydia	Neochlamydia hartmannellae	Neochlamydia	Parachlamydiaceae						Chlamydiae		Bacteria
denovo333	438	1	435	99.3151	Cyanobacterium aponinum strain PCC 10605 16S ribosomal RNA, partial sequence	0	1474	302	735	29.4437	514	2e-145	392/444	88	19/444	4	Plus	Plus	Bacteria; Cyanobacteria; Oscillatoriophycideae; Chroococcales; Cyanobacteriaceae; Cyanobacterium	Cyanobacterium aponinum	Cyanobacterium			Chroococcales				Cyanobacteria		Bacteria
denovo334	438	1	432	98.6301	Pedomicrobium manganicum strain ATCC 33121 16S ribosomal RNA gene, partial sequence	0	1400	293	724	30.8571	726	0	421/434	97	4/434	0	Plus	Plus	Bacteria; Proteobacteria; Alphaproteobacteria; Rhizobiales; Hyphomicrobiaceae; Pedomicrobium	Pedomicrobium manganicum	Pedomicrobium	Hyphomicrobiaceae		Rhizobiales		Alphaproteobacteria		Proteobacteria		Bacteria
denovo335	438	1	432	98.6301	Paludibaculum fermentans strain P105 16S ribosomal RNA, partial sequence	0	1413	313	744	30.5732	643	0	406/434	93	4/434	0	Plus	Plus	Bacteria; Acidobacteria; Solibacteres; Solibacterales; Bryobacteraceae; Paludibaculum	Paludibaculum fermentans				Solibacterales		Solibacteres		Acidobacteria		Bacteria
denovo336	438	1	438	100	Novosphingobium ginsenosidimutans strain FW-6 16S ribosomal RNA, partial sequence	0	1407	282	719	31.1301	798	0	436/438	99	0/438	0	Plus	Plus	Bacteria; Proteobacteria; Alphaproteobacteria; Sphingomonadales; Sphingomonadaceae; Novosphingobium	Novosphingobium ginsenosidimutans	Novosphingobium	Sphingomonadaceae		Sphingomonadales		Alphaproteobacteria		Proteobacteria		Bacteria
denovo337	438	1	438	100	Novispirillum itersonii strain NBRC 15648 16S ribosomal RNA gene, partial sequence	0	1412	284	721	31.0198	604	9e-173	406/443	91	10/443	2	Plus	Plus	Bacteria; Proteobacteria; Alphaproteobacteria; Rhodospirillales; Rhodospirillaceae; Novispirillum	Novispirillum itersonii	Novispirillum	Rhodospirillaceae		Rhodospirillales		Alphaproteobacteria		Proteobacteria		Bacteria
denovo338	438	1	438	100	Acetoanaerobium pronyense strain ST07-YE 16S ribosomal RNA, partial sequence	0	1384	324	759	31.5029	375	8e-104	374/452	82	30/452	6	Plus	Plus	Unassignment												Filter: Query Coverage >= 85, Identity Percentage >= 85
denovo339	438	1	435	99.3151	Angustibacter luteus strain TT07R-79 16S ribosomal RNA gene, partial sequence	0	1478	312	748	29.567	479	6e-135	382/441	86	10/441	2	Plus	Plus	Bacteria; Actinobacteria; Kineosporiales; Kineosporiaceae	Angustibacter luteus		Kineosporiaceae						Actinobacteria		Bacteria
denovo340	438	1	433	98.8584	Ornatilinea apprima strain P3M-1 16S ribosomal RNA gene, partial sequence	0	1462	331	763	29.617	424	3e-118	378/446	84	26/446	5	Plus	Plus	Unassignment												Filter: Query Coverage >= 85, Identity Percentage >= 85
denovo341	438	1	438	100	Gemmatimonas aurantiaca strain T-27 16S ribosomal RNA, partial sequence	0	1523	325	763	28.8247	582	4e-166	406/447	90	17/447	3	Plus	Plus	Bacteria; Gemmatimonadetes; Gemmatimonadales; Gemmatimonadaceae; Gemmatimonas	Gemmatimonas aurantiaca	Gemmatimonas	Gemmatimonadaceae		Gemmatimonadales				Gemmatimonadetes		Bacteria
denovo342	438	1	434	99.0868	Azospirillum agricola strain CC-HIH038 16S ribosomal RNA, partial sequence	0	1457	297	728	29.65	457	3e-128	380/442	85	18/442	4	Plus	Plus	Bacteria; Proteobacteria; Alphaproteobacteria; Rhodospirillales; Rhodospirillaceae; Azospirillum	Azospirillum agricola	Azospirillum	Rhodospirillaceae		Rhodospirillales		Alphaproteobacteria		Proteobacteria		Bacteria
denovo343	438	1	438	100	Cytophaga xylanolytica strain DSM 6779 16S ribosomal RNA gene, partial sequence	0	1507	326	763	29.0644	549	4e-156	399/446	89	16/446	3	Plus	Plus	Bacteria; Bacteroidetes; Cytophagia; Cytophagales; Cytophagaceae; Cytophaga	Cytophaga xylanolytica	Cytophaga	Cytophagaceae		Cytophagales		Cytophagia		Bacteroidetes		Bacteria
denovo344	438	1	436	99.5434	Planktothrix spiroides strain fs1 16S ribosomal RNA, partial sequence	0	1450	301	736	30.069	484	1e-136	387/445	86	18/445	4	Plus	Plus	Bacteria; Cyanobacteria; Oscillatoriophycideae; Oscillatoriales; Microcoleaceae; Planktothrix	Planktothrix spiroides	Planktothrix			Oscillatoriales				Cyanobacteria		Bacteria
denovo345	438	1	438	100	Sneathiella chinensis strain NBRC 103408 16S ribosomal RNA gene, partial sequence	0	1420	292	727	30.7042	494	2e-139	387/444	87	14/444	3	Plus	Plus	Bacteria; Proteobacteria; Alphaproteobacteria; Sneathiellales; Sneathiellaceae; Sneathiella	Sneathiella chinensis	Sneathiella	Sneathiellaceae		Sneathiellales		Alphaproteobacteria		Proteobacteria		Bacteria
denovo346	438	1	438	100	Mucilaginibacter daejeonensis strain Jip 10 16S ribosomal RNA gene, partial sequence	0	1469	320	757	29.8162	472	9e-133	381/442	86	8/442	1	Plus	Plus	Bacteria; Bacteroidetes; Sphingobacteriia; Sphingobacteriales; Sphingobacteriaceae; Mucilaginibacter	Mucilaginibacter daejeonensis	Mucilaginibacter	Sphingobacteriaceae		Sphingobacteriales				Bacteroidetes		Bacteria
denovo347	438	1	432	98.6301	Phaeospirillum molischianum strain DSM 120 16S ribosomal RNA gene, partial sequence	0	1473	298	729	29.3279	516	4e-146	385/436	88	8/436	1	Plus	Plus	Bacteria; Proteobacteria; Alphaproteobacteria; Rhodospirillales; Rhodospirillaceae; Phaeospirillum	Phaeospirillum molischianum	Phaeospirillum	Rhodospirillaceae		Rhodospirillales		Alphaproteobacteria		Proteobacteria		Bacteria
denovo348	438	1	438	100	Bacteriovorax stolpii strain DSM 12778 16S ribosomal RNA, partial sequence	0	1331	283	720	32.9076	560	2e-159	401/446	89	16/446	3	Plus	Plus	Bacteria; Proteobacteria; Oligoflexia; Bacteriovoracales; Bacteriovoracaceae; Bacteriovorax	Bacteriovorax stolpii	Bacteriovorax	Bacteriovoracaceae						Proteobacteria		Bacteria
denovo349	438	1	438	100	[Eubacterium] tenue strain DSM 20695 16S ribosomal RNA gene, partial sequence	0	1492	316	751	29.2225	342	8e-94	365/449	81	24/449	5	Plus	Plus	Unassignment												Filter: Query Coverage >= 85, Identity Percentage >= 85
denovo350	438	1	438	100	Vicinamibacter silvestris strain Ac_5_C6 16S ribosomal RNA, partial sequence	0	1515	343	782	29.0429	623	2e-178	410/444	92	10/444	2	Plus	Plus	Bacteria; Acidobacteria; Acidobacteria subdivision 6; Vicinamibacter	Vicinamibacter silvestris								Acidobacteria		Bacteria
denovo351	438	135	435	68.7215	Parachlamydia acanthamoebae strain Bn9 16S ribosomal RNA, partial sequence	0	1541	492	792	19.5328	412	6e-115	277/303	91	4/303	1	Plus	Plus	Unassignment												Filter: Query Coverage >= 85, Identity Percentage >= 85
denovo352	438	1	438	100	Tepidisphaera mucosa strain 2842 16S ribosomal RNA, partial sequence	0	1491	321	759	29.4433	532	4e-151	393/443	88	9/443	2	Plus	Plus	Bacteria; Planctomycetes; Phycisphaerae; Tepidisphaerales; Tepidisphaeraceae; Tepidisphaera	Tepidisphaera mucosa						Phycisphaerae		Planctomycetes		Bacteria
denovo353	438	1	435	99.3151	Desulfotalea psychrophila strain LSv54 16S ribosomal RNA, partial sequence	0	1491	333	768	29.2421	472	9e-133	382/442	86	13/442	2	Plus	Plus	Bacteria; Proteobacteria; Deltaproteobacteria; Desulfobacterales; Desulfobulbaceae; Desulfotalea	Desulfotalea psychrophila	Desulfotalea	Desulfobulbaceae		Desulfobacterales		Deltaproteobacteria		Proteobacteria		Bacteria
denovo354	438	1	432	98.6301	Hartmannibacter diazotrophicus strain E19 16S ribosomal RNA, partial sequence	0	1426	302	733	30.2945	549	4e-156	394/439	89	14/439	3	Plus	Plus	Bacteria; Proteobacteria; Alphaproteobacteria; Rhizobiales; Hartmannibacter	Hartmannibacter diazotrophicus				Rhizobiales		Alphaproteobacteria		Proteobacteria		Bacteria
denovo355	438	356	438	18.9498	Helcococcus sueciensis strain CCUG 47334 16S ribosomal RNA gene, partial sequence	0	1512	690	773	5.55556	99	2e-20	75/85	88	3/85	3	Plus	Plus	Unassignment												Filter: Query Coverage >= 85, Identity Percentage >= 85
denovo356	438	1	438	100	Gemmata massiliana strain IIL30 16S ribosomal RNA, partial sequence	0	1489	327	761	29.2142	640	0	408/438	93	3/438	0	Plus	Plus	Bacteria; Planctomycetes; Planctomycetia; Planctomycetales; Gemmataceae; Gemmata	Gemmata massiliana	Gemmata			Planctomycetales				Planctomycetes		Bacteria
denovo357	438	1	433	98.8584	Riemerella anatipestifer strain DSM 15868 16S ribosomal RNA, partial sequence	0	1505	328	759	28.7043	499	4e-141	387/441	87	17/441	3	Plus	Plus	Bacteria; Bacteroidetes; Flavobacteriia; Flavobacteriales; Flavobacteriaceae; Riemerella	Riemerella anatipestifer	Riemerella	Flavobacteriaceae		Flavobacteriales				Bacteroidetes		Bacteria
denovo358	438	2	432	98.4018	Rubrimonas cliftonensis strain OCh 317 16S ribosomal RNA gene, partial sequence	0	1318	284	714	32.7011	743	0	422/432	97	2/432	0	Plus	Plus	Bacteria; Proteobacteria; Alphaproteobacteria; Rhodobacterales; Rhodobacteraceae; Rubrimonas	Rubrimonas cliftonensis	Rubrimonas	Rhodobacteraceae		Rhodobacterales		Alphaproteobacteria		Proteobacteria		Bacteria
denovo359	438	1	436	99.5434	Bdellovibrio exovorus strain JSS 16S ribosomal RNA, partial sequence	0	1502	328	763	29.028	512	6e-145	390/443	88	14/443	3	Plus	Plus	Bacteria; Proteobacteria; Oligoflexia; Bdellovibrionales; Bdellovibrionaceae; Bdellovibrio	Bdellovibrio exovorus	Bdellovibrio	Bdellovibrionaceae		Bdellovibrionales				Proteobacteria		Bacteria
denovo360	438	1	438	100	Fulvivirga lutimaris strain TM-6 16S ribosomal RNA, partial sequence	0	1441	311	748	30.3956	577	2e-164	404/446	90	16/446	3	Plus	Plus	Bacteria; Bacteroidetes; Cytophagia; Cytophagales; Flammeovirgaceae; Fulvivirga	Fulvivirga lutimaris	Fulvivirga	Flammeovirgaceae		Cytophagales		Cytophagia		Bacteroidetes		Bacteria
denovo361	438	1	438	100	Lentimicrobium saccharophilum strain TBC1 16S ribosomal RNA, partial sequence	0	1446	313	750	30.2905	510	2e-144	391/445	87	14/445	3	Plus	Plus	Bacteria; Bacteroidetes; Bacteroidia; Bacteroidales; Lentimicrobiaceae; Lentimicrobium	Lentimicrobium saccharophilum				Bacteroidales		Bacteroidia		Bacteroidetes		Bacteria
denovo362	438	1	438	100	Rubrimonas shengliensis strain SL014B-28A2 16S ribosomal RNA, partial sequence	0	1377	272	709	31.8083	588	9e-168	400/440	90	4/440	0	Plus	Plus	Bacteria; Proteobacteria; Alphaproteobacteria; Rhodobacterales; Rhodobacteraceae; Rubrimonas	Rubrimonas shengliensis	Rubrimonas	Rhodobacteraceae		Rhodobacterales		Alphaproteobacteria		Proteobacteria		Bacteria
denovo363	438	1	438	100	Luteolibacter arcticus 16S ribosomal RNA, partial sequence	0	1443	295	731	30.2841	387	4e-107	372/448	83	21/448	4	Plus	Plus	Unassignment												Filter: Query Coverage >= 85, Identity Percentage >= 85
denovo364	438	1	433	98.8584	Chryseolinea serpens strain RYG 16S ribosomal RNA gene, partial sequence	0	1472	322	772	30.6386	473	3e-133	396/458	86	32/458	6	Plus	Plus	Bacteria; Bacteroidetes; Cytophagia; Cytophagales; Chryseolinea	Chryseolinea serpens				Cytophagales		Cytophagia		Bacteroidetes		Bacteria
denovo365	438	1	435	99.3151	Pelobacter acetylenicus strain WoAcy1 16S ribosomal RNA gene, partial sequence	0	1537	332	767	28.3669	433	4e-121	378/445	84	19/445	4	Plus	Plus	Unassignment												Filter: Query Coverage >= 85, Identity Percentage >= 85
denovo366	438	1	438	100	Caldimonas manganoxidans strain NBRC 16448 16S ribosomal RNA gene, partial sequence	0	1456	308	745	30.0824	682	0	416/439	94	2/439	0	Plus	Plus	Bacteria; Proteobacteria; Betaproteobacteria; Burkholderiales; Comamonadaceae; Caldimonas	Caldimonas manganoxidans	Caldimonas	Comamonadaceae		Burkholderiales		Betaproteobacteria		Proteobacteria		Bacteria
denovo367	438	1	438	100	Hydrogenophaga laconesensis strain HWB-10 16S ribosomal RNA, partial sequence	0	1518	332	775	29.249	560	2e-159	402/448	89	14/448	3	Plus	Plus	Bacteria; Proteobacteria; Betaproteobacteria; Burkholderiales; Comamonadaceae; Hydrogenophaga	Hydrogenophaga laconesensis	Hydrogenophaga	Comamonadaceae		Burkholderiales		Betaproteobacteria		Proteobacteria		Bacteria
denovo368	438	1	434	99.0868	Fimbriimonas ginsengisoli strain GSoil 348 16S ribosomal RNA, partial sequence	0	1500	322	754	28.8667	568	1e-161	397/439	90	11/439	2	Plus	Plus	Bacteria; Armatimonadetes; Fimbriimonadia; Fimbriimonadales; Fimbriimonadaceae; Fimbriimonas	Fimbriimonas ginsengisoli										Bacteria
denovo369	438	1	438	100	Mizugakiibacter sediminis strain skMP5 16S ribosomal RNA gene, partial sequence	0	1463	310	747	29.9385	654	0	414/442	93	8/442	1	Plus	Plus	Bacteria; Proteobacteria; Gammaproteobacteria; Xanthomonadales; Rhodanobacteraceae; Mizugakiibacter	Mizugakiibacter sediminis				Xanthomonadales		Gammaproteobacteria		Proteobacteria		Bacteria
denovo370	438	1	438	100	Terrimicrobium sacchariphilum strain NM-5 16S ribosomal RNA, partial sequence	0	1418	316	754	30.9591	460	2e-129	389/452	86	27/452	5	Plus	Plus	Bacteria; Verrucomicrobia; Spartobacteria; Terrimicrobium	Terrimicrobium sacchariphilum						Spartobacteria		Verrucomicrobia		Bacteria
denovo371	438	1	435	99.3151	Calothrix desertica strain PCC 7102 16S ribosomal RNA gene, partial sequence	0	1459	224	655	29.6093	412	6e-115	372/442	84	17/442	3	Plus	Plus	Unassignment												Filter: Query Coverage >= 85, Identity Percentage >= 85
denovo372	438	1	437	99.7717	Streptomyces aomiensis strain M24DS04 16S ribosomal RNA gene, partial sequence	0	1486	327	763	29.4078	702	0	421/440	95	6/440	1	Plus	Plus	Bacteria; Actinobacteria; Streptomycetales; Streptomycetaceae; Streptomyces	Streptomyces aomiensis	Streptomyces	Streptomycetaceae						Actinobacteria		Bacteria
denovo373	438	1	438	100	Gemmobacter lanyuensis strain Orc-4 16S ribosomal RNA gene, partial sequence	0	1404	286	722	31.1254	375	8e-104	376/454	82	33/454	7	Plus	Plus	Unassignment												Filter: Query Coverage >= 85, Identity Percentage >= 85
denovo374	438	1	435	99.3151	Bdellovibrio exovorus strain JSS 16S ribosomal RNA, partial sequence	0	1502	328	762	28.9614	693	0	419/439	95	8/439	1	Plus	Plus	Bacteria; Proteobacteria; Oligoflexia; Bdellovibrionales; Bdellovibrionaceae; Bdellovibrio	Bdellovibrio exovorus	Bdellovibrio	Bdellovibrionaceae		Bdellovibrionales				Proteobacteria		Bacteria
denovo375	438	1	438	100	Phycisphaera mikurensis strain NBRC 102666 16S ribosomal RNA, complete sequence	0	1506	332	769	29.0837	394	2e-109	371/446	83	16/446	3	Plus	Plus	Unassignment												Filter: Query Coverage >= 85, Identity Percentage >= 85
denovo376	438	1	432	98.6301	Bauldia litoralis strain 524-16 16S ribosomal RNA gene, partial sequence	0	1443	304	736	30.0069	577	2e-164	397/437	90	9/437	2	Plus	Plus	Bacteria; Proteobacteria; Alphaproteobacteria; Rhizobiales; Bauldia	Bauldia litoralis				Rhizobiales		Alphaproteobacteria		Proteobacteria		Bacteria
denovo377	438	1	438	100	Lysobacter brunescens strain KCTC 12130 16S ribosomal RNA gene, partial sequence	0	1467	316	753	29.8569	804	0	437/438	99	0/438	0	Plus	Plus	Bacteria; Proteobacteria; Gammaproteobacteria; Xanthomonadales; Xanthomonadaceae; Lysobacter	Lysobacter brunescens	Lysobacter	Xanthomonadaceae		Xanthomonadales		Gammaproteobacteria		Proteobacteria		Bacteria
denovo378	438	112	432	73.2877	Methyloversatilis thermotolerans strain 3t 16S ribosomal RNA gene, partial sequence	0	1415	453	773	22.6855	510	2e-144	309/324	95	6/324	1	Plus	Plus	Unassignment												Filter: Query Coverage >= 85, Identity Percentage >= 85
denovo379	438	1	435	99.3151	Streptomyces aomiensis strain M24DS04 16S ribosomal RNA gene, partial sequence	0	1486	327	763	29.4078	462	6e-130	386/448	86	24/448	5	Plus	Plus	Bacteria; Actinobacteria; Streptomycetales; Streptomycetaceae; Streptomyces	Streptomyces aomiensis	Streptomyces	Streptomycetaceae						Actinobacteria		Bacteria
denovo380	438	1	438	100	Azohydromonas riparia strain UCM-11 16S ribosomal RNA, partial sequence	0	1461	313	750	29.9795	743	0	427/439	97	2/439	0	Plus	Plus	Bacteria; Proteobacteria; Betaproteobacteria; Burkholderiales; Alcaligenaceae; Azohydromonas	Azohydromonas riparia	Azohydromonas	Alcaligenaceae		Burkholderiales		Betaproteobacteria		Proteobacteria		Bacteria
denovo381	438	1	436	99.5434	Chamaesiphon minutus strain PCC 6605 16S ribosomal RNA, partial sequence	0	1479	301	735	29.4118	544	2e-154	395/442	89	13/442	2	Plus	Plus	Bacteria; Cyanobacteria; Synechococcales; Chamaesiphonaceae; Chamaesiphon	Chamaesiphon minutus	Chamaesiphon							Cyanobacteria		Bacteria
denovo382	438	1	432	98.6301	Rhodospirillum rubrum strain ATCC 11170 16S ribosomal RNA, partial sequence	0	1477	302	733	29.2485	505	9e-143	390/443	88	22/443	4	Plus	Plus	Bacteria; Proteobacteria; Alphaproteobacteria; Rhodospirillales; Rhodospirillaceae; Rhodospirillum	Rhodospirillum rubrum	Rhodospirillum	Rhodospirillaceae		Rhodospirillales		Alphaproteobacteria		Proteobacteria		Bacteria
denovo383	438	1	437	99.7717	Cesiribacter andamanensis strain AMV16 16S ribosomal RNA gene, partial sequence	0	1502	328	758	28.6951	436	3e-122	383/449	85	30/449	6	Plus	Plus	Bacteria; Bacteroidetes; Cytophagia; Cytophagales; Flammeovirgaceae; Cesiribacter	Cesiribacter andamanensis		Flammeovirgaceae		Cytophagales		Cytophagia		Bacteroidetes		Bacteria
denovo384	438	112	438	74.6575	Thioprofundum lithotrophicum strain 106 16S ribosomal RNA gene, partial sequence	0	1487	462	788	21.9906	422	1e-117	298/331	90	8/331	2	Plus	Plus	Unassignment												Filter: Query Coverage >= 85, Identity Percentage >= 85
denovo385	438	1	438	100	Spirulina major strain PCC 6313 16S ribosomal RNA gene, partial sequence	0	1457	280	714	29.8559	523	3e-148	394/445	88	17/445	3	Plus	Plus	Bacteria; Cyanobacteria; Spirulinales; Spirulinaceae; Spirulina	Spirulina major			Spirulina					Cyanobacteria		Bacteria
denovo386	438	1	434	99.0868	Fimbriimonas ginsengisoli strain GSoil 348 16S ribosomal RNA, partial sequence	0	1500	322	754	28.8667	534	1e-151	392/440	89	13/440	2	Plus	Plus	Bacteria; Armatimonadetes; Fimbriimonadia; Fimbriimonadales; Fimbriimonadaceae; Fimbriimonas	Fimbriimonas ginsengisoli										Bacteria
denovo387	438	1	438	100	Cyanobium gracile strain PCC 6307 16S ribosomal RNA, partial sequence	0	1476	299	737	29.7425	555	9e-158	399/445	89	13/445	2	Plus	Plus	Bacteria; Cyanobacteria; Synechococcales; Synechococcaceae; Cyanobium	Cyanobium gracile	Cyanobium							Cyanobacteria		Bacteria
denovo388	438	1	432	98.6301	Proteiniclasticum ruminis strain D3RC-2 16S ribosomal RNA gene, partial sequence	0	1516	340	771	28.496	466	4e-131	380/440	86	16/440	3	Plus	Plus	Bacteria; Firmicutes; Clostridia; Clostridiales; Clostridiaceae; Proteiniclasticum	Proteiniclasticum ruminis		Clostridiaceae		Clostridiales		Clostridia		Firmicutes		Bacteria
denovo389	438	1	438	100	Foliisarcina bertiogensis strain CENA333 16S ribosomal RNA, partial sequence	0	1418	285	720	30.7475	448	2e-125	380/445	85	16/445	3	Plus	Plus	Bacteria; Cyanobacteria; Pleurocapsales; Xenococcaceae; Foliisarcina	Foliisarcina bertiogensis				Pleurocapsales				Cyanobacteria		Bacteria
denovo390	438	1	435	99.3151	Cyanobium gracile strain PCC 6307 16S ribosomal RNA, partial sequence	0	1476	299	732	29.4038	680	0	418/440	95	11/440	2	Plus	Plus	Bacteria; Cyanobacteria; Synechococcales; Synechococcaceae; Cyanobium	Cyanobium gracile	Cyanobium							Cyanobacteria		Bacteria
denovo391	438	1	438	100	Spirulina major strain PCC 6313 16S ribosomal RNA gene, partial sequence	0	1457	280	715	29.9245	531	2e-150	395/445	88	16/445	3	Plus	Plus	Bacteria; Cyanobacteria; Spirulinales; Spirulinaceae; Spirulina	Spirulina major			Spirulina					Cyanobacteria		Bacteria
denovo392	438	1	438	100	Loriellopsis cavernicola strain LF-B5 16S ribosomal RNA gene, partial sequence	0	1449	304	716	28.5024	359	8e-99	363/440	82	29/440	6	Plus	Plus	Unassignment												Filter: Query Coverage >= 85, Identity Percentage >= 85
denovo393	438	2	435	99.0868	Vampirovibrio chlorellavorus strain ICPB 3707 16S ribosomal RNA gene, partial sequence	0	1446	317	747	29.8064	433	4e-121	381/447	85	29/447	6	Plus	Plus	Bacteria; Candidatus Melainabacteria; Vampirovibrio	Vampirovibrio chlorellavorus	Vampirovibrio									Bacteria
denovo394	438	1	432	98.6301	Planctopirus limnophila strain DSM 3776 16S ribosomal RNA, partial sequence	0	1524	325	756	28.3465	599	4e-171	397/433	91	2/433	0	Plus	Plus	Bacteria; Planctomycetes; Planctomycetia; Planctomycetales; Planctomycetaceae; Planctopirus	Planctopirus limnophila		Planctomycetaceae		Planctomycetales				Planctomycetes		Bacteria
denovo395	438	1	437	99.7717	Thermovum composti strain Nis3 16S ribosomal RNA gene, partial sequence	0	1402	290	721	30.8131	387	4e-107	374/449	83	29/449	6	Plus	Plus	Unassignment												Filter: Query Coverage >= 85, Identity Percentage >= 85
denovo396	438	19	434	94.9772	Tapinothrix clintonii strain GSE-PSE06-07G 16S ribosomal RNA gene, partial sequence	0	1160	1	416	35.8621	603	3e-172	392/422	92	12/422	2	Plus	Plus	Bacteria; Cyanobacteria; Synechococcales; Heteroleibleiniaceae; Tapinothrix	Tapinothrix clintonii	Tapinothrix							Cyanobacteria		Bacteria
denovo397	438	1	438	100	Nannocystis pusilla strain Na p29 16S ribosomal RNA gene, partial sequence	0	1518	322	754	28.5244	477	2e-134	384/443	86	15/443	3	Plus	Plus	Bacteria; Proteobacteria; Deltaproteobacteria; Myxococcales; Nannocystineae; Nannocystaceae; Nannocystis	Nannocystis pusilla	Nannocystis	Nannocystaceae	Nannocystineae	Myxococcales		Deltaproteobacteria		Proteobacteria		Bacteria
denovo398	438	1	438	100	Methylocapsa aurea strain KYG 16S ribosomal RNA gene, partial sequence	0	1409	282	719	31.0859	577	2e-164	398/440	90	4/440	0	Plus	Plus	Bacteria; Proteobacteria; Alphaproteobacteria; Rhizobiales; Beijerinckiaceae; Methylocapsa	Methylocapsa aurea	Methylocapsa	Beijerinckiaceae		Rhizobiales		Alphaproteobacteria		Proteobacteria		Bacteria
denovo399	438	1	438	100	Rhodobacter blasticus strain KC2138 16S ribosomal RNA gene, partial sequence	0	1389	282	717	31.3895	558	7e-159	401/446	89	18/446	4	Plus	Plus	Bacteria; Proteobacteria; Alphaproteobacteria; Rhodobacterales; Rhodobacteraceae; Rhodobacter	Rhodobacter blasticus	Rhodobacter	Rhodobacteraceae		Rhodobacterales		Alphaproteobacteria		Proteobacteria		Bacteria
denovo400	438	1	438	100	Singulisphaera rosea strain S26 16S ribosomal RNA gene, partial sequence	0	1431	313	743	30.1188	619	3e-177	407/440	92	11/440	2	Plus	Plus	Bacteria; Planctomycetes; Planctomycetia; Planctomycetales; Isosphaeraceae; Singulisphaera	Singulisphaera rosea	Singulisphaera			Planctomycetales				Planctomycetes		Bacteria
denovo401	438	1	438	100	Litorilinea aerophila strain PRI-4131 16S ribosomal RNA, partial sequence	0	1543	334	771	28.3863	621	9e-178	406/440	92	4/440	0	Plus	Plus	Bacteria; Chloroflexi; Caldilineae; Caldilineales; Caldilineaceae; Litorilinea	Litorilinea aerophila		Caldilineaceae		Caldilineales		Caldilineae		Chloroflexi		Bacteria
denovo402	438	1	438	100	Flexibacter ruber strain NBRC 16677 16S ribosomal RNA gene, partial sequence	0	1437	300	737	30.4802	604	9e-173	403/440	91	4/440	0	Plus	Plus	Bacteria; Bacteroidetes; Cytophagia; Cytophagales; Thermoflexibacter	Flexibacter ruber				Cytophagales		Cytophagia		Bacteroidetes		Bacteria
denovo403	438	1	438	100	Zoogloea ramigera strain NBRC 15342 16S ribosomal RNA gene, partial sequence	0	1463	308	745	29.9385	621	9e-178	409/443	92	10/443	2	Plus	Plus	Bacteria; Proteobacteria; Betaproteobacteria; Rhodocyclales; Zoogloeaceae; Zoogloea	Zoogloea ramigera	Zoogloea			Rhodocyclales		Betaproteobacteria		Proteobacteria		Bacteria
denovo404	438	1	438	100	Zoogloea ramigera strain NBRC 15342 16S ribosomal RNA gene, partial sequence	0	1463	308	745	29.9385	538	9e-153	395/444	88	12/444	2	Plus	Plus	Bacteria; Proteobacteria; Betaproteobacteria; Rhodocyclales; Zoogloeaceae; Zoogloea	Zoogloea ramigera	Zoogloea			Rhodocyclales		Betaproteobacteria		Proteobacteria		Bacteria
denovo405	438	1	433	98.8584	Aquihabitans daechungensis strain CH22-21 16S ribosomal RNA, partial sequence	0	1439	310	742	30.0903	778	0	430/434	99	2/434	0	Plus	Plus	Bacteria; Actinobacteria; Acidimicrobiia; Acidimicrobiales; Iamiaceae; Aquihabitans	Aquihabitans daechungensis		Iamiaceae		Acidimicrobiales				Actinobacteria		Bacteria
denovo406	438	1	436	99.5434	Chamaesiphon minutus strain PCC 6605 16S ribosomal RNA, partial sequence	0	1479	301	736	29.4794	562	5e-160	400/444	90	16/444	3	Plus	Plus	Bacteria; Cyanobacteria; Synechococcales; Chamaesiphonaceae; Chamaesiphon	Chamaesiphon minutus	Chamaesiphon							Cyanobacteria		Bacteria
denovo407	438	1	438	100	Lysobacter ginsengisoli strain Gsoil 357 16S ribosomal RNA gene, partial sequence	0	1494	318	755	29.3173	649	0	411/440	93	4/440	0	Plus	Plus	Bacteria; Proteobacteria; Gammaproteobacteria; Xanthomonadales; Xanthomonadaceae; Lysobacter	Lysobacter ginsengisoli	Lysobacter	Xanthomonadaceae		Xanthomonadales		Gammaproteobacteria		Proteobacteria		Bacteria
denovo408	438	1	435	99.3151	Calothrix desertica strain PCC 7102 16S ribosomal RNA gene, partial sequence	0	1459	224	655	29.6093	496	6e-140	386/441	87	15/441	3	Plus	Plus	Bacteria; Cyanobacteria; Nostocales; Rivulariaceae; Calothrix	Calothrix desertica	Calothrix	Rivulariaceae		Nostocales				Cyanobacteria		Bacteria
denovo409	438	1	438	100	Lacihabitans soyangensis strain HME6675 16S ribosomal RNA, partial sequence	0	1337	245	683	32.8347	488	9e-138	386/444	86	11/444	2	Plus	Plus	Bacteria; Bacteroidetes; Cytophagia; Cytophagales; Cytophagaceae; Lacihabitans	Lacihabitans soyangensis		Cytophagaceae		Cytophagales		Cytophagia		Bacteroidetes		Bacteria
denovo410	438	1	432	98.6301	Roseomonas arcticisoli strain MC 3624 16S ribosomal RNA, partial sequence	0	1419	274	705	30.444	616	4e-176	403/436	92	8/436	1	Plus	Plus	Bacteria; Proteobacteria; Alphaproteobacteria; Rhodospirillales; Acetobacteraceae; Roseomonas	Roseomonas arcticisoli	Roseomonas	Acetobacteraceae		Rhodospirillales		Alphaproteobacteria		Proteobacteria		Bacteria
denovo411	438	1	438	100	Rhodobacter ovatus strain JA234 16S ribosomal RNA, partial sequence	0	1381	271	708	31.7161	754	0	428/438	97	0/438	0	Plus	Plus	Bacteria; Proteobacteria; Alphaproteobacteria; Rhodobacterales; Rhodobacteraceae; Rhodobacter	Rhodobacter ovatus	Rhodobacter	Rhodobacteraceae		Rhodobacterales		Alphaproteobacteria		Proteobacteria		Bacteria
denovo412	438	1	438	100	Variovorax dokdonensis strain DS-43 16S ribosomal RNA gene, partial sequence	0	1486	308	745	29.4751	737	0	427/440	97	4/440	0	Plus	Plus	Bacteria; Proteobacteria; Betaproteobacteria; Burkholderiales; Comamonadaceae; Variovorax	Variovorax dokdonensis	Variovorax	Comamonadaceae		Burkholderiales		Betaproteobacteria		Proteobacteria		Bacteria
denovo413	438	1	438	100	Gemmata massiliana strain IIL30 16S ribosomal RNA, partial sequence	0	1489	327	768	29.6844	497	2e-140	389/446	87	12/446	2	Plus	Plus	Bacteria; Planctomycetes; Planctomycetia; Planctomycetales; Gemmataceae; Gemmata	Gemmata massiliana	Gemmata			Planctomycetales				Planctomycetes		Bacteria
denovo414	438	1	438	100	Lacunisphaera parvula strain IG15 16S ribosomal RNA, partial sequence	0	1417	297	734	30.9104	510	2e-144	396/450	88	24/450	5	Plus	Plus	Bacteria; Verrucomicrobia; Opitutae; Opitutales; Opitutaceae; Lacunisphaera	Lacunisphaera parvula		Opitutaceae				Opitutae		Verrucomicrobia		Bacteria
denovo415	438	1	438	100	Tetrasphaera duodecadis strain IAM 14868 16S ribosomal RNA gene, partial sequence	0	1485	334	775	29.7643	481	2e-135	384/444	86	8/444	1	Plus	Plus	Bacteria; Actinobacteria; Micrococcales; Intrasporangiaceae; Tetrasphaera	Tetrasphaera duodecadis	Tetrasphaera	Intrasporangiaceae						Actinobacteria		Bacteria
denovo416	438	1	438	100	Bythopirellula goksoyri strain Pr1d 16S ribosomal RNA gene, partial sequence	0	1418	278	715	30.8886	516	4e-146	388/441	87	6/441	1	Plus	Plus	Bacteria; Planctomycetes; Planctomycetia; Planctomycetales; Planctomycetaceae; Bythopirellula	Bythopirellula goksoyri		Planctomycetaceae		Planctomycetales				Planctomycetes		Bacteria
denovo417	438	1	432	98.6301	Meganema perideroedes strain Gr1 16S ribosomal RNA gene, partial sequence	0	1383	280	711	31.2364	427	2e-119	377/444	84	24/444	5	Plus	Plus	Unassignment												Filter: Query Coverage >= 85, Identity Percentage >= 85
denovo418	438	1	438	100	Desulfocapsa thiozymogenes strain Bra2 16S ribosomal RNA gene, partial sequence	0	1463	327	764	29.9385	433	4e-121	379/447	84	18/447	4	Plus	Plus	Unassignment												Filter: Query Coverage >= 85, Identity Percentage >= 85
denovo419	438	1	438	100	Segetibacter koreensis strain Gsoil 664 16S ribosomal RNA gene, partial sequence	0	1479	321	758	29.6146	654	0	415/443	93	10/443	2	Plus	Plus	Bacteria; Bacteroidetes; Chitinophagia; Chitinophagales; Chitinophagaceae; Segetibacter	Segetibacter koreensis	Segetibacter							Bacteroidetes		Bacteria
denovo420	438	1	432	98.6301	Planctopirus limnophila strain DSM 3776 16S ribosomal RNA, partial sequence	0	1524	325	756	28.3465	549	4e-156	390/435	89	6/435	1	Plus	Plus	Bacteria; Planctomycetes; Planctomycetia; Planctomycetales; Planctomycetaceae; Planctopirus	Planctopirus limnophila		Planctomycetaceae		Planctomycetales				Planctomycetes		Bacteria
denovo421	438	1	438	100	Bellilinea caldifistulae strain GOMI-1 16S ribosomal RNA gene, partial sequence	0	1425	310	747	30.7368	449	4e-126	387/452	85	28/452	6	Plus	Plus	Bacteria; Chloroflexi; Anaerolineae; Anaerolineales; Anaerolineaceae; Bellilinea	Bellilinea caldifistulae	Bellilinea	Anaerolineaceae		Anaerolineales		Anaerolineae		Chloroflexi		Bacteria
denovo422	438	1	433	98.8584	Thermoanaerobacter uzonensis strain JW/IW010 16S ribosomal RNA gene, partial sequence	0	1415	297	728	30.53	436	3e-122	381/447	85	29/447	6	Plus	Plus	Bacteria; Firmicutes; Clostridia; Thermoanaerobacterales; Thermoanaerobacteraceae; Thermoanaerobacter	Thermoanaerobacter uzonensis	Thermoanaerobacter	Thermoanaerobacteraceae		Thermoanaerobacterales		Clostridia		Firmicutes		Bacteria
denovo423	438	1	432	98.6301	Methylobacterium bullatum strain F3.2 16S ribosomal RNA gene, partial sequence	0	1403	267	698	30.7912	749	0	423/432	97	0/432	0	Plus	Plus	Bacteria; Proteobacteria; Alphaproteobacteria; Rhizobiales; Methylobacteriaceae; Methylobacterium	Methylobacterium bullatum	Methylobacterium	Methylobacteriaceae		Rhizobiales		Alphaproteobacteria		Proteobacteria		Bacteria
denovo424	438	1	111	25.3425	Paenibacillus marinisediminis strain LHW35 16S ribosomal RNA, partial sequence	0	1482	323	434	7.55735	139	1e-32	100/112	89	1/112	0	Plus	Plus	Unassignment												Filter: Query Coverage >= 85, Identity Percentage >= 85
denovo425	438	1	438	100	Phaeocystidibacter luteus strain PG2S01 16S ribosomal RNA, partial sequence	0	1480	331	768	29.5946	538	9e-153	395/444	88	12/444	2	Plus	Plus	Bacteria; Bacteroidetes; Flavobacteriia; Flavobacteriales; Cryomorphaceae; Phaeocystidibacter	Phaeocystidibacter luteus		Cryomorphaceae		Flavobacteriales				Bacteroidetes		Bacteria
denovo426	438	1	438	100	Phyllobacterium leguminum strain ORS 1419 16S ribosomal RNA gene, partial sequence	0	1438	293	730	30.459	754	0	428/438	97	0/438	0	Plus	Plus	Bacteria; Proteobacteria; Alphaproteobacteria; Rhizobiales; Phyllobacteriaceae; Phyllobacterium	Phyllobacterium leguminum	Phyllobacterium	Phyllobacteriaceae		Rhizobiales		Alphaproteobacteria		Proteobacteria		Bacteria
denovo427	438	1	438	100	Truepera radiovictrix strain RQ-24 16S ribosomal RNA, partial sequence	0	1497	330	766	29.1917	575	7e-164	398/440	90	5/440	1	Plus	Plus	Bacteria; Deinococcus-Thermus; Deinococci; Deinococcales; Trueperaceae; Truepera	Truepera radiovictrix	Truepera	Trueperaceae		Deinococcales		Deinococci		Deinococcus-Thermus		Bacteria
denovo428	438	1	438	100	Ideonella paludis strain KBP-31 16S ribosomal RNA, partial sequence	0	1414	269	706	30.976	809	0	438/438	100	0/438	0	Plus	Plus	Bacteria; Proteobacteria; Betaproteobacteria; Burkholderiales; Ideonella	Ideonella paludis	Ideonella			Burkholderiales		Betaproteobacteria		Proteobacteria		Bacteria
denovo429	438	1	438	100	Stenotrophobacter terrae strain Ac_28_D10 16S ribosomal RNA, partial sequence	0	1484	336	773	29.5148	754	0	428/438	97	0/438	0	Plus	Plus	Bacteria; Acidobacteria; Blastocatellia; Blastocatellales; Blastocatellaceae; Stenotrophobacter	Stenotrophobacter terrae								Acidobacteria		Bacteria
denovo430	438	1	436	99.5434	Thiohalobacter thiocyanaticus strain HRh1 16S ribosomal RNA gene, partial sequence	0	1455	307	739	29.7595	470	3e-132	381/441	86	13/441	2	Plus	Plus	Bacteria; Proteobacteria; Gammaproteobacteria; Thiohalobacter	Thiohalobacter thiocyanaticus						Gammaproteobacteria		Proteobacteria		Bacteria
denovo431	438	1	435	99.3151	Chamaesiphon minutus strain PCC 6605 16S ribosomal RNA, partial sequence	0	1479	301	736	29.4794	433	4e-121	383/450	85	29/450	6	Plus	Plus	Bacteria; Cyanobacteria; Synechococcales; Chamaesiphonaceae; Chamaesiphon	Chamaesiphon minutus	Chamaesiphon							Cyanobacteria		Bacteria
denovo432	438	115	432	72.6027	Fulvimonas yonginensis strain 5GHs31-2 16S ribosomal RNA, partial sequence	0	1484	458	775	21.4286	477	2e-134	302/322	93	8/322	2	Plus	Plus	Unassignment												Filter: Query Coverage >= 85, Identity Percentage >= 85
denovo433	438	1	437	99.7717	Protochlamydia naegleriophila strain KNic 16S ribosomal RNA gene, partial sequence	0	1467	300	736	29.7887	630	1e-180	407/439	92	4/439	0	Plus	Plus	Bacteria; Chlamydiae; Parachlamydiales; Parachlamydiaceae; Candidatus Protochlamydia	Protochlamydia naegleriophila	Candidatus Protochlamydia	Parachlamydiaceae						Chlamydiae		Bacteria
denovo434	438	1	438	100	Phreatobacter oligotrophus strain PI_21 16S ribosomal RNA, partial sequence	0	1402	280	717	31.2411	616	4e-176	409/444	92	12/444	2	Plus	Plus	Bacteria; Proteobacteria; Alphaproteobacteria; Phreatobacter	Phreatobacter oligotrophus						Alphaproteobacteria		Proteobacteria		Bacteria
denovo435	438	117	434	72.6027	Rhodocyclus purpureus strain 6770 16S ribosomal RNA, partial sequence	0	1478	475	792	21.5156	425	7e-119	291/321	90	6/321	1	Plus	Plus	Unassignment												Filter: Query Coverage >= 85, Identity Percentage >= 85
denovo436	438	1	80	18.2648	Burkholderia ambifaria strain AMMD 16S ribosomal RNA gene, partial sequence	0	1454	310	388	5.43329	97.1	7e-20	72/81	88	3/81	3	Plus	Plus	Unassignment												Filter: Query Coverage >= 85, Identity Percentage >= 85
denovo437	438	1	438	100	Rhodopirellula rosea strain LHWP3 16S ribosomal RNA, partial sequence	0	1459	303	740	30.0206	350	5e-96	367/450	81	24/450	5	Plus	Plus	Unassignment												Filter: Query Coverage >= 85, Identity Percentage >= 85
denovo438	438	1	436	99.5434	Foliisarcina bertiogensis strain CENA333 16S ribosomal RNA, partial sequence	0	1418	285	719	30.677	499	4e-141	386/441	87	11/441	2	Plus	Plus	Bacteria; Cyanobacteria; Pleurocapsales; Xenococcaceae; Foliisarcina	Foliisarcina bertiogensis				Pleurocapsales				Cyanobacteria		Bacteria
denovo439	438	1	438	100	Hydrogenophaga pseudoflava strain NBRC 102511 16S ribosomal RNA gene, partial sequence	0	1454	306	743	30.1238	798	0	436/438	99	0/438	0	Plus	Plus	Bacteria; Proteobacteria; Betaproteobacteria; Burkholderiales; Comamonadaceae; Hydrogenophaga	Hydrogenophaga pseudoflava	Hydrogenophaga	Comamonadaceae		Burkholderiales		Betaproteobacteria		Proteobacteria		Bacteria
denovo440	438	1	438	100	Luteolibacter algae strain A5J-41-2 16S ribosomal RNA gene, partial sequence	0	1481	321	758	29.5746	532	4e-151	393/443	88	10/443	2	Plus	Plus	Bacteria; Verrucomicrobia; Verrucomicrobiae; Verrucomicrobiales; Verrucomicrobiaceae; Luteolibacter	Luteolibacter algae	Luteolibacter	Verrucomicrobiaceae		Verrucomicrobiales		Verrucomicrobiae		Verrucomicrobia		Bacteria
denovo441	438	1	432	98.6301	Qingshengfania soli strain LR4 16S ribosomal RNA, partial sequence	0	1442	300	731	29.9584	538	9e-153	390/437	89	10/437	2	Plus	Plus	Bacteria; Proteobacteria; Alphaproteobacteria; Rhizobiales; Qingshengfania	Qingshengfania soli				Rhizobiales		Alphaproteobacteria		Proteobacteria		Bacteria
denovo442	438	1	433	98.8584	Cyanobacterium aponinum strain PCC 10605 16S ribosomal RNA, partial sequence	0	1474	302	734	29.3758	573	3e-163	398/439	90	12/439	2	Plus	Plus	Bacteria; Cyanobacteria; Oscillatoriophycideae; Chroococcales; Cyanobacteriaceae; Cyanobacterium	Cyanobacterium aponinum	Cyanobacterium			Chroococcales				Cyanobacteria		Bacteria
denovo443	438	1	435	99.3151	Mariniradius saccharolyticus strain AK6 16S ribosomal RNA, partial sequence	0	1359	316	766	33.1862	580	2e-165	411/454	90	22/454	4	Plus	Plus	Bacteria; Bacteroidetes; Cytophagia; Cytophagales; Cyclobacteriaceae; Mariniradius	Mariniradius saccharolyticus		Cyclobacteriaceae		Cytophagales		Cytophagia		Bacteroidetes		Bacteria
denovo444	438	1	435	99.3151	Litorilinea aerophila strain PRI-4131 16S ribosomal RNA, partial sequence	0	1543	334	767	28.127	448	2e-125	377/441	85	13/441	2	Plus	Plus	Bacteria; Chloroflexi; Caldilineae; Caldilineales; Caldilineaceae; Litorilinea	Litorilinea aerophila		Caldilineaceae		Caldilineales		Caldilineae		Chloroflexi		Bacteria
denovo445	438	1	438	100	Arenimonas malthae strain CC-JY-1 16S ribosomal RNA gene, partial sequence	0	1488	316	753	29.4355	416	4e-116	379/450	84	24/450	5	Plus	Plus	Unassignment												Filter: Query Coverage >= 85, Identity Percentage >= 85
denovo446	438	1	438	100	Alsobacter metallidurans strain SK200a-9 16S ribosomal RNA gene, partial sequence	0	1467	292	704	28.1527	536	3e-152	394/439	89	27/439	6	Plus	Plus	Bacteria; Proteobacteria; Alphaproteobacteria; Rhizobiales; Alsobacter	Alsobacter metallidurans				Rhizobiales		Alphaproteobacteria		Proteobacteria		Bacteria
denovo447	438	1	438	100	Spirulina major strain PCC 6313 16S ribosomal RNA gene, partial sequence	0	1457	280	713	29.7872	540	3e-153	397/445	89	18/445	4	Plus	Plus	Bacteria; Cyanobacteria; Spirulinales; Spirulinaceae; Spirulina	Spirulina major			Spirulina					Cyanobacteria		Bacteria
denovo448	438	1	432	98.6301	Sphingobium endophyticum strain GZGR-4 16S ribosomal RNA, partial sequence	0	1411	282	713	30.6166	516	4e-146	388/439	88	14/439	3	Plus	Plus	Bacteria; Proteobacteria; Alphaproteobacteria; Sphingomonadales; Sphingomonadaceae; Sphingobium	Sphingobium endophyticum	Sphingobium	Sphingomonadaceae		Sphingomonadales		Alphaproteobacteria		Proteobacteria		Bacteria
denovo449	438	1	438	100	Cylindrospermum stagnale 16S ribosomal RNA, partial sequence	0	1479	301	738	29.6146	394	2e-109	373/448	83	20/448	4	Plus	Plus	Unassignment												Filter: Query Coverage >= 85, Identity Percentage >= 85
denovo450	438	1	438	100	Rhodobium orientis strain MB312 16S ribosomal RNA gene, partial sequence	0	1408	280	715	30.9659	580	2e-165	403/444	90	14/444	3	Plus	Plus	Bacteria; Proteobacteria; Alphaproteobacteria; Rhizobiales; Rhodobiaceae; Rhodobium	Rhodobium orientis	Rhodobium	Rhodobiaceae		Rhizobiales		Alphaproteobacteria		Proteobacteria		Bacteria
denovo451	438	1	433	98.8584	Blastopirellula cremea strain LHWP2 16S ribosomal RNA gene, partial sequence	0	1430	298	730	30.2797	606	2e-173	399/434	91	2/434	0	Plus	Plus	Bacteria; Planctomycetes; Planctomycetia; Planctomycetales; Planctomycetaceae; Blastopirellula	Blastopirellula cremea	Blastopirellula	Planctomycetaceae		Planctomycetales				Planctomycetes		Bacteria
denovo452	438	1	432	98.6301	Inquilinus ginsengisoli strain Gsoil 080 16S ribosomal RNA gene, partial sequence	0	1393	284	715	31.0122	510	2e-144	388/440	88	16/440	3	Plus	Plus	Bacteria; Proteobacteria; Alphaproteobacteria; Rhodospirillales; Rhodospirillaceae; Inquilinus	Inquilinus ginsengisoli	Inquilinus	Rhodospirillaceae		Rhodospirillales		Alphaproteobacteria		Proteobacteria		Bacteria
denovo453	438	1	438	100	Aquabacterium fontiphilum strain CS-6 16S ribosomal RNA gene, partial sequence	0	1439	282	719	30.4378	793	0	435/438	99	0/438	0	Plus	Plus	Bacteria; Proteobacteria; Betaproteobacteria; Burkholderiales; Aquabacterium	Aquabacterium fontiphilum	Aquabacterium			Burkholderiales		Betaproteobacteria		Proteobacteria		Bacteria
denovo454	438	1	438	100	Aquihabitans daechungensis strain CH22-21 16S ribosomal RNA, partial sequence	0	1439	310	747	30.4378	638	0	413/444	93	12/444	2	Plus	Plus	Bacteria; Actinobacteria; Acidimicrobiia; Acidimicrobiales; Iamiaceae; Aquihabitans	Aquihabitans daechungensis		Iamiaceae		Acidimicrobiales				Actinobacteria		Bacteria
denovo455	438	1	437	99.7717	Microcystis aeruginosa strain NIES-843 16S ribosomal RNA, complete sequence	0	1489	310	743	29.1471	560	2e-159	399/443	90	15/443	3	Plus	Plus	Bacteria; Cyanobacteria; Oscillatoriophycideae; Chroococcales; Microcystaceae; Microcystis	Microcystis aeruginosa	Microcystis			Chroococcales				Cyanobacteria		Bacteria
denovo456	438	131	438	70.3196	Chryseolinea serpens strain RYG 16S ribosomal RNA gene, partial sequence	0	1472	469	776	20.9239	448	2e-125	291/313	92	10/313	3	Plus	Plus	Unassignment												Filter: Query Coverage >= 85, Identity Percentage >= 85
denovo457	438	1	432	98.6301	Stanieria cyanosphaera strain PCC 7437 16S ribosomal RNA, partial sequence	0	1481	304	737	29.3045	507	3e-143	386/439	87	12/439	2	Plus	Plus	Bacteria; Cyanobacteria; Pleurocapsales; Dermocarpellaceae; Stanieria	Stanieria cyanosphaera	Stanieria			Pleurocapsales				Cyanobacteria		Bacteria
denovo458	438	1	434	99.0868	Rhodobacter blasticus strain KC2138 16S ribosomal RNA gene, partial sequence	0	1389	282	713	31.1015	601	1e-171	403/439	91	12/439	2	Plus	Plus	Bacteria; Proteobacteria; Alphaproteobacteria; Rhodobacterales; Rhodobacteraceae; Rhodobacter	Rhodobacter blasticus	Rhodobacter	Rhodobacteraceae		Rhodobacterales		Alphaproteobacteria		Proteobacteria		Bacteria
denovo459	438	1	438	100	Aquimonas voraii strain GPTSA 20 16S ribosomal RNA gene, partial sequence	0	1433	299	736	30.5652	809	0	438/438	100	0/438	0	Plus	Plus	Bacteria; Proteobacteria; Gammaproteobacteria; Xanthomonadales; Rhodanobacteraceae; Aquimonas	Aquimonas voraii	Aquimonas			Xanthomonadales		Gammaproteobacteria		Proteobacteria		Bacteria
denovo460	438	1	433	98.8584	Streptomyces xanthophaeus strain NRRL B-5414 16S ribosomal RNA gene, partial sequence	0	1483	306	744	29.6022	451	1e-126	381/445	85	18/445	4	Plus	Plus	Bacteria; Actinobacteria; Streptomycetales; Streptomycetaceae; Streptomyces	Streptomyces xanthophaeus	Streptomyces	Streptomycetaceae						Actinobacteria		Bacteria
denovo461	438	1	438	100	Caldimonas manganoxidans strain NBRC 16448 16S ribosomal RNA gene, partial sequence	0	1456	308	745	30.0824	577	2e-164	408/450	90	24/450	5	Plus	Plus	Bacteria; Proteobacteria; Betaproteobacteria; Burkholderiales; Comamonadaceae; Caldimonas	Caldimonas manganoxidans	Caldimonas	Comamonadaceae		Burkholderiales		Betaproteobacteria		Proteobacteria		Bacteria
denovo462	438	1	438	100	Geodermatophilus normandii strain CF5/3 16S ribosomal RNA, partial sequence	0	1469	284	721	29.8162	715	0	423/440	96	4/440	0	Plus	Plus	Bacteria; Actinobacteria; Geodermatophilales; Geodermatophilaceae; Geodermatophilus	Geodermatophilus normandii	Geodermatophilus	Geodermatophilaceae						Actinobacteria		Bacteria
denovo463	438	1	434	99.0868	Acholeplasma equifetale strain C112 16S ribosomal RNA gene, partial sequence	0	1408	293	733	31.321	187	4e-47	344/456	75	37/456	8	Plus	Plus	Unassignment												Filter: Query Coverage >= 85, Identity Percentage >= 85
denovo464	438	1	438	100	Foliisarcina bertiogensis strain CENA333 16S ribosomal RNA, partial sequence	0	1418	285	722	30.8886	599	4e-171	403/441	91	6/441	1	Plus	Plus	Bacteria; Cyanobacteria; Pleurocapsales; Xenococcaceae; Foliisarcina	Foliisarcina bertiogensis				Pleurocapsales				Cyanobacteria		Bacteria
denovo465	438	1	433	98.8584	Peptoniphilus duerdenii strain WAL 18896 16S ribosomal RNA gene, partial sequence	0	1405	295	726	30.7473	322	1e-87	362/448	80	31/448	6	Plus	Plus	Unassignment												Filter: Query Coverage >= 85, Identity Percentage >= 85
denovo466	438	1	438	100	Azospira restricta strain SUA2 16S ribosomal RNA gene, partial sequence	0	1482	298	735	29.5547	782	0	433/438	98	0/438	0	Plus	Plus	Bacteria; Proteobacteria; Betaproteobacteria; Rhodocyclales; Rhodocyclaceae; Azospira	Azospira restricta	Azospira	Rhodocyclaceae		Rhodocyclales		Betaproteobacteria		Proteobacteria		Bacteria
denovo467	438	1	438	100	Terrisporobacter petrolearius strain LAM0A37 16S ribosomal RNA, partial sequence	0	1405	290	727	31.1744	793	0	436/439	99	2/439	0	Plus	Plus	Bacteria; Firmicutes; Clostridia; Clostridiales; Peptostreptococcaceae; Terrisporobacter	Terrisporobacter petrolearius		Peptostreptococcaceae		Clostridiales		Clostridia		Firmicutes		Bacteria
denovo468	438	1	438	100	Dokdonella soli strain KIS28-6 16S ribosomal RNA gene, partial sequence	0	1450	290	726	30.1379	547	2e-155	398/445	89	15/445	3	Plus	Plus	Bacteria; Proteobacteria; Gammaproteobacteria; Xanthomonadales; Rhodanobacteraceae; Dokdonella	Dokdonella soli	Dokdonella			Xanthomonadales		Gammaproteobacteria		Proteobacteria		Bacteria
denovo469	438	1	438	100	Owenweeksia hongkongensis strain DSM 17368 16S ribosomal RNA, partial sequence	0	1513	331	768	28.9491	555	9e-158	396/442	89	8/442	1	Plus	Plus	Bacteria; Bacteroidetes; Flavobacteriia; Flavobacteriales; Cryomorphaceae; Owenweeksia	Owenweeksia hongkongensis		Cryomorphaceae		Flavobacteriales				Bacteroidetes		Bacteria
denovo470	438	1	438	100	Cyanobacterium stanieri strain PCC 7202 16S ribosomal RNA, partial sequence	0	1476	301	738	29.6748	483	4e-136	390/449	86	22/449	4	Plus	Plus	Bacteria; Cyanobacteria; Oscillatoriophycideae; Chroococcales; Cyanobacteriaceae; Cyanobacterium	Cyanobacterium stanieri	Cyanobacterium			Chroococcales				Cyanobacteria		Bacteria
denovo471	438	1	438	100	Parachlamydia acanthamoebae strain Bn9 16S ribosomal RNA, partial sequence	0	1541	335	772	28.4231	638	0	410/441	92	6/441	1	Plus	Plus	Bacteria; Chlamydiae; Parachlamydiales; Parachlamydiaceae; Parachlamydia	Parachlamydia acanthamoebae	Parachlamydia	Parachlamydiaceae						Chlamydiae		Bacteria
denovo472	438	1	434	99.0868	Cyanobium gracile strain PCC 6307 16S ribosomal RNA, partial sequence	0	1476	299	732	29.4038	686	0	416/437	95	6/437	1	Plus	Plus	Bacteria; Cyanobacteria; Synechococcales; Synechococcaceae; Cyanobium	Cyanobium gracile	Cyanobium							Cyanobacteria		Bacteria
denovo473	438	1	435	99.3151	Sandaracinobacter sibiricus strain RB16-17 16S ribosomal RNA gene, partial sequence	0	1417	268	699	30.4869	580	2e-165	399/439	90	11/439	2	Plus	Plus	Bacteria; Proteobacteria; Alphaproteobacteria; Sphingomonadales; Sphingomonadaceae; Sandaracinobacter	Sandaracinobacter sibiricus	Sandaracinobacter	Sphingomonadaceae		Sphingomonadales		Alphaproteobacteria		Proteobacteria		Bacteria
denovo474	438	1	434	99.0868	Hartmannibacter diazotrophicus strain E19 16S ribosomal RNA, partial sequence	0	1426	302	733	30.2945	529	6e-150	390/439	88	12/439	2	Plus	Plus	Bacteria; Proteobacteria; Alphaproteobacteria; Rhizobiales; Hartmannibacter	Hartmannibacter diazotrophicus				Rhizobiales		Alphaproteobacteria		Proteobacteria		Bacteria
denovo475	438	1	438	100	Synechococcus elongatus strain PCC 6301 16S ribosomal RNA, complete sequence	0	1489	308	746	29.4829	577	2e-164	405/447	90	17/447	3	Plus	Plus	Bacteria; Cyanobacteria; Synechococcales; Synechococcaceae; Synechococcus	Synechococcus elongatus	Synechococcus							Cyanobacteria		Bacteria
denovo476	438	1	433	98.8584	Anaerolinea thermophila strain UNI-1 16S ribosomal RNA, partial sequence	0	1498	331	763	28.9052	435	1e-121	381/447	85	28/447	6	Plus	Plus	Bacteria; Chloroflexi; Anaerolineae; Anaerolineales; Anaerolineaceae; Anaerolinea	Anaerolinea thermophila	Anaerolinea	Anaerolineaceae		Anaerolineales		Anaerolineae		Chloroflexi		Bacteria
denovo477	438	1	438	100	Rickettsia japonica strain YH 16S ribosomal RNA, partial sequence	0	1498	322	759	29.239	682	0	415/438	94	0/438	0	Plus	Plus	Bacteria; Proteobacteria; Alphaproteobacteria; Rickettsiales; Rickettsiaceae; Rickettsieae; Rickettsia; spotted fever group	Rickettsia japonica	Rickettsia	Rickettsiaceae		Rickettsiales		Alphaproteobacteria		Proteobacteria		Bacteria
denovo478	438	1	438	100	Comamonas zonglianii strain BF-3 16S ribosomal RNA gene, partial sequence	0	1453	308	745	30.1445	665	0	419/445	94	14/445	3	Plus	Plus	Bacteria; Proteobacteria; Betaproteobacteria; Burkholderiales; Comamonadaceae; Comamonas	Comamonas zonglianii	Comamonas	Comamonadaceae		Burkholderiales		Betaproteobacteria		Proteobacteria		Bacteria
denovo479	438	1	438	100	Silanimonas lenta strain 25-4 16S ribosomal RNA gene, partial sequence	0	1382	268	706	31.7656	643	0	413/443	93	9/443	2	Plus	Plus	Bacteria; Proteobacteria; Gammaproteobacteria; Xanthomonadales; Xanthomonadaceae; Silanimonas	Silanimonas lenta	Silanimonas	Xanthomonadaceae		Xanthomonadales		Gammaproteobacteria		Proteobacteria		Bacteria
denovo480	438	1	438	100	Arenimonas taoyuanensis strain YN2-31A 16S ribosomal RNA, partial sequence	0	1499	307	744	29.2195	604	9e-173	405/442	91	8/442	1	Plus	Plus	Bacteria; Proteobacteria; Gammaproteobacteria; Xanthomonadales; Xanthomonadaceae; Arenimonas	Arenimonas taoyuanensis	Arenimonas	Xanthomonadaceae		Xanthomonadales		Gammaproteobacteria		Proteobacteria		Bacteria
denovo481	438	1	432	98.6301	Pseudorhodoplanes sinuspersici strain RIPI 110 16S ribosomal RNA, partial sequence	0	1424	288	719	30.3371	782	0	429/432	99	0/432	0	Plus	Plus	Bacteria; Proteobacteria; Alphaproteobacteria; Rhizobiales; Pseudorhodoplanes	Pseudorhodoplanes sinuspersici				Rhizobiales		Alphaproteobacteria		Proteobacteria		Bacteria
denovo482	438	1	437	99.7717	Neochlamydia hartmannellae strain A1Hsp 16S ribosomal RNA gene, partial sequence	0	1529	329	765	28.5808	481	2e-135	385/444	86	14/444	3	Plus	Plus	Bacteria; Chlamydiae; Parachlamydiales; Parachlamydiaceae; Neochlamydia	Neochlamydia hartmannellae	Neochlamydia	Parachlamydiaceae						Chlamydiae		Bacteria
denovo483	438	1	438	100	Fimbriiglobus ruber strain SP5 16S ribosomal RNA, partial sequence	0	1390	297	733	31.4388	634	0	410/442	92	9/442	2	Plus	Plus	Bacteria; Planctomycetes; Planctomycetia; Planctomycetales; Gemmataceae; Fimbriiglobus	Fimbriiglobus ruber				Planctomycetales				Planctomycetes		Bacteria
denovo484	438	1	438	100	Algisphaera agarilytica strain 06SJR6-2 16S ribosomal RNA gene, partial sequence	0	1440	310	747	30.4167	544	2e-154	395/443	89	10/443	2	Plus	Plus	Bacteria; Planctomycetes; Phycisphaerae; Phycisphaerales; Phycisphaeraceae; Algisphaera	Algisphaera agarilytica		Phycisphaeraceae		Phycisphaerales		Phycisphaerae		Planctomycetes		Bacteria
denovo485	438	1	432	98.6301	Stella vacuolata strain DSM 5901 16S ribosomal RNA gene, partial sequence	0	1447	284	715	29.8549	627	2e-179	404/435	92	6/435	1	Plus	Plus	Bacteria; Proteobacteria; Alphaproteobacteria; Rhodospirillales; Acetobacteraceae; Stella	Stella vacuolata	Stella	Acetobacteraceae		Rhodospirillales		Alphaproteobacteria		Proteobacteria		Bacteria
denovo486	438	1	438	100	Albidovulum xiamenense strain YBY-7 16S ribosomal RNA gene, partial sequence	0	1434	304	741	30.5439	544	2e-154	398/446	89	16/446	3	Plus	Plus	Bacteria; Proteobacteria; Alphaproteobacteria; Rhodobacterales; Rhodobacteraceae; Albidovulum	Albidovulum xiamenense	Albidovulum	Rhodobacteraceae		Rhodobacterales		Alphaproteobacteria		Proteobacteria		Bacteria
denovo487	438	1	438	100	Flavobacterium aquatile strain LMG 4008 16S ribosomal RNA gene, partial sequence	0	1263	247	684	34.6793	732	0	425/439	96	2/439	0	Plus	Plus	Bacteria; Bacteroidetes; Flavobacteriia; Flavobacteriales; Flavobacteriaceae; Flavobacterium	Flavobacterium aquatile	Flavobacterium	Flavobacteriaceae		Flavobacteriales				Bacteroidetes		Bacteria
denovo488	438	1	433	98.8584	Fimbriimonas ginsengisoli strain GSoil 348 16S ribosomal RNA, partial sequence	0	1500	322	754	28.8667	523	3e-148	390/440	88	14/440	3	Plus	Plus	Bacteria; Armatimonadetes; Fimbriimonadia; Fimbriimonadales; Fimbriimonadaceae; Fimbriimonas	Fimbriimonas ginsengisoli										Bacteria
denovo489	438	1	435	99.3151	Synechococcus elongatus strain PCC 6301 16S ribosomal RNA, complete sequence	0	1489	308	742	29.2142	544	2e-154	395/442	89	14/442	3	Plus	Plus	Bacteria; Cyanobacteria; Synechococcales; Synechococcaceae; Synechococcus	Synechococcus elongatus	Synechococcus							Cyanobacteria		Bacteria
denovo490	438	1	434	99.0868	Bacillus rubiinfantis strain mt2 16S ribosomal RNA, partial sequence	0	1514	340	796	30.1849	141	3e-33	352/475	74	59/475	12	Plus	Plus	Unassignment												Filter: Query Coverage >= 85, Identity Percentage >= 85
denovo491	438	1	434	99.0868	Heliobacterium chlorum strain ATCC 35205 16S ribosomal RNA gene, partial sequence	0	1512	328	761	28.7037	436	3e-122	378/444	85	20/444	4	Plus	Plus	Bacteria; Firmicutes; Clostridia; Clostridiales; Heliobacteriaceae; Heliobacterium	Heliobacterium chlorum	Heliobacterium	Heliobacteriaceae		Clostridiales		Clostridia		Firmicutes		Bacteria
denovo492	438	1	438	100	Vicinamibacter silvestris strain Ac_5_C6 16S ribosomal RNA, partial sequence	0	1515	343	784	29.1749	364	2e-100	375/456	82	32/456	7	Plus	Plus	Unassignment												Filter: Query Coverage >= 85, Identity Percentage >= 85
denovo493	438	1	436	99.5434	Vulgatibacter incomptus strain B00001 16S ribosomal RNA gene, partial sequence	0	1479	323	758	29.4794	545	5e-155	394/441	89	10/441	2	Plus	Plus	Bacteria; Proteobacteria; Deltaproteobacteria; Myxococcales; Cystobacterineae; Vulgatibacteraceae; Vulgatibacter	Vulgatibacter incomptus			Cystobacterineae	Myxococcales		Deltaproteobacteria		Proteobacteria		Bacteria
denovo494	438	1	438	100	Aliterella antarctica strain CENA408 16S ribosomal RNA, partial sequence	0	1483	303	737	29.3324	451	1e-126	381/445	85	17/445	3	Plus	Plus	Bacteria; Cyanobacteria; Chroococcidiopsidales; Chroococcidiopsidaceae; Aliterella	Aliterella antarctica								Cyanobacteria		Bacteria
denovo495	438	1	438	100	Cyanobacterium aponinum strain PCC 10605 16S ribosomal RNA, partial sequence	0	1474	302	740	29.7829	538	9e-153	397/446	89	15/446	3	Plus	Plus	Bacteria; Cyanobacteria; Oscillatoriophycideae; Chroococcales; Cyanobacteriaceae; Cyanobacterium	Cyanobacterium aponinum	Cyanobacterium			Chroococcales				Cyanobacteria		Bacteria
denovo496	438	1	438	100	Pseudoxanthomonas koreensis strain NBRC 101160 16S ribosomal RNA gene, partial sequence	0	1463	308	745	29.9385	771	0	433/440	98	4/440	0	Plus	Plus	Bacteria; Proteobacteria; Gammaproteobacteria; Xanthomonadales; Xanthomonadaceae; Pseudoxanthomonas	Pseudoxanthomonas koreensis	Pseudoxanthomonas	Xanthomonadaceae		Xanthomonadales		Gammaproteobacteria		Proteobacteria		Bacteria
denovo497	438	1	438	100	Blastopirellula cremea strain LHWP2 16S ribosomal RNA gene, partial sequence	0	1430	298	735	30.6294	516	4e-146	390/443	88	10/443	2	Plus	Plus	Bacteria; Planctomycetes; Planctomycetia; Planctomycetales; Planctomycetaceae; Blastopirellula	Blastopirellula cremea	Blastopirellula	Planctomycetaceae		Planctomycetales				Planctomycetes		Bacteria
denovo498	438	1	432	98.6301	Oscillochloris trichoides strain DG-6 16S ribosomal RNA gene, partial sequence	0	1418	290	721	30.4654	616	4e-176	405/438	92	12/438	2	Plus	Plus	Bacteria; Chloroflexi; Chloroflexia; Chloroflexales; Chloroflexineae; Oscillochloridaceae; Oscillochloris	Oscillochloris trichoides	Oscillochloris	Oscillochloridaceae		Chloroflexales				Chloroflexi		Bacteria
denovo499	438	1	436	99.5434	Cyanobacterium aponinum strain PCC 10605 16S ribosomal RNA, partial sequence	0	1474	302	735	29.4437	449	4e-126	380/444	85	18/444	4	Plus	Plus	Bacteria; Cyanobacteria; Oscillatoriophycideae; Chroococcales; Cyanobacteriaceae; Cyanobacterium	Cyanobacterium aponinum	Cyanobacterium			Chroococcales				Cyanobacteria		Bacteria
denovo500	438	1	434	99.0868	Thiohalobacter thiocyanaticus strain HRh1 16S ribosomal RNA gene, partial sequence	0	1455	307	738	29.6907	496	6e-140	384/439	87	12/439	2	Plus	Plus	Bacteria; Proteobacteria; Gammaproteobacteria; Thiohalobacter	Thiohalobacter thiocyanaticus						Gammaproteobacteria		Proteobacteria		Bacteria
denovo501	438	1	438	100	Parachlamydia acanthamoebae strain Bn9 16S ribosomal RNA, partial sequence	0	1541	335	772	28.4231	455	1e-127	381/445	85	14/445	3	Plus	Plus	Bacteria; Chlamydiae; Parachlamydiales; Parachlamydiaceae; Parachlamydia	Parachlamydia acanthamoebae	Parachlamydia	Parachlamydiaceae						Chlamydiae		Bacteria
denovo502	438	1	436	99.5434	Nautilia nitratireducens strain EPR-MB1 16S ribosomal RNA gene, partial sequence	0	1227	210	641	35.2078	265	2e-70	355/452	78	36/452	7	Plus	Plus	Unassignment												Filter: Query Coverage >= 85, Identity Percentage >= 85
denovo503	438	1	438	100	Byssovorax cruenta strain By c2 16S ribosomal RNA gene, partial sequence	0	1529	337	772	28.5154	520	3e-147	394/446	88	18/446	4	Plus	Plus	Bacteria; Proteobacteria; Deltaproteobacteria; Myxococcales; Sorangiineae; Polyangiaceae; Byssovorax	Byssovorax cruenta	Byssovorax	Polyangiaceae	Sorangiineae	Myxococcales		Deltaproteobacteria		Proteobacteria		Bacteria
denovo504	438	1	438	100	Lyngbya aestuarii PCC 7419 16S ribosomal RNA gene, partial sequence	0	1148	199	611	35.9756	381	2e-105	372/445	83	39/445	8	Plus	Plus	Unassignment												Filter: Query Coverage >= 85, Identity Percentage >= 85
denovo505	438	1	434	99.0868	Prolixibacter denitrificans strain MIC1-1 16S ribosomal RNA, partial sequence	0	1444	311	762	31.3019	409	8e-114	388/462	83	38/462	8	Plus	Plus	Unassignment												Filter: Query Coverage >= 85, Identity Percentage >= 85
denovo506	438	1	438	100	Rhodopirellula caenicola strain YM26-125 16S ribosomal RNA, partial sequence	0	1456	303	755	31.1126	501	1e-141	399/457	87	23/457	5	Plus	Plus	Bacteria; Planctomycetes; Planctomycetia; Planctomycetales; Planctomycetaceae; Rhodopirellula	Rhodopirellula caenicola	Rhodopirellula	Planctomycetaceae		Planctomycetales				Planctomycetes		Bacteria
denovo507	438	1	438	100	Lacunisphaera anatis strain IG31 16S ribosomal RNA, partial sequence	0	1497	336	773	29.2585	721	0	423/439	96	2/439	0	Plus	Plus	Bacteria; Verrucomicrobia; Opitutae; Opitutales; Opitutaceae; Lacunisphaera	Lacunisphaera anatis		Opitutaceae				Opitutae		Verrucomicrobia		Bacteria
denovo508	438	1	437	99.7717	Moorea producens strain 3L 16S ribosomal RNA gene, partial sequence	0	1369	221	656	31.8481	185	1e-46	343/455	75	37/455	8	Plus	Plus	Unassignment												Filter: Query Coverage >= 85, Identity Percentage >= 85
denovo509	438	1	438	100	Tepidisphaera mucosa strain 2842 16S ribosomal RNA, partial sequence	0	1491	321	758	29.3763	333	5e-91	365/451	80	26/451	5	Plus	Plus	Unassignment												Filter: Query Coverage >= 85, Identity Percentage >= 85
denovo510	438	1	438	100	Rhodobacter blasticus strain KC2138 16S ribosomal RNA gene, partial sequence	0	1389	282	719	31.5335	715	0	424/441	96	6/441	1	Plus	Plus	Bacteria; Proteobacteria; Alphaproteobacteria; Rhodobacterales; Rhodobacteraceae; Rhodobacter	Rhodobacter blasticus	Rhodobacter	Rhodobacteraceae		Rhodobacterales		Alphaproteobacteria		Proteobacteria		Bacteria
denovo511	438	1	438	100	Rhizobium rhizoryzae strain J3-AN59 16S ribosomal RNA, partial sequence	0	1442	300	737	30.3745	782	0	433/438	98	0/438	0	Plus	Plus	Bacteria; Proteobacteria; Alphaproteobacteria; Rhizobiales; Rhizobiaceae; Rhizobium/Agrobacterium group; Rhizobium	Rhizobium rhizoryzae	Rhizobium	Rhizobiaceae		Rhizobiales		Alphaproteobacteria		Proteobacteria		Bacteria
denovo512	438	1	436	99.5434	Thiohalobacter thiocyanaticus strain HRh1 16S ribosomal RNA gene, partial sequence	0	1455	307	739	29.7595	436	3e-122	377/443	85	17/443	3	Plus	Plus	Bacteria; Proteobacteria; Gammaproteobacteria; Thiohalobacter	Thiohalobacter thiocyanaticus						Gammaproteobacteria		Proteobacteria		Bacteria
denovo513	438	1	437	99.7717	Cyanobacterium aponinum strain PCC 10605 16S ribosomal RNA, partial sequence	0	1474	302	734	29.3758	527	2e-149	391/441	88	12/441	2	Plus	Plus	Bacteria; Cyanobacteria; Oscillatoriophycideae; Chroococcales; Cyanobacteriaceae; Cyanobacterium	Cyanobacterium aponinum	Cyanobacterium			Chroococcales				Cyanobacteria		Bacteria
denovo514	438	1	438	100	Chitinibacter fontanus strain STM-7 16S ribosomal RNA, partial sequence	0	1433	279	716	30.5652	798	0	436/438	99	0/438	0	Plus	Plus	Bacteria; Proteobacteria; Betaproteobacteria; Neisseriales; Chromobacteriaceae; Chitinibacter	Chitinibacter fontanus	Chitinibacter			Neisseriales		Betaproteobacteria		Proteobacteria		Bacteria
denovo515	438	1	436	99.5434	Foliisarcina bertiogensis strain CENA333 16S ribosomal RNA, partial sequence	0	1418	285	720	30.7475	490	3e-138	386/443	87	14/443	3	Plus	Plus	Bacteria; Cyanobacteria; Pleurocapsales; Xenococcaceae; Foliisarcina	Foliisarcina bertiogensis				Pleurocapsales				Cyanobacteria		Bacteria
denovo516	438	1	438	100	Aquimixticola soesokkakensis strain DSSK2-3 16S ribosomal RNA, partial sequence	0	1388	282	717	31.4121	536	3e-152	394/443	88	12/443	2	Plus	Plus	Bacteria; Proteobacteria; Alphaproteobacteria; Rhodobacterales; Rhodobacteraceae; Aquimixticola	Aquimixticola soesokkakensis		Rhodobacteraceae		Rhodobacterales		Alphaproteobacteria		Proteobacteria		Bacteria
denovo517	438	1	432	98.6301	Humitalea rosea strain W37 16S ribosomal RNA gene, partial sequence	0	1479	302	733	29.2089	665	0	409/433	94	2/433	0	Plus	Plus	Bacteria; Proteobacteria; Alphaproteobacteria; Rhodospirillales; Acetobacteraceae; Humitalea	Humitalea rosea		Acetobacteraceae		Rhodospirillales		Alphaproteobacteria		Proteobacteria		Bacteria
denovo518	438	1	438	100	Ferruginibacter profundus strain DS48-5-3 16S ribosomal RNA, partial sequence	0	1399	286	723	31.3081	577	2e-164	405/447	90	18/447	4	Plus	Plus	Bacteria; Bacteroidetes; Chitinophagia; Chitinophagales; Chitinophagaceae; Ferruginibacter	Ferruginibacter profundus								Bacteroidetes		Bacteria
denovo519	438	1	432	98.6301	Dongia soli strain D78 16S ribosomal RNA, partial sequence	0	1430	299	730	30.2098	588	9e-168	398/436	91	8/436	1	Plus	Plus	Bacteria; Proteobacteria; Alphaproteobacteria; Rhodospirillales; Rhodospirillaceae; Dongia	Dongia soli		Rhodospirillaceae		Rhodospirillales		Alphaproteobacteria		Proteobacteria		Bacteria
denovo520	438	1	438	100	Thauera linaloolentis strain 47Lol 16S ribosomal RNA gene, partial sequence	0	1463	310	747	29.9385	676	0	420/444	94	12/444	2	Plus	Plus	Bacteria; Proteobacteria; Betaproteobacteria; Rhodocyclales; Zoogloeaceae; Thauera	Thauera linaloolentis	Thauera			Rhodocyclales		Betaproteobacteria		Proteobacteria		Bacteria
denovo521	438	1	435	99.3151	Chlorogloeopsis fritschii PCC 6912 16S ribosomal RNA gene, partial sequence	0	1149	200	634	37.859	588	9e-168	401/440	91	10/440	2	Plus	Plus	Bacteria; Cyanobacteria; Nostocales; Chlorogloeopsidaceae; Chlorogloeopsis	Chlorogloeopsis fritschii	Chlorogloeopsis			Nostocales				Cyanobacteria		Bacteria
denovo522	438	1	432	98.6301	Salinirepens amamiensis strain NBRC 101268 16S ribosomal RNA gene, partial sequence	0	1450	315	746	29.7931	560	2e-159	393/436	90	8/436	1	Plus	Plus	Bacteria; Bacteroidetes; Flavobacteriia; Flavobacteriales; Crocinitomicaceae; Salinirepens	Salinirepens amamiensis				Flavobacteriales				Bacteroidetes		Bacteria
denovo523	438	1	433	98.8584	Aciditerrimonas ferrireducens strain IC-180 16S ribosomal RNA gene, partial sequence	0	1483	321	754	29.265	507	3e-143	391/444	88	21/444	4	Plus	Plus	Bacteria; Actinobacteria; Acidimicrobiia; Acidimicrobiales; Acidimicrobiaceae; Aciditerrimonas	Aciditerrimonas ferrireducens		Acidimicrobiaceae		Acidimicrobiales				Actinobacteria		Bacteria
denovo524	438	1	436	99.5434	Lyngbya aestuarii PCC 7419 16S ribosomal RNA gene, partial sequence	0	1148	199	634	37.9791	545	5e-155	394/441	89	10/441	2	Plus	Plus	Bacteria; Cyanobacteria; Oscillatoriophycideae; Oscillatoriales; Oscillatoriaceae; Lyngbya	Lyngbya aestuarii	Lyngbya			Oscillatoriales				Cyanobacteria		Bacteria
denovo525	438	1	436	99.5434	Pirellula staleyi strain DSM 6068 16S ribosomal RNA, partial sequence	0	1510	313	748	28.8742	479	6e-135	386/445	86	18/445	4	Plus	Plus	Bacteria; Planctomycetes; Planctomycetia; Planctomycetales; Planctomycetaceae; Pirellula	Pirellula staleyi	Pirellula	Planctomycetaceae		Planctomycetales				Planctomycetes		Bacteria
denovo526	438	1	438	100	Aureimonas pseudogalii strain PP-CE-2G-454 16S ribosomal RNA, partial sequence	0	1390	259	696	31.5108	433	4e-121	381/449	84	22/449	4	Plus	Plus	Unassignment												Filter: Query Coverage >= 85, Identity Percentage >= 85
denovo527	438	130	438	70.5479	Mariniradius saccharolyticus strain AK6 16S ribosomal RNA, partial sequence	0	1359	462	770	22.7373	560	2e-159	307/309	99	0/309	0	Plus	Plus	Unassignment												Filter: Query Coverage >= 85, Identity Percentage >= 85
denovo528	438	1	438	100	Microcystis aeruginosa strain NIES-843 16S ribosomal RNA, complete sequence	0	1489	310	746	29.3486	636	0	411/442	92	9/442	2	Plus	Plus	Bacteria; Cyanobacteria; Oscillatoriophycideae; Chroococcales; Microcystaceae; Microcystis	Microcystis aeruginosa	Microcystis			Chroococcales				Cyanobacteria		Bacteria
denovo529	438	1	438	100	Hydrobacter penzbergensis strain EM 4 16S ribosomal RNA, partial sequence	0	1348	338	775	32.4926	599	4e-171	404/442	91	8/442	1	Plus	Plus	Bacteria; Bacteroidetes; Chitinophagia; Chitinophagales; Chitinophagaceae; Hydrobacter	Hydrobacter penzbergensis								Bacteroidetes		Bacteria
denovo530	438	1	438	100	Granulosicoccus coccoides strain Z 271 16S ribosomal RNA gene, partial sequence	0	1533	333	770	28.5714	388	1e-107	374/450	83	24/450	5	Plus	Plus	Unassignment												Filter: Query Coverage >= 85, Identity Percentage >= 85
denovo531	438	1	438	100	Scytonema hofmanni strain PCC 7110 16S ribosomal RNA gene, partial sequence	0	1148	199	633	37.892	435	1e-121	379/446	84	19/446	4	Plus	Plus	Unassignment												Filter: Query Coverage >= 85, Identity Percentage >= 85
denovo532	438	1	438	100	Prosthecomicrobium hirschii strain 16 16S ribosomal RNA gene, partial sequence	0	1463	317	754	29.9385	760	0	429/438	97	0/438	0	Plus	Plus	Bacteria; Proteobacteria; Alphaproteobacteria; Rhizobiales; Hyphomicrobiaceae; Prosthecomicrobium	Prosthecomicrobium hirschii	Prosthecomicrobium	Hyphomicrobiaceae		Rhizobiales		Alphaproteobacteria		Proteobacteria		Bacteria
denovo533	438	1	438	100	Oscillochloris trichoides strain DG-6 16S ribosomal RNA gene, partial sequence	0	1418	290	725	30.7475	431	2e-120	380/448	84	22/448	4	Plus	Plus	Unassignment												Filter: Query Coverage >= 85, Identity Percentage >= 85
denovo534	438	1	438	100	Litorilinea aerophila strain PRI-4131 16S ribosomal RNA, partial sequence	0	1543	334	753	27.2197	449	4e-126	379/441	85	24/441	5	Plus	Plus	Bacteria; Chloroflexi; Caldilineae; Caldilineales; Caldilineaceae; Litorilinea	Litorilinea aerophila		Caldilineaceae		Caldilineales		Caldilineae		Chloroflexi		Bacteria
denovo535	438	1	435	99.3151	Stanieria cyanosphaera strain PCC 7437 16S ribosomal RNA, partial sequence	0	1481	304	737	29.3045	425	7e-119	377/445	84	21/445	4	Plus	Plus	Unassignment												Filter: Query Coverage >= 85, Identity Percentage >= 85
denovo536	438	1	438	100	Povalibacter uvarum strain Zumi 37 16S ribosomal RNA gene, partial sequence	0	1508	338	776	29.1114	549	4e-156	396/443	89	9/443	2	Plus	Plus	Bacteria; Proteobacteria; Gammaproteobacteria; Nevskiales; Sinobacteraceae; Povalibacter	Povalibacter uvarum		Sinobacteraceae				Gammaproteobacteria		Proteobacteria		Bacteria
denovo537	438	1	432	98.6301	Marinifilum albidiflavum strain FB208 16S ribosomal RNA, partial sequence	0	1451	315	746	29.7726	460	2e-129	375/436	86	8/436	1	Plus	Plus	Bacteria; Bacteroidetes; Bacteroidia; Marinilabiliales; Marinifilaceae	Marinifilum albidiflavum						Bacteroidia		Bacteroidetes		Bacteria
denovo538	438	1	224	51.1416	Fervidobacterium pennivorans strain DSM 9078 16S ribosomal RNA, partial sequence	0	1498	320	544	15.02	231	2e-60	195/228	85	7/228	3	Plus	Plus	Unassignment												Filter: Query Coverage >= 85, Identity Percentage >= 85
denovo539	438	1	438	100	Planctomyces maris strain 534-30 16S ribosomal RNA gene, partial sequence	0	1504	316	753	29.1223	488	9e-138	389/447	87	18/447	4	Plus	Plus	Bacteria; Planctomycetes; Planctomycetia; Planctomycetales; Planctomycetaceae; Gimesia	Planctomyces maris		Planctomycetaceae		Planctomycetales				Planctomycetes		Bacteria
denovo540	438	1	438	100	Cyanobium gracile strain PCC 6307 16S ribosomal RNA, partial sequence	0	1476	299	736	29.6748	521	9e-148	394/446	88	16/446	3	Plus	Plus	Bacteria; Cyanobacteria; Synechococcales; Synechococcaceae; Cyanobium	Cyanobium gracile	Cyanobium							Cyanobacteria		Bacteria
denovo541	438	1	438	100	Cyanobacterium aponinum strain PCC 10605 16S ribosomal RNA, partial sequence	0	1474	302	735	29.4437	628	5e-180	409/441	92	10/441	2	Plus	Plus	Bacteria; Cyanobacteria; Oscillatoriophycideae; Chroococcales; Cyanobacteriaceae; Cyanobacterium	Cyanobacterium aponinum	Cyanobacterium			Chroococcales				Cyanobacteria		Bacteria
denovo542	438	1	438	100	Rhodopirellula rubra strain LF2 16S ribosomal RNA gene, partial sequence	0	1456	302	739	30.0824	538	9e-153	394/443	88	10/443	2	Plus	Plus	Bacteria; Planctomycetes; Planctomycetia; Planctomycetales; Planctomycetaceae; Rhodopirellula	Rhodopirellula rubra	Rhodopirellula	Planctomycetaceae		Planctomycetales				Planctomycetes		Bacteria
denovo543	438	1	438	100	Curvibacter delicatus strain NBRC 14919 16S ribosomal RNA gene, partial sequence	0	1460	308	745	30	510	2e-144	390/444	87	12/444	2	Plus	Plus	Bacteria; Proteobacteria; Betaproteobacteria; Burkholderiales; Comamonadaceae; Curvibacter	Curvibacter delicatus	Curvibacter	Comamonadaceae		Burkholderiales		Betaproteobacteria		Proteobacteria		Bacteria
denovo544	438	1	436	99.5434	Brasilonema angustatum strain HA4187-MV1 16S ribosomal RNA gene, partial sequence	0	1479	300	733	29.3442	433	4e-121	374/441	84	12/441	2	Plus	Plus	Unassignment												Filter: Query Coverage >= 85, Identity Percentage >= 85
denovo545	438	1	432	98.6301	Paraclostridium benzoelyticum strain JC272 16S ribosomal RNA, partial sequence	0	1490	319	749	28.9262	320	4e-87	360/446	80	29/446	6	Plus	Plus	Unassignment												Filter: Query Coverage >= 85, Identity Percentage >= 85
denovo546	438	117	435	72.8311	Aquimonas voraii strain GPTSA 20 16S ribosomal RNA gene, partial sequence	0	1433	438	755	22.1912	422	1e-117	292/322	90	7/322	2	Plus	Plus	Unassignment												Filter: Query Coverage >= 85, Identity Percentage >= 85
denovo547	438	1	438	100	Terrimicrobium sacchariphilum strain NM-5 16S ribosomal RNA, partial sequence	0	1418	316	754	30.9591	477	2e-134	391/451	86	25/451	5	Plus	Plus	Bacteria; Verrucomicrobia; Spartobacteria; Terrimicrobium	Terrimicrobium sacchariphilum						Spartobacteria		Verrucomicrobia		Bacteria
denovo548	438	1	437	99.7717	Streptomyces aomiensis strain M24DS04 16S ribosomal RNA gene, partial sequence	0	1486	327	763	29.4078	702	0	421/440	95	6/440	1	Plus	Plus	Bacteria; Actinobacteria; Streptomycetales; Streptomycetaceae; Streptomyces	Streptomyces aomiensis	Streptomyces	Streptomycetaceae						Actinobacteria		Bacteria
denovo549	438	1	432	98.6301	Azospira restricta strain SUA2 16S ribosomal RNA gene, partial sequence	0	1482	298	754	30.8367	577	2e-164	413/457	90	25/457	5	Plus	Plus	Bacteria; Proteobacteria; Betaproteobacteria; Rhodocyclales; Rhodocyclaceae; Azospira	Azospira restricta	Azospira	Rhodocyclaceae		Rhodocyclales		Betaproteobacteria		Proteobacteria		Bacteria
denovo550	438	1	432	98.6301	Skermanella rubra strain YIM 93097 16S ribosomal RNA, partial sequence	0	1424	274	705	30.3371	787	0	430/432	99	0/432	0	Plus	Plus	Bacteria; Proteobacteria; Alphaproteobacteria; Rhodospirillales; Rhodospirillaceae; Skermanella	Skermanella rubra	Skermanella	Rhodospirillaceae		Rhodospirillales		Alphaproteobacteria		Proteobacteria		Bacteria
denovo551	438	1	438	100	Cyanobacterium aponinum strain PCC 10605 16S ribosomal RNA, partial sequence	0	1474	302	739	29.7151	649	0	415/444	93	12/444	2	Plus	Plus	Bacteria; Cyanobacteria; Oscillatoriophycideae; Chroococcales; Cyanobacteriaceae; Cyanobacterium	Cyanobacterium aponinum	Cyanobacterium			Chroococcales				Cyanobacteria		Bacteria

## Sheet: Glossary
Term	Description
Name	Query sequence ID
Q_Length	Query sequence length
Q_Start	Start of alignment in query
Q_End	End of alignment in query
Q_Coverage	(Q_End - Q_Start + 1) / (Q_Length)
Description	Description of the subject to which the query was matched.
Accession	Accession ID of the subject to which the query was matched.
S_Length	Subject sequence length
S_Start	Start of alignment in subject
S_End	End of alignment in subject
S_Coverage	(S_End - S_Start +1 ) / (S_Length)
Bit	The log scale value of alignment similarity.
E-value	The smaller the E-value, the better the match.
I_Match/Total	Number of identical matches per total alignment
I_Pct.(%)	Percentage of identical matches
G_Match/Total	Number of gaps per total alignment
G_Pct.(%)	Percentage of gaps
alignment	The process or result of matching up the nucleotide or amino acid residues of two or more biological sequences to achieve maximal levels of identity and, in the case of amino acid sequences, conservation, for the purpose of assessing the degree of similarity and the possibility of homology.
bit score	The bit score, S', is derived from the raw alignment score, S, taking the statistical properties of the scoring system into account. Because bit scores are normalized with respect to the scoring system, they can be used to compare alignment scores from different searches.
E value	The Expectation value or Expect value represents the number of different alignments with scores equivalent to or better than S that is expected to occur in a database search by chance. The lower the E value, the more significant the score and the alignment.
gap	A space introduced into an alignment to compensate for insertions and deletions in onesequence relative to another. To prevent the accumulation of too many gaps in an alignment, introduction of a gap causes the deduction of a fixed amount (the gap score) fromthe alignment score. Extension of the gap to encompass additional nucleotides oramino acid is also penalized in the scoring of an alignment.
identity	The extent to which two (nucleotide or amino acid) sequences have the same residuesat the same positions in an alignment, often expressed as a percentage.
query	The input sequence (or other type of search term) to which all of the entriesin a database are to be compared.
similarity	The extent to which nucleotide or protein sequences are related. Similarity between two sequences can be expressed as percent sequence identity and/or percent positive substitutions.
