# Supplementary material for: Assessment of biomass potentials of microalgal communities in open pond raceways using mass cultivation
Source: PeerJ. 2020 Jul 16;8:e9418. doi: 10.7717/peerj.9418 (PMC7369025; doi:10.7717/peerj.9418)
Supplement: Data S6 [file peerj-08-9418-s023.zip › 16S rRNA_assignment_Apr to Aug.xlsx]

## Sheet: Sheet1
Group	Organism	Kingdom	Phylum	Class	Order	Family	Genus	Species	Score	Hit	Accession_Number_1	Accession_Number_2	Accession_Number_3	OPR#1_Apr	OPR#1_May	OPR#1_Jun	OPR#1_Jul	OPR#1_Aug	OPR#3_Apr	OPR#3_May	OPR#3_Jun	OPR#3_Jul	OPR#3_Aug
denovo0	Bacteria; __Proteobacteria; __Gammaproteobacteria; __Xanthomonadales; __; __Fulvimonas; __Fulvimonas soli	Bacteria	__Proteobacteria	__Gammaproteobacteria	__Xanthomonadales	__	__Fulvimonas	__Fulvimonas soli	1	1	NR_025465.1	NA	NA	10083	14608	20656	11619	742	2802	14685	9065	3887	1002
denovo1	; __; __; __; __; __; __		__	__	__	__	__	__	1	1	NA	NA	NA	3818	2025	56	34	69	415	8568	2139	2933	1346
denovo2	Bacteria; __Cyanobacteria; __; __; __; __Cyanobium; __Cyanobium gracile	Bacteria	__Cyanobacteria	__	__	__	__Cyanobium	__Cyanobium gracile	1	1	NR_102447.1	NA	NA	848	1312	4711	1101	6573	32	2891	1667	598	2668
denovo3	Bacteria; __Bacteroidetes; __Cytophagia; __Cytophagales; __Cyclobacteriaceae; __; __Mariniradius saccharolyticus	Bacteria	__Bacteroidetes	__Cytophagia	__Cytophagales	__Cyclobacteriaceae	__	__Mariniradius saccharolyticus	1	1	NR_117078.1	NA	NA	1486	3193	2710	5497	1384	21	2799	7244	3681	1553
denovo4	Bacteria; __Proteobacteria; __Alphaproteobacteria; __Rhodobacterales; __Rhodobacteraceae; __; __Tabrizicola aquatica	Bacteria	__Proteobacteria	__Alphaproteobacteria	__Rhodobacterales	__Rhodobacteraceae	__	__Tabrizicola aquatica	1	1	NR_117979.1	NA	NA	2375	2035	2102	163	59	1267	658	569	114	17
denovo5	Bacteria; __Bacteroidetes; __; __Flavobacteriales; __Flavobacteriaceae; __Flavobacterium; __Flavobacterium suaedae	Bacteria	__Bacteroidetes	__	__Flavobacteriales	__Flavobacteriaceae	__Flavobacterium	__Flavobacterium suaedae	1	1	NR_149247.1	NA	NA	1	9413	557	720	45	2	1476	908	263	1
denovo6	Bacteria; __Proteobacteria; __Alphaproteobacteria; __Sphingomonadales; __Sphingomonadaceae; __Sandaracinobacter; __Sandaracinobacter sibiricus	Bacteria	__Proteobacteria	__Alphaproteobacteria	__Sphingomonadales	__Sphingomonadaceae	__Sandaracinobacter	__Sandaracinobacter sibiricus	1	1	NR_026382.1	NA	NA	78	93	95	1870	443	267	201	764	2513	71
denovo7	Bacteria; __Planctomycetes; __Phycisphaerae; __; __; __; __Tepidisphaera mucosa	Bacteria	__Planctomycetes	__Phycisphaerae	__	__	__	__Tepidisphaera mucosa	1	1	NR_148582.1	NA	NA	151	35	28	82	127	57	406	32	983	3556
denovo8	Bacteria; __Bacteroidetes; __Bacteroidia; __Bacteroidales; __; __; __Lentimicrobium saccharophilum	Bacteria	__Bacteroidetes	__Bacteroidia	__Bacteroidales	__	__	__Lentimicrobium saccharophilum	1	1	NR_149795.1	NA	NA	0	0	37	5236	178	0	1	3	3732	157
denovo9	; __; __; __; __; __; __		__	__	__	__	__	__	1	1	NA	NA	NA	755	2056	76	52	7	425	342	89	92	22
denovo10	Bacteria; __Bacteroidetes; __; __; __; __Lewinella; __Lewinella nigricans	Bacteria	__Bacteroidetes	__	__	__	__Lewinella	__Lewinella nigricans	1	1	NR_115013.1	NA	NA	956	22	7	5	1173	70	53	64	189	3758
denovo11	; __; __; __; __; __; __		__	__	__	__	__	__	1	1	NA	NA	NA	129	6	2	18	2479	0	8	74	831	2386
denovo12	Bacteria; __Bacteroidetes; __Bacteroidia; __Bacteroidales; __; __; __Lentimicrobium saccharophilum	Bacteria	__Bacteroidetes	__Bacteroidia	__Bacteroidales	__	__	__Lentimicrobium saccharophilum	1	1	NR_149795.1	NA	NA	5	693	1679	586	21	7	7	3198	108	27
denovo13	Bacteria; __Bacteroidetes; __Cytophagia; __Cytophagales; __; __; __Chryseolinea serpens	Bacteria	__Bacteroidetes	__Cytophagia	__Cytophagales	__	__	__Chryseolinea serpens	1	1	NR_108511.1	NA	NA	0	0	5	579	3720	0	0	0	188	486
denovo14	Bacteria; __Planctomycetes; __Phycisphaerae; __; __; __; __Tepidisphaera mucosa	Bacteria	__Planctomycetes	__Phycisphaerae	__	__	__	__Tepidisphaera mucosa	1	1	NR_148582.1	NA	NA	1251	189	144	1	0	1	68	51	0	0
denovo15	; __; __; __; __; __; __		__	__	__	__	__	__	1	1	NA	NA	NA	191	31	66	53	35	177	1143	720	82	64
denovo16	Bacteria; __Bacteroidetes; __; __; __; __Sediminibacterium; __Sediminibacterium salmoneum	Bacteria	__Bacteroidetes	__	__	__	__Sediminibacterium	__Sediminibacterium salmoneum	1	1	NR_044197.1	NA	NA	0	1	0	0	0	4900	17	0	0	0
denovo17	Bacteria; __Cyanobacteria; __; __Nostocales; __Rivulariaceae; __Calothrix; __Calothrix desertica	Bacteria	__Cyanobacteria	__	__Nostocales	__Rivulariaceae	__Calothrix	__Calothrix desertica	1	1	NR_114995.1	NA	NA	241	310	5	4	3	2140	742	49	16	2
denovo18	Bacteria; __Bacteroidetes; __; __Flavobacteriales; __Cryomorphaceae; __; __Phaeocystidibacter marisrubri	Bacteria	__Bacteroidetes	__	__Flavobacteriales	__Cryomorphaceae	__	__Phaeocystidibacter marisrubri	1	1	NR_136475.1	NA	NA	4537	67	70	4	30	6	8	8	6	76
denovo19	Bacteria; __Planctomycetes; __; __Planctomycetales; __Planctomycetaceae; __; __Roseimaritima ulvae	Bacteria	__Planctomycetes	__	__Planctomycetales	__Planctomycetaceae	__	__Roseimaritima ulvae	1	1	NR_146676.1	NA	NA	74	714	153	155	106	1667	283	546	363	31
denovo20	; __; __; __; __; __; __		__	__	__	__	__	__	1	1	NA	NA	NA	1286	1068	80	0	0	89	267	46	1	0
denovo21	Bacteria; __Planctomycetes; __Phycisphaerae; __; __; __; __Tepidisphaera mucosa	Bacteria	__Planctomycetes	__Phycisphaerae	__	__	__	__Tepidisphaera mucosa	1	1	NR_148582.1	NA	NA	0	8	888	881	5	0	1	23	101	16
denovo22	Bacteria; __Planctomycetes; __Phycisphaerae; __; __; __; __Tepidisphaera mucosa	Bacteria	__Planctomycetes	__Phycisphaerae	__	__	__	__Tepidisphaera mucosa	1	1	NR_148582.1	NA	NA	0	4	1065	13	0	0	0	87	6	1
denovo23	Bacteria; __Gemmatimonadetes; __; __Gemmatimonadales; __Gemmatimonadaceae; __Gemmatimonas; __Gemmatimonas phototrophica	Bacteria	__Gemmatimonadetes	__	__Gemmatimonadales	__Gemmatimonadaceae	__Gemmatimonas	__Gemmatimonas phototrophica	1	1	NR_136770.1	NA	NA	123	885	205	214	74	46	617	1024	596	102
denovo24	Bacteria; __Proteobacteria; __Alphaproteobacteria; __Sphingomonadales; __Sphingomonadaceae; __Sphingomonas; __Sphingomonas fonticola	Bacteria	__Proteobacteria	__Alphaproteobacteria	__Sphingomonadales	__Sphingomonadaceae	__Sphingomonas	__Sphingomonas fonticola	1	1	NR_145865.1	NA	NA	1	136	122	66	45	831	373	249	170	8
denovo25	Bacteria; __Cyanobacteria; __; __; __; __Cyanobium; __Cyanobium gracile	Bacteria	__Cyanobacteria	__	__	__	__Cyanobium	__Cyanobium gracile	1	1	NR_102447.1	NA	NA	13	145	226	21	17	11	890	1090	144	46
denovo26	Bacteria; __Proteobacteria; __Alphaproteobacteria; __Rhodospirillales; __; __Elioraea; __Elioraea tepidiphila	Bacteria	__Proteobacteria	__Alphaproteobacteria	__Rhodospirillales	__	__Elioraea	__Elioraea tepidiphila	1	1	NR_044259.1	NA	NA	205	394	201	214	65	41	185	178	103	43
denovo27	; __; __; __; __; __; __		__	__	__	__	__	__	1	1	NA	NA	NA	0	0	0	0	27	1	0	0	5	2606
denovo28	Bacteria; __Verrucomicrobia; __Spartobacteria; __; __; __Chthoniobacter; __Chthoniobacter flavus	Bacteria	__Verrucomicrobia	__Spartobacteria	__	__	__Chthoniobacter	__Chthoniobacter flavus	1	1	NR_115225.1	NA	NA	52	46	742	316	9	502	37	878	239	58
denovo29	Bacteria; __Actinobacteria; __; __; __Cryptosporangiaceae; __Fodinicola; __Fodinicola feengrottensis	Bacteria	__Actinobacteria	__	__	__Cryptosporangiaceae	__Fodinicola	__Fodinicola feengrottensis	1	1	NR_044251.1	NA	NA	0	2	853	137	30	0	0	3	145	67
denovo30	; __; __; __; __; __; __		__	__	__	__	__	__	1	1	NA	NA	NA	0	0	3	362	205	8	11	66	233	82
denovo31	Bacteria; __Proteobacteria; __Alphaproteobacteria; __Rhodospirillales; __Acetobacteraceae; __; __Sediminicoccus rosea	Bacteria	__Proteobacteria	__Alphaproteobacteria	__Rhodospirillales	__Acetobacteraceae	__	__Sediminicoccus rosea	1	1	NR_132670.1	NA	NA	6	3	7	0	0	2083	53	10	1	0
denovo32	Bacteria; __Proteobacteria; __Betaproteobacteria; __Rhodocyclales; __; __Thauera; __Thauera linaloolentis	Bacteria	__Proteobacteria	__Betaproteobacteria	__Rhodocyclales	__	__Thauera	__Thauera linaloolentis	1	1	NR_114137.1	NA	NA	52	59	111	418	530	195	83	111	590	970
denovo33	Bacteria; __Proteobacteria; __Alphaproteobacteria; __Rhodobacterales; __Rhodobacteraceae; __Gemmobacter; __Gemmobacter tilapiae	Bacteria	__Proteobacteria	__Alphaproteobacteria	__Rhodobacterales	__Rhodobacteraceae	__Gemmobacter	__Gemmobacter tilapiae	1	1	NR_109053.1	NA	NA	0	0	0	0	0	1298	2	4	0	0
denovo34	Bacteria; __Proteobacteria; __Alphaproteobacteria; __Rhodospirillales; __Acetobacteraceae; __Roseomonas; __Roseomonas soli	Bacteria	__Proteobacteria	__Alphaproteobacteria	__Rhodospirillales	__Acetobacteraceae	__Roseomonas	__Roseomonas soli	1	1	NR_133848.1	NA	NA	171	294	620	687	314	183	156	239	278	101
denovo35	Bacteria; __Proteobacteria; __Betaproteobacteria; __Burkholderiales; __; __Aquincola; __Aquincola tertiaricarbonis	Bacteria	__Proteobacteria	__Betaproteobacteria	__Burkholderiales	__	__Aquincola	__Aquincola tertiaricarbonis	1	1	NR_043913.1	NA	NA	0	4	104	547	609	8	1	19	727	158
denovo36	Bacteria; __Proteobacteria; __; __; __; __; __Oligoflexus tunisiensis	Bacteria	__Proteobacteria	__	__	__	__	__Oligoflexus tunisiensis	1	1	NR_134109.1	NA	NA	0	0	0	16	960	0	0	0	765	142
denovo37	; __; __; __; __; __; __		__	__	__	__	__	__	1	1	NA	NA	NA	0	11	46	42	591	0	43	1316	241	8
denovo38	Bacteria; __Verrucomicrobia; __Verrucomicrobiae; __Verrucomicrobiales; __Verrucomicrobiaceae; __Prosthecobacter; __Prosthecobacter debontii	Bacteria	__Verrucomicrobia	__Verrucomicrobiae	__Verrucomicrobiales	__Verrucomicrobiaceae	__Prosthecobacter	__Prosthecobacter debontii	1	1	NR_026023.1	NA	NA	0	10	379	316	288	0	0	515	663	35
denovo39	Bacteria; __Proteobacteria; __Alphaproteobacteria; __Sphingomonadales; __Erythrobacteraceae; __Porphyrobacter; __Porphyrobacter neustonensis	Bacteria	__Proteobacteria	__Alphaproteobacteria	__Sphingomonadales	__Erythrobacteraceae	__Porphyrobacter	__Porphyrobacter neustonensis	1	1	NR_114651.1	NA	NA	7	165	12	10	3	1580	56	84	88	9
denovo40	Bacteria; __Proteobacteria; __Gammaproteobacteria; __Xanthomonadales; __; __; __Mizugakiibacter sediminis	Bacteria	__Proteobacteria	__Gammaproteobacteria	__Xanthomonadales	__	__	__Mizugakiibacter sediminis	1	1	NR_126196.1	NA	NA	1	3	14	34	306	8	32	187	1391	176
denovo41	Bacteria; __Bacteroidetes; __Cytophagia; __Cytophagales; __Cytophagaceae; __Dyadobacter; __Dyadobacter jiangsuensis	Bacteria	__Bacteroidetes	__Cytophagia	__Cytophagales	__Cytophagaceae	__Dyadobacter	__Dyadobacter jiangsuensis	1	1	NR_134721.1	NA	NA	0	0	0	0	0	654	363	541	34	0
denovo42	Bacteria; __Bacteroidetes; __; __Flavobacteriales; __Cryomorphaceae; __; __Owenweeksia hongkongensis	Bacteria	__Bacteroidetes	__	__Flavobacteriales	__Cryomorphaceae	__	__Owenweeksia hongkongensis	1	1	NR_074100.1	NA	NA	32	1037	122	20	5	86	356	88	7	0
denovo43	Bacteria; __Proteobacteria; __Betaproteobacteria; __Burkholderiales; __Comamonadaceae; __Hydrogenophaga; __Hydrogenophaga taeniospiralis	Bacteria	__Proteobacteria	__Betaproteobacteria	__Burkholderiales	__Comamonadaceae	__Hydrogenophaga	__Hydrogenophaga taeniospiralis	1	1	NR_114131.1	NA	NA	804	432	33	9	262	1348	249	1026	429	32
denovo44	Bacteria; __Bacteroidetes; __; __Sphingobacteriales; __Sphingobacteriaceae; __Solitalea; __Solitalea canadensis	Bacteria	__Bacteroidetes	__	__Sphingobacteriales	__Sphingobacteriaceae	__Solitalea	__Solitalea canadensis	1	1	NR_074099.1	NA	NA	0	0	0	6	2	1	7	11	1611	35
denovo45	Bacteria; __Gemmatimonadetes; __; __Gemmatimonadales; __Gemmatimonadaceae; __Gemmatimonas; __Gemmatimonas aurantiaca	Bacteria	__Gemmatimonadetes	__	__Gemmatimonadales	__Gemmatimonadaceae	__Gemmatimonas	__Gemmatimonas aurantiaca	1	1	NR_074708.2	NA	NA	19	10	5	130	276	4	32	271	441	130
denovo46	; __; __; __; __; __; __		__	__	__	__	__	__	1	1	NA	NA	NA	47	77	215	251	4	5	124	670	49	0
denovo47	Bacteria; __Proteobacteria; __Gammaproteobacteria; __Xanthomonadales; __Xanthomonadaceae; __Silanimonas; __Silanimonas lenta	Bacteria	__Proteobacteria	__Gammaproteobacteria	__Xanthomonadales	__Xanthomonadaceae	__Silanimonas	__Silanimonas lenta	1	1	NR_025815.1	NA	NA	0	95	49	103	88	1798	106	94	33	16
denovo48	Bacteria; __Proteobacteria; __Alphaproteobacteria; __Rhodobacterales; __Rhodobacteraceae; __Paracoccus; __Paracoccus carotinifaciens	Bacteria	__Proteobacteria	__Alphaproteobacteria	__Rhodobacterales	__Rhodobacteraceae	__Paracoccus	__Paracoccus carotinifaciens	1	1	NR_024658.1	NA	NA	14	2	23	11	24	698	10	23	43	8
denovo49	Bacteria; __Proteobacteria; __Betaproteobacteria; __Burkholderiales; __Comamonadaceae; __Kinneretia; __Kinneretia asaccharophila	Bacteria	__Proteobacteria	__Betaproteobacteria	__Burkholderiales	__Comamonadaceae	__Kinneretia	__Kinneretia asaccharophila	1	1	NR_115151.1	NA	NA	2036	90	26	0	0	147	79	285	62	21
denovo50	; __; __; __; __; __; __		__	__	__	__	__	__	1	1	NA	NA	NA	0	7	374	51	14	0	0	19	41	12
denovo51	Bacteria; __Proteobacteria; __Alphaproteobacteria; __Rhodobacterales; __Rhodobacteraceae; __Citreicella; __Citreicella thiooxidans	Bacteria	__Proteobacteria	__Alphaproteobacteria	__Rhodobacterales	__Rhodobacteraceae	__Citreicella	__Citreicella thiooxidans	1	1	NR_043058.1	NA	NA	4	5	5	0	0	505	167	54	10	3
denovo52	Bacteria; __Cyanobacteria; __; __Nostocales; __; __Loriellopsis; __Loriellopsis cavernicola	Bacteria	__Cyanobacteria	__	__Nostocales	__	__Loriellopsis	__Loriellopsis cavernicola	1	1	NR_117881.1	NA	NA	16	20	24	25	8	769	70	28	8	0
denovo53	Bacteria; __Proteobacteria; __Alphaproteobacteria; __Rhodobacterales; __Rhodobacteraceae; __; __Tabrizicola aquatica	Bacteria	__Proteobacteria	__Alphaproteobacteria	__Rhodobacterales	__Rhodobacteraceae	__	__Tabrizicola aquatica	1	1	NR_117979.1	NA	NA	64	19	30	4	30	817	127	73	21	11
denovo54	Bacteria; __Proteobacteria; __Alphaproteobacteria; __Rhodospirillales; __Acetobacteraceae; __Roseomonas; __Roseomonas arcticisoli	Bacteria	__Proteobacteria	__Alphaproteobacteria	__Rhodospirillales	__Acetobacteraceae	__Roseomonas	__Roseomonas arcticisoli	1	1	NR_152079.1	NA	NA	0	2	7	154	30	26	74	276	237	33
denovo55	Bacteria; __Chloroflexi; __Anaerolineae; __Anaerolineales; __Anaerolineaceae; __; __Thermomarinilinea lacunifontana	Bacteria	__Chloroflexi	__Anaerolineae	__Anaerolineales	__Anaerolineaceae	__	__Thermomarinilinea lacunifontana	1	1	NR_132293.1	NA	NA	117	47	62	54	40	93	32	38	22	12
denovo56	Bacteria; __Planctomycetes; __; __Planctomycetales; __Planctomycetaceae; __; __Roseimaritima ulvae	Bacteria	__Planctomycetes	__	__Planctomycetales	__Planctomycetaceae	__	__Roseimaritima ulvae	1	1	NR_146676.1	NA	NA	506	57	0	0	0	341	9	4	0	0
denovo57	Bacteria; __Proteobacteria; __Alphaproteobacteria; __Rhizobiales; __; __Nordella; __Nordella oligomobilis	Bacteria	__Proteobacteria	__Alphaproteobacteria	__Rhizobiales	__	__Nordella	__Nordella oligomobilis	1	1	NR_114615.1	NA	NA	205	24	12	17	17	57	49	15	11	8
denovo58	; __; __; __; __; __; __		__	__	__	__	__	__	1	1	NA	NA	NA	0	0	0	9	667	0	0	3	10	1
denovo59	Bacteria; __Proteobacteria; __Alphaproteobacteria; __Rhodobacterales; __Rhodobacteraceae; __Rubribacterium; __Rubribacterium polymorphum	Bacteria	__Proteobacteria	__Alphaproteobacteria	__Rhodobacterales	__Rhodobacteraceae	__Rubribacterium	__Rubribacterium polymorphum	1	1	NR_116472.1	NA	NA	1	6	14	117	11	40	91	125	157	18
denovo60	Bacteria; __Acidobacteria; __Solibacteres; __Solibacterales; __; __; __Paludibaculum fermentans	Bacteria	__Acidobacteria	__Solibacteres	__Solibacterales	__	__	__Paludibaculum fermentans	1	1	NR_134120.1	NA	NA	0	0	0	0	106	0	0	0	37	606
denovo61	; __; __; __; __; __; __		__	__	__	__	__	__	1	1	NA	NA	NA	0	0	0	0	432	0	0	0	262	51
denovo62	; __; __; __; __; __; __		__	__	__	__	__	__	1	1	NA	NA	NA	0	4	95	436	16	0	1	22	57	98
denovo63	; __; __; __; __; __; __		__	__	__	__	__	__	1	1	NA	NA	NA	0	108	8	75	83	1	0	9	459	80
denovo64	Bacteria; __Chloroflexi; __; __Chloroflexales; __Oscillochloridaceae; __Oscillochloris; __Oscillochloris trichoides	Bacteria	__Chloroflexi	__	__Chloroflexales	__Oscillochloridaceae	__Oscillochloris	__Oscillochloris trichoides	1	1	NR_114470.1	NA	NA	1	3	8	66	114	264	62	41	102	65
denovo65	; __; __; __; __; __; __		__	__	__	__	__	__	1	1	NA	NA	NA	145	51	0	0	37	4	34	582	45	5
denovo66	Bacteria; __Bacteroidetes; __Cytophagia; __Cytophagales; __; __; __Chryseolinea serpens	Bacteria	__Bacteroidetes	__Cytophagia	__Cytophagales	__	__	__Chryseolinea serpens	1	1	NR_108511.1	NA	NA	90	668	6	0	0	2	0	0	0	0
denovo67	Bacteria; __Spirochaetes; __; __; __Leptospiraceae; __Turneriella; __Turneriella parva	Bacteria	__Spirochaetes	__	__	__Leptospiraceae	__Turneriella	__Turneriella parva	1	1	NR_074444.1	NA	NA	0	0	0	25	608	0	0	0	46	313
denovo68	Bacteria; __Proteobacteria; __Alphaproteobacteria; __Rhodospirillales; __Acetobacteraceae; __Rubritepida; __Rubritepida flocculans	Bacteria	__Proteobacteria	__Alphaproteobacteria	__Rhodospirillales	__Acetobacteraceae	__Rubritepida	__Rubritepida flocculans	1	1	NR_025221.1	NA	NA	12	105	204	254	57	13	110	486	204	84
denovo69	Bacteria; __Planctomycetes; __Phycisphaerae; __; __; __; __Tepidisphaera mucosa	Bacteria	__Planctomycetes	__Phycisphaerae	__	__	__	__Tepidisphaera mucosa	1	1	NR_148582.1	NA	NA	3	138	79	17	0	13	14	5	8	14
denovo70	Bacteria; __Proteobacteria; __Gammaproteobacteria; __Chromatiales; __; __Thioprofundum; __Thioprofundum lithotrophicum	Bacteria	__Proteobacteria	__Gammaproteobacteria	__Chromatiales	__	__Thioprofundum	__Thioprofundum lithotrophicum	1	1	NR_112829.1	NA	NA	286	164	4	4	3	19	1	21	167	48
denovo71	Bacteria; __Bacteroidetes; __Cytophagia; __Cytophagales; __; __; __Chryseolinea serpens	Bacteria	__Bacteroidetes	__Cytophagia	__Cytophagales	__	__	__Chryseolinea serpens	1	1	NR_108511.1	NA	NA	0	0	0	0	842	0	0	0	11	19
denovo72	Bacteria; __Chloroflexi; __Caldilineae; __Caldilineales; __Caldilineaceae; __; __Litorilinea aerophila	Bacteria	__Chloroflexi	__Caldilineae	__Caldilineales	__Caldilineaceae	__	__Litorilinea aerophila	1	1	NR_132330.1	NA	NA	7	3	5	5	3	195	28	20	28	23
denovo73	; __; __; __; __; __; __		__	__	__	__	__	__	1	1	NA	NA	NA	0	2	4	2	45	0	0	0	81	645
denovo74	Bacteria; __Proteobacteria; __Betaproteobacteria; __Burkholderiales; __Comamonadaceae; __Curvibacter; __Curvibacter delicatus	Bacteria	__Proteobacteria	__Betaproteobacteria	__Burkholderiales	__Comamonadaceae	__Curvibacter	__Curvibacter delicatus	1	1	NR_113696.1	NA	NA	850	0	0	0	0	3	0	0	0	0
denovo75	Bacteria; __Cyanobacteria; __; __; __; __; __Spirulina major	Bacteria	__Cyanobacteria	__	__	__	__	__Spirulina major	1	1	NR_125712.1	NA	NA	0	3	1	33	59	16	46	42	87	66
denovo76	Bacteria; __Proteobacteria; __Alphaproteobacteria; __Rhizobiales; __Phyllobacteriaceae; __; __Oricola cellulosilytica	Bacteria	__Proteobacteria	__Alphaproteobacteria	__Rhizobiales	__Phyllobacteriaceae	__	__Oricola cellulosilytica	1	1	NR_148297.1	NA	NA	4	13	17	6	4	6	14	35	179	223
denovo77	Bacteria; __Proteobacteria; __; __Bdellovibrionales; __Bdellovibrionaceae; __Bdellovibrio; __Bdellovibrio bacteriovorus	Bacteria	__Proteobacteria	__	__Bdellovibrionales	__Bdellovibrionaceae	__Bdellovibrio	__Bdellovibrio bacteriovorus	1	1	NR_027553.1	NA	NA	0	2	162	33	15	0	0	0	163	19
denovo78	Bacteria; __Proteobacteria; __Gammaproteobacteria; __Xanthomonadales; __Xanthomonadaceae; __Arenimonas; __Arenimonas taoyuanensis	Bacteria	__Proteobacteria	__Gammaproteobacteria	__Xanthomonadales	__Xanthomonadaceae	__Arenimonas	__Arenimonas taoyuanensis	1	1	NR_146033.1	NA	NA	0	0	0	3	644	0	0	0	0	20
denovo79	; __; __; __; __; __; __		__	__	__	__	__	__	1	1	NA	NA	NA	0	1	73	0	3	1	6	352	144	29
denovo80	; __; __; __; __; __; __		__	__	__	__	__	__	1	1	NA	NA	NA	20	53	117	99	20	113	8	28	27	22
denovo81	Bacteria; __Proteobacteria; __Alphaproteobacteria; __Rhodobacterales; __Rhodobacteraceae; __Paracoccus; __Paracoccus pantotrophus	Bacteria	__Proteobacteria	__Alphaproteobacteria	__Rhodobacterales	__Rhodobacteraceae	__Paracoccus	__Paracoccus pantotrophus	1	1	NR_114120.1	NA	NA	1	0	6	4	3	206	48	55	48	16
denovo82	Bacteria; __Bacteroidetes; __; __Flavobacteriales; __Flavobacteriaceae; __Flavobacterium; __Flavobacterium macrobrachii	Bacteria	__Bacteroidetes	__	__Flavobacteriales	__Flavobacteriaceae	__Flavobacterium	__Flavobacterium macrobrachii	1	1	NR_108382.1	NA	NA	492	1	2	0	0	406	0	0	0	0
denovo83	Bacteria; __Actinobacteria; __; __Acidimicrobiales; __Acidimicrobiaceae; __Ilumatobacter; __Ilumatobacter fluminis	Bacteria	__Actinobacteria	__	__Acidimicrobiales	__Acidimicrobiaceae	__Ilumatobacter	__Ilumatobacter fluminis	1	1	NR_041633.1	NA	NA	81	10	19	15	0	3	45	34	7	2
denovo84	Bacteria; __Proteobacteria; __Alphaproteobacteria; __Rhodospirillales; __Acetobacteraceae; __Roseomonas; __Roseomonas wooponensis	Bacteria	__Proteobacteria	__Alphaproteobacteria	__Rhodospirillales	__Acetobacteraceae	__Roseomonas	__Roseomonas wooponensis	1	1	NR_145646.1	NA	NA	53	68	36	9	1	10	143	69	13	1
denovo85	Bacteria; __Bacteroidetes; __Cytophagia; __Cytophagales; __Cytophagaceae; __; __Fluviimonas pallidilutea	Bacteria	__Bacteroidetes	__Cytophagia	__Cytophagales	__Cytophagaceae	__	__Fluviimonas pallidilutea	1	1	NR_117642.1	NA	NA	0	0	0	1	0	0	668	180	2	1
denovo86	Bacteria; __Proteobacteria; __Alphaproteobacteria; __Rhodospirillales; __Rhodospirillaceae; __Thalassospira; __Thalassospira lohafexi	Bacteria	__Proteobacteria	__Alphaproteobacteria	__Rhodospirillales	__Rhodospirillaceae	__Thalassospira	__Thalassospira lohafexi	1	1	NR_136875.1	NA	NA	0	0	244	56	1	0	1	5	16	32
denovo87	; __; __; __; __; __; __		__	__	__	__	__	__	1	1	NA	NA	NA	0	0	42	67	1	5	0	64	142	34
denovo88	Bacteria; __Proteobacteria; __Betaproteobacteria; __Burkholderiales; __Oxalobacteraceae; __Herminiimonas; __Herminiimonas fonticola	Bacteria	__Proteobacteria	__Betaproteobacteria	__Burkholderiales	__Oxalobacteraceae	__Herminiimonas	__Herminiimonas fonticola	1	1	NR_043090.1	NA	NA	6	37	590	132	100	175	78	162	403	350
denovo89	Bacteria; __Bacteroidetes; __; __; __; __; __Phaeodactylibacter luteus	Bacteria	__Bacteroidetes	__	__	__	__	__Phaeodactylibacter luteus	1	1	NR_136808.1	NA	NA	0	0	0	0	423	0	0	0	102	46
denovo90	Bacteria; __Proteobacteria; __Alphaproteobacteria; __Rhizobiales; __Hyphomicrobiaceae; __Hyphomicrobium; __Hyphomicrobium aestuarii	Bacteria	__Proteobacteria	__Alphaproteobacteria	__Rhizobiales	__Hyphomicrobiaceae	__Hyphomicrobium	__Hyphomicrobium aestuarii	1	1	NR_104954.1	NA	NA	46	45	14	58	49	55	74	71	56	10
denovo91	Bacteria; __Proteobacteria; __Alphaproteobacteria; __Rhizobiales; __Bradyrhizobiaceae; __Bosea; __Bosea vaviloviae	Bacteria	__Proteobacteria	__Alphaproteobacteria	__Rhizobiales	__Bradyrhizobiaceae	__Bosea	__Bosea vaviloviae	1	1	NR_136423.1	NA	NA	4	15	84	154	40	172	10	54	203	32
denovo92	Bacteria; __Gemmatimonadetes; __; __Gemmatimonadales; __Gemmatimonadaceae; __Gemmatimonas; __Gemmatimonas aurantiaca	Bacteria	__Gemmatimonadetes	__	__Gemmatimonadales	__Gemmatimonadaceae	__Gemmatimonas	__Gemmatimonas aurantiaca	1	1	NR_074708.2	NA	NA	0	8	16	50	207	1	0	10	111	125
denovo93	; __; __; __; __; __; __		__	__	__	__	__	__	1	1	NA	NA	NA	0	0	0	0	1	5	57	51	87	20
denovo94	Bacteria; __Cyanobacteria; __; __Oscillatoriales; __; __Arthrospira; __Arthrospira platensis	Bacteria	__Cyanobacteria	__	__Oscillatoriales	__	__Arthrospira	__Arthrospira platensis	1	1	NR_125711.1	NA	NA	5	1	0	1	0	379	20	8	3	1
denovo95	Bacteria; __Proteobacteria; __Gammaproteobacteria; __; __; __Microbulbifer; __Microbulbifer marinus	Bacteria	__Proteobacteria	__Gammaproteobacteria	__	__	__Microbulbifer	__Microbulbifer marinus	1	1	NR_108573.1	NA	NA	0	0	39	105	4	0	0	10	403	14
denovo96	Bacteria; __Bacteroidetes; __Cytophagia; __Cytophagales; __Cytophagaceae; __Cytophaga; __Cytophaga hutchinsonii	Bacteria	__Bacteroidetes	__Cytophagia	__Cytophagales	__Cytophagaceae	__Cytophaga	__Cytophaga hutchinsonii	1	1	NR_102866.1	NA	NA	0	0	0	0	431	0	0	0	0	56
denovo97	Bacteria; __Planctomycetes; __; __Planctomycetales; __Planctomycetaceae; __Pirellula; __Pirellula staleyi	Bacteria	__Planctomycetes	__	__Planctomycetales	__Planctomycetaceae	__Pirellula	__Pirellula staleyi	1	1	NR_074521.1	NA	NA	95	35	2	1	11	319	13	19	1	0
denovo98	Bacteria; __Planctomycetes; __; __Planctomycetales; __Planctomycetaceae; __Rhodopirellula; __Rhodopirellula rosea	Bacteria	__Planctomycetes	__	__Planctomycetales	__Planctomycetaceae	__Rhodopirellula	__Rhodopirellula rosea	1	1	NR_132692.1	NA	NA	7	0	8	128	232	22	17	22	30	7
denovo99	Bacteria; __Cyanobacteria; __; __Pleurocapsales; __; __; __Foliisarcina bertiogensis	Bacteria	__Cyanobacteria	__	__Pleurocapsales	__	__	__Foliisarcina bertiogensis	1	1	NR_148664.1	NA	NA	0	0	1	26	74	18	42	55	90	71
denovo100	Bacteria; __Proteobacteria; __; __Bdellovibrionales; __Bdellovibrionaceae; __Bdellovibrio; __Bdellovibrio bacteriovorus	Bacteria	__Proteobacteria	__	__Bdellovibrionales	__Bdellovibrionaceae	__Bdellovibrio	__Bdellovibrio bacteriovorus	1	1	NR_027553.1	NA	NA	0	0	0	0	263	0	0	0	0	36
denovo101	Bacteria; __Bacteroidetes; __Cytophagia; __Cytophagales; __Cyclobacteriaceae; __Algoriphagus; __Algoriphagus roseus	Bacteria	__Bacteroidetes	__Cytophagia	__Cytophagales	__Cyclobacteriaceae	__Algoriphagus	__Algoriphagus roseus	1	1	NR_151973.1	NA	NA	5	11	2	0	0	351	49	144	7	0
denovo102	Bacteria; __Verrucomicrobia; __Verrucomicrobiae; __Verrucomicrobiales; __Verrucomicrobia subdivision 3; __; __Limisphaera ngatamarikiensis	Bacteria	__Verrucomicrobia	__Verrucomicrobiae	__Verrucomicrobiales	__Verrucomicrobia subdivision 3	__	__Limisphaera ngatamarikiensis	1	1	NR_134756.1	NA	NA	0	0	0	7	268	0	0	7	49	261
denovo103	Bacteria; __Verrucomicrobia; __Opitutae; __; __Opitutaceae; __; __Lacunisphaera limnophila	Bacteria	__Verrucomicrobia	__Opitutae	__	__Opitutaceae	__	__Lacunisphaera limnophila	1	1	NR_146376.1	NA	NA	2	0	2	77	409	1	27	53	50	11
denovo104	Bacteria; __Proteobacteria; __Alphaproteobacteria; __Rhodospirillales; __Rhodospirillaceae; __Phaeospirillum; __Phaeospirillum molischianum	Bacteria	__Proteobacteria	__Alphaproteobacteria	__Rhodospirillales	__Rhodospirillaceae	__Phaeospirillum	__Phaeospirillum molischianum	1	1	NR_104755.1	NA	NA	0	11	19	54	9	0	28	125	7	20
denovo105	Bacteria; __Proteobacteria; __Gammaproteobacteria; __Xanthomonadales; __; __Aquimonas; __Aquimonas voraii	Bacteria	__Proteobacteria	__Gammaproteobacteria	__Xanthomonadales	__	__Aquimonas	__Aquimonas voraii	1	1	NR_042968.1	NA	NA	2	1	14	50	695	2	1	110	28	218
denovo106	Bacteria; __Bacteroidetes; __; __; __; __; __Taibaiella coffeisoli	Bacteria	__Bacteroidetes	__	__	__	__	__Taibaiella coffeisoli	1	1	NR_148840.1	NA	NA	0	226	0	0	0	162	98	9	0	0
denovo107	; __; __; __; __; __; __		__	__	__	__	__	__	1	1	NA	NA	NA	0	8	27	17	0	3	0	281	13	0
denovo108	Bacteria; __; __; __; __; __Vampirovibrio; __Vampirovibrio chlorellavorus	Bacteria	__	__	__	__	__Vampirovibrio	__Vampirovibrio chlorellavorus	1	1	NR_104911.1	NA	NA	0	0	0	0	21	0	0	0	0	250
denovo109	Bacteria; __Proteobacteria; __Alphaproteobacteria; __Rhizobiales; __Brucellaceae; __Brucella; __Brucella microti	Bacteria	__Proteobacteria	__Alphaproteobacteria	__Rhizobiales	__Brucellaceae	__Brucella	__Brucella microti	1	1	NR_074336.2	NA	NA	133	24	58	0	0	45	13	7	0	0
denovo110	Bacteria; __Proteobacteria; __Alphaproteobacteria; __Rhizobiales; __Methylobacteriaceae; __; __Psychroglaciecola arctica	Bacteria	__Proteobacteria	__Alphaproteobacteria	__Rhizobiales	__Methylobacteriaceae	__	__Psychroglaciecola arctica	1	1	NR_133831.1	NA	NA	35	20	24	14	9	64	58	49	14	14
denovo111	Bacteria; __Proteobacteria; __Alphaproteobacteria; __Rhizobiales; __Bradyrhizobiaceae; __Bosea; __Bosea vaviloviae	Bacteria	__Proteobacteria	__Alphaproteobacteria	__Rhizobiales	__Bradyrhizobiaceae	__Bosea	__Bosea vaviloviae	1	1	NR_136423.1	NA	NA	0	4	178	10	20	0	0	29	1	2
denovo112	Bacteria; __Proteobacteria; __Alphaproteobacteria; __Rhodobacterales; __Rhodobacteraceae; __Roseicyclus; __Roseicyclus mahoneyensis	Bacteria	__Proteobacteria	__Alphaproteobacteria	__Rhodobacterales	__Rhodobacteraceae	__Roseicyclus	__Roseicyclus mahoneyensis	1	1	NR_042080.1	NA	NA	10	11	13	5	0	408	118	52	39	11
denovo113	Bacteria; __Proteobacteria; __Betaproteobacteria; __Burkholderiales; __; __Ideonella; __Ideonella dechloratans	Bacteria	__Proteobacteria	__Betaproteobacteria	__Burkholderiales	__	__Ideonella	__Ideonella dechloratans	1	1	NR_026108.1	NA	NA	228	125	279	83	296	16	22	211	65	87
denovo114	Bacteria; __; __; __; __; __; __Fimbriimonas ginsengisoli	Bacteria	__	__	__	__	__	__Fimbriimonas ginsengisoli	1	1	NR_121726.1	NA	NA	2	26	20	189	0	0	1	5	31	7
denovo115	Bacteria; __Planctomycetes; __; __Planctomycetales; __; __Gemmata; __Gemmata massiliana	Bacteria	__Planctomycetes	__	__Planctomycetales	__	__Gemmata	__Gemmata massiliana	1	1	NR_148576.1	NA	NA	331	33	2	0	0	8	0	2	0	0
denovo116	Bacteria; __Acidobacteria; __Solibacteres; __Solibacterales; __; __Bryobacter; __Bryobacter aggregatus	Bacteria	__Acidobacteria	__Solibacteres	__Solibacterales	__	__Bryobacter	__Bryobacter aggregatus	1	1	NR_114981.1	NA	NA	0	0	2	68	31	0	0	0	26	101
denovo117	Bacteria; __Cyanobacteria; __; __Pleurocapsales; __; __; __Foliisarcina bertiogensis	Bacteria	__Cyanobacteria	__	__Pleurocapsales	__	__	__Foliisarcina bertiogensis	1	1	NR_148664.1	NA	NA	2	2	2	0	1	130	7	2	4	2
denovo118	Bacteria; __Chloroflexi; __Caldilineae; __Caldilineales; __Caldilineaceae; __Caldilinea; __Caldilinea aerophila	Bacteria	__Chloroflexi	__Caldilineae	__Caldilineales	__Caldilineaceae	__Caldilinea	__Caldilinea aerophila	1	1	NR_074397.1	NA	NA	15	7	10	9	10	63	41	24	39	22
denovo119	Bacteria; __Proteobacteria; __Alphaproteobacteria; __Rhodospirillales; __Acetobacteraceae; __Roseomonas; __Roseomonas frigidaquae	Bacteria	__Proteobacteria	__Alphaproteobacteria	__Rhodospirillales	__Acetobacteraceae	__Roseomonas	__Roseomonas frigidaquae	1	1	NR_044455.1	NA	NA	5	20	47	87	22	2	1	5	8	3
denovo120	Bacteria; __Proteobacteria; __Alphaproteobacteria; __Rhodospirillales; __Acetobacteraceae; __Roseomonas; __Roseomonas riguiloci	Bacteria	__Proteobacteria	__Alphaproteobacteria	__Rhodospirillales	__Acetobacteraceae	__Roseomonas	__Roseomonas riguiloci	1	1	NR_109149.1	NA	NA	85	91	55	21	5	6	62	43	7	1
denovo121	; __; __; __; __; __; __		__	__	__	__	__	__	1	1	NA	NA	NA	381	0	0	0	0	0	0	0	0	1
denovo122	Bacteria; __Bacteroidetes; __; __Sphingobacteriales; __Sphingobacteriaceae; __Mucilaginibacter; __Mucilaginibacter daejeonensis	Bacteria	__Bacteroidetes	__	__Sphingobacteriales	__Sphingobacteriaceae	__Mucilaginibacter	__Mucilaginibacter daejeonensis	1	1	NR_041505.1	NA	NA	364	59	0	0	0	0	0	0	1	0
denovo123	Bacteria; __Proteobacteria; __Gammaproteobacteria; __; __Sinobacteraceae; __Steroidobacter; __Steroidobacter denitrificans	Bacteria	__Proteobacteria	__Gammaproteobacteria	__	__Sinobacteraceae	__Steroidobacter	__Steroidobacter denitrificans	1	1	NR_044309.1	NA	NA	97	32	118	172	74	70	39	45	93	115
denovo124	Bacteria; __Proteobacteria; __Deltaproteobacteria; __Myxococcales; __; __; __Sandaracinus amylolyticus	Bacteria	__Proteobacteria	__Deltaproteobacteria	__Myxococcales	__	__	__Sandaracinus amylolyticus	1	1	NR_118001.1	NA	NA	0	0	0	1	393	0	0	0	0	11
denovo125	Bacteria; __Bacteroidetes; __; __; __; __Haliscomenobacter; __Haliscomenobacter hydrossis	Bacteria	__Bacteroidetes	__	__	__	__Haliscomenobacter	__Haliscomenobacter hydrossis	1	1	NR_074420.1	NA	NA	0	0	0	0	423	0	0	0	0	5
denovo126	Bacteria; __Gemmatimonadetes; __; __Gemmatimonadales; __Gemmatimonadaceae; __Gemmatimonas; __Gemmatimonas phototrophica	Bacteria	__Gemmatimonadetes	__	__Gemmatimonadales	__Gemmatimonadaceae	__Gemmatimonas	__Gemmatimonas phototrophica	1	1	NR_136770.1	NA	NA	12	45	111	73	69	12	1	36	59	21
denovo127	Bacteria; __Bacteroidetes; __Cytophagia; __Cytophagales; __Cytophagaceae; __Dyadobacter; __Dyadobacter tibetensis	Bacteria	__Bacteroidetes	__Cytophagia	__Cytophagales	__Cytophagaceae	__Dyadobacter	__Dyadobacter tibetensis	1	1	NR_109648.1	NA	NA	0	0	0	0	0	289	8	0	0	0
denovo128	Bacteria; __Planctomycetes; __Phycisphaerae; __; __; __; __Tepidisphaera mucosa	Bacteria	__Planctomycetes	__Phycisphaerae	__	__	__	__Tepidisphaera mucosa	1	1	NR_148582.1	NA	NA	17	90	33	1	0	4	0	1	0	0
denovo129	Bacteria; __Planctomycetes; __Phycisphaerae; __Phycisphaerales; __Phycisphaeraceae; __; __Algisphaera agarilytica	Bacteria	__Planctomycetes	__Phycisphaerae	__Phycisphaerales	__Phycisphaeraceae	__	__Algisphaera agarilytica	1	1	NR_125472.1	NA	NA	0	0	42	12	14	0	14	12	8	15
denovo130	Bacteria; __Proteobacteria; __Gammaproteobacteria; __Xanthomonadales; __Xanthomonadaceae; __Pseudoxanthomonas; __Pseudoxanthomonas koreensis	Bacteria	__Proteobacteria	__Gammaproteobacteria	__Xanthomonadales	__Xanthomonadaceae	__Pseudoxanthomonas	__Pseudoxanthomonas koreensis	1	1	NR_113985.1	NA	NA	208	15	0	0	0	20	16	9	0	0
denovo131	Bacteria; __Actinobacteria; __; __; __Microbacteriaceae; __Labedella; __Labedella gwakjiensis	Bacteria	__Actinobacteria	__	__	__Microbacteriaceae	__Labedella	__Labedella gwakjiensis	1	1	NR_043900.1	NA	NA	177	30	9	32	0	145	133	38	5	0
denovo132	Bacteria; __Planctomycetes; __; __Planctomycetales; __Planctomycetaceae; __Rhodopirellula; __Rhodopirellula rosea	Bacteria	__Planctomycetes	__	__Planctomycetales	__Planctomycetaceae	__Rhodopirellula	__Rhodopirellula rosea	1	1	NR_132692.1	NA	NA	0	0	3	166	2	4	0	0	150	0
denovo133	Bacteria; __Bacteroidetes; __Cytophagia; __Cytophagales; __Cytophagaceae; __Cytophaga; __Cytophaga hutchinsonii	Bacteria	__Bacteroidetes	__Cytophagia	__Cytophagales	__Cytophagaceae	__Cytophaga	__Cytophaga hutchinsonii	1	1	NR_102866.1	NA	NA	0	6	29	58	139	0	98	40	18	0
denovo134	Bacteria; __Proteobacteria; __Betaproteobacteria; __Nitrosomonadales; __Methylophilaceae; __Methylotenera; __Methylotenera mobilis	Bacteria	__Proteobacteria	__Betaproteobacteria	__Nitrosomonadales	__Methylophilaceae	__Methylotenera	__Methylotenera mobilis	1	1	NR_102842.1	NA	NA	0	0	0	0	0	654	82	3	0	0
denovo135	Bacteria; __Proteobacteria; __Alphaproteobacteria; __Rhodospirillales; __Rhodospirillaceae; __Rhodospirillum; __Rhodospirillum rubrum	Bacteria	__Proteobacteria	__Alphaproteobacteria	__Rhodospirillales	__Rhodospirillaceae	__Rhodospirillum	__Rhodospirillum rubrum	1	1	NR_074249.1	NA	NA	195	0	0	0	0	2	0	0	0	0
denovo136	Bacteria; __Proteobacteria; __Alphaproteobacteria; __Rhodobacterales; __Rhodobacteraceae; __Gemmobacter; __Catellibacterium aquatile	Bacteria	__Proteobacteria	__Alphaproteobacteria	__Rhodobacterales	__Rhodobacteraceae	__Gemmobacter	__Catellibacterium aquatile	1	1	NR_114265.1	NA	NA	0	0	1	0	0	283	31	11	0	0
denovo137	Bacteria; __Proteobacteria; __Betaproteobacteria; __Burkholderiales; __; __Inhella; __Inhella inkyongensis	Bacteria	__Proteobacteria	__Betaproteobacteria	__Burkholderiales	__	__Inhella	__Inhella inkyongensis	1	1	NR_114244.1	NA	NA	0	0	0	2	12	0	0	0	175	7
denovo138	Bacteria; __Proteobacteria; __Gammaproteobacteria; __; __; __; __Acidibacter ferrireducens	Bacteria	__Proteobacteria	__Gammaproteobacteria	__	__	__	__Acidibacter ferrireducens	1	1	NR_126260.1	NA	NA	40	36	64	36	120	6	4	19	15	29
denovo139	Bacteria; __Planctomycetes; __; __Planctomycetales; __; __Gemmata; __Gemmata massiliana	Bacteria	__Planctomycetes	__	__Planctomycetales	__	__Gemmata	__Gemmata massiliana	1	1	NR_148576.1	NA	NA	185	49	0	0	0	3	0	0	0	0
denovo140	; __; __; __; __; __; __		__	__	__	__	__	__	1	1	NA	NA	NA	0	34	1	0	10	194	7	124	61	13
denovo141	Bacteria; __Proteobacteria; __Deltaproteobacteria; __Myxococcales; __Polyangiaceae; __Byssovorax; __Byssovorax cruenta	Bacteria	__Proteobacteria	__Deltaproteobacteria	__Myxococcales	__Polyangiaceae	__Byssovorax	__Byssovorax cruenta	1	1	NR_042341.1	NA	NA	0	20	2	0	66	0	0	0	115	16
denovo142	Bacteria; __Proteobacteria; __Alphaproteobacteria; __Rhizobiales; __Rhizobiaceae; __; __Pararhizobium polonicum	Bacteria	__Proteobacteria	__Alphaproteobacteria	__Rhizobiales	__Rhizobiaceae	__	__Pararhizobium polonicum	1	1	NR_136870.1	NA	NA	0	34	11	29	8	1	11	25	2	1
denovo143	Bacteria; __Proteobacteria; __Alphaproteobacteria; __Rhizobiales; __Hyphomicrobiaceae; __Blastochloris; __Blastochloris viridis	Bacteria	__Proteobacteria	__Alphaproteobacteria	__Rhizobiales	__Hyphomicrobiaceae	__Blastochloris	__Blastochloris viridis	1	1	NR_117911.1	NA	NA	0	0	14	228	56	0	0	0	0	3
denovo144	Bacteria; __Planctomycetes; __; __Planctomycetales; __Planctomycetaceae; __Pirellula; __Pirellula staleyi	Bacteria	__Planctomycetes	__	__Planctomycetales	__Planctomycetaceae	__Pirellula	__Pirellula staleyi	1	1	NR_074521.1	NA	NA	31	4	0	0	1	50	197	47	1	0
denovo145	Bacteria; __Cyanobacteria; __; __; __; __Synechococcus; __Synechococcus elongatus	Bacteria	__Cyanobacteria	__	__	__	__Synechococcus	__Synechococcus elongatus	1	1	NR_074309.1	NA	NA	2	1	0	3	11	29	69	95	66	32
denovo146	Bacteria; __Actinobacteria; __; __; __Geodermatophilaceae; __Geodermatophilus; __Geodermatophilus terrae	Bacteria	__Actinobacteria	__	__	__Geodermatophilaceae	__Geodermatophilus	__Geodermatophilus terrae	1	1	NR_109441.1	NA	NA	0	0	1	187	3	1	0	4	10	4
denovo147	Bacteria; __Planctomycetes; __; __Planctomycetales; __Planctomycetaceae; __Pirellula; __Pirellula staleyi	Bacteria	__Planctomycetes	__	__Planctomycetales	__Planctomycetaceae	__Pirellula	__Pirellula staleyi	1	1	NR_074521.1	NA	NA	0	8	2	9	81	0	5	10	33	34
denovo148	; __; __; __; __; __; __		__	__	__	__	__	__	1	1	NA	NA	NA	117	0	1	0	0	2	45	6	0	0
denovo149	Bacteria; __; __; __; __; __; __Fimbriimonas ginsengisoli	Bacteria	__	__	__	__	__	__Fimbriimonas ginsengisoli	1	1	NR_121726.1	NA	NA	0	0	21	105	4	0	2	26	38	30
denovo150	Bacteria; __Proteobacteria; __Gammaproteobacteria; __Xanthomonadales; __; __Fulvimonas; __Fulvimonas soli	Bacteria	__Proteobacteria	__Gammaproteobacteria	__Xanthomonadales	__	__Fulvimonas	__Fulvimonas soli	1	1	NR_025465.1	NA	NA	147	92	56	0	0	9	2	7	1	0
denovo151	Bacteria; __Bacteroidetes; __Cytophagia; __Cytophagales; __Cytophagaceae; __Cytophaga; __Cytophaga hutchinsonii	Bacteria	__Bacteroidetes	__Cytophagia	__Cytophagales	__Cytophagaceae	__Cytophaga	__Cytophaga hutchinsonii	1	1	NR_102866.1	NA	NA	0	0	0	13	41	0	0	0	194	18
denovo152	; __; __; __; __; __; __		__	__	__	__	__	__	1	1	NA	NA	NA	0	0	0	0	0	0	1	175	6	0
denovo153	Bacteria; __Proteobacteria; __Alphaproteobacteria; __Rhodospirillales; __Acetobacteraceae; __Roseomonas; __Roseomonas riguiloci	Bacteria	__Proteobacteria	__Alphaproteobacteria	__Rhodospirillales	__Acetobacteraceae	__Roseomonas	__Roseomonas riguiloci	1	1	NR_109149.1	NA	NA	7	100	109	37	10	16	39	73	7	0
denovo154	Bacteria; __Cyanobacteria; __; __Nostocales; __Rivulariaceae; __Calothrix; __Calothrix desertica	Bacteria	__Cyanobacteria	__	__Nostocales	__Rivulariaceae	__Calothrix	__Calothrix desertica	1	1	NR_114995.1	NA	NA	8	21	0	1	66	15	36	1	7	9
denovo155	Bacteria; __Proteobacteria; __Deltaproteobacteria; __Myxococcales; __Polyangiaceae; __Chondromyces; __Chondromyces lanuginosus	Bacteria	__Proteobacteria	__Deltaproteobacteria	__Myxococcales	__Polyangiaceae	__Chondromyces	__Chondromyces lanuginosus	1	1	NR_025345.1	NA	NA	0	2	0	1	277	0	0	9	90	135
denovo156	; __; __; __; __; __; __		__	__	__	__	__	__	1	1	NA	NA	NA	0	31	18	14	20	17	43	106	7	1
denovo157	Bacteria; __Chloroflexi; __; __Chloroflexales; __Oscillochloridaceae; __Oscillochloris; __Oscillochloris trichoides	Bacteria	__Chloroflexi	__	__Chloroflexales	__Oscillochloridaceae	__Oscillochloris	__Oscillochloris trichoides	1	1	NR_114470.1	NA	NA	3	0	5	24	32	73	17	20	43	28
denovo158	Bacteria; __Bacteroidetes; __; __; __; __Terrimonas; __Terrimonas ferruginea	Bacteria	__Bacteroidetes	__	__	__	__Terrimonas	__Terrimonas ferruginea	1	1	NR_113718.1	NA	NA	0	0	0	0	101	0	0	0	1	83
denovo159	Bacteria; __Proteobacteria; __Alphaproteobacteria; __Rhodobacterales; __Rhodobacteraceae; __Rhodobacter; __Rhodobacter blasticus	Bacteria	__Proteobacteria	__Alphaproteobacteria	__Rhodobacterales	__Rhodobacteraceae	__Rhodobacter	__Rhodobacter blasticus	1	1	NR_043735.1	NA	NA	1	0	4	3	3	86	33	13	29	12
denovo160	Bacteria; __Proteobacteria; __Alphaproteobacteria; __; __; __; __Phreatobacter oligotrophus	Bacteria	__Proteobacteria	__Alphaproteobacteria	__	__	__	__Phreatobacter oligotrophus	1	1	NR_133817.1	NA	NA	116	133	14	0	0	0	0	0	0	0
denovo161	Bacteria; __Bacteroidetes; __; __Flavobacteriales; __; __; __Wandonia haliotis	Bacteria	__Bacteroidetes	__	__Flavobacteriales	__	__	__Wandonia haliotis	1	1	NR_114284.1	NA	NA	0	108	17	0	0	12	1	88	1	0
denovo162	; __; __; __; __; __; __		__	__	__	__	__	__	1	1	NA	NA	NA	191	0	0	0	0	0	0	0	0	0
denovo163	Bacteria; __Bacteroidetes; __Bacteroidia; __; __; __; __Alkalitalea saponilacus	Bacteria	__Bacteroidetes	__Bacteroidia	__	__	__	__Alkalitalea saponilacus	1	1	NR_117932.1	NA	NA	0	0	0	0	0	16	138	0	0	0
denovo164	Bacteria; __Planctomycetes; __; __Planctomycetales; __Planctomycetaceae; __; __Roseimaritima ulvae	Bacteria	__Planctomycetes	__	__Planctomycetales	__Planctomycetaceae	__	__Roseimaritima ulvae	1	1	NR_146676.1	NA	NA	75	0	0	0	0	143	9	0	0	1
denovo165	Bacteria; __Proteobacteria; __Alphaproteobacteria; __Rhodospirillales; __Acetobacteraceae; __Stella; __Stella vacuolata	Bacteria	__Proteobacteria	__Alphaproteobacteria	__Rhodospirillales	__Acetobacteraceae	__Stella	__Stella vacuolata	1	1	NR_025583.1	NA	NA	0	0	3	52	18	1	0	0	22	11
denovo166	Bacteria; __Proteobacteria; __; __Bdellovibrionales; __Bdellovibrionaceae; __Bdellovibrio; __Bdellovibrio bacteriovorus	Bacteria	__Proteobacteria	__	__Bdellovibrionales	__Bdellovibrionaceae	__Bdellovibrio	__Bdellovibrio bacteriovorus	1	1	NR_027553.1	NA	NA	0	0	30	5	31	0	3	49	22	4
denovo167	Bacteria; __Proteobacteria; __Alphaproteobacteria; __Rhodospirillales; __Acetobacteraceae; __Roseomonas; __Roseomonas stagni	Bacteria	__Proteobacteria	__Alphaproteobacteria	__Rhodospirillales	__Acetobacteraceae	__Roseomonas	__Roseomonas stagni	1	1	NR_041660.1	NA	NA	47	31	19	3	0	9	21	10	0	2
denovo168	Bacteria; __Bacteroidetes; __; __Flavobacteriales; __Flavobacteriaceae; __Flavobacterium; __Flavobacterium filum	Bacteria	__Bacteroidetes	__	__Flavobacteriales	__Flavobacteriaceae	__Flavobacterium	__Flavobacterium filum	1	1	NR_043767.1	NA	NA	0	1	0	1	0	0	162	49	0	0
denovo169	Bacteria; __Proteobacteria; __Alphaproteobacteria; __Rhodobacterales; __Rhodobacteraceae; __; __Falsirhodobacter halotolerans	Bacteria	__Proteobacteria	__Alphaproteobacteria	__Rhodobacterales	__Rhodobacteraceae	__	__Falsirhodobacter halotolerans	1	1	NR_108884.1	NA	NA	60	81	92	3	0	1	25	10	3	0
denovo170	Bacteria; __Proteobacteria; __Alphaproteobacteria; __Caulobacterales; __Caulobacteraceae; __Phenylobacterium; __Phenylobacterium falsum	Bacteria	__Proteobacteria	__Alphaproteobacteria	__Caulobacterales	__Caulobacteraceae	__Phenylobacterium	__Phenylobacterium falsum	1	1	NR_042277.1	NA	NA	0	0	10	13	0	50	25	17	24	12
denovo171	; __; __; __; __; __; __		__	__	__	__	__	__	1	1	NA	NA	NA	0	0	0	63	74	0	0	0	0	1
denovo172	Bacteria; __Verrucomicrobia; __Spartobacteria; __; __; __; __Terrimicrobium sacchariphilum	Bacteria	__Verrucomicrobia	__Spartobacteria	__	__	__	__Terrimicrobium sacchariphilum	1	1	NR_133878.1	NA	NA	0	0	0	0	0	0	0	186	3	0
denovo173	Bacteria; __Proteobacteria; __Alphaproteobacteria; __Rhizobiales; __Methylobacteriaceae; __; __Psychroglaciecola arctica	Bacteria	__Proteobacteria	__Alphaproteobacteria	__Rhizobiales	__Methylobacteriaceae	__	__Psychroglaciecola arctica	1	1	NR_133831.1	NA	NA	27	13	25	3	2	14	24	13	1	3
denovo174	Bacteria; __Proteobacteria; __; __Bdellovibrionales; __Bdellovibrionaceae; __Bdellovibrio; __Bdellovibrio exovorus	Bacteria	__Proteobacteria	__	__Bdellovibrionales	__Bdellovibrionaceae	__Bdellovibrio	__Bdellovibrio exovorus	1	1	NR_102876.1	NA	NA	0	0	0	0	113	0	0	0	4	16
denovo175	Bacteria; __Spirochaetes; __; __Spirochaetales; __Spirochaetaceae; __Treponema; __Treponema caldarium	Bacteria	__Spirochaetes	__	__Spirochaetales	__Spirochaetaceae	__Treponema	__Treponema caldarium	1	1	NR_074757.1	NA	NA	0	2	3	46	6	0	0	11	184	39
denovo176	Bacteria; __Bacteroidetes; __; __Flavobacteriales; __Cryomorphaceae; __; __Owenweeksia hongkongensis	Bacteria	__Bacteroidetes	__	__Flavobacteriales	__Cryomorphaceae	__	__Owenweeksia hongkongensis	1	1	NR_074100.1	NA	NA	8	0	5	118	3	2	0	26	29	35
denovo177	Bacteria; __Actinobacteria; __; __Solirubrobacterales; __Patulibacteraceae; __Patulibacter; __Patulibacter medicamentivorans	Bacteria	__Actinobacteria	__	__Solirubrobacterales	__Patulibacteraceae	__Patulibacter	__Patulibacter medicamentivorans	1	1	NR_121691.1	NA	NA	17	3	0	87	5	15	30	14	44	13
denovo178	Bacteria; __Acidobacteria; __Solibacteres; __Solibacterales; __; __; __Paludibaculum fermentans	Bacteria	__Acidobacteria	__Solibacteres	__Solibacterales	__	__	__Paludibaculum fermentans	1	1	NR_134120.1	NA	NA	0	1	0	2	83	0	0	15	24	6
denovo179	Bacteria; __Bacteroidetes; __Cytophagia; __Cytophagales; __Cyclobacteriaceae; __Aquiflexum; __Aquiflexum balticum	Bacteria	__Bacteroidetes	__Cytophagia	__Cytophagales	__Cyclobacteriaceae	__Aquiflexum	__Aquiflexum balticum	1	1	NR_025634.1	NA	NA	63	0	2	0	0	44	61	3	0	0
denovo180	Bacteria; __Actinobacteria; __; __Acidimicrobiales; __Acidimicrobiaceae; __; __Aciditerrimonas ferrireducens	Bacteria	__Actinobacteria	__	__Acidimicrobiales	__Acidimicrobiaceae	__	__Aciditerrimonas ferrireducens	1	1	NR_112972.1	NA	NA	18	16	1	4	0	1	28	27	4	1
denovo181	Bacteria; __Bacteroidetes; __; __Flavobacteriales; __Flavobacteriaceae; __Flavobacterium; __Flavobacterium cheniae	Bacteria	__Bacteroidetes	__	__Flavobacteriales	__Flavobacteriaceae	__Flavobacterium	__Flavobacterium cheniae	1	1	NR_044198.1	NA	NA	0	0	0	0	0	0	22	148	0	0
denovo182	Bacteria; __Firmicutes; __Clostridia; __Clostridiales; __Ruminococcaceae; __; __[Clostridium] alkalicellulosi	Bacteria	__Firmicutes	__Clostridia	__Clostridiales	__Ruminococcaceae	__	__[Clostridium] alkalicellulosi	1	1	NR_115345.1	NA	NA	0	0	0	0	1	0	0	1	78	35
denovo183	Bacteria; __Proteobacteria; __Betaproteobacteria; __Burkholderiales; __; __Rhizobacter; __Rhizobacter profundi	Bacteria	__Proteobacteria	__Betaproteobacteria	__Burkholderiales	__	__Rhizobacter	__Rhizobacter profundi	1	1	NR_149234.1	NA	NA	77	39	6	0	0	21	1	1	1	0
denovo184	Bacteria; __Acidobacteria; __Solibacteres; __Solibacterales; __; __; __Paludibaculum fermentans	Bacteria	__Acidobacteria	__Solibacteres	__Solibacterales	__	__	__Paludibaculum fermentans	1	1	NR_134120.1	NA	NA	0	1	0	1	61	0	0	1	11	16
denovo185	Bacteria; __Proteobacteria; __Alphaproteobacteria; __Rhizobiales; __Hyphomicrobiaceae; __Rhodoplanes; __Rhodoplanes piscinae	Bacteria	__Proteobacteria	__Alphaproteobacteria	__Rhizobiales	__Hyphomicrobiaceae	__Rhodoplanes	__Rhodoplanes piscinae	1	1	NR_115060.1	NA	NA	0	0	0	0	0	0	28	33	0	0
denovo186	Bacteria; __Proteobacteria; __Alphaproteobacteria; __Rhodobacterales; __Rhodobacteraceae; __Rhodobacter; __Rhodobacter blasticus	Bacteria	__Proteobacteria	__Alphaproteobacteria	__Rhodobacterales	__Rhodobacteraceae	__Rhodobacter	__Rhodobacter blasticus	1	1	NR_043735.1	NA	NA	30	26	28	24	19	34	12	7	1	2
denovo187	Bacteria; __Verrucomicrobia; __Opitutae; __; __Opitutaceae; __; __Cephaloticoccus primus	Bacteria	__Verrucomicrobia	__Opitutae	__	__Opitutaceae	__	__Cephaloticoccus primus	1	1	NR_151907.1	NA	NA	0	0	0	5	114	0	5	20	28	29
denovo188	Bacteria; __Proteobacteria; __Alphaproteobacteria; __Rhodospirillales; __Acetobacteraceae; __Roseomonas; __Roseomonas alkaliterrae	Bacteria	__Proteobacteria	__Alphaproteobacteria	__Rhodospirillales	__Acetobacteraceae	__Roseomonas	__Roseomonas alkaliterrae	1	1	NR_134161.1	NA	NA	4	4	19	2	0	17	15	14	5	3
denovo189	; __; __; __; __; __; __		__	__	__	__	__	__	1	1	NA	NA	NA	0	0	0	14	21	0	0	0	7	22
denovo190	Bacteria; __Verrucomicrobia; __Opitutae; __; __Opitutaceae; __Opitutus; __Opitutus terrae	Bacteria	__Verrucomicrobia	__Opitutae	__	__Opitutaceae	__Opitutus	__Opitutus terrae	1	1	NR_074978.1	NA	NA	0	0	0	8	49	0	0	1	50	3
denovo191	Bacteria; __Cyanobacteria; __; __Nostocales; __; __Loriellopsis; __Loriellopsis cavernicola	Bacteria	__Cyanobacteria	__	__Nostocales	__	__Loriellopsis	__Loriellopsis cavernicola	1	1	NR_117881.1	NA	NA	0	0	0	0	1	103	22	1	0	0
denovo192	Bacteria; __Proteobacteria; __Betaproteobacteria; __Burkholderiales; __Comamonadaceae; __Variovorax; __Variovorax boronicumulans	Bacteria	__Proteobacteria	__Betaproteobacteria	__Burkholderiales	__Comamonadaceae	__Variovorax	__Variovorax boronicumulans	1	1	NR_114214.1	NA	NA	165	0	0	0	0	2	0	0	0	0
denovo193	Bacteria; __Proteobacteria; __Alphaproteobacteria; __Rhodospirillales; __Acetobacteraceae; __Roseomonas; __Roseomonas arcticisoli	Bacteria	__Proteobacteria	__Alphaproteobacteria	__Rhodospirillales	__Acetobacteraceae	__Roseomonas	__Roseomonas arcticisoli	1	1	NR_152079.1	NA	NA	19	28	14	1	1	2	2	6	3	2
denovo194	; __; __; __; __; __; __		__	__	__	__	__	__	1	1	NA	NA	NA	0	88	0	0	0	0	0	22	0	0
denovo195	Bacteria; __Proteobacteria; __; __Bdellovibrionales; __Bdellovibrionaceae; __Bdellovibrio; __Bdellovibrio bacteriovorus	Bacteria	__Proteobacteria	__	__Bdellovibrionales	__Bdellovibrionaceae	__Bdellovibrio	__Bdellovibrio bacteriovorus	1	1	NR_027553.1	NA	NA	0	0	0	11	11	0	0	0	1	150
denovo196	Bacteria; __Bacteroidetes; __; __; __; __; __Panacibacter ginsenosidivorans	Bacteria	__Bacteroidetes	__	__	__	__	__Panacibacter ginsenosidivorans	1	1	NR_152041.1	NA	NA	0	0	13	21	12	0	0	42	50	0
denovo197	Bacteria; __Proteobacteria; __Alphaproteobacteria; __Rhodospirillales; __Acetobacteraceae; __Roseomonas; __Roseomonas riguiloci	Bacteria	__Proteobacteria	__Alphaproteobacteria	__Rhodospirillales	__Acetobacteraceae	__Roseomonas	__Roseomonas riguiloci	1	1	NR_109149.1	NA	NA	1	2	13	44	11	18	50	69	50	2
denovo198	Bacteria; __Proteobacteria; __Alphaproteobacteria; __Sphingomonadales; __Sphingomonadaceae; __Sandarakinorhabdus; __Sandarakinorhabdus limnophila	Bacteria	__Proteobacteria	__Alphaproteobacteria	__Sphingomonadales	__Sphingomonadaceae	__Sandarakinorhabdus	__Sandarakinorhabdus limnophila	1	1	NR_043265.1	NA	NA	1	4	0	0	0	29	6	43	10	1
denovo199	; __; __; __; __; __; __		__	__	__	__	__	__	1	1	NA	NA	NA	0	0	0	11	97	0	0	0	5	0
denovo200	Bacteria; __Proteobacteria; __Betaproteobacteria; __Nitrosomonadales; __; __Methyloversatilis; __Methyloversatilis discipulorum	Bacteria	__Proteobacteria	__Betaproteobacteria	__Nitrosomonadales	__	__Methyloversatilis	__Methyloversatilis discipulorum	1	1	NR_136516.2	NA	NA	114	0	0	0	0	0	0	0	0	0
denovo201	Bacteria; __Proteobacteria; __Betaproteobacteria; __Burkholderiales; __Comamonadaceae; __Caldimonas; __Caldimonas manganoxidans	Bacteria	__Proteobacteria	__Betaproteobacteria	__Burkholderiales	__Comamonadaceae	__Caldimonas	__Caldimonas manganoxidans	1	1	NR_113844.1	NA	NA	0	0	21	14	38	0	0	18	38	7
denovo202	Bacteria; __Verrucomicrobia; __Verrucomicrobiae; __Verrucomicrobiales; __Verrucomicrobiaceae; __Prosthecobacter; __Prosthecobacter fluviatilis	Bacteria	__Verrucomicrobia	__Verrucomicrobiae	__Verrucomicrobiales	__Verrucomicrobiaceae	__Prosthecobacter	__Prosthecobacter fluviatilis	1	1	NR_041608.1	NA	NA	13	71	0	0	0	2	0	0	0	0
denovo203	Bacteria; __Planctomycetes; __; __Planctomycetales; __; __; __Fimbriiglobus ruber	Bacteria	__Planctomycetes	__	__Planctomycetales	__	__	__Fimbriiglobus ruber	1	1	NR_148575.1	NA	NA	5	0	0	5	78	4	0	0	3	31
denovo204	Bacteria; __Proteobacteria; __Alphaproteobacteria; __Rhizobiales; __Rhizobiaceae; __Shinella; __Shinella yambaruensis	Bacteria	__Proteobacteria	__Alphaproteobacteria	__Rhizobiales	__Rhizobiaceae	__Shinella	__Shinella yambaruensis	1	1	NR_114035.1	NA	NA	106	0	0	0	0	13	0	0	0	0
denovo205	Bacteria; __Proteobacteria; __Deltaproteobacteria; __Myxococcales; __Kofleriaceae; __Kofleria; __Kofleria flava	Bacteria	__Proteobacteria	__Deltaproteobacteria	__Myxococcales	__Kofleriaceae	__Kofleria	__Kofleria flava	1	1	NR_041981.1	NA	NA	0	0	3	0	3	0	0	0	3	83
denovo206	Bacteria; __Proteobacteria; __; __Bdellovibrionales; __Bdellovibrionaceae; __Bdellovibrio; __Bdellovibrio bacteriovorus	Bacteria	__Proteobacteria	__	__Bdellovibrionales	__Bdellovibrionaceae	__Bdellovibrio	__Bdellovibrio bacteriovorus	1	1	NR_027553.1	NA	NA	0	3	68	0	3	0	0	0	0	0
denovo207	Bacteria; __Proteobacteria; __Gammaproteobacteria; __Aeromonadales; __Aeromonadaceae; __Aeromonas; __Aeromonas veronii	Bacteria	__Proteobacteria	__Gammaproteobacteria	__Aeromonadales	__Aeromonadaceae	__Aeromonas	__Aeromonas veronii	1	1	NR_112838.1	NA	NA	13	16	5	21	15	0	0	0	81	1
denovo208	Bacteria; __Proteobacteria; __Betaproteobacteria; __Rhodocyclales; __Rhodocyclaceae; __Azospira; __Azospira restricta	Bacteria	__Proteobacteria	__Betaproteobacteria	__Rhodocyclales	__Rhodocyclaceae	__Azospira	__Azospira restricta	1	1	NR_044023.1	NA	NA	1	0	1	2	133	0	0	0	1	16
denovo209	Bacteria; __Cyanobacteria; __; __Chroococcales; __; __Cyanobacterium; __Cyanobacterium aponinum	Bacteria	__Cyanobacteria	__	__Chroococcales	__	__Cyanobacterium	__Cyanobacterium aponinum	1	1	NR_102443.1	NA	NA	4	18	9	7	1	0	0	1	4	0
denovo210	Bacteria; __Proteobacteria; __Alphaproteobacteria; __; __; __Geminicoccus; __Geminicoccus roseus	Bacteria	__Proteobacteria	__Alphaproteobacteria	__	__	__Geminicoccus	__Geminicoccus roseus	1	1	NR_042567.1	NA	NA	0	0	50	1	13	0	0	0	8	5
denovo211	Bacteria; __Chloroflexi; __; __Chloroflexales; __Oscillochloridaceae; __Oscillochloris; __Oscillochloris trichoides	Bacteria	__Chloroflexi	__	__Chloroflexales	__Oscillochloridaceae	__Oscillochloris	__Oscillochloris trichoides	1	1	NR_114470.1	NA	NA	0	5	50	52	9	0	0	2	1	1
denovo212	Bacteria; __Actinobacteria; __; __Acidimicrobiales; __Acidimicrobiaceae; __Ilumatobacter; __Ilumatobacter fluminis	Bacteria	__Actinobacteria	__	__Acidimicrobiales	__Acidimicrobiaceae	__Ilumatobacter	__Ilumatobacter fluminis	1	1	NR_041633.1	NA	NA	6	7	0	8	5	10	11	6	5	3
denovo213	; __; __; __; __; __; __		__	__	__	__	__	__	1	1	NA	NA	NA	0	1	11	14	9	3	0	0	14	12
denovo214	; __; __; __; __; __; __		__	__	__	__	__	__	1	1	NA	NA	NA	20	7	0	0	0	14	9	46	0	0
denovo215	Bacteria; __Firmicutes; __Clostridia; __Clostridiales; __Ruminococcaceae; __; __[Clostridium] straminisolvens	Bacteria	__Firmicutes	__Clostridia	__Clostridiales	__Ruminococcaceae	__	__[Clostridium] straminisolvens	1	1	NR_024829.1	NA	NA	0	0	0	6	18	10	5	8	96	10
denovo216	; __; __; __; __; __; __		__	__	__	__	__	__	1	1	NA	NA	NA	0	0	0	1	95	0	0	0	0	5
denovo217	Bacteria; __Proteobacteria; __; __Bdellovibrionales; __Bdellovibrionaceae; __Bdellovibrio; __Bdellovibrio bacteriovorus	Bacteria	__Proteobacteria	__	__Bdellovibrionales	__Bdellovibrionaceae	__Bdellovibrio	__Bdellovibrio bacteriovorus	1	1	NR_027553.1	NA	NA	12	3	1	29	0	0	0	8	28	7
denovo218	Bacteria; __Bacteroidetes; __Bacteroidia; __; __; __; __Mariniphaga sediminis	Bacteria	__Bacteroidetes	__Bacteroidia	__	__	__	__Mariniphaga sediminis	1	1	NR_137221.1	NA	NA	1	0	0	0	1	12	9	4	50	37
denovo219	; __; __; __; __; __; __		__	__	__	__	__	__	1	1	NA	NA	NA	0	0	0	6	13	3	1	0	35	10
denovo220	Bacteria; __Bacteroidetes; __Bacteroidia; __Bacteroidales; __; __; __Lentimicrobium saccharophilum	Bacteria	__Bacteroidetes	__Bacteroidia	__Bacteroidales	__	__	__Lentimicrobium saccharophilum	1	1	NR_149795.1	NA	NA	69	0	0	0	0	0	0	0	0	0
denovo221	; __; __; __; __; __; __		__	__	__	__	__	__	1	1	NA	NA	NA	0	2	116	0	0	0	0	0	0	0
denovo222	Bacteria; __Bacteroidetes; __Cytophagia; __Cytophagales; __Flammeovirgaceae; __Fulvivirga; __Fulvivirga lutimaris	Bacteria	__Bacteroidetes	__Cytophagia	__Cytophagales	__Flammeovirgaceae	__Fulvivirga	__Fulvivirga lutimaris	1	1	NR_149792.1	NA	NA	3	3	4	37	0	0	10	56	23	0
denovo223	; __; __; __; __; __; __		__	__	__	__	__	__	1	1	NA	NA	NA	0	0	0	0	62	0	0	0	0	3
denovo224	Bacteria; __Verrucomicrobia; __Opitutae; __; __Opitutaceae; __; __Lacunisphaera parvula	Bacteria	__Verrucomicrobia	__Opitutae	__	__Opitutaceae	__	__Lacunisphaera parvula	1	1	NR_146378.1	NA	NA	4	2	1	4	42	1	0	2	3	19
denovo225	; __; __; __; __; __; __		__	__	__	__	__	__	1	1	NA	NA	NA	116	0	0	0	0	0	0	0	0	0
denovo226	Bacteria; __Proteobacteria; __Alphaproteobacteria; __Rhizobiales; __Phyllobacteriaceae; __Chelativorans; __Thermovum composti	Bacteria	__Proteobacteria	__Alphaproteobacteria	__Rhizobiales	__Phyllobacteriaceae	__Chelativorans	__Thermovum composti	1	1	NR_113183.1	NA	NA	2	4	0	2	2	0	2	3	1	0
denovo227	Bacteria; __Proteobacteria; __Betaproteobacteria; __Burkholderiales; __; __; __Rivibacter subsaxonicus	Bacteria	__Proteobacteria	__Betaproteobacteria	__Burkholderiales	__	__	__Rivibacter subsaxonicus	1	1	NR_042651.1	NA	NA	1	6	13	29	13	0	0	54	0	0
denovo228	Bacteria; __Proteobacteria; __; __Bdellovibrionales; __Bdellovibrionaceae; __Bdellovibrio; __Bdellovibrio bacteriovorus	Bacteria	__Proteobacteria	__	__Bdellovibrionales	__Bdellovibrionaceae	__Bdellovibrio	__Bdellovibrio bacteriovorus	1	1	NR_027553.1	NA	NA	0	0	0	0	1	0	0	0	42	6
denovo229	Bacteria; __Proteobacteria; __Alphaproteobacteria; __Sphingomonadales; __Sphingomonadaceae; __Sphingobium; __Sphingobium endophyticum	Bacteria	__Proteobacteria	__Alphaproteobacteria	__Sphingomonadales	__Sphingomonadaceae	__Sphingobium	__Sphingobium endophyticum	1	1	NR_136450.1	NA	NA	0	0	28	4	0	0	0	36	0	0
denovo230	Bacteria; __Proteobacteria; __Alphaproteobacteria; __Rhodobacterales; __Rhodobacteraceae; __; __Tabrizicola aquatica	Bacteria	__Proteobacteria	__Alphaproteobacteria	__Rhodobacterales	__Rhodobacteraceae	__	__Tabrizicola aquatica	1	1	NR_117979.1	NA	NA	7	8	22	0	2	0	2	2	0	0
denovo231	Bacteria; __Planctomycetes; __; __Planctomycetales; __Planctomycetaceae; __Rhodopirellula; __Rhodopirellula rosea	Bacteria	__Planctomycetes	__	__Planctomycetales	__Planctomycetaceae	__Rhodopirellula	__Rhodopirellula rosea	1	1	NR_132692.1	NA	NA	1	6	16	0	1	9	36	37	5	0
denovo232	; __; __; __; __; __; __		__	__	__	__	__	__	1	1	NA	NA	NA	0	0	0	1	0	0	0	13	83	15
denovo233	; __; __; __; __; __; __		__	__	__	__	__	__	1	1	NA	NA	NA	7	11	7	10	8	9	51	14	1	0
denovo234	Bacteria; __Planctomycetes; __; __Planctomycetales; __; __Gemmata; __Gemmata massiliana	Bacteria	__Planctomycetes	__	__Planctomycetales	__	__Gemmata	__Gemmata massiliana	1	1	NR_148576.1	NA	NA	0	0	0	1	46	3	0	1	3	10
denovo235	; __; __; __; __; __; __		__	__	__	__	__	__	1	1	NA	NA	NA	0	0	0	32	14	0	0	0	13	28
denovo236	Bacteria; __Bacteroidetes; __; __Flavobacteriales; __; __; __Salinirepens amamiensis	Bacteria	__Bacteroidetes	__	__Flavobacteriales	__	__	__Salinirepens amamiensis	1	1	NR_112980.1	NA	NA	0	0	1	1	79	0	0	0	32	2
denovo237	Bacteria; __Actinobacteria; __; __Acidimicrobiales; __Acidimicrobiaceae; __; __Aciditerrimonas ferrireducens	Bacteria	__Actinobacteria	__	__Acidimicrobiales	__Acidimicrobiaceae	__	__Aciditerrimonas ferrireducens	1	1	NR_112972.1	NA	NA	0	0	0	6	21	2	1	0	3	6
denovo238	Bacteria; __Bacteroidetes; __Cytophagia; __Cytophagales; __Flammeovirgaceae; __; __Cesiribacter andamanensis	Bacteria	__Bacteroidetes	__Cytophagia	__Cytophagales	__Flammeovirgaceae	__	__Cesiribacter andamanensis	1	1	NR_116974.1	NA	NA	0	0	0	0	111	0	0	0	0	0
denovo239	Bacteria; __Proteobacteria; __Deltaproteobacteria; __Desulfuromonadales; __Geobacteraceae; __Geobacter; __Geobacter bremensis	Bacteria	__Proteobacteria	__Deltaproteobacteria	__Desulfuromonadales	__Geobacteraceae	__Geobacter	__Geobacter bremensis	1	1	NR_026076.1	NA	NA	89	19	1	0	0	9	1	1	0	0
denovo240	Bacteria; __Bacteroidetes; __Bacteroidia; __Bacteroidales; __; __; __Lentimicrobium saccharophilum	Bacteria	__Bacteroidetes	__Bacteroidia	__Bacteroidales	__	__	__Lentimicrobium saccharophilum	1	1	NR_149795.1	NA	NA	119	5	0	1	0	0	5	10	0	0
denovo241	Bacteria; __Verrucomicrobia; __Spartobacteria; __; __; __Chthoniobacter; __Chthoniobacter flavus	Bacteria	__Verrucomicrobia	__Spartobacteria	__	__	__Chthoniobacter	__Chthoniobacter flavus	1	1	NR_115225.1	NA	NA	6	17	0	0	0	0	0	0	0	5
denovo242	Bacteria; __Proteobacteria; __Alphaproteobacteria; __Rhizobiales; __Brucellaceae; __Brucella; __Brucella microti	Bacteria	__Proteobacteria	__Alphaproteobacteria	__Rhizobiales	__Brucellaceae	__Brucella	__Brucella microti	1	1	NR_074336.2	NA	NA	0	0	0	0	0	37	6	1	0	0
denovo243	Bacteria; __Verrucomicrobia; __Verrucomicrobiae; __Verrucomicrobiales; __Verrucomicrobiaceae; __Prosthecobacter; __Prosthecobacter fusiformis	Bacteria	__Verrucomicrobia	__Verrucomicrobiae	__Verrucomicrobiales	__Verrucomicrobiaceae	__Prosthecobacter	__Prosthecobacter fusiformis	1	1	NR_026024.1	NA	NA	0	14	13	0	0	7	9	90	7	0
denovo244	Bacteria; __Proteobacteria; __Betaproteobacteria; __Burkholderiales; __; __Rubrivivax; __Rubrivivax gelatinosus	Bacteria	__Proteobacteria	__Betaproteobacteria	__Burkholderiales	__	__Rubrivivax	__Rubrivivax gelatinosus	1	1	NR_025841.1	NA	NA	108	3	3	1	12	5	0	0	1	0
denovo245	Bacteria; __Proteobacteria; __Alphaproteobacteria; __Sphingomonadales; __Sphingomonadaceae; __Novosphingobium; __Novosphingobium endophyticum	Bacteria	__Proteobacteria	__Alphaproteobacteria	__Sphingomonadales	__Sphingomonadaceae	__Novosphingobium	__Novosphingobium endophyticum	1	1	NR_145944.2	NA	NA	0	3	3	38	4	2	0	0	1	1
denovo246	Bacteria; __Planctomycetes; __; __Planctomycetales; __Planctomycetaceae; __; __Roseimaritima ulvae	Bacteria	__Planctomycetes	__	__Planctomycetales	__Planctomycetaceae	__	__Roseimaritima ulvae	1	1	NR_146676.1	NA	NA	8	0	0	5	14	2	0	2	66	4
denovo247	Bacteria; __Actinobacteria; __; __Acidimicrobiales; __Iamiaceae; __; __Aquihabitans daechungensis	Bacteria	__Actinobacteria	__	__Acidimicrobiales	__Iamiaceae	__	__Aquihabitans daechungensis	1	1	NR_132289.1	NA	NA	47	4	1	6	6	1	11	7	7	3
denovo248	Bacteria; __Bacteroidetes; __; __Flavobacteriales; __Flavobacteriaceae; __Flavobacterium; __Flavobacterium lacus	Bacteria	__Bacteroidetes	__	__Flavobacteriales	__Flavobacteriaceae	__Flavobacterium	__Flavobacterium lacus	1	1	NR_133745.1	NA	NA	73	0	0	0	0	1	0	0	0	0
denovo249	Bacteria; __Proteobacteria; __Alphaproteobacteria; __Rhizobiales; __Methylocystaceae; __Methylocystis; __Methylocystis echinoides	Bacteria	__Proteobacteria	__Alphaproteobacteria	__Rhizobiales	__Methylocystaceae	__Methylocystis	__Methylocystis echinoides	1	1	NR_025544.1	NA	NA	2	2	4	1	2	30	13	3	2	0
denovo250	Bacteria; __Acidobacteria; __Solibacteres; __Solibacterales; __; __; __Paludibaculum fermentans	Bacteria	__Acidobacteria	__Solibacteres	__Solibacterales	__	__	__Paludibaculum fermentans	1	1	NR_134120.1	NA	NA	0	0	0	6	11	0	0	4	8	10
denovo251	Bacteria; __Proteobacteria; __Betaproteobacteria; __Burkholderiales; __; __Rhizobacter; __Rhizobacter gummiphilus	Bacteria	__Proteobacteria	__Betaproteobacteria	__Burkholderiales	__	__Rhizobacter	__Rhizobacter gummiphilus	1	1	NR_132677.1	NA	NA	0	1	52	7	1	2	1	0	16	25
denovo252	Bacteria; __Proteobacteria; __Alphaproteobacteria; __Rhodospirillales; __Rhodospirillaceae; __; __Lacibacterium aquatile	Bacteria	__Proteobacteria	__Alphaproteobacteria	__Rhodospirillales	__Rhodospirillaceae	__	__Lacibacterium aquatile	1	1	NR_125556.1	NA	NA	0	0	0	0	0	0	0	0	31	1
denovo253	Bacteria; __Actinobacteria; __; __Acidimicrobiales; __Acidimicrobiaceae; __Ilumatobacter; __Ilumatobacter fluminis	Bacteria	__Actinobacteria	__	__Acidimicrobiales	__Acidimicrobiaceae	__Ilumatobacter	__Ilumatobacter fluminis	1	1	NR_041633.1	NA	NA	35	18	4	3	1	3	2	1	0	0
denovo254	Bacteria; __Planctomycetes; __; __Planctomycetales; __; __Singulisphaera; __Singulisphaera rosea	Bacteria	__Planctomycetes	__	__Planctomycetales	__	__Singulisphaera	__Singulisphaera rosea	1	1	NR_116969.1	NA	NA	8	13	6	1	2	3	5	5	1	1
denovo255	; __; __; __; __; __; __		__	__	__	__	__	__	1	1	NA	NA	NA	0	0	2	10	23	0	0	0	1	28
denovo256	; __; __; __; __; __; __		__	__	__	__	__	__	1	1	NA	NA	NA	0	0	0	0	4	0	0	0	0	93
denovo257	Bacteria; __Gemmatimonadetes; __; __Gemmatimonadales; __Gemmatimonadaceae; __Gemmatimonas; __Gemmatimonas phototrophica	Bacteria	__Gemmatimonadetes	__	__Gemmatimonadales	__Gemmatimonadaceae	__Gemmatimonas	__Gemmatimonas phototrophica	1	1	NR_136770.1	NA	NA	0	15	2	0	17	1	0	0	11	9
denovo258	Bacteria; __Firmicutes; __Clostridia; __Clostridiales; __Clostridiales Family XII. Incertae Sedis; __Fusibacter; __Fusibacter fontis	Bacteria	__Firmicutes	__Clostridia	__Clostridiales	__Clostridiales Family XII. Incertae Sedis	__Fusibacter	__Fusibacter fontis	1	1	NR_137378.1	NA	NA	0	3	1	12	16	7	1	6	3	1
denovo259	Bacteria; __Planctomycetes; __; __Planctomycetales; __Planctomycetaceae; __Blastopirellula; __Blastopirellula cremea	Bacteria	__Planctomycetes	__	__Planctomycetales	__Planctomycetaceae	__Blastopirellula	__Blastopirellula cremea	1	1	NR_118153.1	NA	NA	10	0	0	0	1	3	0	0	6	1
denovo260	Bacteria; __Proteobacteria; __Alphaproteobacteria; __Rhizobiales; __Hyphomicrobiaceae; __Rhodomicrobium; __Rhodomicrobium vannielii	Bacteria	__Proteobacteria	__Alphaproteobacteria	__Rhizobiales	__Hyphomicrobiaceae	__Rhodomicrobium	__Rhodomicrobium vannielii	1	1	NR_117027.1	NA	NA	31	17	2	0	0	1	0	2	0	0
denovo261	; __; __; __; __; __; __		__	__	__	__	__	__	1	1	NA	NA	NA	1	43	3	0	0	0	3	10	0	0
denovo262	Bacteria; __Proteobacteria; __Alphaproteobacteria; __Rhizobiales; __; __; __Alsobacter metallidurans	Bacteria	__Proteobacteria	__Alphaproteobacteria	__Rhizobiales	__	__	__Alsobacter metallidurans	1	1	NR_125447.1	NA	NA	57	4	0	0	0	7	0	0	0	0
denovo263	Bacteria; __Chloroflexi; __Anaerolineae; __Anaerolineales; __Anaerolineaceae; __Longilinea; __Longilinea arvoryzae	Bacteria	__Chloroflexi	__Anaerolineae	__Anaerolineales	__Anaerolineaceae	__Longilinea	__Longilinea arvoryzae	1	1	NR_041355.1	NA	NA	0	0	0	0	4	0	0	0	3	71
denovo264	Bacteria; __Proteobacteria; __; __Bdellovibrionales; __Bdellovibrionaceae; __Bdellovibrio; __Bdellovibrio bacteriovorus	Bacteria	__Proteobacteria	__	__Bdellovibrionales	__Bdellovibrionaceae	__Bdellovibrio	__Bdellovibrio bacteriovorus	1	1	NR_027553.1	NA	NA	37	0	0	0	0	0	0	0	2	0
denovo265	Bacteria; __Proteobacteria; __Deltaproteobacteria; __Myxococcales; __; __; __Labilithrix luteola	Bacteria	__Proteobacteria	__Deltaproteobacteria	__Myxococcales	__	__	__Labilithrix luteola	1	1	NR_126182.1	NA	NA	1	20	4	0	15	0	0	7	7	26
denovo266	Bacteria; __Proteobacteria; __Alphaproteobacteria; __; __; __; __Phreatobacter oligotrophus	Bacteria	__Proteobacteria	__Alphaproteobacteria	__	__	__	__Phreatobacter oligotrophus	1	1	NR_133817.1	NA	NA	63	6	1	0	0	0	0	0	0	0
denovo267	Bacteria; __Proteobacteria; __Deltaproteobacteria; __Desulfovibrionales; __Desulfomicrobiaceae; __Desulfomicrobium; __Desulfomicrobium hypogeium	Bacteria	__Proteobacteria	__Deltaproteobacteria	__Desulfovibrionales	__Desulfomicrobiaceae	__Desulfomicrobium	__Desulfomicrobium hypogeium	1	1	NR_114508.1	NA	NA	1	0	0	9	40	10	0	4	131	67
denovo268	Bacteria; __Proteobacteria; __Alphaproteobacteria; __Sphingomonadales; __Sphingomonadaceae; __; __Polymorphobacter multimanifer	Bacteria	__Proteobacteria	__Alphaproteobacteria	__Sphingomonadales	__Sphingomonadaceae	__	__Polymorphobacter multimanifer	1	1	NR_125454.1	NA	NA	0	2	1	0	0	20	3	9	4	0
denovo269	Bacteria; __Proteobacteria; __Gammaproteobacteria; __Pseudomonadales; __Pseudomonadaceae; __Pseudomonas; __Pseudomonas anguilliseptica	Bacteria	__Proteobacteria	__Gammaproteobacteria	__Pseudomonadales	__Pseudomonadaceae	__Pseudomonas	__Pseudomonas anguilliseptica	1	1	NR_029319.1	NA	NA	23	9	0	1	0	1	13	0	1	0
denovo270	Bacteria; __Bacteroidetes; __; __; __; __; __Ferruginibacter paludis	Bacteria	__Bacteroidetes	__	__	__	__	__Ferruginibacter paludis	1	1	NR_136802.1	NA	NA	0	0	0	75	0	0	0	10	1	0
denovo271	Bacteria; __Verrucomicrobia; __Verrucomicrobiae; __Verrucomicrobiales; __Verrucomicrobiaceae; __Luteolibacter; __Luteolibacter yonseiensis	Bacteria	__Verrucomicrobia	__Verrucomicrobiae	__Verrucomicrobiales	__Verrucomicrobiaceae	__Luteolibacter	__Luteolibacter yonseiensis	1	1	NR_109549.1	NA	NA	2	0	0	9	3	2	4	3	3	0
denovo272	Bacteria; __Actinobacteria; __; __; __Acidothermaceae; __Acidothermus; __Acidothermus cellulolyticus	Bacteria	__Actinobacteria	__	__	__Acidothermaceae	__Acidothermus	__Acidothermus cellulolyticus	1	1	NR_074501.1	NA	NA	0	0	0	2	21	9	4	2	13	12
denovo273	Bacteria; __Gemmatimonadetes; __; __Gemmatimonadales; __Gemmatimonadaceae; __Gemmatimonas; __Gemmatimonas phototrophica	Bacteria	__Gemmatimonadetes	__	__Gemmatimonadales	__Gemmatimonadaceae	__Gemmatimonas	__Gemmatimonas phototrophica	1	1	NR_136770.1	NA	NA	1	8	1	5	0	0	2	22	2	1
denovo274	Bacteria; __Bacteroidetes; __; __Sphingobacteriales; __Sphingobacteriaceae; __Solitalea; __Solitalea canadensis	Bacteria	__Bacteroidetes	__	__Sphingobacteriales	__Sphingobacteriaceae	__Solitalea	__Solitalea canadensis	1	1	NR_074099.1	NA	NA	0	0	0	0	0	0	1	6	64	0
denovo275	Bacteria; __Verrucomicrobia; __Opitutae; __; __Opitutaceae; __; __Lacunisphaera parvula	Bacteria	__Verrucomicrobia	__Opitutae	__	__Opitutaceae	__	__Lacunisphaera parvula	1	1	NR_146378.1	NA	NA	2	0	2	2	0	25	36	2	0	0
denovo276	Bacteria; __Bacteroidetes; __Cytophagia; __Cytophagales; __Cytophagaceae; __Marinoscillum; __Marinoscillum luteum	Bacteria	__Bacteroidetes	__Cytophagia	__Cytophagales	__Cytophagaceae	__Marinoscillum	__Marinoscillum luteum	1	1	NR_108992.1	NA	NA	9	1	0	0	7	0	0	5	5	58
denovo277	; __; __; __; __; __; __		__	__	__	__	__	__	1	1	NA	NA	NA	0	0	0	0	0	0	0	0	35	0
denovo278	Bacteria; __Proteobacteria; __Alphaproteobacteria; __Rhizobiales; __; __; __Hartmannibacter diazotrophicus	Bacteria	__Proteobacteria	__Alphaproteobacteria	__Rhizobiales	__	__	__Hartmannibacter diazotrophicus	1	1	NR_134057.1	NA	NA	0	20	2	2	0	0	0	2	0	0
denovo279	Bacteria; __Acidobacteria; __Solibacteres; __Solibacterales; __; __; __Paludibaculum fermentans	Bacteria	__Acidobacteria	__Solibacteres	__Solibacterales	__	__	__Paludibaculum fermentans	1	1	NR_134120.1	NA	NA	0	0	0	1	15	0	0	0	1	7
denovo280	Bacteria; __Bacteroidetes; __; __; __; __; __Flavihumibacter solisilvae	Bacteria	__Bacteroidetes	__	__	__	__	__Flavihumibacter solisilvae	1	1	NR_134032.1	NA	NA	0	0	8	0	0	3	15	37	0	0
denovo281	Bacteria; __Proteobacteria; __Alphaproteobacteria; __Rhizobiales; __; __; __Qingshengfania soli	Bacteria	__Proteobacteria	__Alphaproteobacteria	__Rhizobiales	__	__	__Qingshengfania soli	1	1	NR_145885.1	NA	NA	0	2	2	0	0	21	7	0	0	0
denovo282	Bacteria; __Proteobacteria; __Alphaproteobacteria; __Rhodobacterales; __Hyphomonadaceae; __Hyphomonas; __Hyphomonas polymorpha	Bacteria	__Proteobacteria	__Alphaproteobacteria	__Rhodobacterales	__Hyphomonadaceae	__Hyphomonas	__Hyphomonas polymorpha	1	1	NR_114112.1	NA	NA	23	3	8	0	0	2	1	6	1	0
denovo283	Bacteria; __Cyanobacteria; __; __Chroococcales; __; __Crocosphaera; __Crocosphaera watsonii	Bacteria	__Cyanobacteria	__	__Chroococcales	__	__Crocosphaera	__Crocosphaera watsonii	1	1	NR_115288.1	NA	NA	0	0	0	6	44	1	5	2	2	1
denovo284	Bacteria; __Firmicutes; __; __; __; __; __Hydrogenispora ethanolica	Bacteria	__Firmicutes	__	__	__	__	__Hydrogenispora ethanolica	1	1	NR_125455.1	NA	NA	0	0	0	0	0	9	8	0	0	0
denovo285	; __; __; __; __; __; __		__	__	__	__	__	__	1	1	NA	NA	NA	0	0	0	0	0	0	13	2	0	0
denovo286	Bacteria; __Bacteroidetes; __; __Flavobacteriales; __Flavobacteriaceae; __Flavobacterium; __Flavobacterium tegetincola	Bacteria	__Bacteroidetes	__	__Flavobacteriales	__Flavobacteriaceae	__Flavobacterium	__Flavobacterium tegetincola	1	1	NR_044804.1	NA	NA	0	0	0	0	0	49	2	0	0	0
denovo287	Bacteria; __Proteobacteria; __Alphaproteobacteria; __Rhizobiales; __Brucellaceae; __Brucella; __Brucella microti	Bacteria	__Proteobacteria	__Alphaproteobacteria	__Rhizobiales	__Brucellaceae	__Brucella	__Brucella microti	1	1	NR_074336.2	NA	NA	0	0	0	5	43	0	0	0	0	0
denovo288	; __; __; __; __; __; __		__	__	__	__	__	__	1	1	NA	NA	NA	0	0	0	0	4	0	0	0	0	42
denovo289	Bacteria; __Bacteroidetes; __; __; __; __; __Asinibacterium lactis	Bacteria	__Bacteroidetes	__	__	__	__	__Asinibacterium lactis	1	1	NR_132297.1	NA	NA	0	1	8	0	0	0	0	19	0	0
denovo290	Bacteria; __Proteobacteria; __Alphaproteobacteria; __Sphingomonadales; __Erythrobacteraceae; __Altererythrobacter; __Altererythrobacter confluentis	Bacteria	__Proteobacteria	__Alphaproteobacteria	__Sphingomonadales	__Erythrobacteraceae	__Altererythrobacter	__Altererythrobacter confluentis	1	1	NR_152077.1	NA	NA	0	0	0	0	0	0	0	0	25	0
denovo291	Bacteria; __Planctomycetes; __Phycisphaerae; __; __; __; __Tepidisphaera mucosa	Bacteria	__Planctomycetes	__Phycisphaerae	__	__	__	__Tepidisphaera mucosa	1	1	NR_148582.1	NA	NA	13	1	1	0	0	0	2	1	0	0
denovo292	; __; __; __; __; __; __		__	__	__	__	__	__	1	1	NA	NA	NA	6	6	0	2	0	0	0	0	0	0
denovo293	Bacteria; __Firmicutes; __Clostridia; __Clostridiales; __Clostridiales Family XII. Incertae Sedis; __Fusibacter; __Fusibacter paucivorans	Bacteria	__Firmicutes	__Clostridia	__Clostridiales	__Clostridiales Family XII. Incertae Sedis	__Fusibacter	__Fusibacter paucivorans	1	1	NR_024886.1	NA	NA	0	1	0	6	7	1	2	0	2	0
denovo294	Bacteria; __Proteobacteria; __Gammaproteobacteria; __Xanthomonadales; __Xanthomonadaceae; __Lysobacter; __Lysobacter brunescens	Bacteria	__Proteobacteria	__Gammaproteobacteria	__Xanthomonadales	__Xanthomonadaceae	__Lysobacter	__Lysobacter brunescens	1	1	NR_041004.1	NA	NA	0	0	4	28	20	0	0	0	8	2
denovo295	Bacteria; __Verrucomicrobia; __Verrucomicrobiae; __Verrucomicrobiales; __Verrucomicrobia subdivision 3; __; __Limisphaera ngatamarikiensis	Bacteria	__Verrucomicrobia	__Verrucomicrobiae	__Verrucomicrobiales	__Verrucomicrobia subdivision 3	__	__Limisphaera ngatamarikiensis	1	1	NR_134756.1	NA	NA	4	0	0	0	13	0	0	1	15	19
denovo296	Bacteria; __Bacteroidetes; __; __; __; __Lewinella; __Lewinella nigricans	Bacteria	__Bacteroidetes	__	__	__	__Lewinella	__Lewinella nigricans	1	1	NR_115013.1	NA	NA	27	0	0	0	1	1	0	0	0	0
denovo297	Bacteria; __Proteobacteria; __; __Bdellovibrionales; __Bdellovibrionaceae; __Bdellovibrio; __Bdellovibrio bacteriovorus	Bacteria	__Proteobacteria	__	__Bdellovibrionales	__Bdellovibrionaceae	__Bdellovibrio	__Bdellovibrio bacteriovorus	1	1	NR_027553.1	NA	NA	1	0	0	1	13	0	0	0	3	37
denovo298	Bacteria; __Proteobacteria; __Alphaproteobacteria; __Rhizobiales; __Brucellaceae; __Brucella; __Brucella microti	Bacteria	__Proteobacteria	__Alphaproteobacteria	__Rhizobiales	__Brucellaceae	__Brucella	__Brucella microti	1	1	NR_074336.2	NA	NA	0	0	0	0	2	0	0	0	36	1
denovo299	Bacteria; __Proteobacteria; __Alphaproteobacteria; __Rhodobacterales; __Hyphomonadaceae; __; __Euryhalocaulis caribicus	Bacteria	__Proteobacteria	__Alphaproteobacteria	__Rhodobacterales	__Hyphomonadaceae	__	__Euryhalocaulis caribicus	1	1	NR_132723.1	NA	NA	0	0	13	8	1	0	1	6	5	2
denovo300	Bacteria; __Proteobacteria; __Gammaproteobacteria; __Xanthomonadales; __; __Aquimonas; __Aquimonas voraii	Bacteria	__Proteobacteria	__Gammaproteobacteria	__Xanthomonadales	__	__Aquimonas	__Aquimonas voraii	1	1	NR_042968.1	NA	NA	0	0	2	1	23	0	0	1	0	3
denovo301	Bacteria; __Proteobacteria; __Alphaproteobacteria; __Rhodospirillales; __Acetobacteraceae; __Rhodovastum; __Rhodovastum atsumiense	Bacteria	__Proteobacteria	__Alphaproteobacteria	__Rhodospirillales	__Acetobacteraceae	__Rhodovastum	__Rhodovastum atsumiense	1	1	NR_112776.1	NA	NA	0	0	0	13	0	0	0	2	39	4
denovo302	Bacteria; __Deinococcus-Thermus; __Deinococci; __Deinococcales; __Trueperaceae; __Truepera; __Truepera radiovictrix	Bacteria	__Deinococcus-Thermus	__Deinococci	__Deinococcales	__Trueperaceae	__Truepera	__Truepera radiovictrix	1	1	NR_074381.1	NA	NA	13	5	3	1	4	2	2	0	0	0
denovo303	Bacteria; __Proteobacteria; __Betaproteobacteria; __Rhodocyclales; __; __Azonexus; __Azonexus fungiphilus	Bacteria	__Proteobacteria	__Betaproteobacteria	__Rhodocyclales	__	__Azonexus	__Azonexus fungiphilus	1	1	NR_024853.1	NA	NA	0	0	0	1	0	0	17	3	41	11
denovo304	Bacteria; __Proteobacteria; __Alphaproteobacteria; __Rhodospirillales; __Acetobacteraceae; __; __Dankookia rubra	Bacteria	__Proteobacteria	__Alphaproteobacteria	__Rhodospirillales	__Acetobacteraceae	__	__Dankookia rubra	1	1	NR_146664.1	NA	NA	0	2	7	3	5	11	8	20	1	2
denovo305	Bacteria; __Planctomycetes; __; __Planctomycetales; __Planctomycetaceae; __Blastopirellula; __Blastopirellula cremea	Bacteria	__Planctomycetes	__	__Planctomycetales	__Planctomycetaceae	__Blastopirellula	__Blastopirellula cremea	1	1	NR_118153.1	NA	NA	5	2	3	0	1	1	7	2	0	0
denovo306	Bacteria; __Proteobacteria; __Betaproteobacteria; __Burkholderiales; __Burkholderiaceae; __Polynucleobacter; __Polynucleobacter acidiphobus	Bacteria	__Proteobacteria	__Betaproteobacteria	__Burkholderiales	__Burkholderiaceae	__Polynucleobacter	__Polynucleobacter acidiphobus	1	1	NR_125545.1	NA	NA	0	0	0	4	53	0	1	6	5	50
denovo307	; __; __; __; __; __; __		__	__	__	__	__	__	1	1	NA	NA	NA	1	0	0	0	14	1	0	0	2	20
denovo308	; __; __; __; __; __; __		__	__	__	__	__	__	1	1	NA	NA	NA	0	0	0	0	4	0	0	0	0	16
denovo309	Bacteria; __Planctomycetes; __; __Planctomycetales; __Planctomycetaceae; __Rhodopirellula; __Rhodopirellula rosea	Bacteria	__Planctomycetes	__	__Planctomycetales	__Planctomycetaceae	__Rhodopirellula	__Rhodopirellula rosea	1	1	NR_132692.1	NA	NA	43	1	0	0	0	8	2	0	0	0
denovo310	Bacteria; __Proteobacteria; __Gammaproteobacteria; __Xanthomonadales; __; __Fulvimonas; __Fulvimonas soli	Bacteria	__Proteobacteria	__Gammaproteobacteria	__Xanthomonadales	__	__Fulvimonas	__Fulvimonas soli	1	1	NR_025465.1	NA	NA	0	0	22	2	0	0	0	7	0	0
denovo311	Bacteria; __Actinobacteria; __; __Acidimicrobiales; __Iamiaceae; __; __Aquihabitans daechungensis	Bacteria	__Actinobacteria	__	__Acidimicrobiales	__Iamiaceae	__	__Aquihabitans daechungensis	1	1	NR_132289.1	NA	NA	1	3	2	4	2	11	2	1	7	1
denovo312	Bacteria; __Bacteroidetes; __; __; __; __Sediminibacterium; __Sediminibacterium goheungense	Bacteria	__Bacteroidetes	__	__	__	__Sediminibacterium	__Sediminibacterium goheungense	1	1	NR_133854.1	NA	NA	0	0	0	0	0	11	0	0	0	0
denovo313	Bacteria; __Bacteroidetes; __; __; __; __Lewinella; __Lewinella nigricans	Bacteria	__Bacteroidetes	__	__	__	__Lewinella	__Lewinella nigricans	1	1	NR_115013.1	NA	NA	0	0	0	0	43	0	0	0	0	17
denovo314	Bacteria; __Proteobacteria; __Alphaproteobacteria; __Rhizobiales; __Bradyrhizobiaceae; __Bosea; __Bosea robiniae	Bacteria	__Proteobacteria	__Alphaproteobacteria	__Rhizobiales	__Bradyrhizobiaceae	__Bosea	__Bosea robiniae	1	1	NR_108516.1	NA	NA	10	0	0	0	0	1	2	0	0	0
denovo315	Bacteria; __Bacteroidetes; __; __Flavobacteriales; __Cryomorphaceae; __; __Phaeocystidibacter marisrubri	Bacteria	__Bacteroidetes	__	__Flavobacteriales	__Cryomorphaceae	__	__Phaeocystidibacter marisrubri	1	1	NR_136475.1	NA	NA	19	21	2	0	0	3	1	4	16	0
denovo316	Bacteria; __Bacteroidetes; __; __Sphingobacteriales; __Sphingobacteriaceae; __Mucilaginibacter; __Mucilaginibacter daejeonensis	Bacteria	__Bacteroidetes	__	__Sphingobacteriales	__Sphingobacteriaceae	__Mucilaginibacter	__Mucilaginibacter daejeonensis	1	1	NR_041505.1	NA	NA	3	52	0	0	0	0	0	0	0	0
denovo317	Bacteria; __Proteobacteria; __Alphaproteobacteria; __Rhizobiales; __; __; __Qingshengfania soli	Bacteria	__Proteobacteria	__Alphaproteobacteria	__Rhizobiales	__	__	__Qingshengfania soli	1	1	NR_145885.1	NA	NA	0	2	4	7	5	0	0	16	4	3
denovo318	Bacteria; __Proteobacteria; __Gammaproteobacteria; __Xanthomonadales; __; __Dyella; __Dyella ginsengisoli	Bacteria	__Proteobacteria	__Gammaproteobacteria	__Xanthomonadales	__	__Dyella	__Dyella ginsengisoli	1	1	NR_041370.1	NA	NA	0	0	12	0	0	0	0	4	0	0
denovo319	Bacteria; __Proteobacteria; __Alphaproteobacteria; __Rhizobiales; __; __; __Methyloligella halotolerans	Bacteria	__Proteobacteria	__Alphaproteobacteria	__Rhizobiales	__	__	__Methyloligella halotolerans	1	1	NR_125613.1	NA	NA	19	0	0	0	0	0	0	0	0	3
denovo320	Bacteria; __Proteobacteria; __Alphaproteobacteria; __Rhizobiales; __Hyphomicrobiaceae; __Pedomicrobium; __Pedomicrobium manganicum	Bacteria	__Proteobacteria	__Alphaproteobacteria	__Rhizobiales	__Hyphomicrobiaceae	__Pedomicrobium	__Pedomicrobium manganicum	1	1	NR_104841.1	NA	NA	0	0	0	0	1	1	4	0	2	0
denovo321	Bacteria; __Planctomycetes; __; __Planctomycetales; __; __; __Fimbriiglobus ruber	Bacteria	__Planctomycetes	__	__Planctomycetales	__	__	__Fimbriiglobus ruber	1	1	NR_148575.1	NA	NA	38	0	0	0	0	0	0	0	0	0
denovo322	Bacteria; __Firmicutes; __Clostridia; __Clostridiales; __Ruminococcaceae; __; __[Clostridium] alkalicellulosi	Bacteria	__Firmicutes	__Clostridia	__Clostridiales	__Ruminococcaceae	__	__[Clostridium] alkalicellulosi	1	1	NR_115345.1	NA	NA	0	0	0	0	25	0	0	0	1	0
denovo323	Bacteria; __Cyanobacteria; __; __Oscillatoriales; __; __Planktothrix; __Planktothrix spiroides	Bacteria	__Cyanobacteria	__	__Oscillatoriales	__	__Planktothrix	__Planktothrix spiroides	1	1	NR_118104.1	NA	NA	0	3	7	2	3	0	0	4	1	0
denovo324	Bacteria; __Proteobacteria; __Alphaproteobacteria; __Rhizobiales; __Methylobacteriaceae; __Methylobacterium; __Methylobacterium bullatum	Bacteria	__Proteobacteria	__Alphaproteobacteria	__Rhizobiales	__Methylobacteriaceae	__Methylobacterium	__Methylobacterium bullatum	1	1	NR_117561.1	NA	NA	0	0	4	0	2	23	0	0	5	3
denovo325	Bacteria; __Proteobacteria; __Gammaproteobacteria; __Aeromonadales; __Aeromonadaceae; __Zobellella; __Zobellella taiwanensis	Bacteria	__Proteobacteria	__Gammaproteobacteria	__Aeromonadales	__Aeromonadaceae	__Zobellella	__Zobellella taiwanensis	1	1	NR_043630.1	NA	NA	0	0	2	2	6	0	0	0	6	0
denovo326	; __; __; __; __; __; __		__	__	__	__	__	__	1	1	NA	NA	NA	0	0	0	0	18	0	0	0	0	0
denovo327	Bacteria; __Bacteroidetes; __; __; __; __Sediminibacterium; __Sediminibacterium goheungense	Bacteria	__Bacteroidetes	__	__	__	__Sediminibacterium	__Sediminibacterium goheungense	1	1	NR_133854.1	NA	NA	0	0	0	0	7	0	0	0	0	2
denovo328	Bacteria; __Proteobacteria; __Alphaproteobacteria; __Rhodospirillales; __Acetobacteraceae; __Roseomonas; __Roseomonas lacus	Bacteria	__Proteobacteria	__Alphaproteobacteria	__Rhodospirillales	__Acetobacteraceae	__Roseomonas	__Roseomonas lacus	1	1	NR_042318.1	NA	NA	0	0	0	3	0	1	0	0	1	0
denovo329	Bacteria; __Bacteroidetes; __; __Sphingobacteriales; __Sphingobacteriaceae; __Pedobacter; __Pedobacter ruber	Bacteria	__Bacteroidetes	__	__Sphingobacteriales	__Sphingobacteriaceae	__Pedobacter	__Pedobacter ruber	1	1	NR_118090.1	NA	NA	27	3	0	0	0	0	0	0	0	0
denovo330	Bacteria; __Cyanobacteria; __; __Pleurocapsales; __; __; __Foliisarcina bertiogensis	Bacteria	__Cyanobacteria	__	__Pleurocapsales	__	__	__Foliisarcina bertiogensis	1	1	NR_148664.1	NA	NA	2	0	0	0	0	1	2	0	0	0
denovo331	Bacteria; __Cyanobacteria; __; __Nostocales; __Scytonemataceae; __Brasilonema; __Brasilonema terrestre	Bacteria	__Cyanobacteria	__	__Nostocales	__Scytonemataceae	__Brasilonema	__Brasilonema terrestre	1	1	NR_116034.1	NA	NA	0	0	0	1	8	1	1	0	0	0
denovo332	Bacteria; __Actinobacteria; __; __; __Streptomycetaceae; __Streptomyces; __Streptomyces xanthophaeus	Bacteria	__Actinobacteria	__	__	__Streptomycetaceae	__Streptomyces	__Streptomyces xanthophaeus	1	1	NR_043848.1	NA	NA	15	3	0	0	0	0	0	0	0	0
denovo333	Bacteria; __Bacteroidetes; __; __Sphingobacteriales; __Sphingobacteriaceae; __Solitalea; __Solitalea canadensis	Bacteria	__Bacteroidetes	__	__Sphingobacteriales	__Sphingobacteriaceae	__Solitalea	__Solitalea canadensis	1	1	NR_074099.1	NA	NA	2	11	1	2	0	0	0	0	24	0
denovo334	; __; __; __; __; __; __		__	__	__	__	__	__	1	1	NA	NA	NA	11	7	0	0	0	0	0	0	0	0
denovo335	Bacteria; __Proteobacteria; __Alphaproteobacteria; __Rhizobiales; __Rhizobiaceae; __Carbophilus; __Carbophilus carboxidus	Bacteria	__Proteobacteria	__Alphaproteobacteria	__Rhizobiales	__Rhizobiaceae	__Carbophilus	__Carbophilus carboxidus	1	1	NR_104931.1	NA	NA	4	2	3	0	0	0	2	0	0	1
denovo336	Bacteria; __Proteobacteria; __Alphaproteobacteria; __Rhodospirillales; __Acetobacteraceae; __Roseomonas; __Roseomonas stagni	Bacteria	__Proteobacteria	__Alphaproteobacteria	__Rhodospirillales	__Acetobacteraceae	__Roseomonas	__Roseomonas stagni	1	1	NR_041660.1	NA	NA	1	3	5	0	0	8	3	3	0	0
denovo337	; __; __; __; __; __; __		__	__	__	__	__	__	1	1	NA	NA	NA	0	0	0	0	0	12	0	0	0	0
denovo338	Bacteria; __Bacteroidetes; __Cytophagia; __Cytophagales; __Cytophagaceae; __Cytophaga; __Cytophaga hutchinsonii	Bacteria	__Bacteroidetes	__Cytophagia	__Cytophagales	__Cytophagaceae	__Cytophaga	__Cytophaga hutchinsonii	1	1	NR_102866.1	NA	NA	0	0	0	0	13	0	0	0	0	21
denovo339	Bacteria; __Planctomycetes; __; __Planctomycetales; __; __; __Aquisphaera giovannonii	Bacteria	__Planctomycetes	__	__Planctomycetales	__	__	__Aquisphaera giovannonii	1	1	NR_122081.1	NA	NA	0	0	0	5	3	6	0	1	9	0
denovo340	Bacteria; __Gemmatimonadetes; __; __Gemmatimonadales; __Gemmatimonadaceae; __Gemmatimonas; __Gemmatimonas phototrophica	Bacteria	__Gemmatimonadetes	__	__Gemmatimonadales	__Gemmatimonadaceae	__Gemmatimonas	__Gemmatimonas phototrophica	1	1	NR_136770.1	NA	NA	6	13	3	0	0	5	2	0	0	0
denovo341	Bacteria; __Planctomycetes; __Phycisphaerae; __; __; __; __Tepidisphaera mucosa	Bacteria	__Planctomycetes	__Phycisphaerae	__	__	__	__Tepidisphaera mucosa	1	1	NR_148582.1	NA	NA	0	0	0	1	14	0	0	1	3	2
denovo342	Bacteria; __Proteobacteria; __Alphaproteobacteria; __; __; __; __Rhizomicrobium electricum	Bacteria	__Proteobacteria	__Alphaproteobacteria	__	__	__	__Rhizomicrobium electricum	1	1	NR_108115.1	NA	NA	5	0	0	0	0	0	0	0	0	0
denovo343	Bacteria; __Proteobacteria; __; __Bdellovibrionales; __Bdellovibrionaceae; __Bdellovibrio; __Bdellovibrio bacteriovorus	Bacteria	__Proteobacteria	__	__Bdellovibrionales	__Bdellovibrionaceae	__Bdellovibrio	__Bdellovibrio bacteriovorus	1	1	NR_027553.1	NA	NA	0	0	2	0	4	0	0	1	5	0
denovo344	Bacteria; __Planctomycetes; __; __Planctomycetales; __; __; __Fimbriiglobus ruber	Bacteria	__Planctomycetes	__	__Planctomycetales	__	__	__Fimbriiglobus ruber	1	1	NR_148575.1	NA	NA	1	1	0	0	1	0	0	0	0	2
denovo345	Bacteria; __Proteobacteria; __Betaproteobacteria; __Burkholderiales; __Comamonadaceae; __Comamonas; __Comamonas granuli	Bacteria	__Proteobacteria	__Betaproteobacteria	__Burkholderiales	__Comamonadaceae	__Comamonas	__Comamonas granuli	1	1	NR_114013.1	NA	NA	4	0	0	0	29	0	1	0	0	1
denovo346	; __; __; __; __; __; __		__	__	__	__	__	__	1	1	NA	NA	NA	0	0	0	2	4	0	0	0	0	35
denovo347	Bacteria; __Chloroflexi; __Caldilineae; __Caldilineales; __Caldilineaceae; __; __Litorilinea aerophila	Bacteria	__Chloroflexi	__Caldilineae	__Caldilineales	__Caldilineaceae	__	__Litorilinea aerophila	1	1	NR_132330.1	NA	NA	6	1	0	0	0	7	9	2	6	3
denovo348	; __; __; __; __; __; __		__	__	__	__	__	__	1	1	NA	NA	NA	0	0	0	0	0	0	0	0	3	5
denovo349	Bacteria; __Proteobacteria; __Betaproteobacteria; __Burkholderiales; __Oxalobacteraceae; __; __Herbaspirillum massiliense	Bacteria	__Proteobacteria	__Betaproteobacteria	__Burkholderiales	__Oxalobacteraceae	__	__Herbaspirillum massiliense	1	1	NR_125602.1	NA	NA	0	2	6	2	2	4	1	0	3	3
denovo350	Bacteria; __Proteobacteria; __Alphaproteobacteria; __Rickettsiales; __Rickettsiaceae; __Orientia; __Orientia tsutsugamushi	Bacteria	__Proteobacteria	__Alphaproteobacteria	__Rickettsiales	__Rickettsiaceae	__Orientia	__Orientia tsutsugamushi	1	1	NR_025860.1	NA	NA	1	0	0	0	0	24	1	1	0	0
denovo351	Bacteria; __; __; __; __; __; __Fimbriimonas ginsengisoli	Bacteria	__	__	__	__	__	__Fimbriimonas ginsengisoli	1	1	NR_121726.1	NA	NA	0	0	1	2	0	0	0	0	2	0
denovo352	Bacteria; __Verrucomicrobia; __Verrucomicrobiae; __Verrucomicrobiales; __Verrucomicrobiaceae; __Roseibacillus; __Roseibacillus ponti	Bacteria	__Verrucomicrobia	__Verrucomicrobiae	__Verrucomicrobiales	__Verrucomicrobiaceae	__Roseibacillus	__Roseibacillus ponti	1	1	NR_041622.1	NA	NA	0	0	0	0	24	0	0	0	0	3
denovo353	Bacteria; __Proteobacteria; __Betaproteobacteria; __Rhodocyclales; __; __Thauera; __Thauera aminoaromatica	Bacteria	__Proteobacteria	__Betaproteobacteria	__Rhodocyclales	__	__Thauera	__Thauera aminoaromatica	1	1	NR_027211.1	NA	NA	0	0	0	2	17	3	0	5	2	3
denovo354	Bacteria; __Proteobacteria; __Betaproteobacteria; __Burkholderiales; __Burkholderiaceae; __; __Burkholderia graminis	Bacteria	__Proteobacteria	__Betaproteobacteria	__Burkholderiales	__Burkholderiaceae	__	__Burkholderia graminis	1	1	NR_029213.2	NA	NA	0	1	23	2	0	0	0	0	3	3
denovo355	Bacteria; __Bacteroidetes; __Cytophagia; __Cytophagales; __Flammeovirgaceae; __Fulvivirga; __Fulvivirga lutimaris	Bacteria	__Bacteroidetes	__Cytophagia	__Cytophagales	__Flammeovirgaceae	__Fulvivirga	__Fulvivirga lutimaris	1	1	NR_149792.1	NA	NA	2	2	0	0	0	4	1	2	0	0
denovo356	Bacteria; __Firmicutes; __Clostridia; __Clostridiales; __Peptostreptococcaceae; __Acetoanaerobium; __Acetoanaerobium sticklandii	Bacteria	__Firmicutes	__Clostridia	__Clostridiales	__Peptostreptococcaceae	__Acetoanaerobium	__Acetoanaerobium sticklandii	1	1	NR_102880.1	NA	NA	0	0	0	0	2	5	0	1	0	0
denovo357	Bacteria; __Proteobacteria; __Alphaproteobacteria; __Rhodobacterales; __Rhodobacteraceae; __Rhodobacter; __Rhodobacter blasticus	Bacteria	__Proteobacteria	__Alphaproteobacteria	__Rhodobacterales	__Rhodobacteraceae	__Rhodobacter	__Rhodobacter blasticus	1	1	NR_043735.1	NA	NA	0	0	3	2	0	7	0	2	1	0
denovo358	Bacteria; __Bacteroidetes; __; __Sphingobacteriales; __Sphingobacteriaceae; __Pedobacter; __Pedobacter huanghensis	Bacteria	__Bacteroidetes	__	__Sphingobacteriales	__Sphingobacteriaceae	__Pedobacter	__Pedobacter huanghensis	1	1	NR_134126.1	NA	NA	0	0	0	0	1	0	6	2	12	2
denovo359	Bacteria; __Proteobacteria; __Alphaproteobacteria; __Rhizobiales; __Phyllobacteriaceae; __Nitratireductor; __Nitratireductor lucknowense	Bacteria	__Proteobacteria	__Alphaproteobacteria	__Rhizobiales	__Phyllobacteriaceae	__Nitratireductor	__Nitratireductor lucknowense	1	1	NR_118014.1	NA	NA	0	0	2	4	3	0	0	0	3	9
denovo360	Bacteria; __Proteobacteria; __Alphaproteobacteria; __Rhodobacterales; __Rhodobacteraceae; __Rubribacterium; __Rubribacterium polymorphum	Bacteria	__Proteobacteria	__Alphaproteobacteria	__Rhodobacterales	__Rhodobacteraceae	__Rubribacterium	__Rubribacterium polymorphum	1	1	NR_116472.1	NA	NA	0	0	0	0	0	0	1	3	1	0
denovo361	Bacteria; __Cyanobacteria; __; __; __; __Halomicronema; __Halomicronema excentricum	Bacteria	__Cyanobacteria	__	__	__	__Halomicronema	__Halomicronema excentricum	1	1	NR_114591.1	NA	NA	0	0	0	2	0	0	2	16	7	2
denovo362	Bacteria; __Bacteroidetes; __; __Flavobacteriales; __Flavobacteriaceae; __Flavobacterium; __Flavobacterium glycines	Bacteria	__Bacteroidetes	__	__Flavobacteriales	__Flavobacteriaceae	__Flavobacterium	__Flavobacterium glycines	1	1	NR_114280.1	NA	NA	0	0	0	0	0	8	0	0	0	0
denovo363	; __; __; __; __; __; __		__	__	__	__	__	__	1	1	NA	NA	NA	0	1	1	0	0	0	0	15	0	0
denovo364	Bacteria; __Verrucomicrobia; __Verrucomicrobiae; __Verrucomicrobiales; __Verrucomicrobia subdivision 3; __; __Limisphaera ngatamarikiensis	Bacteria	__Verrucomicrobia	__Verrucomicrobiae	__Verrucomicrobiales	__Verrucomicrobia subdivision 3	__	__Limisphaera ngatamarikiensis	1	1	NR_134756.1	NA	NA	16	2	0	0	0	0	0	0	0	0
denovo365	Bacteria; __Chloroflexi; __Caldilineae; __Caldilineales; __Caldilineaceae; __Caldilinea; __Caldilinea tarbellica	Bacteria	__Chloroflexi	__Caldilineae	__Caldilineales	__Caldilineaceae	__Caldilinea	__Caldilinea tarbellica	1	1	NR_117797.1	NA	NA	0	0	0	0	0	34	5	0	0	0
denovo366	Bacteria; __Proteobacteria; __Betaproteobacteria; __Burkholderiales; __Alcaligenaceae; __Azohydromonas; __Azohydromonas australica	Bacteria	__Proteobacteria	__Betaproteobacteria	__Burkholderiales	__Alcaligenaceae	__Azohydromonas	__Azohydromonas australica	1	1	NR_114105.1	NA	NA	7	2	3	13	3	0	0	0	6	0
denovo367	; __; __; __; __; __; __		__	__	__	__	__	__	1	1	NA	NA	NA	0	0	0	0	6	0	0	0	2	0
denovo368	Bacteria; __Proteobacteria; __Alphaproteobacteria; __Rhodobacterales; __Rhodobacteraceae; __Rubellimicrobium; __Rubellimicrobium roseum	Bacteria	__Proteobacteria	__Alphaproteobacteria	__Rhodobacterales	__Rhodobacteraceae	__Rubellimicrobium	__Rubellimicrobium roseum	1	1	NR_117433.1	NA	NA	0	0	0	0	0	11	1	0	0	0
denovo369	Bacteria; __Planctomycetes; __; __Planctomycetales; __; __; __Fimbriiglobus ruber	Bacteria	__Planctomycetes	__	__Planctomycetales	__	__	__Fimbriiglobus ruber	1	1	NR_148575.1	NA	NA	11	1	0	0	0	0	0	0	0	0
denovo370	Bacteria; __Proteobacteria; __Deltaproteobacteria; __Desulfobacterales; __Desulfobulbaceae; __Desulfotalea; __Desulfotalea psychrophila	Bacteria	__Proteobacteria	__Deltaproteobacteria	__Desulfobacterales	__Desulfobulbaceae	__Desulfotalea	__Desulfotalea psychrophila	1	1	NR_074331.1	NA	NA	0	0	0	5	26	0	0	0	0	0
denovo371	; __; __; __; __; __; __		__	__	__	__	__	__	1	1	NA	NA	NA	2	4	0	0	0	0	2	0	0	0
denovo372	Bacteria; __Proteobacteria; __Alphaproteobacteria; __Rhodobacterales; __Rhodobacteraceae; __; __Halodurantibacterium flavum	Bacteria	__Proteobacteria	__Alphaproteobacteria	__Rhodobacterales	__Rhodobacteraceae	__	__Halodurantibacterium flavum	1	1	NR_136433.1	NA	NA	0	0	0	0	0	15	0	0	0	0
denovo373	Bacteria; __Bacteroidetes; __; __Flavobacteriales; __Flavobacteriaceae; __Flavobacterium; __Flavobacterium dongtanense	Bacteria	__Bacteroidetes	__	__Flavobacteriales	__Flavobacteriaceae	__Flavobacterium	__Flavobacterium dongtanense	1	1	NR_117428.1	NA	NA	2	0	0	0	0	0	3	0	0	0
denovo374	Bacteria; __Proteobacteria; __; __Bdellovibrionales; __Bdellovibrionaceae; __Bdellovibrio; __Bdellovibrio bacteriovorus	Bacteria	__Proteobacteria	__	__Bdellovibrionales	__Bdellovibrionaceae	__Bdellovibrio	__Bdellovibrio bacteriovorus	1	1	NR_027553.1	NA	NA	0	0	0	0	2	0	0	0	9	0
denovo375	Bacteria; __Acidobacteria; __Solibacteres; __Solibacterales; __; __Bryobacter; __Bryobacter aggregatus	Bacteria	__Acidobacteria	__Solibacteres	__Solibacterales	__	__Bryobacter	__Bryobacter aggregatus	1	1	NR_114981.1	NA	NA	0	0	0	4	0	0	0	0	2	1
denovo376	Bacteria; __Bacteroidetes; __Cytophagia; __Cytophagales; __Flammeovirgaceae; __; __Imperialibacter roseus	Bacteria	__Bacteroidetes	__Cytophagia	__Cytophagales	__Flammeovirgaceae	__	__Imperialibacter roseus	1	1	NR_132295.1	NA	NA	0	3	0	0	0	0	1	0	0	0
denovo377	Bacteria; __Proteobacteria; __Alphaproteobacteria; __; __; __; __Rhizomicrobium palustre	Bacteria	__Proteobacteria	__Alphaproteobacteria	__	__	__	__Rhizomicrobium palustre	1	1	NR_112186.1	NA	NA	19	3	2	0	0	0	0	0	0	0
denovo378	Bacteria; __Proteobacteria; __Betaproteobacteria; __Burkholderiales; __Comamonadaceae; __Limnohabitans; __Limnohabitans planktonicus	Bacteria	__Proteobacteria	__Betaproteobacteria	__Burkholderiales	__Comamonadaceae	__Limnohabitans	__Limnohabitans planktonicus	1	1	NR_125541.1	NA	NA	0	0	0	0	0	0	13	3	0	0
denovo379	Bacteria; __Bacteroidetes; __; __Flavobacteriales; __Flavobacteriaceae; __Flavobacterium; __Flavobacterium johnsoniae	Bacteria	__Bacteroidetes	__	__Flavobacteriales	__Flavobacteriaceae	__Flavobacterium	__Flavobacterium johnsoniae	1	1	NR_074455.1	NA	NA	0	0	0	0	0	3	1	0	0	0
denovo380	Bacteria; __Firmicutes; __Clostridia; __Clostridiales; __Clostridiales Family XII. Incertae Sedis; __Fusibacter; __Fusibacter fontis	Bacteria	__Firmicutes	__Clostridia	__Clostridiales	__Clostridiales Family XII. Incertae Sedis	__Fusibacter	__Fusibacter fontis	1	1	NR_137378.1	NA	NA	1	0	0	0	0	4	2	0	0	0
denovo381	Bacteria; __Proteobacteria; __Gammaproteobacteria; __Xanthomonadales; __; __Aquimonas; __Aquimonas voraii	Bacteria	__Proteobacteria	__Gammaproteobacteria	__Xanthomonadales	__	__Aquimonas	__Aquimonas voraii	1	1	NR_042968.1	NA	NA	0	0	0	0	8	0	0	0	0	9
denovo382	Bacteria; __Proteobacteria; __Alphaproteobacteria; __Rhodospirillales; __Acetobacteraceae; __; __Sediminicoccus rosea	Bacteria	__Proteobacteria	__Alphaproteobacteria	__Rhodospirillales	__Acetobacteraceae	__	__Sediminicoccus rosea	1	1	NR_132670.1	NA	NA	0	0	0	0	0	4	0	0	0	0
denovo383	Bacteria; __Proteobacteria; __Deltaproteobacteria; __Myxococcales; __Polyangiaceae; __Jahnella; __Jahnella thaxteri	Bacteria	__Proteobacteria	__Deltaproteobacteria	__Myxococcales	__Polyangiaceae	__Jahnella	__Jahnella thaxteri	1	1	NR_117461.1	NA	NA	0	0	0	0	1	0	0	0	1	11
denovo384	; __; __; __; __; __; __		__	__	__	__	__	__	1	1	NA	NA	NA	0	0	0	0	0	0	0	0	4	0
denovo385	; __; __; __; __; __; __		__	__	__	__	__	__	1	1	NA	NA	NA	0	2	1	0	0	0	0	1	0	0
denovo386	Bacteria; __Spirochaetes; __; __Spirochaetales; __Spirochaetaceae; __Spirochaeta; __Spirochaeta lutea	Bacteria	__Spirochaetes	__	__Spirochaetales	__Spirochaetaceae	__Spirochaeta	__Spirochaeta lutea	1	1	NR_136451.1	NA	NA	0	0	0	0	0	0	0	0	2	6
denovo387	Bacteria; __Chloroflexi; __; __Chloroflexales; __Oscillochloridaceae; __Oscillochloris; __Oscillochloris trichoides	Bacteria	__Chloroflexi	__	__Chloroflexales	__Oscillochloridaceae	__Oscillochloris	__Oscillochloris trichoides	1	1	NR_114470.1	NA	NA	0	1	7	10	3	1	2	3	2	2
denovo388	; __; __; __; __; __; __		__	__	__	__	__	__	1	1	NA	NA	NA	0	0	0	6	0	0	0	0	7	0
denovo389	; __; __; __; __; __; __		__	__	__	__	__	__	1	1	NA	NA	NA	0	0	0	0	0	0	4	0	0	0
denovo390	Bacteria; __Proteobacteria; __Betaproteobacteria; __Burkholderiales; __Comamonadaceae; __Hydrogenophaga; __Hydrogenophaga intermedia	Bacteria	__Proteobacteria	__Betaproteobacteria	__Burkholderiales	__Comamonadaceae	__Hydrogenophaga	__Hydrogenophaga intermedia	1	1	NR_114129.1	NA	NA	9	0	0	0	0	7	0	0	0	0
denovo391	Bacteria; __Proteobacteria; __Gammaproteobacteria; __; __; __; __Thiohalobacter thiocyanaticus	Bacteria	__Proteobacteria	__Gammaproteobacteria	__	__	__	__Thiohalobacter thiocyanaticus	1	1	NR_116699.1	NA	NA	0	0	4	0	0	0	0	0	0	0
denovo392	Bacteria; __Proteobacteria; __Alphaproteobacteria; __Rhodobacterales; __Rhodobacteraceae; __Rhodobacter; __Rhodobacter blasticus	Bacteria	__Proteobacteria	__Alphaproteobacteria	__Rhodobacterales	__Rhodobacteraceae	__Rhodobacter	__Rhodobacter blasticus	1	1	NR_043735.1	NA	NA	0	0	0	0	1	5	3	1	1	2
denovo393	Bacteria; __Firmicutes; __Clostridia; __Clostridiales; __Eubacteriaceae; __; __Irregularibacter muris	Bacteria	__Firmicutes	__Clostridia	__Clostridiales	__Eubacteriaceae	__	__Irregularibacter muris	1	1	NR_144613.1	NA	NA	0	0	0	0	0	0	0	0	0	4
denovo394	Bacteria; __Firmicutes; __; __; __; __Soehngenia; __Soehngenia saccharolytica	Bacteria	__Firmicutes	__	__	__	__Soehngenia	__Soehngenia saccharolytica	1	1	NR_117382.1	NA	NA	0	0	0	1	0	0	0	1	2	0
denovo395	; __; __; __; __; __; __		__	__	__	__	__	__	1	1	NA	NA	NA	7	0	0	0	0	0	0	0	0	0
denovo396	Bacteria; __Proteobacteria; __Betaproteobacteria; __Burkholderiales; __Comamonadaceae; __Curvibacter; __Curvibacter fontanus	Bacteria	__Proteobacteria	__Betaproteobacteria	__Burkholderiales	__Comamonadaceae	__Curvibacter	__Curvibacter fontanus	1	1	NR_112221.1	NA	NA	0	0	0	0	0	0	0	0	8	5
denovo397	; __; __; __; __; __; __		__	__	__	__	__	__	1	1	NA	NA	NA	0	0	2	0	0	0	0	5	0	0
denovo398	; __; __; __; __; __; __		__	__	__	__	__	__	1	1	NA	NA	NA	0	1	3	0	0	0	0	0	0	0
denovo399	; __; __; __; __; __; __		__	__	__	__	__	__	1	1	NA	NA	NA	0	0	0	0	0	0	0	0	0	4
denovo400	Bacteria; __Cyanobacteria; __; __; __; __Cyanobium; __Cyanobium gracile	Bacteria	__Cyanobacteria	__	__	__	__Cyanobium	__Cyanobium gracile	1	1	NR_102447.1	NA	NA	0	0	0	4	1	0	0	2	0	0
denovo401	; __; __; __; __; __; __		__	__	__	__	__	__	1	1	NA	NA	NA	0	0	0	0	0	0	0	0	0	4
denovo402	Bacteria; __Acidobacteria; __; __; __; __; __Vicinamibacter silvestris	Bacteria	__Acidobacteria	__	__	__	__	__Vicinamibacter silvestris	1	1	NR_151905.1	NA	NA	0	0	0	0	0	0	0	0	0	4
denovo403	Bacteria; __Proteobacteria; __Alphaproteobacteria; __Rhodospirillales; __Acetobacteraceae; __Roseomonas; __Roseomonas wooponensis	Bacteria	__Proteobacteria	__Alphaproteobacteria	__Rhodospirillales	__Acetobacteraceae	__Roseomonas	__Roseomonas wooponensis	1	1	NR_145646.1	NA	NA	0	2	0	0	0	0	2	0	0	0
denovo404	Bacteria; __Firmicutes; __; __Erysipelotrichales; __Erysipelotrichaceae; __Erysipelothrix; __Erysipelothrix inopinata	Bacteria	__Firmicutes	__	__Erysipelotrichales	__Erysipelotrichaceae	__Erysipelothrix	__Erysipelothrix inopinata	1	1	NR_025594.1	NA	NA	1	3	0	1	0	3	2	0	0	0
denovo405	Bacteria; __Proteobacteria; __Gammaproteobacteria; __Xanthomonadales; __; __Fulvimonas; __Fulvimonas soli	Bacteria	__Proteobacteria	__Gammaproteobacteria	__Xanthomonadales	__	__Fulvimonas	__Fulvimonas soli	1	1	NR_025465.1	NA	NA	1	6	0	0	0	0	0	0	0	0
denovo406	Bacteria; __Proteobacteria; __Alphaproteobacteria; __Rhodobacterales; __Rhodobacteraceae; __Rubribacterium; __Rubribacterium polymorphum	Bacteria	__Proteobacteria	__Alphaproteobacteria	__Rhodobacterales	__Rhodobacteraceae	__Rubribacterium	__Rubribacterium polymorphum	1	1	NR_116472.1	NA	NA	0	0	0	3	0	0	0	0	6	1
denovo407	Bacteria; __Planctomycetes; __Phycisphaerae; __; __; __; __Tepidisphaera mucosa	Bacteria	__Planctomycetes	__Phycisphaerae	__	__	__	__Tepidisphaera mucosa	1	1	NR_148582.1	NA	NA	0	0	0	0	0	3	1	0	0	0
denovo408	Bacteria; __Proteobacteria; __Gammaproteobacteria; __Xanthomonadales; __Xanthomonadaceae; __Silanimonas; __Silanimonas lenta	Bacteria	__Proteobacteria	__Gammaproteobacteria	__Xanthomonadales	__Xanthomonadaceae	__Silanimonas	__Silanimonas lenta	1	1	NR_025815.1	NA	NA	10	0	0	0	0	0	0	0	0	0
denovo409	Bacteria; __Proteobacteria; __Alphaproteobacteria; __Rhizobiales; __Bartonellaceae; __Bartonella; __Bartonella bacilliformis	Bacteria	__Proteobacteria	__Alphaproteobacteria	__Rhizobiales	__Bartonellaceae	__Bartonella	__Bartonella bacilliformis	1	1	NR_074203.1	NA	NA	0	0	3	7	0	0	0	1	0	2
denovo410	Bacteria; __Proteobacteria; __Alphaproteobacteria; __Rhizobiales; __Phyllobacteriaceae; __Chelativorans; __Thermovum composti	Bacteria	__Proteobacteria	__Alphaproteobacteria	__Rhizobiales	__Phyllobacteriaceae	__Chelativorans	__Thermovum composti	1	1	NR_113183.1	NA	NA	0	0	7	11	1	1	0	0	0	0
denovo411	Bacteria; __Proteobacteria; __; __Bdellovibrionales; __Bdellovibrionaceae; __Bdellovibrio; __Bdellovibrio exovorus	Bacteria	__Proteobacteria	__	__Bdellovibrionales	__Bdellovibrionaceae	__Bdellovibrio	__Bdellovibrio exovorus	1	1	NR_102876.1	NA	NA	6	0	0	0	0	0	0	0	0	7
denovo412	Bacteria; __Proteobacteria; __Betaproteobacteria; __Rhodocyclales; __; __Azoarcus; __Azoarcus indigens	Bacteria	__Proteobacteria	__Betaproteobacteria	__Rhodocyclales	__	__Azoarcus	__Azoarcus indigens	1	1	NR_024851.1	NA	NA	0	0	0	0	0	0	0	0	0	7
denovo413	; __; __; __; __; __; __		__	__	__	__	__	__	1	1	NA	NA	NA	0	0	0	0	0	0	0	0	11	5
denovo414	Bacteria; __Cyanobacteria; __; __Oscillatoriales; __; __; __Aerosakkonema funiforme	Bacteria	__Cyanobacteria	__	__Oscillatoriales	__	__	__Aerosakkonema funiforme	1	1	NR_114306.1	NA	NA	0	0	0	1	1	0	4	1	0	0
denovo415	; __; __; __; __; __; __		__	__	__	__	__	__	1	1	NA	NA	NA	0	0	0	0	0	0	0	0	10	0
denovo416	Bacteria; __Cyanobacteria; __; __; __; __Trichocoleus; __Trichocoleus desertorum	Bacteria	__Cyanobacteria	__	__	__	__Trichocoleus	__Trichocoleus desertorum	1	1	NR_125697.1	NA	NA	3	1	0	0	0	0	5	0	0	1
denovo417	Bacteria; __Cyanobacteria; __; __; __; __Chamaesiphon; __Chamaesiphon minutus	Bacteria	__Cyanobacteria	__	__	__	__Chamaesiphon	__Chamaesiphon minutus	1	1	NR_102459.1	NA	NA	0	0	0	0	0	1	3	0	3	0
denovo418	Bacteria; __Deinococcus-Thermus; __Deinococci; __Thermales; __Thermaceae; __Meiothermus; __Meiothermus cateniformans	Bacteria	__Deinococcus-Thermus	__Deinococci	__Thermales	__Thermaceae	__Meiothermus	__Meiothermus cateniformans	1	1	NR_116252.1	NA	NA	0	0	7	0	5	0	0	0	1	1
denovo419	Bacteria; __Acidobacteria; __Solibacteres; __Solibacterales; __; __; __Paludibaculum fermentans	Bacteria	__Acidobacteria	__Solibacteres	__Solibacterales	__	__	__Paludibaculum fermentans	1	1	NR_134120.1	NA	NA	1	0	0	0	5	0	0	5	4	1
denovo420	Bacteria; __Proteobacteria; __Deltaproteobacteria; __Myxococcales; __; __; __Vulgatibacter incomptus	Bacteria	__Proteobacteria	__Deltaproteobacteria	__Myxococcales	__	__	__Vulgatibacter incomptus	1	1	NR_126181.1	NA	NA	0	0	0	0	4	0	0	0	0	0
denovo421	Bacteria; __Proteobacteria; __Betaproteobacteria; __Burkholderiales; __Oxalobacteraceae; __; __Aquaspirillum arcticum	Bacteria	__Proteobacteria	__Betaproteobacteria	__Burkholderiales	__Oxalobacteraceae	__	__Aquaspirillum arcticum	1	1	NR_040898.1	NA	NA	0	0	2	0	2	0	0	0	0	0
denovo422	Bacteria; __Bacteroidetes; __; __; __; __Sediminibacterium; __Sediminibacterium salmoneum	Bacteria	__Bacteroidetes	__	__	__	__Sediminibacterium	__Sediminibacterium salmoneum	1	1	NR_114255.1	NA	NA	4	0	0	0	0	0	0	0	0	0
denovo423	Bacteria; __Proteobacteria; __Deltaproteobacteria; __Syntrophobacterales; __Syntrophaceae; __Desulfomonile; __Desulfomonile tiedjei	Bacteria	__Proteobacteria	__Deltaproteobacteria	__Syntrophobacterales	__Syntrophaceae	__Desulfomonile	__Desulfomonile tiedjei	1	1	NR_074118.1	NA	NA	0	0	0	0	0	0	0	0	10	0
denovo424	Bacteria; __Proteobacteria; __Gammaproteobacteria; __Chromatiales; __Chromatiaceae; __Rheinheimera; __Rheinheimera tilapiae	Bacteria	__Proteobacteria	__Gammaproteobacteria	__Chromatiales	__Chromatiaceae	__Rheinheimera	__Rheinheimera tilapiae	1	1	NR_117918.1	NA	NA	0	3	0	0	0	0	0	1	0	0
denovo425	Bacteria; __Spirochaetes; __; __Spirochaetales; __Spirochaetaceae; __Spirochaeta; __Spirochaeta aurantia	Bacteria	__Spirochaetes	__	__Spirochaetales	__Spirochaetaceae	__Spirochaeta	__Spirochaeta aurantia	1	1	NR_104782.1	NA	NA	0	0	0	0	13	0	0	0	0	0
denovo426	Bacteria; __Bacteroidetes; __Cytophagia; __Cytophagales; __; __; __Flexibacter ruber	Bacteria	__Bacteroidetes	__Cytophagia	__Cytophagales	__	__	__Flexibacter ruber	1	1	NR_113860.1	NA	NA	0	0	0	0	4	0	0	0	0	0
denovo427	Bacteria; __Proteobacteria; __Alphaproteobacteria; __Sphingomonadales; __Sphingomonadaceae; __Sphingomonas; __Sphingomonas aerophila	Bacteria	__Proteobacteria	__Alphaproteobacteria	__Sphingomonadales	__Sphingomonadaceae	__Sphingomonas	__Sphingomonas aerophila	1	1	NR_133861.1	NA	NA	0	0	0	3	1	0	0	0	0	0
denovo428	Bacteria; __Bacteroidetes; __Bacteroidia; __Bacteroidales; __; __; __Lentimicrobium saccharophilum	Bacteria	__Bacteroidetes	__Bacteroidia	__Bacteroidales	__	__	__Lentimicrobium saccharophilum	1	1	NR_149795.1	NA	NA	0	1	0	0	3	0	0	3	0	0
denovo429	; __; __; __; __; __; __		__	__	__	__	__	__	1	1	NA	NA	NA	0	0	0	1	0	0	2	1	0	0
denovo430	Bacteria; __Bacteroidetes; __; __; __; __Lewinella; __Lewinella xylanilytica	Bacteria	__Bacteroidetes	__	__	__	__Lewinella	__Lewinella xylanilytica	1	1	NR_137393.1	NA	NA	2	0	0	0	0	0	0	1	1	3
denovo431	Bacteria; __Firmicutes; __Clostridia; __Clostridiales; __Clostridiaceae; __; __Proteiniclasticum ruminis	Bacteria	__Firmicutes	__Clostridia	__Clostridiales	__Clostridiaceae	__	__Proteiniclasticum ruminis	1	1	NR_115875.1	NA	NA	0	1	0	1	0	12	2	0	0	0
denovo432	Bacteria; __Chloroflexi; __Anaerolineae; __Anaerolineales; __Anaerolineaceae; __Bellilinea; __Bellilinea caldifistulae	Bacteria	__Chloroflexi	__Anaerolineae	__Anaerolineales	__Anaerolineaceae	__Bellilinea	__Bellilinea caldifistulae	1	1	NR_041354.1	NA	NA	0	0	0	0	0	0	0	0	2	2
denovo433	; __; __; __; __; __; __		__	__	__	__	__	__	1	1	NA	NA	NA	0	0	1	0	0	0	2	4	0	0
denovo434	Bacteria; __Bacteroidetes; __; __; __; __; __Flavihumibacter cheonanensis	Bacteria	__Bacteroidetes	__	__	__	__	__Flavihumibacter cheonanensis	1	1	NR_134031.1	NA	NA	6	1	0	0	1	1	4	0	0	0
denovo435	Bacteria; __Proteobacteria; __Deltaproteobacteria; __Myxococcales; __Nannocystaceae; __Nannocystis; __Nannocystis exedens	Bacteria	__Proteobacteria	__Deltaproteobacteria	__Myxococcales	__Nannocystaceae	__Nannocystis	__Nannocystis exedens	1	1	NR_040928.1	NA	NA	0	0	0	0	0	0	0	0	0	4
denovo436	Bacteria; __Bacteroidetes; __; __; __; __Segetibacter; __Segetibacter koreensis	Bacteria	__Bacteroidetes	__	__	__	__Segetibacter	__Segetibacter koreensis	1	1	NR_041501.1	NA	NA	0	0	0	7	0	0	0	0	3	0
denovo437	; __; __; __; __; __; __		__	__	__	__	__	__	1	1	NA	NA	NA	0	0	0	0	0	0	3	10	0	0
denovo438	; __; __; __; __; __; __		__	__	__	__	__	__	1	1	NA	NA	NA	0	0	0	0	0	4	3	0	0	0
denovo439	Bacteria; __Verrucomicrobia; __Verrucomicrobiae; __Verrucomicrobiales; __Verrucomicrobiaceae; __Luteolibacter; __Luteolibacter cuticulihirudinis	Bacteria	__Verrucomicrobia	__Verrucomicrobiae	__Verrucomicrobiales	__Verrucomicrobiaceae	__Luteolibacter	__Luteolibacter cuticulihirudinis	1	1	NR_109603.1	NA	NA	22	0	0	0	0	0	0	0	0	0
denovo440	Bacteria; __Cyanobacteria; __; __; __; __Halospirulina; __Halospirulina tapeticola	Bacteria	__Cyanobacteria	__	__	__	__Halospirulina	__Halospirulina tapeticola	1	1	NR_026510.1	NA	NA	0	0	0	1	2	0	1	0	0	0
denovo441	Bacteria; __Proteobacteria; __Alphaproteobacteria; __Rhodobacterales; __Rhodobacteraceae; __; __Tabrizicola aquatica	Bacteria	__Proteobacteria	__Alphaproteobacteria	__Rhodobacterales	__Rhodobacteraceae	__	__Tabrizicola aquatica	1	1	NR_117979.1	NA	NA	0	0	0	0	0	7	0	0	0	0
denovo442	Bacteria; __Bacteroidetes; __Bacteroidia; __; __; __Prolixibacter; __Prolixibacter denitrificans	Bacteria	__Bacteroidetes	__Bacteroidia	__	__	__Prolixibacter	__Prolixibacter denitrificans	1	1	NR_137212.1	NA	NA	0	0	0	0	0	1	8	1	3	0
denovo443	Bacteria; __Proteobacteria; __Gammaproteobacteria; __Chromatiales; __; __Thioprofundum; __Thioprofundum lithotrophicum	Bacteria	__Proteobacteria	__Gammaproteobacteria	__Chromatiales	__	__Thioprofundum	__Thioprofundum lithotrophicum	1	1	NR_112829.1	NA	NA	0	1	0	1	11	0	0	0	0	0
denovo444	Bacteria; __Proteobacteria; __; __Bdellovibrionales; __Bdellovibrionaceae; __Bdellovibrio; __Bdellovibrio bacteriovorus	Bacteria	__Proteobacteria	__	__Bdellovibrionales	__Bdellovibrionaceae	__Bdellovibrio	__Bdellovibrio bacteriovorus	1	1	NR_027553.1	NA	NA	0	0	0	0	0	0	0	0	6	1
denovo445	; __; __; __; __; __; __		__	__	__	__	__	__	1	1	NA	NA	NA	0	0	10	0	0	0	0	0	0	0
denovo446	; __; __; __; __; __; __		__	__	__	__	__	__	1	1	NA	NA	NA	0	0	0	1	0	0	0	5	1	0
denovo447	Bacteria; __Chloroflexi; __; __Chloroflexales; __Oscillochloridaceae; __Oscillochloris; __Oscillochloris trichoides	Bacteria	__Chloroflexi	__	__Chloroflexales	__Oscillochloridaceae	__Oscillochloris	__Oscillochloris trichoides	1	1	NR_114470.1	NA	NA	0	0	0	1	0	2	1	0	1	2
denovo448	Bacteria; __Proteobacteria; __Alphaproteobacteria; __Rhizobiales; __; __; __Methyloligella solikamskensis	Bacteria	__Proteobacteria	__Alphaproteobacteria	__Rhizobiales	__	__	__Methyloligella solikamskensis	1	1	NR_125614.1	NA	NA	0	0	0	0	10	0	0	0	0	0
denovo449	; __; __; __; __; __; __		__	__	__	__	__	__	1	1	NA	NA	NA	0	0	0	0	1	0	0	0	2	1
denovo450	Bacteria; __Verrucomicrobia; __Verrucomicrobiae; __Verrucomicrobiales; __Verrucomicrobiaceae; __Luteolibacter; __Luteolibacter arcticus	Bacteria	__Verrucomicrobia	__Verrucomicrobiae	__Verrucomicrobiales	__Verrucomicrobiaceae	__Luteolibacter	__Luteolibacter arcticus	1	1	NR_135889.1	NA	NA	3	0	0	0	0	0	0	0	0	0
denovo451	; __; __; __; __; __; __		__	__	__	__	__	__	1	1	NA	NA	NA	0	0	0	0	0	2	0	1	0	0
denovo452	Bacteria; __Chloroflexi; __; __Chloroflexales; __Oscillochloridaceae; __Oscillochloris; __Oscillochloris trichoides	Bacteria	__Chloroflexi	__	__Chloroflexales	__Oscillochloridaceae	__Oscillochloris	__Oscillochloris trichoides	1	1	NR_114470.1	NA	NA	0	0	1	0	1	1	0	0	4	2
denovo453	Bacteria; __Bacteroidetes; __; __; __; __; __Flavihumibacter solisilvae	Bacteria	__Bacteroidetes	__	__	__	__	__Flavihumibacter solisilvae	1	1	NR_134032.1	NA	NA	0	0	0	0	0	0	0	3	0	0
denovo454	Bacteria; __Bacteroidetes; __; __Flavobacteriales; __; __; __Wandonia haliotis	Bacteria	__Bacteroidetes	__	__Flavobacteriales	__	__	__Wandonia haliotis	1	1	NR_114284.1	NA	NA	0	0	0	0	0	0	0	3	0	0
denovo455	Bacteria; __Bacteroidetes; __Cytophagia; __Cytophagales; __Cytophagaceae; __Cytophaga; __Cytophaga hutchinsonii	Bacteria	__Bacteroidetes	__Cytophagia	__Cytophagales	__Cytophagaceae	__Cytophaga	__Cytophaga hutchinsonii	1	1	NR_102866.1	NA	NA	0	0	0	3	0	0	0	0	0	0
denovo456	; __; __; __; __; __; __		__	__	__	__	__	__	1	1	NA	NA	NA	0	3	0	0	0	0	0	0	0	0
denovo457	Bacteria; __Proteobacteria; __Gammaproteobacteria; __Chromatiales; __Ectothiorhodospiraceae; __Thioalkalivibrio; __Thioalkalivibrio nitratireducens	Bacteria	__Proteobacteria	__Gammaproteobacteria	__Chromatiales	__Ectothiorhodospiraceae	__Thioalkalivibrio	__Thioalkalivibrio nitratireducens	1	1	NR_102486.1	NA	NA	2	0	0	0	2	1	0	0	0	4
denovo458	Bacteria; __Proteobacteria; __Alphaproteobacteria; __Sphingomonadales; __Sphingomonadaceae; __Sandaracinobacter; __Sandaracinobacter sibiricus	Bacteria	__Proteobacteria	__Alphaproteobacteria	__Sphingomonadales	__Sphingomonadaceae	__Sandaracinobacter	__Sandaracinobacter sibiricus	1	1	NR_026382.1	NA	NA	0	0	0	0	0	0	0	3	0	0
denovo459	; __; __; __; __; __; __		__	__	__	__	__	__	1	1	NA	NA	NA	1	2	0	0	0	0	0	0	0	0
denovo460	Bacteria; __Proteobacteria; __Betaproteobacteria; __Burkholderiales; __Oxalobacteraceae; __; __Aquaspirillum arcticum	Bacteria	__Proteobacteria	__Betaproteobacteria	__Burkholderiales	__Oxalobacteraceae	__	__Aquaspirillum arcticum	1	1	NR_040898.1	NA	NA	0	0	0	0	0	0	0	0	0	3
denovo461	Bacteria; __Proteobacteria; __Gammaproteobacteria; __Xanthomonadales; __; __; __Metallibacterium scheffleri	Bacteria	__Proteobacteria	__Gammaproteobacteria	__Xanthomonadales	__	__	__Metallibacterium scheffleri	1	1	NR_118103.1	NA	NA	0	0	3	0	0	0	0	0	0	0
denovo462	; __; __; __; __; __; __		__	__	__	__	__	__	1	1	NA	NA	NA	0	0	0	0	2	0	0	0	0	4
denovo463	; __; __; __; __; __; __		__	__	__	__	__	__	1	1	NA	NA	NA	0	0	0	0	0	0	1	2	0	0
denovo464	; __; __; __; __; __; __		__	__	__	__	__	__	1	1	NA	NA	NA	0	0	0	0	1	0	0	0	0	2
denovo465	; __; __; __; __; __; __		__	__	__	__	__	__	1	1	NA	NA	NA	0	0	0	0	0	0	0	3	0	0
denovo466	Bacteria; __Verrucomicrobia; __Opitutae; __; __Opitutaceae; __; __Cephaloticoccus primus	Bacteria	__Verrucomicrobia	__Opitutae	__	__Opitutaceae	__	__Cephaloticoccus primus	1	1	NR_151907.1	NA	NA	0	0	0	0	3	0	0	0	0	0
denovo467	; __; __; __; __; __; __		__	__	__	__	__	__	1	1	NA	NA	NA	0	0	0	0	0	3	0	0	0	0
denovo468	Bacteria; __Proteobacteria; __Alphaproteobacteria; __Rhodospirillales; __Acetobacteraceae; __Roseomonas; __Roseomonas aerophila	Bacteria	__Proteobacteria	__Alphaproteobacteria	__Rhodospirillales	__Acetobacteraceae	__Roseomonas	__Roseomonas aerophila	1	1	NR_109678.1	NA	NA	0	2	2	0	0	0	0	2	0	0
denovo469	Bacteria; __Proteobacteria; __Betaproteobacteria; __Burkholderiales; __Burkholderiaceae; __; __Burkholderia graminis	Bacteria	__Proteobacteria	__Betaproteobacteria	__Burkholderiales	__Burkholderiaceae	__	__Burkholderia graminis	1	1	NR_029213.2	NA	NA	0	0	0	1	1	0	0	0	0	1
denovo470	Bacteria; __Bacteroidetes; __; __; __; __Sediminibacterium; __Sediminibacterium goheungense	Bacteria	__Bacteroidetes	__	__	__	__Sediminibacterium	__Sediminibacterium goheungense	1	1	NR_133854.1	NA	NA	2	1	0	0	0	0	0	0	0	0
denovo471	; __; __; __; __; __; __		__	__	__	__	__	__	1	1	NA	NA	NA	0	0	0	0	0	3	0	0	0	0
denovo472	Bacteria; __Firmicutes; __Clostridia; __Clostridiales; __Ruminococcaceae; __; __[Clostridium] viride	Bacteria	__Firmicutes	__Clostridia	__Clostridiales	__Ruminococcaceae	__	__[Clostridium] viride	1	1	NR_026204.1	NA	NA	1	0	0	0	1	1	0	0	0	0
denovo473	Bacteria; __Proteobacteria; __Alphaproteobacteria; __Rhizobiales; __Phyllobacteriaceae; __Nitratireductor; __Nitratireductor aquimarinus	Bacteria	__Proteobacteria	__Alphaproteobacteria	__Rhizobiales	__Phyllobacteriaceae	__Nitratireductor	__Nitratireductor aquimarinus	1	1	NR_117929.1	NA	NA	0	0	0	0	0	4	2	0	0	0
denovo474	Bacteria; __Proteobacteria; __Gammaproteobacteria; __; __Enterobacteriaceae; __Escherichia; __Escherichia fergusonii	Bacteria	__Proteobacteria	__Gammaproteobacteria	__	__Enterobacteriaceae	__Escherichia	__Escherichia fergusonii	1	1	NR_074902.1	NA	NA	0	0	0	1	2	0	0	0	0	0
denovo475	Bacteria; __Planctomycetes; __Phycisphaerae; __Phycisphaerales; __Phycisphaeraceae; __; __Algisphaera agarilytica	Bacteria	__Planctomycetes	__Phycisphaerae	__Phycisphaerales	__Phycisphaeraceae	__	__Algisphaera agarilytica	1	1	NR_125472.1	NA	NA	1	0	1	0	1	0	1	0	0	2
denovo476	Bacteria; __Proteobacteria; __Alphaproteobacteria; __Rhodobacterales; __Rhodobacteraceae; __Rhodobacter; __Rhodobacter blasticus	Bacteria	__Proteobacteria	__Alphaproteobacteria	__Rhodobacterales	__Rhodobacteraceae	__Rhodobacter	__Rhodobacter blasticus	1	1	NR_043735.1	NA	NA	0	0	3	0	0	0	0	0	0	0
denovo477	Bacteria; __Planctomycetes; __Phycisphaerae; __; __; __; __Tepidisphaera mucosa	Bacteria	__Planctomycetes	__Phycisphaerae	__	__	__	__Tepidisphaera mucosa	1	1	NR_148582.1	NA	NA	2	1	0	0	0	0	0	0	0	0
denovo478	Bacteria; __Cyanobacteria; __; __; __; __Cyanobium; __Cyanobium gracile	Bacteria	__Cyanobacteria	__	__	__	__Cyanobium	__Cyanobium gracile	1	1	NR_102447.1	NA	NA	0	3	0	0	0	0	0	0	0	0
denovo479	Bacteria; __Proteobacteria; __Gammaproteobacteria; __Xanthomonadales; __; __Dyella; __Dyella marensis	Bacteria	__Proteobacteria	__Gammaproteobacteria	__Xanthomonadales	__	__Dyella	__Dyella marensis	1	1	NR_042691.1	NA	NA	0	0	3	0	0	0	0	0	0	0
denovo480	Bacteria; __Proteobacteria; __Betaproteobacteria; __Burkholderiales; __Burkholderiaceae; __Polynucleobacter; __Polynucleobacter acidiphobus	Bacteria	__Proteobacteria	__Betaproteobacteria	__Burkholderiales	__Burkholderiaceae	__Polynucleobacter	__Polynucleobacter acidiphobus	1	1	NR_125545.1	NA	NA	0	0	0	0	0	0	0	0	0	3
denovo481	Bacteria; __Proteobacteria; __Betaproteobacteria; __Burkholderiales; __Comamonadaceae; __Pelomonas; __Pelomonas saccharophila	Bacteria	__Proteobacteria	__Betaproteobacteria	__Burkholderiales	__Comamonadaceae	__Pelomonas	__Pelomonas saccharophila	1	1	NR_114189.1	NA	NA	3	1	0	0	2	0	4	2	0	0
denovo482	; __; __; __; __; __; __		__	__	__	__	__	__	1	1	NA	NA	NA	1	1	0	0	0	0	3	1	0	0
denovo483	Bacteria; __Proteobacteria; __Alphaproteobacteria; __Rhizobiales; __; __Nordella; __Nordella oligomobilis	Bacteria	__Proteobacteria	__Alphaproteobacteria	__Rhizobiales	__	__Nordella	__Nordella oligomobilis	1	1	NR_114615.1	NA	NA	0	0	0	0	0	3	0	0	0	0
denovo484	; __; __; __; __; __; __		__	__	__	__	__	__	1	1	NA	NA	NA	0	0	0	0	3	0	0	0	0	0
denovo485	Bacteria; __Proteobacteria; __Alphaproteobacteria; __Rhizobiales; __; __; __Methylobrevis pamukkalensis	Bacteria	__Proteobacteria	__Alphaproteobacteria	__Rhizobiales	__	__	__Methylobrevis pamukkalensis	1	1	NR_134764.1	NA	NA	0	0	0	0	0	0	3	0	0	0
denovo486	Bacteria; __Proteobacteria; __Deltaproteobacteria; __Myxococcales; __; __; __Sandaracinus amylolyticus	Bacteria	__Proteobacteria	__Deltaproteobacteria	__Myxococcales	__	__	__Sandaracinus amylolyticus	1	1	NR_118001.1	NA	NA	0	0	0	0	0	0	0	0	0	3
denovo487	Bacteria; __Proteobacteria; __Betaproteobacteria; __Burkholderiales; __Burkholderiaceae; __Lautropia; __Lautropia mirabilis	Bacteria	__Proteobacteria	__Betaproteobacteria	__Burkholderiales	__Burkholderiaceae	__Lautropia	__Lautropia mirabilis	1	1	NR_104897.1	NA	NA	0	0	0	0	0	2	1	0	0	0
denovo488	Bacteria; __Bacteroidetes; __Cytophagia; __Cytophagales; __Cyclobacteriaceae; __Algoriphagus; __Algoriphagus aquaeductus	Bacteria	__Bacteroidetes	__Cytophagia	__Cytophagales	__Cyclobacteriaceae	__Algoriphagus	__Algoriphagus aquaeductus	1	1	NR_116214.1	NA	NA	0	0	0	0	0	3	0	0	0	0
denovo489	; __; __; __; __; __; __		__	__	__	__	__	__	1	1	NA	NA	NA	0	0	0	0	0	3	0	0	0	0
denovo490	Bacteria; __Proteobacteria; __Betaproteobacteria; __Burkholderiales; __Comamonadaceae; __Hydrogenophaga; __Hydrogenophaga caeni	Bacteria	__Proteobacteria	__Betaproteobacteria	__Burkholderiales	__Comamonadaceae	__Hydrogenophaga	__Hydrogenophaga caeni	1	1	NR_043769.1	NA	NA	3	0	0	0	0	0	0	0	0	0
denovo491	Bacteria; __Cyanobacteria; __; __; __; __Cyanobium; __Cyanobium gracile	Bacteria	__Cyanobacteria	__	__	__	__Cyanobium	__Cyanobium gracile	1	1	NR_102447.1	NA	NA	0	0	3	0	0	0	0	0	0	0
denovo492	; __; __; __; __; __; __		__	__	__	__	__	__	1	1	NA	NA	NA	0	0	0	0	0	3	0	0	0	0
denovo493	Bacteria; __Proteobacteria; __Alphaproteobacteria; __Rhodobacterales; __Hyphomonadaceae; __Hyphomonas; __Hyphomonas polymorpha	Bacteria	__Proteobacteria	__Alphaproteobacteria	__Rhodobacterales	__Hyphomonadaceae	__Hyphomonas	__Hyphomonas polymorpha	1	1	NR_114112.1	NA	NA	0	3	0	0	0	0	0	0	0	0
denovo494	; __; __; __; __; __; __		__	__	__	__	__	__	1	1	NA	NA	NA	0	0	0	0	0	0	3	0	0	0
denovo495	Bacteria; __Verrucomicrobia; __Opitutae; __; __Opitutaceae; __; __Lacunisphaera limnophila	Bacteria	__Verrucomicrobia	__Opitutae	__	__Opitutaceae	__	__Lacunisphaera limnophila	1	1	NR_146376.1	NA	NA	0	0	0	0	3	0	0	0	0	0
denovo496	Bacteria; __Proteobacteria; __Gammaproteobacteria; __Xanthomonadales; __Xanthomonadaceae; __Lysobacter; __Lysobacter maris	Bacteria	__Proteobacteria	__Gammaproteobacteria	__Xanthomonadales	__Xanthomonadaceae	__Lysobacter	__Lysobacter maris	1	1	NR_146042.1	NA	NA	0	0	2	1	0	0	0	0	0	0
denovo497	Bacteria; __; __; __; __; __; __Fimbriimonas ginsengisoli	Bacteria	__	__	__	__	__	__Fimbriimonas ginsengisoli	1	1	NR_121726.1	NA	NA	0	0	3	0	0	0	0	0	0	0
denovo498	Bacteria; __Bacteroidetes; __Cytophagia; __Cytophagales; __Cytophagaceae; __; __Fluviimonas pallidilutea	Bacteria	__Bacteroidetes	__Cytophagia	__Cytophagales	__Cytophagaceae	__	__Fluviimonas pallidilutea	1	1	NR_117642.1	NA	NA	0	0	0	0	0	0	2	1	0	0
denovo499	Bacteria; __Bacteroidetes; __Cytophagia; __Cytophagales; __; __Pontibacter; __Pontibacter jeungdoensis	Bacteria	__Bacteroidetes	__Cytophagia	__Cytophagales	__	__Pontibacter	__Pontibacter jeungdoensis	1	1	NR_132696.1	NA	NA	0	0	0	0	2	0	0	0	0	1
denovo500	Bacteria; __Spirochaetes; __; __Spirochaetales; __Spirochaetaceae; __Spirochaeta; __Spirochaeta aurantia	Bacteria	__Spirochaetes	__	__Spirochaetales	__Spirochaetaceae	__Spirochaeta	__Spirochaeta aurantia	1	1	NR_104782.1	NA	NA	0	0	0	0	3	0	0	0	0	0
denovo501	Bacteria; __Proteobacteria; __Betaproteobacteria; __Nitrosomonadales; __; __Methyloversatilis; __Methyloversatilis thermotolerans	Bacteria	__Proteobacteria	__Betaproteobacteria	__Nitrosomonadales	__	__Methyloversatilis	__Methyloversatilis thermotolerans	1	1	NR_125673.1	NA	NA	0	0	1	0	0	0	0	0	1	1
denovo502	Bacteria; __Bacteroidetes; __Cytophagia; __Cytophagales; __Cyclobacteriaceae; __; __Mariniradius saccharolyticus	Bacteria	__Bacteroidetes	__Cytophagia	__Cytophagales	__Cyclobacteriaceae	__	__Mariniradius saccharolyticus	1	1	NR_117078.1	NA	NA	0	0	3	0	0	0	0	0	0	0
denovo503	; __; __; __; __; __; __		__	__	__	__	__	__	1	1	NA	NA	NA	0	0	0	0	0	0	0	0	3	0
denovo504	Bacteria; __Acidobacteria; __Holophagae; __Holophagales; __Holophagaceae; __Holophaga; __Holophaga foetida	Bacteria	__Acidobacteria	__Holophagae	__Holophagales	__Holophagaceae	__Holophaga	__Holophaga foetida	1	1	NR_036891.1	NA	NA	0	0	0	0	1	0	0	1	4	3
denovo505	Bacteria; __Acidobacteria; __Solibacteres; __Solibacterales; __; __; __Paludibaculum fermentans	Bacteria	__Acidobacteria	__Solibacteres	__Solibacterales	__	__	__Paludibaculum fermentans	1	1	NR_134120.1	NA	NA	0	0	0	0	3	0	0	0	0	0
denovo506	Bacteria; __Proteobacteria; __; __; __Bacteriovoracaceae; __Peredibacter; __Peredibacter starrii	Bacteria	__Proteobacteria	__	__	__Bacteriovoracaceae	__Peredibacter	__Peredibacter starrii	1	1	NR_024943.1	NA	NA	0	0	0	3	0	0	0	0	0	0
denovo507	Bacteria; __Bacteroidetes; __; __; __; __Lewinella; __Lewinella nigricans	Bacteria	__Bacteroidetes	__	__	__	__Lewinella	__Lewinella nigricans	1	1	NR_115013.1	NA	NA	3	0	0	0	0	0	0	0	0	0
denovo508	; __; __; __; __; __; __		__	__	__	__	__	__	1	1	NA	NA	NA	0	0	3	0	0	0	0	0	0	0
denovo509	Bacteria; __Cyanobacteria; __; __; __Prochloraceae; __Prochlorococcus; __Prochlorococcus marinus	Bacteria	__Cyanobacteria	__	__	__Prochloraceae	__Prochlorococcus	__Prochlorococcus marinus	1	1	NR_125480.1	NA	NA	0	0	0	0	0	0	0	3	0	0
denovo510	Bacteria; __Proteobacteria; __Alphaproteobacteria; __Rhodobacterales; __Rhodobacteraceae; __Rubribacterium; __Rubribacterium polymorphum	Bacteria	__Proteobacteria	__Alphaproteobacteria	__Rhodobacterales	__Rhodobacteraceae	__Rubribacterium	__Rubribacterium polymorphum	1	1	NR_116472.1	NA	NA	0	0	0	0	0	0	2	0	1	0
denovo511	Bacteria; __Bacteroidetes; __; __Flavobacteriales; __Cryomorphaceae; __; __Owenweeksia hongkongensis	Bacteria	__Bacteroidetes	__	__Flavobacteriales	__Cryomorphaceae	__	__Owenweeksia hongkongensis	1	1	NR_074100.1	NA	NA	6	0	0	0	0	0	0	0	0	0
denovo512	Bacteria; __Proteobacteria; __Gammaproteobacteria; __Xanthomonadales; __; __; __Mizugakiibacter sediminis	Bacteria	__Proteobacteria	__Gammaproteobacteria	__Xanthomonadales	__	__	__Mizugakiibacter sediminis	1	1	NR_126196.1	NA	NA	0	3	0	0	0	0	0	0	0	0
denovo513	Bacteria; __Proteobacteria; __Alphaproteobacteria; __Rhodospirillales; __Acetobacteraceae; __Roseomonas; __Roseomonas alkaliterrae	Bacteria	__Proteobacteria	__Alphaproteobacteria	__Rhodospirillales	__Acetobacteraceae	__Roseomonas	__Roseomonas alkaliterrae	1	1	NR_134161.1	NA	NA	0	0	0	0	3	0	0	0	0	0
denovo514	Bacteria; __Bacteroidetes; __; __Flavobacteriales; __Flavobacteriaceae; __Maribacter; __Maribacter lutimaris	Bacteria	__Bacteroidetes	__	__Flavobacteriales	__Flavobacteriaceae	__Maribacter	__Maribacter lutimaris	1	1	NR_148860.1	NA	NA	0	0	0	0	0	0	0	3	0	0
denovo515	; __; __; __; __; __; __		__	__	__	__	__	__	1	1	NA	NA	NA	0	0	0	0	0	0	0	0	0	3
denovo516	Bacteria; __Planctomycetes; __Phycisphaerae; __; __; __; __Tepidisphaera mucosa	Bacteria	__Planctomycetes	__Phycisphaerae	__	__	__	__Tepidisphaera mucosa	1	1	NR_148582.1	NA	NA	0	0	0	0	0	0	1	1	1	0
denovo517	Bacteria; __Cyanobacteria; __; __Chroococcales; __; __Crocosphaera; __Crocosphaera watsonii	Bacteria	__Cyanobacteria	__	__Chroococcales	__	__Crocosphaera	__Crocosphaera watsonii	1	1	NR_115288.1	NA	NA	0	1	0	1	1	0	0	0	0	0
denovo518	Bacteria; __Acidobacteria; __Solibacteres; __Solibacterales; __; __; __Paludibaculum fermentans	Bacteria	__Acidobacteria	__Solibacteres	__Solibacterales	__	__	__Paludibaculum fermentans	1	1	NR_134120.1	NA	NA	0	0	0	0	0	0	0	0	0	3
denovo519	Bacteria; __Cyanobacteria; __; __; __; __Cyanobium; __Cyanobium gracile	Bacteria	__Cyanobacteria	__	__	__	__Cyanobium	__Cyanobium gracile	1	1	NR_102447.1	NA	NA	0	0	0	0	0	0	0	0	0	3
denovo520	Bacteria; __Cyanobacteria; __; __Nostocales; __; __Chlorogloeopsis; __Chlorogloeopsis fritschii	Bacteria	__Cyanobacteria	__	__Nostocales	__	__Chlorogloeopsis	__Chlorogloeopsis fritschii	1	1	NR_112176.1	NA	NA	0	0	2	0	1	0	0	0	0	0
denovo521	Bacteria; __Bacteroidetes; __Cytophagia; __Cytophagales; __Cyclobacteriaceae; __; __Mariniradius saccharolyticus	Bacteria	__Bacteroidetes	__Cytophagia	__Cytophagales	__Cyclobacteriaceae	__	__Mariniradius saccharolyticus	1	1	NR_117078.1	NA	NA	0	0	3	0	0	0	0	0	0	0
denovo522	; __; __; __; __; __; __		__	__	__	__	__	__	1	1	NA	NA	NA	0	0	0	0	0	0	3	0	0	0
denovo523	Bacteria; __Firmicutes; __Bacilli; __Bacillales; __; __Exiguobacterium; __Exiguobacterium aestuarii	Bacteria	__Firmicutes	__Bacilli	__Bacillales	__	__Exiguobacterium	__Exiguobacterium aestuarii	1	1	NR_043005.1	NA	NA	0	1	14	0	0	2	0	1	0	0
denovo524	Bacteria; __Bacteroidetes; __; __Sphingobacteriales; __Sphingobacteriaceae; __Mucilaginibacter; __Mucilaginibacter koreensis	Bacteria	__Bacteroidetes	__	__Sphingobacteriales	__Sphingobacteriaceae	__Mucilaginibacter	__Mucilaginibacter koreensis	1	1	NR_134092.1	NA	NA	0	0	0	0	0	0	0	0	2	1
denovo525	; __; __; __; __; __; __		__	__	__	__	__	__	1	1	NA	NA	NA	0	3	0	0	0	0	0	0	0	0
denovo526	Bacteria; __Cyanobacteria; __; __Pleurocapsales; __; __Stanieria; __Stanieria cyanosphaera	Bacteria	__Cyanobacteria	__	__Pleurocapsales	__	__Stanieria	__Stanieria cyanosphaera	1	1	NR_102468.1	NA	NA	0	0	0	0	0	0	0	2	0	1
denovo527	; __; __; __; __; __; __		__	__	__	__	__	__	1	1	NA	NA	NA	0	0	0	0	0	0	0	0	0	3
denovo528	Bacteria; __Proteobacteria; __Alphaproteobacteria; __Rhodospirillales; __Acetobacteraceae; __Roseomonas; __Roseomonas arcticisoli	Bacteria	__Proteobacteria	__Alphaproteobacteria	__Rhodospirillales	__Acetobacteraceae	__Roseomonas	__Roseomonas arcticisoli	1	1	NR_152079.1	NA	NA	0	0	0	0	8	0	0	0	0	1
denovo529	; __; __; __; __; __; __		__	__	__	__	__	__	1	1	NA	NA	NA	0	0	0	0	0	0	0	0	0	3
denovo530	Bacteria; __Actinobacteria; __; __Acidimicrobiales; __Iamiaceae; __; __Aquihabitans daechungensis	Bacteria	__Actinobacteria	__	__Acidimicrobiales	__Iamiaceae	__	__Aquihabitans daechungensis	1	1	NR_132289.1	NA	NA	2	3	4	0	0	0	0	0	0	0
denovo531	Bacteria; __Planctomycetes; __; __Planctomycetales; __Planctomycetaceae; __; __Roseimaritima ulvae	Bacteria	__Planctomycetes	__	__Planctomycetales	__Planctomycetaceae	__	__Roseimaritima ulvae	1	1	NR_146676.1	NA	NA	0	0	0	0	0	3	0	0	0	0
denovo532	Bacteria; __Bacteroidetes; __; __; __; __; __Ferruginibacter profundus	Bacteria	__Bacteroidetes	__	__	__	__	__Ferruginibacter profundus	1	1	NR_148259.1	NA	NA	0	0	3	0	0	0	0	0	0	0
denovo533	Bacteria; __Proteobacteria; __Betaproteobacteria; __Burkholderiales; __; __Aquincola; __Aquincola tertiaricarbonis	Bacteria	__Proteobacteria	__Betaproteobacteria	__Burkholderiales	__	__Aquincola	__Aquincola tertiaricarbonis	1	1	NR_043913.1	NA	NA	0	0	0	0	0	0	0	0	3	0
denovo534	Bacteria; __Proteobacteria; __Alphaproteobacteria; __Rhizobiales; __Brucellaceae; __Brucella; __Brucella microti	Bacteria	__Proteobacteria	__Alphaproteobacteria	__Rhizobiales	__Brucellaceae	__Brucella	__Brucella microti	1	1	NR_074336.2	NA	NA	2	0	1	0	0	0	0	0	0	0
denovo535	Bacteria; __Cyanobacteria; __; __; __Prochloraceae; __Prochlorococcus; __Prochlorococcus marinus	Bacteria	__Cyanobacteria	__	__	__Prochloraceae	__Prochlorococcus	__Prochlorococcus marinus	1	1	NR_125480.1	NA	NA	0	0	0	0	3	0	0	1	1	1
denovo536	Bacteria; __Actinobacteria; __; __; __Geodermatophilaceae; __Geodermatophilus; __Geodermatophilus normandii	Bacteria	__Actinobacteria	__	__	__Geodermatophilaceae	__Geodermatophilus	__Geodermatophilus normandii	1	1	NR_108879.1	NA	NA	1	0	0	0	0	0	0	0	2	0
denovo537	Bacteria; __Proteobacteria; __Gammaproteobacteria; __Xanthomonadales; __; __; __Metallibacterium scheffleri	Bacteria	__Proteobacteria	__Gammaproteobacteria	__Xanthomonadales	__	__	__Metallibacterium scheffleri	1	1	NR_118103.1	NA	NA	0	0	0	0	0	0	0	3	0	0
denovo538	Bacteria; __Actinobacteria; __; __; __Streptomycetaceae; __Streptomyces; __Streptomyces scabrisporus	Bacteria	__Actinobacteria	__	__	__Streptomycetaceae	__Streptomyces	__Streptomyces scabrisporus	1	1	NR_112597.1	NA	NA	0	0	0	0	0	0	0	1	0	2
denovo539	Bacteria; __Proteobacteria; __Alphaproteobacteria; __Rhodospirillales; __Acetobacteraceae; __Rubritepida; __Rubritepida flocculans	Bacteria	__Proteobacteria	__Alphaproteobacteria	__Rhodospirillales	__Acetobacteraceae	__Rubritepida	__Rubritepida flocculans	1	1	NR_025221.1	NA	NA	0	0	0	1	0	0	1	1	0	0
denovo540	Bacteria; __Proteobacteria; __Alphaproteobacteria; __Sphingomonadales; __Sphingomonadaceae; __Sphingosinicella; __Sphingosinicella cucumeris	Bacteria	__Proteobacteria	__Alphaproteobacteria	__Sphingomonadales	__Sphingomonadaceae	__Sphingosinicella	__Sphingosinicella cucumeris	1	1	NR_148326.1	NA	NA	0	0	0	0	0	0	0	3	0	0
denovo541	; __; __; __; __; __; __		__	__	__	__	__	__	1	1	NA	NA	NA	0	0	0	1	0	0	5	0	0	0
denovo542	Bacteria; __Proteobacteria; __Gammaproteobacteria; __Xanthomonadales; __; __Dokdonella; __Dokdonella fugitiva	Bacteria	__Proteobacteria	__Gammaproteobacteria	__Xanthomonadales	__	__Dokdonella	__Dokdonella fugitiva	1	1	NR_042397.1	NA	NA	0	0	0	0	0	0	3	0	0	0
denovo543	Bacteria; __Proteobacteria; __Alphaproteobacteria; __Sphingomonadales; __Sphingomonadaceae; __Sphingomonas; __Sphingomonas pituitosa	Bacteria	__Proteobacteria	__Alphaproteobacteria	__Sphingomonadales	__Sphingomonadaceae	__Sphingomonas	__Sphingomonas pituitosa	1	1	NR_114119.1	NA	NA	0	0	0	0	2	0	0	0	1	0
denovo544	Bacteria; __Proteobacteria; __Alphaproteobacteria; __Rhodospirillales; __Acetobacteraceae; __Roseomonas; __Roseomonas arcticisoli	Bacteria	__Proteobacteria	__Alphaproteobacteria	__Rhodospirillales	__Acetobacteraceae	__Roseomonas	__Roseomonas arcticisoli	1	1	NR_152079.1	NA	NA	2	0	0	0	0	0	1	0	0	0
denovo545	; __; __; __; __; __; __		__	__	__	__	__	__	1	1	NA	NA	NA	0	0	0	1	2	0	0	0	3	0
denovo546	Bacteria; __Verrucomicrobia; __Verrucomicrobiae; __Verrucomicrobiales; __Verrucomicrobiaceae; __Luteolibacter; __Luteolibacter cuticulihirudinis	Bacteria	__Verrucomicrobia	__Verrucomicrobiae	__Verrucomicrobiales	__Verrucomicrobiaceae	__Luteolibacter	__Luteolibacter cuticulihirudinis	1	1	NR_109603.1	NA	NA	0	0	0	0	0	0	1	0	1	1
denovo547	Bacteria; __Proteobacteria; __Gammaproteobacteria; __Xanthomonadales; __Xanthomonadaceae; __Silanimonas; __Silanimonas lenta	Bacteria	__Proteobacteria	__Gammaproteobacteria	__Xanthomonadales	__Xanthomonadaceae	__Silanimonas	__Silanimonas lenta	1	1	NR_025815.1	NA	NA	0	0	0	0	0	3	0	0	0	0
denovo548	; __; __; __; __; __; __		__	__	__	__	__	__	1	1	NA	NA	NA	0	0	3	0	0	0	0	0	0	0
denovo549	Bacteria; __Gemmatimonadetes; __; __Gemmatimonadales; __Gemmatimonadaceae; __Gemmatimonas; __Gemmatimonas phototrophica	Bacteria	__Gemmatimonadetes	__	__Gemmatimonadales	__Gemmatimonadaceae	__Gemmatimonas	__Gemmatimonas phototrophica	1	1	NR_136770.1	NA	NA	0	0	0	0	0	0	0	3	0	0
denovo550	Bacteria; __Proteobacteria; __Gammaproteobacteria; __Xanthomonadales; __; __Fulvimonas; __Fulvimonas soli	Bacteria	__Proteobacteria	__Gammaproteobacteria	__Xanthomonadales	__	__Fulvimonas	__Fulvimonas soli	1	1	NR_025465.1	NA	NA	0	0	3	0	0	0	0	0	0	0
denovo551	Bacteria; __Proteobacteria; __Alphaproteobacteria; __Rhodobacterales; __Rhodobacteraceae; __; __Falsirhodobacter halotolerans	Bacteria	__Proteobacteria	__Alphaproteobacteria	__Rhodobacterales	__Rhodobacteraceae	__	__Falsirhodobacter halotolerans	1	1	NR_108884.1	NA	NA	0	3	0	0	0	0	0	0	0	0
denovo552	Bacteria; __Proteobacteria; __Gammaproteobacteria; __Xanthomonadales; __Xanthomonadaceae; __Xanthomonas; __Xanthomonas theicola	Bacteria	__Proteobacteria	__Gammaproteobacteria	__Xanthomonadales	__Xanthomonadaceae	__Xanthomonas	__Xanthomonas theicola	1	1	NR_113168.1	NA	NA	2	2	0	1	0	0	1	0	0	0
denovo553	Bacteria; __Proteobacteria; __Alphaproteobacteria; __Rhodobacterales; __Rhodobacteraceae; __Gemmobacter; __Gemmobacter lanyuensis	Bacteria	__Proteobacteria	__Alphaproteobacteria	__Rhodobacterales	__Rhodobacteraceae	__Gemmobacter	__Gemmobacter lanyuensis	1	1	NR_109450.1	NA	NA	0	0	0	0	0	3	0	0	0	0
denovo554	Bacteria; __Proteobacteria; __Gammaproteobacteria; __Xanthomonadales; __Xanthomonadaceae; __Lysobacter; __Lysobacter lycopersici	Bacteria	__Proteobacteria	__Gammaproteobacteria	__Xanthomonadales	__Xanthomonadaceae	__Lysobacter	__Lysobacter lycopersici	1	1	NR_136845.1	NA	NA	0	3	0	0	0	0	0	0	0	0
denovo555	Bacteria; __Proteobacteria; __Gammaproteobacteria; __Xanthomonadales; __; __; __Metallibacterium scheffleri	Bacteria	__Proteobacteria	__Gammaproteobacteria	__Xanthomonadales	__	__	__Metallibacterium scheffleri	1	1	NR_118103.1	NA	NA	0	0	0	0	0	0	0	0	0	3
denovo556	Bacteria; __Proteobacteria; __Deltaproteobacteria; __Myxococcales; __Polyangiaceae; __Aetherobacter; __Aetherobacter rufus	Bacteria	__Proteobacteria	__Deltaproteobacteria	__Myxococcales	__Polyangiaceae	__Aetherobacter	__Aetherobacter rufus	1	1	NR_148645.1	NA	NA	0	0	0	0	1	0	0	0	0	2
denovo557	; __; __; __; __; __; __		__	__	__	__	__	__	1	1	NA	NA	NA	0	0	0	0	0	3	0	0	0	0
denovo558	Bacteria; __Proteobacteria; __Gammaproteobacteria; __; __; __; __Acidibacter ferrireducens	Bacteria	__Proteobacteria	__Gammaproteobacteria	__	__	__	__Acidibacter ferrireducens	1	1	NR_126260.1	NA	NA	0	1	1	0	0	0	0	0	1	0
denovo559	Bacteria; __Bacteroidetes; __Cytophagia; __Cytophagales; __Cyclobacteriaceae; __; __Mariniradius saccharolyticus	Bacteria	__Bacteroidetes	__Cytophagia	__Cytophagales	__Cyclobacteriaceae	__	__Mariniradius saccharolyticus	1	1	NR_117078.1	NA	NA	0	3	0	0	0	0	0	0	0	0
denovo560	Bacteria; __Proteobacteria; __Alphaproteobacteria; __Rhodospirillales; __Acetobacteraceae; __Roseomonas; __Roseomonas eburnea	Bacteria	__Proteobacteria	__Alphaproteobacteria	__Rhodospirillales	__Acetobacteraceae	__Roseomonas	__Roseomonas eburnea	1	1	NR_147765.1	NA	NA	0	0	3	0	0	0	0	0	0	0
denovo561	Bacteria; __Firmicutes; __Bacilli; __Lactobacillales; __Streptococcaceae; __Lactococcus; __Lactococcus lactis	Bacteria	__Firmicutes	__Bacilli	__Lactobacillales	__Streptococcaceae	__Lactococcus	__Lactococcus lactis	1	1	NR_113925.1	NA	NA	0	0	0	0	0	0	0	0	3	0
denovo562	Bacteria; __Proteobacteria; __Betaproteobacteria; __Rhodocyclales; __Rhodocyclaceae; __Propionivibrio; __Propionivibrio limicola	Bacteria	__Proteobacteria	__Betaproteobacteria	__Rhodocyclales	__Rhodocyclaceae	__Propionivibrio	__Propionivibrio limicola	1	1	NR_025455.1	NA	NA	2	0	0	0	0	0	0	1	0	0
denovo563	Bacteria; __Cyanobacteria; __; __; __; __Tapinothrix; __Tapinothrix clintonii	Bacteria	__Cyanobacteria	__	__	__	__Tapinothrix	__Tapinothrix clintonii	1	1	NR_125576.1	NA	NA	0	0	0	0	6	0	0	0	0	0
denovo564	Bacteria; __Proteobacteria; __Alphaproteobacteria; __Rhodospirillales; __Acetobacteraceae; __Roseomonas; __Roseomonas wooponensis	Bacteria	__Proteobacteria	__Alphaproteobacteria	__Rhodospirillales	__Acetobacteraceae	__Roseomonas	__Roseomonas wooponensis	1	1	NR_145646.1	NA	NA	0	0	0	0	0	3	0	0	0	0
denovo565	; __; __; __; __; __; __		__	__	__	__	__	__	1	1	NA	NA	NA	1	0	0	0	0	0	2	0	0	0
denovo566	Bacteria; __Proteobacteria; __Betaproteobacteria; __Burkholderiales; __; __Inhella; __Inhella inkyongensis	Bacteria	__Proteobacteria	__Betaproteobacteria	__Burkholderiales	__	__Inhella	__Inhella inkyongensis	1	1	NR_114244.1	NA	NA	0	0	0	0	0	0	0	0	3	0
denovo567	Bacteria; __Proteobacteria; __Gammaproteobacteria; __Xanthomonadales; __Xanthomonadaceae; __Lysobacter; __Lysobacter maris	Bacteria	__Proteobacteria	__Gammaproteobacteria	__Xanthomonadales	__Xanthomonadaceae	__Lysobacter	__Lysobacter maris	1	1	NR_146042.1	NA	NA	0	0	2	1	0	0	0	0	0	0
denovo568	Bacteria; __Proteobacteria; __Alphaproteobacteria; __Sphingomonadales; __Sphingomonadaceae; __; __Sphingopyxis rigui	Bacteria	__Proteobacteria	__Alphaproteobacteria	__Sphingomonadales	__Sphingomonadaceae	__	__Sphingopyxis rigui	1	1	NR_117995.1	NA	NA	0	0	0	0	0	2	1	0	0	0
denovo569	Bacteria; __Proteobacteria; __Betaproteobacteria; __Burkholderiales; __Comamonadaceae; __Hydrogenophaga; __Hydrogenophaga pseudoflava	Bacteria	__Proteobacteria	__Betaproteobacteria	__Burkholderiales	__Comamonadaceae	__Hydrogenophaga	__Hydrogenophaga pseudoflava	1	1	NR_114130.1	NA	NA	1	2	0	0	0	0	0	0	0	0
denovo570	; __; __; __; __; __; __		__	__	__	__	__	__	1	1	NA	NA	NA	0	3	0	0	0	0	0	0	0	0
denovo571	; __; __; __; __; __; __		__	__	__	__	__	__	1	1	NA	NA	NA	0	0	0	0	0	0	3	0	0	0
denovo572	Bacteria; __Proteobacteria; __Gammaproteobacteria; __Chromatiales; __Chromatiaceae; __Thiocapsa; __Thiocapsa marina	Bacteria	__Proteobacteria	__Gammaproteobacteria	__Chromatiales	__Chromatiaceae	__Thiocapsa	__Thiocapsa marina	1	1	NR_116892.1	NA	NA	0	0	0	0	0	3	0	0	0	0
denovo573	Bacteria; __Bacteroidetes; __Cytophagia; __Cytophagales; __Cyclobacteriaceae; __; __Mariniradius saccharolyticus	Bacteria	__Bacteroidetes	__Cytophagia	__Cytophagales	__Cyclobacteriaceae	__	__Mariniradius saccharolyticus	1	1	NR_117078.1	NA	NA	0	0	3	0	0	0	0	0	0	0
denovo574	Bacteria; __Proteobacteria; __Alphaproteobacteria; __Rhodospirillales; __Acetobacteraceae; __Roseomonas; __Roseomonas eburnea	Bacteria	__Proteobacteria	__Alphaproteobacteria	__Rhodospirillales	__Acetobacteraceae	__Roseomonas	__Roseomonas eburnea	1	1	NR_147765.1	NA	NA	0	0	3	0	0	0	0	0	0	0
denovo575	; __; __; __; __; __; __		__	__	__	__	__	__	1	1	NA	NA	NA	0	0	0	0	0	0	0	3	0	0
denovo576	Bacteria; __Proteobacteria; __Betaproteobacteria; __Burkholderiales; __Comamonadaceae; __Pelomonas; __Pelomonas saccharophila	Bacteria	__Proteobacteria	__Betaproteobacteria	__Burkholderiales	__Comamonadaceae	__Pelomonas	__Pelomonas saccharophila	1	1	NR_114189.1	NA	NA	3	0	0	0	0	0	0	0	0	0
denovo577	Bacteria; __Firmicutes; __Clostridia; __Clostridiales; __Clostridiales Family XII. Incertae Sedis; __Fusibacter; __Fusibacter paucivorans	Bacteria	__Firmicutes	__Clostridia	__Clostridiales	__Clostridiales Family XII. Incertae Sedis	__Fusibacter	__Fusibacter paucivorans	1	1	NR_024886.1	NA	NA	0	0	0	1	8	0	0	0	0	0
denovo578	; __; __; __; __; __; __		__	__	__	__	__	__	1	1	NA	NA	NA	0	0	3	0	0	0	0	0	0	0
denovo579	; __; __; __; __; __; __		__	__	__	__	__	__	1	1	NA	NA	NA	0	0	0	0	2	0	0	0	0	1
denovo580	Bacteria; __Cyanobacteria; __; __; __; __Tapinothrix; __Tapinothrix clintonii	Bacteria	__Cyanobacteria	__	__	__	__Tapinothrix	__Tapinothrix clintonii	1	1	NR_125576.1	NA	NA	0	0	0	0	2	0	0	0	0	1
denovo581	Bacteria; __Proteobacteria; __Gammaproteobacteria; __Xanthomonadales; __; __Dokdonella; __Dokdonella fugitiva	Bacteria	__Proteobacteria	__Gammaproteobacteria	__Xanthomonadales	__	__Dokdonella	__Dokdonella fugitiva	1	1	NR_042397.1	NA	NA	0	2	3	2	0	0	1	0	1	0
denovo582	Bacteria; __Proteobacteria; __Alphaproteobacteria; __Sphingomonadales; __Erythrobacteraceae; __Porphyrobacter; __Porphyrobacter sanguineus	Bacteria	__Proteobacteria	__Alphaproteobacteria	__Sphingomonadales	__Erythrobacteraceae	__Porphyrobacter	__Porphyrobacter sanguineus	1	1	NR_113808.1	NA	NA	0	0	0	0	0	3	0	0	0	0
denovo583	; __; __; __; __; __; __		__	__	__	__	__	__	1	1	NA	NA	NA	0	0	0	0	0	0	0	3	0	0
denovo584	Bacteria; __Proteobacteria; __Alphaproteobacteria; __Rhodobacterales; __Rhodobacteraceae; __; __Halodurantibacterium flavum	Bacteria	__Proteobacteria	__Alphaproteobacteria	__Rhodobacterales	__Rhodobacteraceae	__	__Halodurantibacterium flavum	1	1	NR_136433.1	NA	NA	0	0	0	0	0	6	0	0	0	0
denovo585	Bacteria; __Proteobacteria; __Betaproteobacteria; __Burkholderiales; __; __Aquabacterium; __Aquabacterium fontiphilum	Bacteria	__Proteobacteria	__Betaproteobacteria	__Burkholderiales	__	__Aquabacterium	__Aquabacterium fontiphilum	1	1	NR_044322.1	NA	NA	0	0	0	2	0	0	0	0	1	0
denovo586	Bacteria; __Actinobacteria; __; __Acidimicrobiales; __Acidimicrobiaceae; __; __Aciditerrimonas ferrireducens	Bacteria	__Actinobacteria	__	__Acidimicrobiales	__Acidimicrobiaceae	__	__Aciditerrimonas ferrireducens	1	1	NR_112972.1	NA	NA	2	0	0	0	0	0	0	1	0	0
denovo587	Bacteria; __Firmicutes; __; __Erysipelotrichales; __Erysipelotrichaceae; __; __Dielma fastidiosa	Bacteria	__Firmicutes	__	__Erysipelotrichales	__Erysipelotrichaceae	__	__Dielma fastidiosa	1	1	NR_125593.1	NA	NA	0	0	0	0	0	8	1	0	0	0
denovo588	; __; __; __; __; __; __		__	__	__	__	__	__	1	1	NA	NA	NA	0	0	0	0	3	0	0	0	0	0
denovo589	Bacteria; __Proteobacteria; __Gammaproteobacteria; __Xanthomonadales; __Xanthomonadaceae; __Silanimonas; __Silanimonas lenta	Bacteria	__Proteobacteria	__Gammaproteobacteria	__Xanthomonadales	__Xanthomonadaceae	__Silanimonas	__Silanimonas lenta	1	1	NR_025815.1	NA	NA	0	0	0	0	3	0	0	0	0	0
denovo590	; __; __; __; __; __; __		__	__	__	__	__	__	1	1	NA	NA	NA	0	0	0	3	0	0	0	0	0	0
denovo591	Bacteria; __Verrucomicrobia; __Opitutae; __; __Opitutaceae; __Opitutus; __Opitutus terrae	Bacteria	__Verrucomicrobia	__Opitutae	__	__Opitutaceae	__Opitutus	__Opitutus terrae	1	1	NR_074978.1	NA	NA	0	0	0	0	9	0	0	0	0	0
denovo592	Bacteria; __Actinobacteria; __; __; __Mycobacteriaceae; __Mycobacterium; __Mycobacterium montmartrense	Bacteria	__Actinobacteria	__	__	__Mycobacteriaceae	__Mycobacterium	__Mycobacterium montmartrense	1	1	NR_151955.1	NA	NA	2	1	0	0	0	0	0	0	0	0
denovo593	Bacteria; __Bacteroidetes; __Cytophagia; __Cytophagales; __Cyclobacteriaceae; __; __Mariniradius saccharolyticus	Bacteria	__Bacteroidetes	__Cytophagia	__Cytophagales	__Cyclobacteriaceae	__	__Mariniradius saccharolyticus	1	1	NR_117078.1	NA	NA	0	2	0	0	0	0	1	0	0	0
denovo594	Bacteria; __Bacteroidetes; __Cytophagia; __Cytophagales; __Cytophagaceae; __; __Ohtaekwangia koreensis	Bacteria	__Bacteroidetes	__Cytophagia	__Cytophagales	__Cytophagaceae	__	__Ohtaekwangia koreensis	1	1	NR_117435.1	NA	NA	0	0	0	0	3	0	0	0	0	0
denovo595	Bacteria; __Proteobacteria; __Alphaproteobacteria; __Rhizobiales; __Bradyrhizobiaceae; __Rhodopseudomonas; __Rhodopseudomonas pseudopalustris	Bacteria	__Proteobacteria	__Alphaproteobacteria	__Rhizobiales	__Bradyrhizobiaceae	__Rhodopseudomonas	__Rhodopseudomonas pseudopalustris	1	1	NR_122099.1	NA	NA	0	0	0	0	0	0	0	0	3	0
denovo596	Bacteria; __Proteobacteria; __Deltaproteobacteria; __Myxococcales; __Polyangiaceae; __Byssovorax; __Byssovorax cruenta	Bacteria	__Proteobacteria	__Deltaproteobacteria	__Myxococcales	__Polyangiaceae	__Byssovorax	__Byssovorax cruenta	1	1	NR_042341.1	NA	NA	0	1	0	0	1	0	0	0	4	0
denovo597	; __; __; __; __; __; __		__	__	__	__	__	__	1	1	NA	NA	NA	1	0	0	2	0	0	0	0	0	3
denovo598	Bacteria; __Proteobacteria; __Alphaproteobacteria; __Sphingomonadales; __Sphingomonadaceae; __Sphingomonas; __Sphingomonas panni	Bacteria	__Proteobacteria	__Alphaproteobacteria	__Sphingomonadales	__Sphingomonadaceae	__Sphingomonas	__Sphingomonas panni	1	1	NR_042193.1	NA	NA	0	0	3	0	0	0	0	0	0	0
denovo599	Bacteria; __Proteobacteria; __Alphaproteobacteria; __Rhizobiales; __Rhodobiaceae; __; __Lutibaculum baratangense	Bacteria	__Proteobacteria	__Alphaproteobacteria	__Rhizobiales	__Rhodobiaceae	__	__Lutibaculum baratangense	1	1	NR_116954.1	NA	NA	0	0	0	0	0	3	0	0	0	0
denovo600	Bacteria; __Proteobacteria; __Gammaproteobacteria; __Xanthomonadales; __; __Dyella; __Dyella terrae	Bacteria	__Proteobacteria	__Gammaproteobacteria	__Xanthomonadales	__	__Dyella	__Dyella terrae	1	1	NR_044540.1	NA	NA	0	0	0	4	0	0	0	0	2	0
denovo601	Bacteria; __Verrucomicrobia; __Spartobacteria; __; __; __Chthoniobacter; __Chthoniobacter flavus	Bacteria	__Verrucomicrobia	__Spartobacteria	__	__	__Chthoniobacter	__Chthoniobacter flavus	1	1	NR_115225.1	NA	NA	0	3	0	0	0	0	0	0	0	0
denovo602	Bacteria; __Planctomycetes; __; __Planctomycetales; __; __; __Fimbriiglobus ruber	Bacteria	__Planctomycetes	__	__Planctomycetales	__	__	__Fimbriiglobus ruber	1	1	NR_148575.1	NA	NA	1	0	0	0	0	1	1	0	0	0
denovo603	Bacteria; __Planctomycetes; __; __Planctomycetales; __Planctomycetaceae; __Pirellula; __Pirellula staleyi	Bacteria	__Planctomycetes	__	__Planctomycetales	__Planctomycetaceae	__Pirellula	__Pirellula staleyi	1	1	NR_074521.1	NA	NA	6	0	0	0	0	0	0	0	0	0
denovo604	Bacteria; __Proteobacteria; __Alphaproteobacteria; __Rhodospirillales; __Acetobacteraceae; __Belnapia; __Belnapia rosea	Bacteria	__Proteobacteria	__Alphaproteobacteria	__Rhodospirillales	__Acetobacteraceae	__Belnapia	__Belnapia rosea	1	1	NR_109297.1	NA	NA	0	0	0	0	0	3	0	0	0	0
denovo605	Bacteria; __Proteobacteria; __Gammaproteobacteria; __Xanthomonadales; __Xanthomonadaceae; __Silanimonas; __Silanimonas mangrovi	Bacteria	__Proteobacteria	__Gammaproteobacteria	__Xanthomonadales	__Xanthomonadaceae	__Silanimonas	__Silanimonas mangrovi	1	1	NR_117571.1	NA	NA	0	0	0	3	0	0	0	0	0	0
denovo606	Bacteria; __Proteobacteria; __Alphaproteobacteria; __Rhodospirillales; __Acetobacteraceae; __Roseomonas; __Roseomonas tokyonensis	Bacteria	__Proteobacteria	__Alphaproteobacteria	__Rhodospirillales	__Acetobacteraceae	__Roseomonas	__Roseomonas tokyonensis	1	1	NR_134831.1	NA	NA	0	0	0	0	0	0	9	0	0	0
denovo607	; __; __; __; __; __; __		__	__	__	__	__	__	1	1	NA	NA	NA	0	0	0	0	0	0	0	0	3	0
denovo608	; __; __; __; __; __; __		__	__	__	__	__	__	1	1	NA	NA	NA	0	0	1	2	0	0	0	0	0	0
denovo609	Bacteria; __Bacteroidetes; __Bacteroidia; __Bacteroidales; __; __; __Lentimicrobium saccharophilum	Bacteria	__Bacteroidetes	__Bacteroidia	__Bacteroidales	__	__	__Lentimicrobium saccharophilum	1	1	NR_149795.1	NA	NA	0	0	0	0	0	0	0	0	3	0
denovo610	; __; __; __; __; __; __		__	__	__	__	__	__	1	1	NA	NA	NA	2	3	1	0	0	0	0	0	0	0
denovo611	Bacteria; __Bacteroidetes; __; __Flavobacteriales; __Flavobacteriaceae; __Flavobacterium; __Flavobacterium akiainvivens	Bacteria	__Bacteroidetes	__	__Flavobacteriales	__Flavobacteriaceae	__Flavobacterium	__Flavobacterium akiainvivens	1	1	NR_109540.1	NA	NA	0	3	0	0	0	0	0	0	0	0
denovo612	Bacteria; __Proteobacteria; __Alphaproteobacteria; __Sphingomonadales; __Sphingomonadaceae; __; __Sphingoaurantiacus polygranulatus	Bacteria	__Proteobacteria	__Alphaproteobacteria	__Sphingomonadales	__Sphingomonadaceae	__	__Sphingoaurantiacus polygranulatus	1	1	NR_147725.1	NA	NA	0	0	3	0	0	0	0	0	0	0
denovo613	; __; __; __; __; __; __		__	__	__	__	__	__	1	1	NA	NA	NA	0	0	0	0	3	0	0	0	0	0
denovo614	Bacteria; __Proteobacteria; __Alphaproteobacteria; __Rhizobiales; __; __; __Alsobacter metallidurans	Bacteria	__Proteobacteria	__Alphaproteobacteria	__Rhizobiales	__	__	__Alsobacter metallidurans	1	1	NR_125447.1	NA	NA	3	0	0	0	0	0	0	0	0	0
denovo615	; __; __; __; __; __; __		__	__	__	__	__	__	1	1	NA	NA	NA	0	0	3	0	0	0	0	0	0	0
denovo616	; __; __; __; __; __; __		__	__	__	__	__	__	1	1	NA	NA	NA	0	0	0	0	1	0	0	0	0	2
denovo617	Bacteria; __Planctomycetes; __; __Planctomycetales; __Planctomycetaceae; __Pirellula; __Pirellula staleyi	Bacteria	__Planctomycetes	__	__Planctomycetales	__Planctomycetaceae	__Pirellula	__Pirellula staleyi	1	1	NR_074521.1	NA	NA	2	2	0	0	0	2	0	0	0	0
denovo618	; __; __; __; __; __; __		__	__	__	__	__	__	1	1	NA	NA	NA	0	0	0	0	0	0	3	0	0	0
denovo619	Bacteria; __Proteobacteria; __Alphaproteobacteria; __Sphingomonadales; __Sphingomonadaceae; __; __Sphingomicrobium flavum	Bacteria	__Proteobacteria	__Alphaproteobacteria	__Sphingomonadales	__Sphingomonadaceae	__	__Sphingomicrobium flavum	1	1	NR_135707.1	NA	NA	0	0	0	0	0	3	0	0	0	0
denovo620	Bacteria; __Proteobacteria; __Deltaproteobacteria; __Myxococcales; __Polyangiaceae; __Byssovorax; __Byssovorax cruenta	Bacteria	__Proteobacteria	__Deltaproteobacteria	__Myxococcales	__Polyangiaceae	__Byssovorax	__Byssovorax cruenta	1	1	NR_042341.1	NA	NA	0	0	0	0	3	0	0	0	0	0
denovo621	Bacteria; __Proteobacteria; __Gammaproteobacteria; __Xanthomonadales; __; __Dokdonella; __Dokdonella fugitiva	Bacteria	__Proteobacteria	__Gammaproteobacteria	__Xanthomonadales	__	__Dokdonella	__Dokdonella fugitiva	1	1	NR_042397.1	NA	NA	0	0	0	0	0	3	0	0	0	0
denovo622	Bacteria; __Proteobacteria; __Alphaproteobacteria; __Sphingomonadales; __Sphingomonadaceae; __Sphingomonas; __Sphingomonas fonticola	Bacteria	__Proteobacteria	__Alphaproteobacteria	__Sphingomonadales	__Sphingomonadaceae	__Sphingomonas	__Sphingomonas fonticola	1	1	NR_145865.1	NA	NA	0	1	1	0	0	0	1	0	0	0
denovo623	; __; __; __; __; __; __		__	__	__	__	__	__	1	1	NA	NA	NA	3	0	0	0	0	0	0	0	0	0
denovo624	Bacteria; __Bacteroidetes; __Cytophagia; __Cytophagales; __; __; __Nibribacter koreensis	Bacteria	__Bacteroidetes	__Cytophagia	__Cytophagales	__	__	__Nibribacter koreensis	1	1	NR_109492.1	NA	NA	0	0	0	1	0	0	0	2	0	0
denovo625	Bacteria; __Actinobacteria; __; __Solirubrobacterales; __; __; __Parviterribacter multiflagellatus	Bacteria	__Actinobacteria	__	__Solirubrobacterales	__	__	__Parviterribacter multiflagellatus	1	1	NR_148602.1	NA	NA	3	0	0	0	0	0	0	0	0	0
denovo626	Bacteria; __Bacteroidetes; __Cytophagia; __Cytophagales; __Cyclobacteriaceae; __; __Mariniradius saccharolyticus	Bacteria	__Bacteroidetes	__Cytophagia	__Cytophagales	__Cyclobacteriaceae	__	__Mariniradius saccharolyticus	1	1	NR_117078.1	NA	NA	0	0	0	0	0	0	0	0	2	1
denovo627	Bacteria; __Actinobacteria; __; __; __Geodermatophilaceae; __Geodermatophilus; __Geodermatophilus pulveris	Bacteria	__Actinobacteria	__	__	__Geodermatophilaceae	__Geodermatophilus	__Geodermatophilus pulveris	1	1	NR_152017.1	NA	NA	0	0	0	0	0	0	0	0	2	1
denovo628	Bacteria; __Proteobacteria; __Betaproteobacteria; __Burkholderiales; __Comamonadaceae; __Comamonas; __Comamonas granuli	Bacteria	__Proteobacteria	__Betaproteobacteria	__Burkholderiales	__Comamonadaceae	__Comamonas	__Comamonas granuli	1	1	NR_114013.1	NA	NA	0	0	0	0	0	0	0	0	0	3
denovo629	Bacteria; __Bacteroidetes; __; __; __; __; __Cnuella takakiae	Bacteria	__Bacteroidetes	__	__	__	__	__Cnuella takakiae	1	1	NR_133730.1	NA	NA	0	0	0	0	2	0	0	0	0	1
denovo630	Bacteria; __Verrucomicrobia; __Verrucomicrobiae; __Verrucomicrobiales; __Verrucomicrobiaceae; __Luteolibacter; __Luteolibacter luojiensis	Bacteria	__Verrucomicrobia	__Verrucomicrobiae	__Verrucomicrobiales	__Verrucomicrobiaceae	__Luteolibacter	__Luteolibacter luojiensis	1	1	NR_109500.1	NA	NA	6	0	0	0	0	0	0	0	0	0
denovo631	Bacteria; __Proteobacteria; __; __; __; __; __Oligoflexus tunisiensis	Bacteria	__Proteobacteria	__	__	__	__	__Oligoflexus tunisiensis	1	1	NR_134109.1	NA	NA	0	0	0	0	2	0	0	0	0	1
denovo632	Bacteria; __Proteobacteria; __Alphaproteobacteria; __Rhizobiales; __Rhizobiaceae; __Rhizobium; __Rhizobium daejeonense	Bacteria	__Proteobacteria	__Alphaproteobacteria	__Rhizobiales	__Rhizobiaceae	__Rhizobium	__Rhizobium daejeonense	1	1	NR_114121.1	NA	NA	0	0	0	0	0	0	0	0	0	3
denovo633	Bacteria; __Proteobacteria; __Alphaproteobacteria; __Rhizobiales; __Phyllobacteriaceae; __Phyllobacterium; __Phyllobacterium leguminum	Bacteria	__Proteobacteria	__Alphaproteobacteria	__Rhizobiales	__Phyllobacteriaceae	__Phyllobacterium	__Phyllobacterium leguminum	1	1	NR_042396.1	NA	NA	2	0	1	0	0	0	0	0	0	0
denovo634	Bacteria; __Proteobacteria; __; __; __Bacteriovoracaceae; __Peredibacter; __Peredibacter starrii	Bacteria	__Proteobacteria	__	__	__Bacteriovoracaceae	__Peredibacter	__Peredibacter starrii	1	1	NR_024943.1	NA	NA	0	0	0	0	0	0	0	0	3	0
denovo635	Bacteria; __Bacteroidetes; __Cytophagia; __Cytophagales; __Cyclobacteriaceae; __; __Mariniradius saccharolyticus	Bacteria	__Bacteroidetes	__Cytophagia	__Cytophagales	__Cyclobacteriaceae	__	__Mariniradius saccharolyticus	1	1	NR_117078.1	NA	NA	2	0	0	1	0	0	0	0	0	0
denovo636	Bacteria; __Cyanobacteria; __; __; __; __Synechococcus; __Synechococcus elongatus	Bacteria	__Cyanobacteria	__	__	__	__Synechococcus	__Synechococcus elongatus	1	1	NR_074309.1	NA	NA	0	0	0	0	0	0	3	1	2	0
denovo637	; __; __; __; __; __; __		__	__	__	__	__	__	1	1	NA	NA	NA	0	0	1	0	0	0	3	0	0	2
denovo638	Bacteria; __Proteobacteria; __Deltaproteobacteria; __Desulfuromonadales; __Desulfuromonadaceae; __Desulfuromonas; __Desulfuromonas acetexigens	Bacteria	__Proteobacteria	__Deltaproteobacteria	__Desulfuromonadales	__Desulfuromonadaceae	__Desulfuromonas	__Desulfuromonas acetexigens	1	1	NR_044770.1	NA	NA	0	0	0	0	0	0	0	0	3	0
denovo639	Bacteria; __Bacteroidetes; __Cytophagia; __Cytophagales; __Cytophagaceae; __Cytophaga; __Cytophaga xylanolytica	Bacteria	__Bacteroidetes	__Cytophagia	__Cytophagales	__Cytophagaceae	__Cytophaga	__Cytophaga xylanolytica	1	1	NR_117112.1	NA	NA	2	0	0	0	0	1	0	0	0	0
denovo640	Bacteria; __Proteobacteria; __Gammaproteobacteria; __Xanthomonadales; __Xanthomonadaceae; __Arenimonas; __Arenimonas aquatica	Bacteria	__Proteobacteria	__Gammaproteobacteria	__Xanthomonadales	__Xanthomonadaceae	__Arenimonas	__Arenimonas aquatica	1	1	NR_132687.1	NA	NA	0	0	0	0	0	3	0	0	0	0
denovo641	; __; __; __; __; __; __		__	__	__	__	__	__	1	1	NA	NA	NA	0	0	0	0	3	0	0	0	0	0
denovo642	; __; __; __; __; __; __		__	__	__	__	__	__	1	1	NA	NA	NA	0	0	0	0	0	3	0	0	0	0
denovo643	Bacteria; __Cyanobacteria; __; __; __; __Synechococcus; __Synechococcus elongatus	Bacteria	__Cyanobacteria	__	__	__	__Synechococcus	__Synechococcus elongatus	1	1	NR_074309.1	NA	NA	2	1	0	0	0	0	0	0	0	0
denovo644	Bacteria; __Proteobacteria; __Betaproteobacteria; __Burkholderiales; __Comamonadaceae; __Comamonas; __Comamonas terrigena	Bacteria	__Proteobacteria	__Betaproteobacteria	__Burkholderiales	__Comamonadaceae	__Comamonas	__Comamonas terrigena	1	1	NR_113597.1	NA	NA	0	0	1	0	0	0	0	2	0	0
denovo645	Bacteria; __Cyanobacteria; __; __; __; __Trichocoleus; __Trichocoleus desertorum	Bacteria	__Cyanobacteria	__	__	__	__Trichocoleus	__Trichocoleus desertorum	1	1	NR_125697.1	NA	NA	2	1	0	0	0	0	0	0	0	0
denovo646	Bacteria; __Proteobacteria; __Alphaproteobacteria; __Rhizobiales; __Phyllobacteriaceae; __; __Oricola cellulosilytica	Bacteria	__Proteobacteria	__Alphaproteobacteria	__Rhizobiales	__Phyllobacteriaceae	__	__Oricola cellulosilytica	1	1	NR_148297.1	NA	NA	0	0	0	0	0	0	0	0	3	0
denovo647	Bacteria; __Firmicutes; __Clostridia; __Clostridiales; __Ruminococcaceae; __; __Ruminiclostridium thermocellum	Bacteria	__Firmicutes	__Clostridia	__Clostridiales	__Ruminococcaceae	__	__Ruminiclostridium thermocellum	1	1	NR_074629.1	NA	NA	0	0	0	0	0	3	0	0	0	0
denovo648	; __; __; __; __; __; __		__	__	__	__	__	__	1	1	NA	NA	NA	0	0	0	0	0	3	0	0	0	0
denovo649	; __; __; __; __; __; __		__	__	__	__	__	__	1	1	NA	NA	NA	0	1	1	0	0	0	0	1	0	0
denovo650	Bacteria; __Cyanobacteria; __; __; __; __Cyanobium; __Cyanobium gracile	Bacteria	__Cyanobacteria	__	__	__	__Cyanobium	__Cyanobium gracile	1	1	NR_102447.1	NA	NA	0	2	0	0	0	0	1	0	0	0
denovo651	Bacteria; __Proteobacteria; __Alphaproteobacteria; __Sphingomonadales; __Sphingomonadaceae; __Sphingomonas; __Sphingomonas vulcanisoli	Bacteria	__Proteobacteria	__Alphaproteobacteria	__Sphingomonadales	__Sphingomonadaceae	__Sphingomonas	__Sphingomonas vulcanisoli	1	1	NR_137358.1	NA	NA	0	0	0	0	0	0	0	0	3	0
denovo652	; __; __; __; __; __; __		__	__	__	__	__	__	1	1	NA	NA	NA	0	0	0	0	0	0	0	0	0	3
denovo653	Bacteria; __Bacteroidetes; __Cytophagia; __Cytophagales; __Cyclobacteriaceae; __; __Mariniradius saccharolyticus	Bacteria	__Bacteroidetes	__Cytophagia	__Cytophagales	__Cyclobacteriaceae	__	__Mariniradius saccharolyticus	1	1	NR_117078.1	NA	NA	0	0	0	0	0	0	0	0	3	0
denovo654	; __; __; __; __; __; __		__	__	__	__	__	__	1	1	NA	NA	NA	2	1	0	0	0	0	0	0	0	0
denovo655	Bacteria; __Bacteroidetes; __; __Flavobacteriales; __; __Lishizhenia; __Lishizhenia tianjinensis	Bacteria	__Bacteroidetes	__	__Flavobacteriales	__	__Lishizhenia	__Lishizhenia tianjinensis	1	1	NR_116229.1	NA	NA	1	2	0	0	0	0	0	0	0	0
denovo656	Bacteria; __Planctomycetes; __; __Planctomycetales; __; __; __Fimbriiglobus ruber	Bacteria	__Planctomycetes	__	__Planctomycetales	__	__	__Fimbriiglobus ruber	1	1	NR_148575.1	NA	NA	3	0	0	0	0	3	0	0	0	0
denovo657	Bacteria; __Bacteroidetes; __; __Flavobacteriales; __Flavobacteriaceae; __Lutaonella; __Lutaonella thermophila	Bacteria	__Bacteroidetes	__	__Flavobacteriales	__Flavobacteriaceae	__Lutaonella	__Lutaonella thermophila	1	1	NR_044451.1	NA	NA	0	0	0	0	0	3	0	0	0	0
denovo658	; __; __; __; __; __; __		__	__	__	__	__	__	1	1	NA	NA	NA	3	0	0	0	0	0	0	0	0	0
denovo659	Bacteria; __Cyanobacteria; __; __Oscillatoriales; __; __; __Aerosakkonema funiforme	Bacteria	__Cyanobacteria	__	__Oscillatoriales	__	__	__Aerosakkonema funiforme	1	1	NR_114306.1	NA	NA	0	2	0	0	0	0	1	0	0	0
denovo660	Bacteria; __Proteobacteria; __Alphaproteobacteria; __Rhodobacterales; __Rhodobacteraceae; __; __Tabrizicola aquatica	Bacteria	__Proteobacteria	__Alphaproteobacteria	__Rhodobacterales	__Rhodobacteraceae	__	__Tabrizicola aquatica	1	1	NR_117979.1	NA	NA	0	0	0	0	0	3	0	0	0	0
denovo661	Bacteria; __Bacteroidetes; __Cytophagia; __Cytophagales; __Cyclobacteriaceae; __Cyclobacterium; __Cyclobacterium halophilum	Bacteria	__Bacteroidetes	__Cytophagia	__Cytophagales	__Cyclobacteriaceae	__Cyclobacterium	__Cyclobacterium halophilum	1	1	NR_133734.1	NA	NA	0	0	0	3	0	0	0	0	0	0
denovo662	; __; __; __; __; __; __		__	__	__	__	__	__	1	1	NA	NA	NA	3	0	0	0	0	0	0	0	0	0
denovo663	Bacteria; __Firmicutes; __Clostridia; __Clostridiales; __Clostridiales Family XIII. Incertae Sedis; __; __Emergencia timonensis	Bacteria	__Firmicutes	__Clostridia	__Clostridiales	__Clostridiales Family XIII. Incertae Sedis	__	__Emergencia timonensis	1	1	NR_144737.1	NA	NA	0	0	0	0	0	0	3	0	0	0
denovo664	Bacteria; __Proteobacteria; __Alphaproteobacteria; __Rhodobacterales; __Rhodobacteraceae; __; __Falsirhodobacter halotolerans	Bacteria	__Proteobacteria	__Alphaproteobacteria	__Rhodobacterales	__Rhodobacteraceae	__	__Falsirhodobacter halotolerans	1	1	NR_108884.1	NA	NA	0	3	0	0	0	0	0	0	0	0
denovo665	Bacteria; __Proteobacteria; __Alphaproteobacteria; __Rhizobiales; __Aurantimonadaceae; __; __Jiella aquimaris	Bacteria	__Proteobacteria	__Alphaproteobacteria	__Rhizobiales	__Aurantimonadaceae	__	__Jiella aquimaris	1	1	NR_134752.1	NA	NA	3	0	0	0	0	0	0	0	0	0
denovo666	; __; __; __; __; __; __		__	__	__	__	__	__	1	1	NA	NA	NA	0	0	3	0	0	0	0	0	0	0
denovo667	Bacteria; __Proteobacteria; __Gammaproteobacteria; __Xanthomonadales; __; __Dyella; __Dyella terrae	Bacteria	__Proteobacteria	__Gammaproteobacteria	__Xanthomonadales	__	__Dyella	__Dyella terrae	1	1	NR_044540.1	NA	NA	3	0	0	0	0	0	0	0	0	0
denovo668	; __; __; __; __; __; __		__	__	__	__	__	__	1	1	NA	NA	NA	0	0	0	0	3	0	0	0	0	3
denovo669	Bacteria; __Proteobacteria; __Betaproteobacteria; __Burkholderiales; __Comamonadaceae; __Hydrogenophaga; __Hydrogenophaga taeniospiralis	Bacteria	__Proteobacteria	__Betaproteobacteria	__Burkholderiales	__Comamonadaceae	__Hydrogenophaga	__Hydrogenophaga taeniospiralis	1	1	NR_114131.1	NA	NA	3	0	0	0	0	0	0	0	0	0
denovo670	Bacteria; __Bacteroidetes; __Cytophagia; __Cytophagales; __Cyclobacteriaceae; __; __Mariniradius saccharolyticus	Bacteria	__Bacteroidetes	__Cytophagia	__Cytophagales	__Cyclobacteriaceae	__	__Mariniradius saccharolyticus	1	1	NR_117078.1	NA	NA	0	0	0	0	2	0	0	0	0	1
denovo671	; __; __; __; __; __; __		__	__	__	__	__	__	1	1	NA	NA	NA	3	0	0	0	0	0	0	0	0	0
denovo672	Bacteria; __Proteobacteria; __Alphaproteobacteria; __Rhizobiales; __Hyphomicrobiaceae; __Devosia; __Devosia confluentis	Bacteria	__Proteobacteria	__Alphaproteobacteria	__Rhizobiales	__Hyphomicrobiaceae	__Devosia	__Devosia confluentis	1	1	NR_152075.1	NA	NA	3	0	0	0	0	0	0	0	0	0
denovo673	Bacteria; __Proteobacteria; __Alphaproteobacteria; __Rhodospirillales; __; __; __Reyranella massiliensis	Bacteria	__Proteobacteria	__Alphaproteobacteria	__Rhodospirillales	__	__	__Reyranella massiliensis	1	1	NR_116005.1	NA	NA	3	0	0	0	0	0	0	0	0	0
denovo674	; __; __; __; __; __; __		__	__	__	__	__	__	1	1	NA	NA	NA	0	0	0	0	0	3	0	0	0	0
denovo675	Bacteria; __Bacteroidetes; __Cytophagia; __Cytophagales; __Flammeovirgaceae; __Fabibacter; __Fabibacter pacificus	Bacteria	__Bacteroidetes	__Cytophagia	__Cytophagales	__Flammeovirgaceae	__Fabibacter	__Fabibacter pacificus	1	1	NR_109732.1	NA	NA	3	0	0	0	0	0	0	0	0	0
denovo676	Bacteria; __Proteobacteria; __Gammaproteobacteria; __; __; __; __Thiohalobacter thiocyanaticus	Bacteria	__Proteobacteria	__Gammaproteobacteria	__	__	__	__Thiohalobacter thiocyanaticus	1	1	NR_116699.1	NA	NA	0	3	0	0	0	0	3	0	0	0
denovo677	Bacteria; __Verrucomicrobia; __Spartobacteria; __; __; __; __Terrimicrobium sacchariphilum	Bacteria	__Verrucomicrobia	__Spartobacteria	__	__	__	__Terrimicrobium sacchariphilum	1	1	NR_133878.1	NA	NA	0	0	0	0	0	0	0	3	0	0
denovo678	; __; __; __; __; __; __		__	__	__	__	__	__	1	1	NA	NA	NA	1	0	0	0	0	0	0	0	0	2
denovo679	Bacteria; __Bacteroidetes; __; __Flavobacteriales; __Flavobacteriaceae; __Riemerella; __Riemerella anatipestifer	Bacteria	__Bacteroidetes	__	__Flavobacteriales	__Flavobacteriaceae	__Riemerella	__Riemerella anatipestifer	1	1	NR_074429.1	NA	NA	3	0	0	0	0	0	0	0	0	0
denovo680	Bacteria; __Proteobacteria; __Alphaproteobacteria; __Sphingomonadales; __Erythrobacteraceae; __Porphyrobacter; __Porphyrobacter sanguineus	Bacteria	__Proteobacteria	__Alphaproteobacteria	__Sphingomonadales	__Erythrobacteraceae	__Porphyrobacter	__Porphyrobacter sanguineus	1	1	NR_113808.1	NA	NA	0	0	0	0	0	3	0	0	0	0
denovo681	Bacteria; __Actinobacteria; __; __; __Microbacteriaceae; __Candidatus Aquiluna; __Candidatus Aquiluna	Bacteria	__Actinobacteria	__	__	__Microbacteriaceae	__Candidatus Aquiluna	__Candidatus Aquiluna	1	1	NR_125489.1	NA	NA	0	0	0	1	0	0	2	0	0	0
denovo682	Bacteria; __Cyanobacteria; __; __; __Prochloraceae; __Prochlorococcus; __Prochlorococcus marinus	Bacteria	__Cyanobacteria	__	__	__Prochloraceae	__Prochlorococcus	__Prochlorococcus marinus	1	1	NR_125480.1	NA	NA	0	0	0	0	3	0	0	0	0	0
denovo683	Bacteria; __Proteobacteria; __Gammaproteobacteria; __Xanthomonadales; __; __Dyella; __Dyella thiooxydans	Bacteria	__Proteobacteria	__Gammaproteobacteria	__Xanthomonadales	__	__Dyella	__Dyella thiooxydans	1	1	NR_116006.1	NA	NA	0	3	0	0	0	0	0	0	0	0
denovo684	Bacteria; __Planctomycetes; __; __Planctomycetales; __; __Gemmata; __Gemmata massiliana	Bacteria	__Planctomycetes	__	__Planctomycetales	__	__Gemmata	__Gemmata massiliana	1	1	NR_148576.1	NA	NA	0	1	0	0	2	0	0	0	0	3
denovo685	Bacteria; __Bacteroidetes; __; __Flavobacteriales; __; __; __Wandonia haliotis	Bacteria	__Bacteroidetes	__	__Flavobacteriales	__	__	__Wandonia haliotis	1	1	NR_114284.1	NA	NA	0	0	0	0	0	3	0	0	0	0
denovo686	; __; __; __; __; __; __		__	__	__	__	__	__	1	1	NA	NA	NA	0	0	0	0	3	0	0	0	0	0
denovo687	Bacteria; __Cyanobacteria; __; __; __; __Cyanobium; __Cyanobium gracile	Bacteria	__Cyanobacteria	__	__	__	__Cyanobium	__Cyanobium gracile	1	1	NR_102447.1	NA	NA	0	0	0	0	0	0	0	0	3	0
denovo688	; __; __; __; __; __; __		__	__	__	__	__	__	1	1	NA	NA	NA	0	1	0	0	5	0	0	0	0	0
denovo689	; __; __; __; __; __; __		__	__	__	__	__	__	1	1	NA	NA	NA	0	0	0	0	3	0	0	0	0	0
denovo690	Bacteria; __Proteobacteria; __; __; __; __; __Oligoflexus tunisiensis	Bacteria	__Proteobacteria	__	__	__	__	__Oligoflexus tunisiensis	1	1	NR_134109.1	NA	NA	0	0	0	0	0	0	0	0	0	3
denovo691	; __; __; __; __; __; __		__	__	__	__	__	__	1	1	NA	NA	NA	0	0	0	0	0	0	3	0	0	0
denovo692	Bacteria; __Actinobacteria; __; __; __Intrasporangiaceae; __Tetrasphaera; __Tetrasphaera duodecadis	Bacteria	__Actinobacteria	__	__	__Intrasporangiaceae	__Tetrasphaera	__Tetrasphaera duodecadis	1	1	NR_040880.1	NA	NA	0	3	0	0	0	0	0	0	0	0
denovo693	Bacteria; __Proteobacteria; __Deltaproteobacteria; __Myxococcales; __Polyangiaceae; __Chondromyces; __Chondromyces lanuginosus	Bacteria	__Proteobacteria	__Deltaproteobacteria	__Myxococcales	__Polyangiaceae	__Chondromyces	__Chondromyces lanuginosus	1	1	NR_025345.1	NA	NA	0	0	3	0	0	0	0	0	0	0
denovo694	Bacteria; __Proteobacteria; __Alphaproteobacteria; __Sphingomonadales; __Sphingomonadaceae; __Sphingomonas; __Sphingomonas endophytica	Bacteria	__Proteobacteria	__Alphaproteobacteria	__Sphingomonadales	__Sphingomonadaceae	__Sphingomonas	__Sphingomonas endophytica	1	1	NR_117869.1	NA	NA	0	0	0	0	0	3	0	0	0	0
denovo695	Bacteria; __Proteobacteria; __Gammaproteobacteria; __Xanthomonadales; __Xanthomonadaceae; __Lysobacter; __Lysobacter dokdonensis	Bacteria	__Proteobacteria	__Gammaproteobacteria	__Xanthomonadales	__Xanthomonadaceae	__Lysobacter	__Lysobacter dokdonensis	1	1	NR_115948.1	NA	NA	0	0	0	0	3	0	0	0	0	0
denovo696	Bacteria; __Bacteroidetes; __Cytophagia; __Cytophagales; __Flammeovirgaceae; __Roseivirga; __Roseivirga marina	Bacteria	__Bacteroidetes	__Cytophagia	__Cytophagales	__Flammeovirgaceae	__Roseivirga	__Roseivirga marina	1	1	NR_144600.1	NA	NA	0	0	3	0	0	0	0	0	0	0
denovo697	Bacteria; __Proteobacteria; __Betaproteobacteria; __Burkholderiales; __Comamonadaceae; __Comamonas; __Comamonas kerstersii	Bacteria	__Proteobacteria	__Betaproteobacteria	__Burkholderiales	__Comamonadaceae	__Comamonas	__Comamonas kerstersii	1	1	NR_025530.1	NA	NA	3	0	0	0	0	0	0	0	0	0
denovo698	Bacteria; __Proteobacteria; __Gammaproteobacteria; __Thiotrichales; __Thiotrichaceae; __Thiothrix; __Thiothrix lacustris	Bacteria	__Proteobacteria	__Gammaproteobacteria	__Thiotrichales	__Thiotrichaceae	__Thiothrix	__Thiothrix lacustris	1	1	NR_116397.1	NA	NA	0	0	0	0	0	0	0	0	1	2
denovo699	Bacteria; __Proteobacteria; __Alphaproteobacteria; __Rhodospirillales; __Acetobacteraceae; __Roseomonas; __Roseomonas eburnea	Bacteria	__Proteobacteria	__Alphaproteobacteria	__Rhodospirillales	__Acetobacteraceae	__Roseomonas	__Roseomonas eburnea	1	1	NR_147765.1	NA	NA	0	0	0	0	0	1	1	1	0	0
denovo700	Bacteria; __Actinobacteria; __; __Acidimicrobiales; __Iamiaceae; __; __Aquihabitans daechungensis	Bacteria	__Actinobacteria	__	__Acidimicrobiales	__Iamiaceae	__	__Aquihabitans daechungensis	1	1	NR_132289.1	NA	NA	0	0	0	0	3	0	0	0	0	0
denovo701	Bacteria; __Cyanobacteria; __; __Nostocales; __Rivulariaceae; __Calothrix; __Calothrix desertica	Bacteria	__Cyanobacteria	__	__Nostocales	__Rivulariaceae	__Calothrix	__Calothrix desertica	1	1	NR_114995.1	NA	NA	0	0	0	0	0	3	0	0	0	0
denovo702	; __; __; __; __; __; __		__	__	__	__	__	__	1	1	NA	NA	NA	0	0	0	0	0	0	0	0	3	0
denovo703	Bacteria; __Proteobacteria; __Alphaproteobacteria; __Caulobacterales; __Caulobacteraceae; __Brevundimonas; __Brevundimonas naejangsanensis	Bacteria	__Proteobacteria	__Alphaproteobacteria	__Caulobacterales	__Caulobacteraceae	__Brevundimonas	__Brevundimonas naejangsanensis	1	1	NR_116722.1	NA	NA	0	0	2	0	1	0	0	0	0	0
denovo704	Bacteria; __Bacteroidetes; __Cytophagia; __Cytophagales; __Cytophagaceae; __Runella; __Runella defluvii	Bacteria	__Bacteroidetes	__Cytophagia	__Cytophagales	__Cytophagaceae	__Runella	__Runella defluvii	1	1	NR_043766.1	NA	NA	0	0	0	0	0	3	0	0	0	0
denovo705	Bacteria; __Cyanobacteria; __; __Chroococcales; __; __Crocosphaera; __Crocosphaera watsonii	Bacteria	__Cyanobacteria	__	__Chroococcales	__	__Crocosphaera	__Crocosphaera watsonii	1	1	NR_115288.1	NA	NA	0	0	0	0	0	3	0	0	0	0
denovo706	Bacteria; __Proteobacteria; __Alphaproteobacteria; __Sphingomonadales; __Sphingomonadaceae; __Sandaracinobacter; __Sandaracinobacter sibiricus	Bacteria	__Proteobacteria	__Alphaproteobacteria	__Sphingomonadales	__Sphingomonadaceae	__Sandaracinobacter	__Sandaracinobacter sibiricus	1	1	NR_026382.1	NA	NA	0	0	0	0	0	0	0	0	3	0
denovo707	Bacteria; __Cyanobacteria; __; __Pleurocapsales; __; __Stanieria; __Stanieria cyanosphaera	Bacteria	__Cyanobacteria	__	__Pleurocapsales	__	__Stanieria	__Stanieria cyanosphaera	1	1	NR_102468.1	NA	NA	0	0	0	0	0	3	0	0	0	0
denovo708	Bacteria; __Proteobacteria; __Alphaproteobacteria; __Sphingomonadales; __Sphingomonadaceae; __Sphingomonas; __Sphingomonas aerophila	Bacteria	__Proteobacteria	__Alphaproteobacteria	__Sphingomonadales	__Sphingomonadaceae	__Sphingomonas	__Sphingomonas aerophila	1	1	NR_133861.1	NA	NA	0	0	0	0	0	3	0	0	0	0
denovo709	Bacteria; __Verrucomicrobia; __Verrucomicrobiae; __Verrucomicrobiales; __Verrucomicrobiaceae; __; __Brevifollis gellanilyticus	Bacteria	__Verrucomicrobia	__Verrucomicrobiae	__Verrucomicrobiales	__Verrucomicrobiaceae	__	__Brevifollis gellanilyticus	1	1	NR_113149.1	NA	NA	0	0	2	0	0	0	0	1	0	0
denovo710	; __; __; __; __; __; __		__	__	__	__	__	__	1	1	NA	NA	NA	0	0	0	0	0	0	0	3	0	0
denovo711	Bacteria; __Proteobacteria; __Deltaproteobacteria; __Desulfovibrionales; __; __Desulfonatronum; __Desulfonatronum alkalitolerans	Bacteria	__Proteobacteria	__Deltaproteobacteria	__Desulfovibrionales	__	__Desulfonatronum	__Desulfonatronum alkalitolerans	1	1	NR_108631.1	NA	NA	0	0	0	0	0	1	0	0	0	2
denovo712	Bacteria; __Deinococcus-Thermus; __Deinococci; __Thermales; __Thermaceae; __Meiothermus; __Meiothermus silvanus	Bacteria	__Deinococcus-Thermus	__Deinococci	__Thermales	__Thermaceae	__Meiothermus	__Meiothermus silvanus	1	1	NR_074273.1	NA	NA	0	0	0	0	3	0	0	0	0	0
denovo713	Bacteria; __Proteobacteria; __Alphaproteobacteria; __Rhodobacterales; __Rhodobacteraceae; __; __Tabrizicola aquatica	Bacteria	__Proteobacteria	__Alphaproteobacteria	__Rhodobacterales	__Rhodobacteraceae	__	__Tabrizicola aquatica	1	1	NR_117979.1	NA	NA	0	0	0	0	0	0	0	3	0	0
denovo714	Bacteria; __Proteobacteria; __Gammaproteobacteria; __Xanthomonadales; __; __Rhodanobacter; __Rhodanobacter aciditrophus	Bacteria	__Proteobacteria	__Gammaproteobacteria	__Xanthomonadales	__	__Rhodanobacter	__Rhodanobacter aciditrophus	1	1	NR_145874.1	NA	NA	0	0	3	0	0	0	0	0	0	0
denovo715	Bacteria; __Proteobacteria; __Betaproteobacteria; __Rhodocyclales; __Rhodocyclaceae; __Propionivibrio; __Propionivibrio limicola	Bacteria	__Proteobacteria	__Betaproteobacteria	__Rhodocyclales	__Rhodocyclaceae	__Propionivibrio	__Propionivibrio limicola	1	1	NR_025455.1	NA	NA	0	0	0	0	3	0	0	0	0	0
denovo716	; __; __; __; __; __; __		__	__	__	__	__	__	1	1	NA	NA	NA	0	0	0	0	0	1	0	0	2	0
denovo717	Bacteria; __Gemmatimonadetes; __; __Gemmatimonadales; __Gemmatimonadaceae; __Gemmatimonas; __Gemmatimonas phototrophica	Bacteria	__Gemmatimonadetes	__	__Gemmatimonadales	__Gemmatimonadaceae	__Gemmatimonas	__Gemmatimonas phototrophica	1	1	NR_136770.1	NA	NA	0	0	0	3	0	0	0	0	0	0
denovo718	Bacteria; __Proteobacteria; __Alphaproteobacteria; __Rhodobacterales; __Rhodobacteraceae; __; __Falsirhodobacter halotolerans	Bacteria	__Proteobacteria	__Alphaproteobacteria	__Rhodobacterales	__Rhodobacteraceae	__	__Falsirhodobacter halotolerans	1	1	NR_108884.1	NA	NA	0	0	0	0	0	0	0	3	0	0
denovo719	Bacteria; __Proteobacteria; __Alphaproteobacteria; __Rhodobacterales; __Rhodobacteraceae; __; __Albirhodobacter marinus	Bacteria	__Proteobacteria	__Alphaproteobacteria	__Rhodobacterales	__Rhodobacteraceae	__	__Albirhodobacter marinus	1	1	NR_126203.1	NA	NA	0	0	0	0	0	3	0	0	0	0
denovo720	; __; __; __; __; __; __		__	__	__	__	__	__	1	1	NA	NA	NA	0	0	3	0	0	0	0	0	0	0
denovo721	Bacteria; __Bacteroidetes; __Bacteroidia; __Bacteroidales; __; __; __Lentimicrobium saccharophilum	Bacteria	__Bacteroidetes	__Bacteroidia	__Bacteroidales	__	__	__Lentimicrobium saccharophilum	1	1	NR_149795.1	NA	NA	3	0	0	0	0	0	0	0	0	0
denovo722	Bacteria; __Firmicutes; __Clostridia; __Clostridiales; __Clostridiaceae; __Clostridium; __Clostridium punense	Bacteria	__Firmicutes	__Clostridia	__Clostridiales	__Clostridiaceae	__Clostridium	__Clostridium punense	1	1	NR_145903.1	NA	NA	0	0	0	1	0	2	0	0	0	0
denovo723	Bacteria; __Proteobacteria; __Alphaproteobacteria; __Rhizobiales; __Rhodobiaceae; __Amorphus; __Amorphus coralli	Bacteria	__Proteobacteria	__Alphaproteobacteria	__Rhizobiales	__Rhodobiaceae	__Amorphus	__Amorphus coralli	1	1	NR_043544.1	NA	NA	0	0	0	0	0	3	0	0	0	0
denovo724	Bacteria; __Proteobacteria; __Alphaproteobacteria; __Sphingomonadales; __Sphingomonadaceae; __Sphingopyxis; __Sphingopyxis ginsengisoli	Bacteria	__Proteobacteria	__Alphaproteobacteria	__Sphingomonadales	__Sphingomonadaceae	__Sphingopyxis	__Sphingopyxis ginsengisoli	1	1	NR_041366.1	NA	NA	0	0	0	0	0	3	0	0	0	0
denovo725	; __; __; __; __; __; __		__	__	__	__	__	__	1	1	NA	NA	NA	0	0	3	0	0	0	0	0	0	0
denovo726	Bacteria; __Firmicutes; __Clostridia; __Clostridiales; __Ruminococcaceae; __; __[Clostridium] aldrichii	Bacteria	__Firmicutes	__Clostridia	__Clostridiales	__Ruminococcaceae	__	__[Clostridium] aldrichii	1	1	NR_026099.2	NA	NA	0	0	0	0	1	4	1	0	0	0
denovo727	Bacteria; __Bacteroidetes; __Cytophagia; __Cytophagales; __Flammeovirgaceae; __Reichenbachiella; __Reichenbachiella agariperforans	Bacteria	__Bacteroidetes	__Cytophagia	__Cytophagales	__Flammeovirgaceae	__Reichenbachiella	__Reichenbachiella agariperforans	1	1	NR_113854.1	NA	NA	3	0	0	0	0	0	0	0	0	0
denovo728	Bacteria; __Planctomycetes; __Phycisphaerae; __; __; __; __Tepidisphaera mucosa	Bacteria	__Planctomycetes	__Phycisphaerae	__	__	__	__Tepidisphaera mucosa	1	1	NR_148582.1	NA	NA	0	3	0	0	0	0	0	0	0	0
denovo729	Bacteria; __Bacteroidetes; __; __Flavobacteriales; __Flavobacteriaceae; __; __Namhaeicola litoreus	Bacteria	__Bacteroidetes	__	__Flavobacteriales	__Flavobacteriaceae	__	__Namhaeicola litoreus	1	1	NR_132282.1	NA	NA	0	0	0	0	2	0	0	0	1	0
denovo730	Bacteria; __Planctomycetes; __; __Planctomycetales; __; __Gemmata; __Gemmata massiliana	Bacteria	__Planctomycetes	__	__Planctomycetales	__	__Gemmata	__Gemmata massiliana	1	1	NR_148576.1	NA	NA	3	0	0	0	0	0	0	0	0	0
denovo731	Bacteria; __Proteobacteria; __Gammaproteobacteria; __; __Sinobacteraceae; __; __Povalibacter uvarum	Bacteria	__Proteobacteria	__Gammaproteobacteria	__	__Sinobacteraceae	__	__Povalibacter uvarum	1	1	NR_126172.1	NA	NA	0	0	0	0	0	1	0	0	0	2
denovo732	Bacteria; __Cyanobacteria; __; __Nostocales; __Scytonemataceae; __Scytonema; __Scytonema hofmanni	Bacteria	__Cyanobacteria	__	__Nostocales	__Scytonemataceae	__Scytonema	__Scytonema hofmanni	1	1	NR_112180.1	NA	NA	0	0	0	0	1	0	2	0	0	0
denovo733	Bacteria; __Acidobacteria; __Solibacteres; __Solibacterales; __; __; __Paludibaculum fermentans	Bacteria	__Acidobacteria	__Solibacteres	__Solibacterales	__	__	__Paludibaculum fermentans	1	1	NR_134120.1	NA	NA	0	0	0	0	3	0	0	0	0	0
denovo734	Bacteria; __Planctomycetes; __; __Planctomycetales; __; __; __Fimbriiglobus ruber	Bacteria	__Planctomycetes	__	__Planctomycetales	__	__	__Fimbriiglobus ruber	1	1	NR_148575.1	NA	NA	6	0	0	0	0	0	0	0	0	0
denovo735	; __; __; __; __; __; __		__	__	__	__	__	__	1	1	NA	NA	NA	0	0	0	0	0	0	0	0	0	6
denovo736	Bacteria; __Proteobacteria; __Alphaproteobacteria; __Rhizobiales; __Bartonellaceae; __Bartonella; __Bartonella ancashensis	Bacteria	__Proteobacteria	__Alphaproteobacteria	__Rhizobiales	__Bartonellaceae	__Bartonella	__Bartonella ancashensis	1	1	NR_137367.1	NA	NA	0	0	0	0	0	0	0	0	3	0
denovo737	Bacteria; __Chloroflexi; __Anaerolineae; __Anaerolineales; __Anaerolineaceae; __; __Thermomarinilinea lacunifontana	Bacteria	__Chloroflexi	__Anaerolineae	__Anaerolineales	__Anaerolineaceae	__	__Thermomarinilinea lacunifontana	1	1	NR_132293.1	NA	NA	0	0	0	0	3	0	0	0	0	0
denovo738	Bacteria; __Cyanobacteria; __; __; __; __Cyanobium; __Cyanobium gracile	Bacteria	__Cyanobacteria	__	__	__	__Cyanobium	__Cyanobium gracile	1	1	NR_102447.1	NA	NA	0	0	0	0	0	0	0	3	0	0
denovo739	Bacteria; __Cyanobacteria; __; __Chroococcales; __; __Crocosphaera; __Crocosphaera watsonii	Bacteria	__Cyanobacteria	__	__Chroococcales	__	__Crocosphaera	__Crocosphaera watsonii	1	1	NR_115288.1	NA	NA	2	0	0	0	0	0	0	1	0	0
denovo740	Bacteria; __Proteobacteria; __Alphaproteobacteria; __Rhizobiales; __Brucellaceae; __Ochrobactrum; __Ochrobactrum rhizosphaerae	Bacteria	__Proteobacteria	__Alphaproteobacteria	__Rhizobiales	__Brucellaceae	__Ochrobactrum	__Ochrobactrum rhizosphaerae	1	1	NR_042600.1	NA	NA	3	0	0	0	0	0	0	0	0	0
denovo741	; __; __; __; __; __; __		__	__	__	__	__	__	1	1	NA	NA	NA	0	0	0	0	3	0	0	0	0	0
denovo742	Bacteria; __Proteobacteria; __Gammaproteobacteria; __Xanthomonadales; __Xanthomonadaceae; __Lysobacter; __Lysobacter lycopersici	Bacteria	__Proteobacteria	__Gammaproteobacteria	__Xanthomonadales	__Xanthomonadaceae	__Lysobacter	__Lysobacter lycopersici	1	1	NR_136845.1	NA	NA	0	0	0	2	0	0	0	0	0	1
denovo743	Bacteria; __Firmicutes; __Clostridia; __Clostridiales; __Peptostreptococcaceae; __Acetoanaerobium; __Acetoanaerobium sticklandii	Bacteria	__Firmicutes	__Clostridia	__Clostridiales	__Peptostreptococcaceae	__Acetoanaerobium	__Acetoanaerobium sticklandii	1	1	NR_102880.1	NA	NA	0	0	0	0	0	3	0	0	0	0
denovo744	Bacteria; __Cyanobacteria; __; __; __; __Cyanobium; __Cyanobium gracile	Bacteria	__Cyanobacteria	__	__	__	__Cyanobium	__Cyanobium gracile	1	1	NR_102447.1	NA	NA	0	0	3	0	0	0	0	0	0	0
denovo745	Bacteria; __Bacteroidetes; __; __; __Saprospiraceae; __Saprospira; __Saprospira grandis	Bacteria	__Bacteroidetes	__	__	__Saprospiraceae	__Saprospira	__Saprospira grandis	1	1	NR_104966.1	NA	NA	0	0	0	0	0	0	0	0	3	0
denovo746	Bacteria; __Cyanobacteria; __; __; __; __Cyanobium; __Cyanobium gracile	Bacteria	__Cyanobacteria	__	__	__	__Cyanobium	__Cyanobium gracile	1	1	NR_102447.1	NA	NA	0	0	3	0	0	0	0	0	0	0
denovo747	Bacteria; __Proteobacteria; __Deltaproteobacteria; __Desulfuromonadales; __Desulfuromonadaceae; __Pelobacter; __Pelobacter propionicus	Bacteria	__Proteobacteria	__Deltaproteobacteria	__Desulfuromonadales	__Desulfuromonadaceae	__Pelobacter	__Pelobacter propionicus	1	1	NR_074975.1	NA	NA	0	0	0	0	0	0	0	0	3	0
denovo748	Bacteria; __Bacteroidetes; __Cytophagia; __Cytophagales; __Cyclobacteriaceae; __; __Mariniradius saccharolyticus	Bacteria	__Bacteroidetes	__Cytophagia	__Cytophagales	__Cyclobacteriaceae	__	__Mariniradius saccharolyticus	1	1	NR_117078.1	NA	NA	0	0	0	2	0	0	0	0	0	1
denovo749	Bacteria; __Bacteroidetes; __; __Flavobacteriales; __Flavobacteriaceae; __Flavobacterium; __Flavobacterium lacus	Bacteria	__Bacteroidetes	__	__Flavobacteriales	__Flavobacteriaceae	__Flavobacterium	__Flavobacterium lacus	1	1	NR_133745.1	NA	NA	0	0	0	3	0	0	0	0	0	0
denovo750	Bacteria; __Cyanobacteria; __; __; __; __Halospirulina; __Halospirulina tapeticola	Bacteria	__Cyanobacteria	__	__	__	__Halospirulina	__Halospirulina tapeticola	1	1	NR_026510.1	NA	NA	2	0	0	0	0	0	0	1	0	0
denovo751	Bacteria; __Proteobacteria; __Betaproteobacteria; __Burkholderiales; __Comamonadaceae; __Rhodoferax; __Rhodoferax antarcticus	Bacteria	__Proteobacteria	__Betaproteobacteria	__Burkholderiales	__Comamonadaceae	__Rhodoferax	__Rhodoferax antarcticus	1	1	NR_104835.1	NA	NA	3	0	0	0	0	0	0	0	0	0
denovo752	Bacteria; __Proteobacteria; __Alphaproteobacteria; __Rhizobiales; __; __Nordella; __Nordella oligomobilis	Bacteria	__Proteobacteria	__Alphaproteobacteria	__Rhizobiales	__	__Nordella	__Nordella oligomobilis	1	1	NR_114615.1	NA	NA	3	0	0	0	0	0	0	0	0	0
denovo753	Bacteria; __Proteobacteria; __Gammaproteobacteria; __Xanthomonadales; __; __Dyella; __Dyella thiooxydans	Bacteria	__Proteobacteria	__Gammaproteobacteria	__Xanthomonadales	__	__Dyella	__Dyella thiooxydans	1	1	NR_116006.1	NA	NA	0	0	0	0	0	0	3	0	0	0
denovo754	Bacteria; __Bacteroidetes; __; __Flavobacteriales; __; __; __Salinirepens amamiensis	Bacteria	__Bacteroidetes	__	__Flavobacteriales	__	__	__Salinirepens amamiensis	1	1	NR_112980.1	NA	NA	0	0	0	0	3	0	0	0	0	0
denovo755	Bacteria; __Acidobacteria; __Solibacteres; __Solibacterales; __; __; __Paludibaculum fermentans	Bacteria	__Acidobacteria	__Solibacteres	__Solibacterales	__	__	__Paludibaculum fermentans	1	1	NR_134120.1	NA	NA	0	0	0	0	0	0	0	0	2	1
denovo756	; __; __; __; __; __; __		__	__	__	__	__	__	1	1	NA	NA	NA	0	0	0	0	0	0	0	0	3	0
denovo757	; __; __; __; __; __; __		__	__	__	__	__	__	1	1	NA	NA	NA	0	0	0	0	2	0	0	0	0	1
denovo758	Bacteria; __Proteobacteria; __Gammaproteobacteria; __Xanthomonadales; __; __Dokdonella; __Dokdonella fugitiva	Bacteria	__Proteobacteria	__Gammaproteobacteria	__Xanthomonadales	__	__Dokdonella	__Dokdonella fugitiva	1	1	NR_042397.1	NA	NA	3	0	0	0	0	0	0	0	0	0
denovo759	Bacteria; __Proteobacteria; __Betaproteobacteria; __Burkholderiales; __; __Sphaerotilus; __Sphaerotilus natans	Bacteria	__Proteobacteria	__Betaproteobacteria	__Burkholderiales	__	__Sphaerotilus	__Sphaerotilus natans	1	1	NR_104787.1	NA	NA	3	0	0	0	0	0	0	0	0	0
denovo760	Bacteria; __Proteobacteria; __Alphaproteobacteria; __Rhodospirillales; __Rhodospirillaceae; __; __Lacibacterium aquatile	Bacteria	__Proteobacteria	__Alphaproteobacteria	__Rhodospirillales	__Rhodospirillaceae	__	__Lacibacterium aquatile	1	1	NR_125556.1	NA	NA	0	0	3	0	0	0	0	0	0	0
denovo761	Bacteria; __Firmicutes; __Clostridia; __Clostridiales; __Clostridiaceae; __Clostridium; __Anaerobacter polyendosporus	Bacteria	__Firmicutes	__Clostridia	__Clostridiales	__Clostridiaceae	__Clostridium	__Anaerobacter polyendosporus	1	1	NR_026496.1	NA	NA	0	0	0	2	0	1	0	0	0	0
denovo762	Bacteria; __Cyanobacteria; __; __; __; __Cyanobium; __Cyanobium gracile	Bacteria	__Cyanobacteria	__	__	__	__Cyanobium	__Cyanobium gracile	1	1	NR_102447.1	NA	NA	0	0	0	0	0	0	0	1	2	0
denovo763	; __; __; __; __; __; __		__	__	__	__	__	__	1	1	NA	NA	NA	3	0	0	0	0	0	0	0	0	0
