# Supplementary material for: Assessment of biomass potentials of microalgal communities in open pond raceways using mass cultivation
Source: PeerJ. 2020 Jul 16;8:e9418. doi: 10.7717/peerj.9418 (PMC7369025; doi:10.7717/peerj.9418)
Supplement: Data S6 [file peerj-08-9418-s023.zip › 16S rRNA_assignment_Sep to Nov.xlsx]

## Sheet: Sheet1
Group	Organism	Kingdom	Phylum	Class	Order	Family	Genus	Species	Score	Hit	Accession_Number_1	Accession_Number_2	Accession_Number_3	OPR#1_Sep	OPR#1_Oct	OPR#1_Nov	OPR#3_Sep	OPR#3_Oct	OPR#3_Nov
denovo0	; __; __; __; __; __; __		__	__	__	__	__	__	1	1	NA	NA	NA	759	508	1067	6781	4720	7366
denovo1	Bacteria; __Cyanobacteria; __; __Nostocales; __Rivulariaceae; __Calothrix; __Calothrix desertica	Bacteria	__Cyanobacteria	__	__Nostocales	__Rivulariaceae	__Calothrix	__Calothrix desertica	1	1	NR_114995.1	NA	NA	435	26	219	1203	3319	6530
denovo2	; __; __; __; __; __; __		__	__	__	__	__	__	1	1	NA	NA	NA	27	1441	4174	97	73	32
denovo3	Bacteria; __Cyanobacteria; __; __Chroococcales; __; __Cyanobacterium; __Cyanobacterium aponinum	Bacteria	__Cyanobacteria	__	__Chroococcales	__	__Cyanobacterium	__Cyanobacterium aponinum	1	1	NR_102443.1	NA	NA	71	2341	75	71	1407	300
denovo4	; __; __; __; __; __; __		__	__	__	__	__	__	1	1	NA	NA	NA	26	22	148	580	1243	2459
denovo5	Bacteria; __Cyanobacteria; __; __Pleurocapsales; __; __; __Foliisarcina bertiogensis	Bacteria	__Cyanobacteria	__	__Pleurocapsales	__	__	__Foliisarcina bertiogensis	1	1	NR_148664.1	NA	NA	543	1079	322	379	957	778
denovo6	Bacteria; __Cyanobacteria; __; __; __; __; __Spirulina major	Bacteria	__Cyanobacteria	__	__	__	__	__Spirulina major	1	1	NR_125712.1	NA	NA	385	708	174	267	715	530
denovo7	Bacteria; __Proteobacteria; __Alphaproteobacteria; __Rhodobacterales; __Rhodobacteraceae; __Rhodobacter; __Rhodobacter blasticus	Bacteria	__Proteobacteria	__Alphaproteobacteria	__Rhodobacterales	__Rhodobacteraceae	__Rhodobacter	__Rhodobacter blasticus	1	1	NR_043735.1	NA	NA	92	148	128	351	774	994
denovo8	Bacteria; __Proteobacteria; __Betaproteobacteria; __Rhodocyclales; __; __Thauera; __Thauera linaloolentis	Bacteria	__Proteobacteria	__Betaproteobacteria	__Rhodocyclales	__	__Thauera	__Thauera linaloolentis	1	1	NR_114137.1	NA	NA	285	235	170	441	851	764
denovo9	; __; __; __; __; __; __		__	__	__	__	__	__	1	1	NA	NA	NA	45	184	27	757	627	597
denovo10	Bacteria; __Chloroflexi; __Caldilineae; __Caldilineales; __Caldilineaceae; __Caldilinea; __Caldilinea aerophila	Bacteria	__Chloroflexi	__Caldilineae	__Caldilineales	__Caldilineaceae	__Caldilinea	__Caldilinea aerophila	1	1	NR_074397.1	NA	NA	38	65	44	361	399	398
denovo11	Bacteria; __Chloroflexi; __Caldilineae; __Caldilineales; __Caldilineaceae; __; __Litorilinea aerophila	Bacteria	__Chloroflexi	__Caldilineae	__Caldilineales	__Caldilineaceae	__	__Litorilinea aerophila	1	1	NR_132330.1	NA	NA	6	22	14	333	310	356
denovo12	Bacteria; __Cyanobacteria; __; __; __; __Cyanobium; __Cyanobium gracile	Bacteria	__Cyanobacteria	__	__	__	__Cyanobium	__Cyanobium gracile	1	1	NR_102447.1	NA	NA	330	4	118	355	184	536
denovo13	Bacteria; __Chloroflexi; __; __Chloroflexales; __Oscillochloridaceae; __Oscillochloris; __Oscillochloris trichoides	Bacteria	__Chloroflexi	__	__Chloroflexales	__Oscillochloridaceae	__Oscillochloris	__Oscillochloris trichoides	1	1	NR_114470.1	NA	NA	44	73	35	291	400	591
denovo14	Bacteria; __Proteobacteria; __Gammaproteobacteria; __Xanthomonadales; __; __Fulvimonas; __Fulvimonas soli	Bacteria	__Proteobacteria	__Gammaproteobacteria	__Xanthomonadales	__	__Fulvimonas	__Fulvimonas soli	1	1	NR_025465.1	NA	NA	4	502	502	1	544	221
denovo15	; __; __; __; __; __; __		__	__	__	__	__	__	1	1	NA	NA	NA	1622	11	56	80	59	0
denovo16	Bacteria; __Planctomycetes; __; __Planctomycetales; __Planctomycetaceae; __Rhodopirellula; __Rhodopirellula rosea	Bacteria	__Planctomycetes	__	__Planctomycetales	__Planctomycetaceae	__Rhodopirellula	__Rhodopirellula rosea	1	1	NR_132692.1	NA	NA	74	62	14	569	506	136
denovo17	Bacteria; __Proteobacteria; __Alphaproteobacteria; __Rhodospirillales; __Acetobacteraceae; __Roseomonas; __Roseomonas soli	Bacteria	__Proteobacteria	__Alphaproteobacteria	__Rhodospirillales	__Acetobacteraceae	__Roseomonas	__Roseomonas soli	1	1	NR_133848.1	NA	NA	108	69	131	354	271	322
denovo18	Bacteria; __Proteobacteria; __Alphaproteobacteria; __Sphingomonadales; __Sphingomonadaceae; __Sandaracinobacter; __Sandaracinobacter sibiricus	Bacteria	__Proteobacteria	__Alphaproteobacteria	__Sphingomonadales	__Sphingomonadaceae	__Sandaracinobacter	__Sandaracinobacter sibiricus	1	1	NR_026382.1	NA	NA	52	137	179	129	242	269
denovo19	Bacteria; __Bacteroidetes; __Cytophagia; __Cytophagales; __; __; __Chryseolinea serpens	Bacteria	__Bacteroidetes	__Cytophagia	__Cytophagales	__	__	__Chryseolinea serpens	1	1	NR_108511.1	NA	NA	1198	92	0	109	67	7
denovo20	Bacteria; __Bacteroidetes; __; __; __; __Flavisolibacter; __Flavisolibacter ginsengisoli	Bacteria	__Bacteroidetes	__	__	__	__Flavisolibacter	__Flavisolibacter ginsengisoli	1	1	NR_041500.1	NA	NA	32	68	127	347	383	174
denovo21	Bacteria; __Bacteroidetes; __Cytophagia; __Cytophagales; __Cyclobacteriaceae; __; __Mariniradius saccharolyticus	Bacteria	__Bacteroidetes	__Cytophagia	__Cytophagales	__Cyclobacteriaceae	__	__Mariniradius saccharolyticus	1	1	NR_117078.1	NA	NA	64	335	128	561	368	172
denovo22	Bacteria; __Proteobacteria; __Alphaproteobacteria; __Rhizobiales; __Hyphomicrobiaceae; __Hyphomicrobium; __Hyphomicrobium aestuarii	Bacteria	__Proteobacteria	__Alphaproteobacteria	__Rhizobiales	__Hyphomicrobiaceae	__Hyphomicrobium	__Hyphomicrobium aestuarii	1	1	NR_104954.1	NA	NA	14	21	28	218	210	351
denovo23	Bacteria; __Proteobacteria; __; __; __; __; __Oligoflexus tunisiensis	Bacteria	__Proteobacteria	__	__	__	__	__Oligoflexus tunisiensis	1	1	NR_134109.1	NA	NA	76	68	18	842	959	276
denovo24	Bacteria; __Chloroflexi; __Anaerolineae; __Anaerolineales; __Anaerolineaceae; __; __Thermomarinilinea lacunifontana	Bacteria	__Chloroflexi	__Anaerolineae	__Anaerolineales	__Anaerolineaceae	__	__Thermomarinilinea lacunifontana	1	1	NR_132293.1	NA	NA	31	100	46	98	117	143
denovo25	Bacteria; __Proteobacteria; __Alphaproteobacteria; __Rhizobiales; __; __Chelatococcus; __Chelatococcus reniformis	Bacteria	__Proteobacteria	__Alphaproteobacteria	__Rhizobiales	__	__Chelatococcus	__Chelatococcus reniformis	1	1	NR_152704.1	NA	NA	2	9	17	89	84	652
denovo26	Bacteria; __Proteobacteria; __; __; __; __; __Oligoflexus tunisiensis	Bacteria	__Proteobacteria	__	__	__	__	__Oligoflexus tunisiensis	1	1	NR_134109.1	NA	NA	883	55	9	224	26	1
denovo27	; __; __; __; __; __; __		__	__	__	__	__	__	1	1	NA	NA	NA	445	93	0	120	99	4
denovo28	Bacteria; __Proteobacteria; __Gammaproteobacteria; __Xanthomonadales; __; __Fulvimonas; __Fulvimonas soli	Bacteria	__Proteobacteria	__Gammaproteobacteria	__Xanthomonadales	__	__Fulvimonas	__Fulvimonas soli	1	1	NR_025465.1	NA	NA	9	67	194	24	299	432
denovo29	Bacteria; __Cyanobacteria; __; __; __; __Cyanobium; __Cyanobium gracile	Bacteria	__Cyanobacteria	__	__	__	__Cyanobium	__Cyanobium gracile	1	1	NR_102447.1	NA	NA	12	38	91	39	75	99
denovo30	Bacteria; __Proteobacteria; __Deltaproteobacteria; __Myxococcales; __Myxococcaceae; __; __Aggregicoccus edonensis	Bacteria	__Proteobacteria	__Deltaproteobacteria	__Myxococcales	__Myxococcaceae	__	__Aggregicoccus edonensis	1	1	NR_125705.1	NA	NA	394	111	4	204	472	18
denovo31	Bacteria; __Chlamydiae; __; __; __Criblamydiaceae; __Criblamydia; __Criblamydia sequanensis	Bacteria	__Chlamydiae	__	__	__Criblamydiaceae	__Criblamydia	__Criblamydia sequanensis	1	1	NR_115696.1	NA	NA	11	104	0	504	17	1
denovo32	; __; __; __; __; __; __		__	__	__	__	__	__	1	1	NA	NA	NA	77	57	6	247	56	82
denovo33	Bacteria; __Planctomycetes; __; __Planctomycetales; __Planctomycetaceae; __; __Bythopirellula goksoyri	Bacteria	__Planctomycetes	__	__Planctomycetales	__Planctomycetaceae	__	__Bythopirellula goksoyri	1	1	NR_118636.1	NA	NA	9	20	127	347	21	7
denovo34	Bacteria; __Bacteroidetes; __; __; __; __Lewinella; __Lewinella nigricans	Bacteria	__Bacteroidetes	__	__	__	__Lewinella	__Lewinella nigricans	1	1	NR_115013.1	NA	NA	0	20	1	683	14	5
denovo35	Bacteria; __Cyanobacteria; __; __; __; __Synechococcus; __Synechococcus elongatus	Bacteria	__Cyanobacteria	__	__	__	__Synechococcus	__Synechococcus elongatus	1	1	NR_074309.1	NA	NA	137	247	164	144	187	150
denovo36	; __; __; __; __; __; __		__	__	__	__	__	__	1	1	NA	NA	NA	1	8	15	55	80	304
denovo37	Bacteria; __Proteobacteria; __Alphaproteobacteria; __; __; __; __Rhizomicrobium palustre	Bacteria	__Proteobacteria	__Alphaproteobacteria	__	__	__	__Rhizomicrobium palustre	1	1	NR_112186.1	NA	NA	1	4	271	15	54	15
denovo38	Bacteria; __Verrucomicrobia; __Spartobacteria; __; __; __Chthoniobacter; __Chthoniobacter flavus	Bacteria	__Verrucomicrobia	__Spartobacteria	__	__	__Chthoniobacter	__Chthoniobacter flavus	1	1	NR_115225.1	NA	NA	26	15	76	213	257	234
denovo39	Bacteria; __Bacteroidetes; __Cytophagia; __Cytophagales; __; __; __Chryseolinea serpens	Bacteria	__Bacteroidetes	__Cytophagia	__Cytophagales	__	__	__Chryseolinea serpens	1	1	NR_108511.1	NA	NA	14	110	143	19	195	44
denovo40	; __; __; __; __; __; __		__	__	__	__	__	__	1	1	NA	NA	NA	140	184	1	214	88	1
denovo41	Bacteria; __Bacteroidetes; __; __; __; __Segetibacter; __Segetibacter aerophilus	Bacteria	__Bacteroidetes	__	__	__	__Segetibacter	__Segetibacter aerophilus	1	1	NR_114296.1	NA	NA	0	19	50	16	139	430
denovo42	Bacteria; __Cyanobacteria; __; __Chroococcales; __; __Crocosphaera; __Crocosphaera watsonii	Bacteria	__Cyanobacteria	__	__Chroococcales	__	__Crocosphaera	__Crocosphaera watsonii	1	1	NR_115288.1	NA	NA	65	100	167	10	41	26
denovo43	Bacteria; __Proteobacteria; __Gammaproteobacteria; __; __Sinobacteraceae; __Steroidobacter; __Steroidobacter denitrificans	Bacteria	__Proteobacteria	__Gammaproteobacteria	__	__Sinobacteraceae	__Steroidobacter	__Steroidobacter denitrificans	1	1	NR_044309.1	NA	NA	20	89	81	89	156	103
denovo44	Bacteria; __Chloroflexi; __; __Chloroflexales; __Oscillochloridaceae; __Oscillochloris; __Oscillochloris trichoides	Bacteria	__Chloroflexi	__	__Chloroflexales	__Oscillochloridaceae	__Oscillochloris	__Oscillochloris trichoides	1	1	NR_114470.1	NA	NA	33	50	30	173	240	268
denovo45	Bacteria; __Proteobacteria; __Alphaproteobacteria; __Sphingomonadales; __Sphingomonadaceae; __Sphingomonas; __Sphingomonas fonticola	Bacteria	__Proteobacteria	__Alphaproteobacteria	__Sphingomonadales	__Sphingomonadaceae	__Sphingomonas	__Sphingomonas fonticola	1	1	NR_145865.1	NA	NA	11	31	23	35	94	113
denovo46	Bacteria; __Proteobacteria; __Betaproteobacteria; __Burkholderiales; __Comamonadaceae; __Kinneretia; __Kinneretia asaccharophila	Bacteria	__Proteobacteria	__Betaproteobacteria	__Burkholderiales	__Comamonadaceae	__Kinneretia	__Kinneretia asaccharophila	1	1	NR_115151.1	NA	NA	3	106	187	78	374	203
denovo47	Bacteria; __Proteobacteria; __Alphaproteobacteria; __Rhodospirillales; __Acetobacteraceae; __Rubritepida; __Rubritepida flocculans	Bacteria	__Proteobacteria	__Alphaproteobacteria	__Rhodospirillales	__Acetobacteraceae	__Rubritepida	__Rubritepida flocculans	1	1	NR_025221.1	NA	NA	15	8	28	155	200	74
denovo48	Bacteria; __Proteobacteria; __Alphaproteobacteria; __; __; __; __Phreatobacter oligotrophus	Bacteria	__Proteobacteria	__Alphaproteobacteria	__	__	__	__Phreatobacter oligotrophus	1	1	NR_133817.1	NA	NA	1	17	114	45	37	157
denovo49	Bacteria; __Planctomycetes; __; __Planctomycetales; __; __; __Fimbriiglobus ruber	Bacteria	__Planctomycetes	__	__Planctomycetales	__	__	__Fimbriiglobus ruber	1	1	NR_148575.1	NA	NA	42	0	1	297	11	3
denovo50	Bacteria; __Bacteroidetes; __Cytophagia; __Cytophagales; __; __Adhaeribacter; __Adhaeribacter aquaticus	Bacteria	__Bacteroidetes	__Cytophagia	__Cytophagales	__	__Adhaeribacter	__Adhaeribacter aquaticus	1	1	NR_042235.1	NA	NA	0	10	210	0	12	370
denovo51	Bacteria; __Cyanobacteria; __; __Nostocales; __; __Loriellopsis; __Loriellopsis cavernicola	Bacteria	__Cyanobacteria	__	__Nostocales	__	__Loriellopsis	__Loriellopsis cavernicola	1	1	NR_117881.1	NA	NA	4	1	353	27	93	37
denovo52	; __; __; __; __; __; __		__	__	__	__	__	__	1	1	NA	NA	NA	41	13	6	53	41	25
denovo53	Bacteria; __Planctomycetes; __; __Planctomycetales; __Planctomycetaceae; __; __Planctomyces maris	Bacteria	__Planctomycetes	__	__Planctomycetales	__Planctomycetaceae	__	__Planctomyces maris	1	1	NR_025327.1	NA	NA	18	44	11	127	126	44
denovo54	Bacteria; __Actinobacteria; __; __Acidimicrobiales; __Acidimicrobiaceae; __Ilumatobacter; __Ilumatobacter fluminis	Bacteria	__Actinobacteria	__	__Acidimicrobiales	__Acidimicrobiaceae	__Ilumatobacter	__Ilumatobacter fluminis	1	1	NR_041633.1	NA	NA	19	36	6	81	86	112
denovo55	Bacteria; __Cyanobacteria; __; __Nostocales; __; __Loriellopsis; __Loriellopsis cavernicola	Bacteria	__Cyanobacteria	__	__Nostocales	__	__Loriellopsis	__Loriellopsis cavernicola	1	1	NR_117881.1	NA	NA	8	63	37	187	74	23
denovo56	Bacteria; __Bacteroidetes; __Cytophagia; __Cytophagales; __; __; __Chryseolinea serpens	Bacteria	__Bacteroidetes	__Cytophagia	__Cytophagales	__	__	__Chryseolinea serpens	1	1	NR_108511.1	NA	NA	229	19	0	93	107	0
denovo57	Bacteria; __Planctomycetes; __; __Planctomycetales; __; __; __Fimbriiglobus ruber	Bacteria	__Planctomycetes	__	__Planctomycetales	__	__	__Fimbriiglobus ruber	1	1	NR_148575.1	NA	NA	7	12	45	34	171	44
denovo58	Bacteria; __Bacteroidetes; __; __Flavobacteriales; __Cryomorphaceae; __; __Owenweeksia hongkongensis	Bacteria	__Bacteroidetes	__	__Flavobacteriales	__Cryomorphaceae	__	__Owenweeksia hongkongensis	1	1	NR_074100.1	NA	NA	1	0	7	348	5	23
denovo59	Bacteria; __Proteobacteria; __Alphaproteobacteria; __Caulobacterales; __Caulobacteraceae; __Phenylobacterium; __Phenylobacterium panacis	Bacteria	__Proteobacteria	__Alphaproteobacteria	__Caulobacterales	__Caulobacteraceae	__Phenylobacterium	__Phenylobacterium panacis	1	1	NR_149786.1	NA	NA	18	3	1	69	56	10
denovo60	Bacteria; __Actinobacteria; __; __Acidimicrobiales; __Acidimicrobiaceae; __Ilumatobacter; __Ilumatobacter fluminis	Bacteria	__Actinobacteria	__	__Acidimicrobiales	__Acidimicrobiaceae	__Ilumatobacter	__Ilumatobacter fluminis	1	1	NR_041633.1	NA	NA	0	19	6	53	59	34
denovo61	Bacteria; __Proteobacteria; __Alphaproteobacteria; __Rhodobacterales; __Rhodobacteraceae; __; __Pleomorphobacterium xiamenense	Bacteria	__Proteobacteria	__Alphaproteobacteria	__Rhodobacterales	__Rhodobacteraceae	__	__Pleomorphobacterium xiamenense	1	1	NR_109312.1	NA	NA	1	3	16	17	51	135
denovo62	Bacteria; __Acidobacteria; __; __; __; __; __Stenotrophobacter terrae	Bacteria	__Acidobacteria	__	__	__	__	__Stenotrophobacter terrae	1	1	NR_146023.1	NA	NA	8	20	41	40	59	45
denovo63	Bacteria; __Planctomycetes; __; __Planctomycetales; __Planctomycetaceae; __; __Roseimaritima ulvae	Bacteria	__Planctomycetes	__	__Planctomycetales	__Planctomycetaceae	__	__Roseimaritima ulvae	1	1	NR_146676.1	NA	NA	0	6	19	35	76	149
denovo64	Bacteria; __Cyanobacteria; __; __; __; __Acaryochloris; __Acaryochloris marina	Bacteria	__Cyanobacteria	__	__	__	__Acaryochloris	__Acaryochloris marina	1	1	NR_074407.1	NA	NA	5	26	163	6	22	19
denovo65	Bacteria; __Actinobacteria; __; __; __Geodermatophilaceae; __Geodermatophilus; __Geodermatophilus pulveris	Bacteria	__Actinobacteria	__	__	__Geodermatophilaceae	__Geodermatophilus	__Geodermatophilus pulveris	1	1	NR_152017.1	NA	NA	2	5	2	26	113	92
denovo66	Bacteria; __Proteobacteria; __Alphaproteobacteria; __Rhizobiales; __Bradyrhizobiaceae; __Bosea; __Bosea robiniae	Bacteria	__Proteobacteria	__Alphaproteobacteria	__Rhizobiales	__Bradyrhizobiaceae	__Bosea	__Bosea robiniae	1	1	NR_108516.1	NA	NA	1	15	11	19	29	85
denovo67	Bacteria; __Proteobacteria; __Alphaproteobacteria; __Rhodospirillales; __Acetobacteraceae; __Roseomonas; __Roseomonas arcticisoli	Bacteria	__Proteobacteria	__Alphaproteobacteria	__Rhodospirillales	__Acetobacteraceae	__Roseomonas	__Roseomonas arcticisoli	1	1	NR_152079.1	NA	NA	4	6	7	110	75	57
denovo68	; __; __; __; __; __; __		__	__	__	__	__	__	1	1	NA	NA	NA	10	4	0	134	32	0
denovo69	Bacteria; __Cyanobacteria; __; __Pleurocapsales; __; __; __Foliisarcina bertiogensis	Bacteria	__Cyanobacteria	__	__Pleurocapsales	__	__	__Foliisarcina bertiogensis	1	1	NR_148664.1	NA	NA	6	3	30	20	44	91
denovo70	Bacteria; __Proteobacteria; __Alphaproteobacteria; __Rhizobiales; __Phyllobacteriaceae; __Chelativorans; __Thermovum composti	Bacteria	__Proteobacteria	__Alphaproteobacteria	__Rhizobiales	__Phyllobacteriaceae	__Chelativorans	__Thermovum composti	1	1	NR_113183.1	NA	NA	8	9	39	18	60	19
denovo71	Bacteria; __Proteobacteria; __Betaproteobacteria; __Burkholderiales; __; __Rhizobacter; __Rhizobacter gummiphilus	Bacteria	__Proteobacteria	__Betaproteobacteria	__Burkholderiales	__	__Rhizobacter	__Rhizobacter gummiphilus	1	1	NR_132677.1	NA	NA	35	14	20	75	189	92
denovo72	Bacteria; __Proteobacteria; __Alphaproteobacteria; __; __; __; __Rhizomicrobium electricum	Bacteria	__Proteobacteria	__Alphaproteobacteria	__	__	__	__Rhizomicrobium electricum	1	1	NR_108115.1	NA	NA	1	29	14	11	100	12
denovo73	Bacteria; __Proteobacteria; __Alphaproteobacteria; __Sphingomonadales; __Erythrobacteraceae; __Porphyrobacter; __Porphyrobacter colymbi	Bacteria	__Proteobacteria	__Alphaproteobacteria	__Sphingomonadales	__Erythrobacteraceae	__Porphyrobacter	__Porphyrobacter colymbi	1	1	NR_114328.1	NA	NA	0	3	7	12	8	221
denovo74	Bacteria; __Proteobacteria; __Gammaproteobacteria; __Xanthomonadales; __Xanthomonadaceae; __Silanimonas; __Silanimonas lenta	Bacteria	__Proteobacteria	__Gammaproteobacteria	__Xanthomonadales	__Xanthomonadaceae	__Silanimonas	__Silanimonas lenta	1	1	NR_025815.1	NA	NA	27	14	4	52	169	64
denovo75	Bacteria; __Verrucomicrobia; __Verrucomicrobiae; __Verrucomicrobiales; __Verrucomicrobiaceae; __Prosthecobacter; __Prosthecobacter fusiformis	Bacteria	__Verrucomicrobia	__Verrucomicrobiae	__Verrucomicrobiales	__Verrucomicrobiaceae	__Prosthecobacter	__Prosthecobacter fusiformis	1	1	NR_026024.1	NA	NA	67	7	7	102	51	95
denovo76	Bacteria; __Proteobacteria; __Alphaproteobacteria; __Rhizobiales; __; __Nordella; __Nordella oligomobilis	Bacteria	__Proteobacteria	__Alphaproteobacteria	__Rhizobiales	__	__Nordella	__Nordella oligomobilis	1	1	NR_114615.1	NA	NA	6	18	27	52	61	117
denovo77	Bacteria; __Proteobacteria; __Gammaproteobacteria; __; __Sinobacteraceae; __; __Povalibacter uvarum	Bacteria	__Proteobacteria	__Gammaproteobacteria	__	__Sinobacteraceae	__	__Povalibacter uvarum	1	1	NR_126172.1	NA	NA	7	16	6	105	125	43
denovo78	; __; __; __; __; __; __		__	__	__	__	__	__	1	1	NA	NA	NA	1	13	20	0	64	33
denovo79	Bacteria; __Planctomycetes; __Phycisphaerae; __; __; __; __Tepidisphaera mucosa	Bacteria	__Planctomycetes	__Phycisphaerae	__	__	__	__Tepidisphaera mucosa	1	1	NR_148582.1	NA	NA	19	1	0	76	2	1
denovo80	Bacteria; __Bacteroidetes; __; __Flavobacteriales; __Cryomorphaceae; __; __Owenweeksia hongkongensis	Bacteria	__Bacteroidetes	__	__Flavobacteriales	__Cryomorphaceae	__	__Owenweeksia hongkongensis	1	1	NR_074100.1	NA	NA	17	6	0	201	4	3
denovo81	Bacteria; __Bacteroidetes; __; __Flavobacteriales; __Cryomorphaceae; __; __Phaeocystidibacter marisrubri	Bacteria	__Bacteroidetes	__	__Flavobacteriales	__Cryomorphaceae	__	__Phaeocystidibacter marisrubri	1	1	NR_136475.1	NA	NA	12	22	8	195	78	4
denovo82	Bacteria; __Planctomycetes; __; __Planctomycetales; __; __Singulisphaera; __Singulisphaera acidiphila	Bacteria	__Planctomycetes	__	__Planctomycetales	__	__Singulisphaera	__Singulisphaera acidiphila	1	1	NR_102439.1	NA	NA	1	0	3	48	116	181
denovo83	Bacteria; __Bacteroidetes; __Cytophagia; __Cytophagales; __Cytophagaceae; __; __Lacihabitans soyangensis	Bacteria	__Bacteroidetes	__Cytophagia	__Cytophagales	__Cytophagaceae	__	__Lacihabitans soyangensis	1	1	NR_134064.1	NA	NA	29	120	34	0	46	12
denovo84	; __; __; __; __; __; __		__	__	__	__	__	__	1	1	NA	NA	NA	6	4	1	153	14	1
denovo85	Bacteria; __Planctomycetes; __; __Planctomycetales; __; __Gemmata; __Gemmata massiliana	Bacteria	__Planctomycetes	__	__Planctomycetales	__	__Gemmata	__Gemmata massiliana	1	1	NR_148576.1	NA	NA	2	30	48	54	59	50
denovo86	Bacteria; __Cyanobacteria; __; __Nostocales; __Rivulariaceae; __Calothrix; __Calothrix desertica	Bacteria	__Cyanobacteria	__	__Nostocales	__Rivulariaceae	__Calothrix	__Calothrix desertica	1	1	NR_114995.1	NA	NA	5	0	3	15	33	42
denovo87	Bacteria; __Bacteroidetes; __; __; __; __Lewinella; __Lewinella nigricans	Bacteria	__Bacteroidetes	__	__	__	__Lewinella	__Lewinella nigricans	1	1	NR_115013.1	NA	NA	8	14	62	33	31	57
denovo88	Bacteria; __Cyanobacteria; __; __; __; __Chamaesiphon; __Chamaesiphon minutus	Bacteria	__Cyanobacteria	__	__	__	__Chamaesiphon	__Chamaesiphon minutus	1	1	NR_102459.1	NA	NA	6	26	10	12	25	21
denovo89	Bacteria; __Proteobacteria; __Alphaproteobacteria; __Rhizobiales; __; __; __Alsobacter metallidurans	Bacteria	__Proteobacteria	__Alphaproteobacteria	__Rhizobiales	__	__	__Alsobacter metallidurans	1	1	NR_125447.1	NA	NA	0	40	16	37	58	45
denovo90	Bacteria; __Proteobacteria; __Alphaproteobacteria; __Rhizobiales; __Rhodobiaceae; __; __Rhodoligotrophos appendicifer	Bacteria	__Proteobacteria	__Alphaproteobacteria	__Rhizobiales	__Rhodobiaceae	__	__Rhodoligotrophos appendicifer	1	1	NR_113322.1	NA	NA	2	12	8	57	82	77
denovo91	Bacteria; __Proteobacteria; __; __Bdellovibrionales; __Bdellovibrionaceae; __Bdellovibrio; __Bdellovibrio exovorus	Bacteria	__Proteobacteria	__	__Bdellovibrionales	__Bdellovibrionaceae	__Bdellovibrio	__Bdellovibrio exovorus	1	1	NR_102876.1	NA	NA	2	3	3	25	33	18
denovo92	Bacteria; __Planctomycetes; __Phycisphaerae; __; __; __; __Tepidisphaera mucosa	Bacteria	__Planctomycetes	__Phycisphaerae	__	__	__	__Tepidisphaera mucosa	1	1	NR_148582.1	NA	NA	17	8	7	57	18	10
denovo93	Bacteria; __Planctomycetes; __; __Planctomycetales; __Planctomycetaceae; __Blastopirellula; __Blastopirellula cremea	Bacteria	__Planctomycetes	__	__Planctomycetales	__Planctomycetaceae	__Blastopirellula	__Blastopirellula cremea	1	1	NR_118153.1	NA	NA	0	0	3	5	42	30
denovo94	Bacteria; __Proteobacteria; __Gammaproteobacteria; __Chromatiales; __; __Thioprofundum; __Thioprofundum lithotrophicum	Bacteria	__Proteobacteria	__Gammaproteobacteria	__Chromatiales	__	__Thioprofundum	__Thioprofundum lithotrophicum	1	1	NR_112829.1	NA	NA	4	14	14	139	90	21
denovo95	; __; __; __; __; __; __		__	__	__	__	__	__	1	1	NA	NA	NA	1	13	2	10	51	6
denovo96	Bacteria; __Cyanobacteria; __; __Chroococcales; __; __Microcystis; __Microcystis aeruginosa	Bacteria	__Cyanobacteria	__	__Chroococcales	__	__Microcystis	__Microcystis aeruginosa	1	1	NR_074314.1	NA	NA	0	3	138	0	0	0
denovo97	Bacteria; __Proteobacteria; __Alphaproteobacteria; __Rhodospirillales; __Acetobacteraceae; __Roseomonas; __Roseomonas riguiloci	Bacteria	__Proteobacteria	__Alphaproteobacteria	__Rhodospirillales	__Acetobacteraceae	__Roseomonas	__Roseomonas riguiloci	1	1	NR_109149.1	NA	NA	1	3	16	36	57	37
denovo98	Bacteria; __Bacteroidetes; __; __Sphingobacteriales; __Sphingobacteriaceae; __Solitalea; __Solitalea koreensis	Bacteria	__Bacteroidetes	__	__Sphingobacteriales	__Sphingobacteriaceae	__Solitalea	__Solitalea koreensis	1	1	NR_044568.1	NA	NA	0	10	0	128	1	1
denovo99	Bacteria; __Gemmatimonadetes; __; __Gemmatimonadales; __Gemmatimonadaceae; __Gemmatimonas; __Gemmatimonas phototrophica	Bacteria	__Gemmatimonadetes	__	__Gemmatimonadales	__Gemmatimonadaceae	__Gemmatimonas	__Gemmatimonas phototrophica	1	1	NR_136770.1	NA	NA	3	1	5	220	58	9
denovo100	Bacteria; __Proteobacteria; __Alphaproteobacteria; __Rhodobacterales; __Rhodobacteraceae; __Paracoccus; __Paracoccus angustae	Bacteria	__Proteobacteria	__Alphaproteobacteria	__Rhodobacterales	__Rhodobacteraceae	__Paracoccus	__Paracoccus angustae	1	1	NR_137359.1	NA	NA	5	6	5	16	54	7
denovo101	Bacteria; __Planctomycetes; __; __Planctomycetales; __Planctomycetaceae; __; __Bythopirellula goksoyri	Bacteria	__Planctomycetes	__	__Planctomycetales	__Planctomycetaceae	__	__Bythopirellula goksoyri	1	1	NR_118636.1	NA	NA	2	24	19	39	50	16
denovo102	Bacteria; __Cyanobacteria; __; __Oscillatoriales; __; __; __Aerosakkonema funiforme	Bacteria	__Cyanobacteria	__	__Oscillatoriales	__	__	__Aerosakkonema funiforme	1	1	NR_114306.1	NA	NA	26	48	30	7	17	11
denovo103	; __; __; __; __; __; __		__	__	__	__	__	__	1	1	NA	NA	NA	10	22	11	16	35	9
denovo104	; __; __; __; __; __; __		__	__	__	__	__	__	1	1	NA	NA	NA	1	2	8	43	51	78
denovo105	Bacteria; __Proteobacteria; __; __; __; __; __Oligoflexus tunisiensis	Bacteria	__Proteobacteria	__	__	__	__	__Oligoflexus tunisiensis	1	1	NR_134109.1	NA	NA	44	25	0	4	117	10
denovo106	Bacteria; __Nitrospirae; __; __Nitrospirales; __Nitrospiraceae; __Nitrospira; __Nitrospira moscoviensis	Bacteria	__Nitrospirae	__	__Nitrospirales	__Nitrospiraceae	__Nitrospira	__Nitrospira moscoviensis	1	1	NR_029287.1	NA	NA	15	34	6	20	68	28
denovo107	Bacteria; __Planctomycetes; __; __Planctomycetales; __Planctomycetaceae; __Pirellula; __Pirellula staleyi	Bacteria	__Planctomycetes	__	__Planctomycetales	__Planctomycetaceae	__Pirellula	__Pirellula staleyi	1	1	NR_074521.1	NA	NA	0	0	11	2	11	140
denovo108	; __; __; __; __; __; __		__	__	__	__	__	__	1	1	NA	NA	NA	0	1	2	5	116	24
denovo109	; __; __; __; __; __; __		__	__	__	__	__	__	1	1	NA	NA	NA	13	8	0	63	23	1
denovo110	Bacteria; __Planctomycetes; __; __Planctomycetales; __; __; __Fimbriiglobus ruber	Bacteria	__Planctomycetes	__	__Planctomycetales	__	__	__Fimbriiglobus ruber	1	1	NR_148575.1	NA	NA	0	0	89	0	0	0
denovo111	Bacteria; __Proteobacteria; __Gammaproteobacteria; __Xanthomonadales; __; __Aquimonas; __Aquimonas voraii	Bacteria	__Proteobacteria	__Gammaproteobacteria	__Xanthomonadales	__	__Aquimonas	__Aquimonas voraii	1	1	NR_042968.1	NA	NA	13	41	5	4	30	0
denovo112	Bacteria; __Cyanobacteria; __; __Nostocales; __Rivulariaceae; __Calothrix; __Calothrix desertica	Bacteria	__Cyanobacteria	__	__Nostocales	__Rivulariaceae	__Calothrix	__Calothrix desertica	1	1	NR_114995.1	NA	NA	1	2	5	1	14	15
denovo113	Bacteria; __Planctomycetes; __Phycisphaerae; __; __; __; __Tepidisphaera mucosa	Bacteria	__Planctomycetes	__Phycisphaerae	__	__	__	__Tepidisphaera mucosa	1	1	NR_148582.1	NA	NA	0	4	52	0	0	1
denovo114	Bacteria; __Proteobacteria; __Alphaproteobacteria; __Rhodospirillales; __; __Elioraea; __Elioraea tepidiphila	Bacteria	__Proteobacteria	__Alphaproteobacteria	__Rhodospirillales	__	__Elioraea	__Elioraea tepidiphila	1	1	NR_044259.1	NA	NA	2	2	11	21	15	5
denovo115	Bacteria; __Actinobacteria; __; __Acidimicrobiales; __Acidimicrobiaceae; __Ilumatobacter; __Ilumatobacter fluminis	Bacteria	__Actinobacteria	__	__Acidimicrobiales	__Acidimicrobiaceae	__Ilumatobacter	__Ilumatobacter fluminis	1	1	NR_041633.1	NA	NA	1	24	13	11	30	22
denovo116	Bacteria; __Planctomycetes; __; __Planctomycetales; __Planctomycetaceae; __Pirellula; __Pirellula staleyi	Bacteria	__Planctomycetes	__	__Planctomycetales	__Planctomycetaceae	__Pirellula	__Pirellula staleyi	1	1	NR_074521.1	NA	NA	1	1	1	15	34	92
denovo117	Bacteria; __Proteobacteria; __Betaproteobacteria; __Nitrosomonadales; __Nitrosomonadaceae; __Nitrosomonas; __Nitrosomonas aestuarii	Bacteria	__Proteobacteria	__Betaproteobacteria	__Nitrosomonadales	__Nitrosomonadaceae	__Nitrosomonas	__Nitrosomonas aestuarii	1	1	NR_114769.1	NA	NA	8	24	7	56	23	4
denovo118	Bacteria; __Cyanobacteria; __; __Oscillatoriales; __; __Arthrospira; __Arthrospira platensis	Bacteria	__Cyanobacteria	__	__Oscillatoriales	__	__Arthrospira	__Arthrospira platensis	1	1	NR_125711.1	NA	NA	0	1	24	1	4	14
denovo119	Bacteria; __Proteobacteria; __Betaproteobacteria; __Burkholderiales; __; __Rhizobacter; __Rhizobacter profundi	Bacteria	__Proteobacteria	__Betaproteobacteria	__Burkholderiales	__	__Rhizobacter	__Rhizobacter profundi	1	1	NR_149234.1	NA	NA	0	2	33	7	55	70
denovo120	Bacteria; __Proteobacteria; __Deltaproteobacteria; __Myxococcales; __Polyangiaceae; __Chondromyces; __Chondromyces lanuginosus	Bacteria	__Proteobacteria	__Deltaproteobacteria	__Myxococcales	__Polyangiaceae	__Chondromyces	__Chondromyces lanuginosus	1	1	NR_025345.1	NA	NA	5	8	2	108	67	0
denovo121	Bacteria; __Proteobacteria; __Betaproteobacteria; __Burkholderiales; __Comamonadaceae; __Comamonas; __Comamonas granuli	Bacteria	__Proteobacteria	__Betaproteobacteria	__Burkholderiales	__Comamonadaceae	__Comamonas	__Comamonas granuli	1	1	NR_114013.1	NA	NA	3	6	1	39	59	55
denovo122	Bacteria; __Bacteroidetes; __Cytophagia; __Cytophagales; __; __; __Chryseolinea serpens	Bacteria	__Bacteroidetes	__Cytophagia	__Cytophagales	__	__	__Chryseolinea serpens	1	1	NR_108511.1	NA	NA	22	14	5	15	68	7
denovo123	Bacteria; __Planctomycetes; __; __Planctomycetales; __; __; __Fimbriiglobus ruber	Bacteria	__Planctomycetes	__	__Planctomycetales	__	__	__Fimbriiglobus ruber	1	1	NR_148575.1	NA	NA	0	9	6	1	55	14
denovo124	Bacteria; __Bacteroidetes; __Cytophagia; __Cytophagales; __Cytophagaceae; __Emticicia; __Emticicia aquatica	Bacteria	__Bacteroidetes	__Cytophagia	__Cytophagales	__Cytophagaceae	__Emticicia	__Emticicia aquatica	1	1	NR_145846.1	NA	NA	6	5	22	2	65	5
denovo125	Bacteria; __Bacteroidetes; __Bacteroidia; __Bacteroidales; __; __; __Lentimicrobium saccharophilum	Bacteria	__Bacteroidetes	__Bacteroidia	__Bacteroidales	__	__	__Lentimicrobium saccharophilum	1	1	NR_149795.1	NA	NA	13	51	5	5	1	0
denovo126	Bacteria; __Proteobacteria; __Deltaproteobacteria; __Myxococcales; __Polyangiaceae; __Chondromyces; __Chondromyces apiculatus	Bacteria	__Proteobacteria	__Deltaproteobacteria	__Myxococcales	__Polyangiaceae	__Chondromyces	__Chondromyces apiculatus	1	1	NR_025344.1	NA	NA	16	51	14	32	14	2
denovo127	Bacteria; __Cyanobacteria; __; __Chroococcales; __; __Microcystis; __Microcystis aeruginosa	Bacteria	__Cyanobacteria	__	__Chroococcales	__	__Microcystis	__Microcystis aeruginosa	1	1	NR_074314.1	NA	NA	0	2	83	0	0	0
denovo128	Bacteria; __Proteobacteria; __Alphaproteobacteria; __Rhodobacterales; __Hyphomonadaceae; __Hyphomonas; __Hyphomonas polymorpha	Bacteria	__Proteobacteria	__Alphaproteobacteria	__Rhodobacterales	__Hyphomonadaceae	__Hyphomonas	__Hyphomonas polymorpha	1	1	NR_114112.1	NA	NA	0	5	1	4	23	15
denovo129	Bacteria; __Planctomycetes; __Phycisphaerae; __; __; __; __Tepidisphaera mucosa	Bacteria	__Planctomycetes	__Phycisphaerae	__	__	__	__Tepidisphaera mucosa	1	1	NR_148582.1	NA	NA	3	2	28	4	0	0
denovo130	Bacteria; __Bacteroidetes; __; __Flavobacteriales; __Cryomorphaceae; __; __Owenweeksia hongkongensis	Bacteria	__Bacteroidetes	__	__Flavobacteriales	__Cryomorphaceae	__	__Owenweeksia hongkongensis	1	1	NR_074100.1	NA	NA	28	9	2	84	19	1
denovo131	Bacteria; __Proteobacteria; __Alphaproteobacteria; __Rhodobacterales; __Rhodobacteraceae; __Roseicyclus; __Roseicyclus mahoneyensis	Bacteria	__Proteobacteria	__Alphaproteobacteria	__Rhodobacterales	__Rhodobacteraceae	__Roseicyclus	__Roseicyclus mahoneyensis	1	1	NR_042080.1	NA	NA	4	5	3	45	43	32
denovo132	Bacteria; __Firmicutes; __Clostridia; __Clostridiales; __Clostridiaceae; __Clostridium; __Clostridium cavendishii	Bacteria	__Firmicutes	__Clostridia	__Clostridiales	__Clostridiaceae	__Clostridium	__Clostridium cavendishii	1	1	NR_115711.1	NA	NA	6	5	2	18	43	23
denovo133	Bacteria; __Planctomycetes; __; __Planctomycetales; __Planctomycetaceae; __Rhodopirellula; __Rhodopirellula rosea	Bacteria	__Planctomycetes	__	__Planctomycetales	__Planctomycetaceae	__Rhodopirellula	__Rhodopirellula rosea	1	1	NR_132692.1	NA	NA	8	9	1	33	36	7
denovo134	Bacteria; __Gemmatimonadetes; __; __Gemmatimonadales; __Gemmatimonadaceae; __Gemmatimonas; __Gemmatimonas phototrophica	Bacteria	__Gemmatimonadetes	__	__Gemmatimonadales	__Gemmatimonadaceae	__Gemmatimonas	__Gemmatimonas phototrophica	1	1	NR_136770.1	NA	NA	0	0	1	72	23	2
denovo135	Bacteria; __Acidobacteria; __; __; __; __; __Vicinamibacter silvestris	Bacteria	__Acidobacteria	__	__	__	__	__Vicinamibacter silvestris	1	1	NR_151905.1	NA	NA	13	16	7	42	32	14
denovo136	Bacteria; __Bacteroidetes; __; __Flavobacteriales; __Cryomorphaceae; __; __Owenweeksia hongkongensis	Bacteria	__Bacteroidetes	__	__Flavobacteriales	__Cryomorphaceae	__	__Owenweeksia hongkongensis	1	1	NR_074100.1	NA	NA	1	79	11	0	29	7
denovo137	Bacteria; __Cyanobacteria; __; __; __; __Chamaesiphon; __Chamaesiphon minutus	Bacteria	__Cyanobacteria	__	__	__	__Chamaesiphon	__Chamaesiphon minutus	1	1	NR_102459.1	NA	NA	0	4	25	0	6	51
denovo138	Bacteria; __Bacteroidetes; __; __Sphingobacteriales; __Sphingobacteriaceae; __Solitalea; __Solitalea canadensis	Bacteria	__Bacteroidetes	__	__Sphingobacteriales	__Sphingobacteriaceae	__Solitalea	__Solitalea canadensis	1	1	NR_074099.1	NA	NA	29	18	0	84	15	14
denovo139	Bacteria; __Actinobacteria; __; __Acidimicrobiales; __Iamiaceae; __; __Aquihabitans daechungensis	Bacteria	__Actinobacteria	__	__Acidimicrobiales	__Iamiaceae	__	__Aquihabitans daechungensis	1	1	NR_132289.1	NA	NA	0	1	0	17	17	11
denovo140	Bacteria; __Planctomycetes; __; __Planctomycetales; __; __Gemmata; __Gemmata massiliana	Bacteria	__Planctomycetes	__	__Planctomycetales	__	__Gemmata	__Gemmata massiliana	1	1	NR_148576.1	NA	NA	0	13	40	0	3	11
denovo141	Bacteria; __Planctomycetes; __Phycisphaerae; __; __; __; __Tepidisphaera mucosa	Bacteria	__Planctomycetes	__Phycisphaerae	__	__	__	__Tepidisphaera mucosa	1	1	NR_148582.1	NA	NA	0	0	0	33	0	0
denovo142	Bacteria; __Planctomycetes; __; __Planctomycetales; __; __; __Fimbriiglobus ruber	Bacteria	__Planctomycetes	__	__Planctomycetales	__	__	__Fimbriiglobus ruber	1	1	NR_148575.1	NA	NA	0	4	0	1	44	1
denovo143	Bacteria; __Actinobacteria; __; __; __Mycobacteriaceae; __Mycobacterium; __Mycobacterium montmartrense	Bacteria	__Actinobacteria	__	__	__Mycobacteriaceae	__Mycobacterium	__Mycobacterium montmartrense	1	1	NR_151955.1	NA	NA	1	5	9	2	20	20
denovo144	Bacteria; __Proteobacteria; __Alphaproteobacteria; __Rhizobiales; __Bradyrhizobiaceae; __Bosea; __Bosea vaviloviae	Bacteria	__Proteobacteria	__Alphaproteobacteria	__Rhizobiales	__Bradyrhizobiaceae	__Bosea	__Bosea vaviloviae	1	1	NR_136423.1	NA	NA	0	1	2	17	36	49
denovo145	Bacteria; __Cyanobacteria; __; __Oscillatoriales; __; __Planktothrix; __Planktothrix spiroides	Bacteria	__Cyanobacteria	__	__Oscillatoriales	__	__Planktothrix	__Planktothrix spiroides	1	1	NR_118104.1	NA	NA	19	14	30	5	20	8
denovo146	Bacteria; __Actinobacteria; __; __Acidimicrobiales; __Acidimicrobiaceae; __; __Aciditerrimonas ferrireducens	Bacteria	__Actinobacteria	__	__Acidimicrobiales	__Acidimicrobiaceae	__	__Aciditerrimonas ferrireducens	1	1	NR_112972.1	NA	NA	4	5	1	13	24	8
denovo147	Bacteria; __Planctomycetes; __; __Planctomycetales; __; __; __Fimbriiglobus ruber	Bacteria	__Planctomycetes	__	__Planctomycetales	__	__	__Fimbriiglobus ruber	1	1	NR_148575.1	NA	NA	2	4	14	55	18	15
denovo148	Bacteria; __Proteobacteria; __Betaproteobacteria; __Burkholderiales; __Comamonadaceae; __Rhodoferax; __Rhodoferax antarcticus	Bacteria	__Proteobacteria	__Betaproteobacteria	__Burkholderiales	__Comamonadaceae	__Rhodoferax	__Rhodoferax antarcticus	1	1	NR_104835.1	NA	NA	6	5	35	0	4	13
denovo149	; __; __; __; __; __; __		__	__	__	__	__	__	1	1	NA	NA	NA	0	62	4	0	0	0
denovo150	Bacteria; __Proteobacteria; __Betaproteobacteria; __Burkholderiales; __Comamonadaceae; __Giesbergeria; __Giesbergeria anulus	Bacteria	__Proteobacteria	__Betaproteobacteria	__Burkholderiales	__Comamonadaceae	__Giesbergeria	__Giesbergeria anulus	1	1	NR_113695.1	NA	NA	6	13	102	13	11	14
denovo151	Bacteria; __; __; __; __; __; __Fimbriimonas ginsengisoli	Bacteria	__	__	__	__	__	__Fimbriimonas ginsengisoli	1	1	NR_121726.1	NA	NA	0	2	0	14	43	6
denovo152	Bacteria; __Proteobacteria; __Alphaproteobacteria; __; __; __Geminicoccus; __Geminicoccus roseus	Bacteria	__Proteobacteria	__Alphaproteobacteria	__	__	__Geminicoccus	__Geminicoccus roseus	1	1	NR_042567.1	NA	NA	0	7	3	0	20	6
denovo153	Bacteria; __Spirochaetes; __; __; __Leptospiraceae; __Turneriella; __Turneriella parva	Bacteria	__Spirochaetes	__	__	__Leptospiraceae	__Turneriella	__Turneriella parva	1	1	NR_074444.1	NA	NA	4	24	0	42	32	0
denovo154	Bacteria; __Planctomycetes; __; __Planctomycetales; __; __; __Fimbriiglobus ruber	Bacteria	__Planctomycetes	__	__Planctomycetales	__	__	__Fimbriiglobus ruber	1	1	NR_148575.1	NA	NA	0	5	16	21	34	17
denovo155	Bacteria; __Bacteroidetes; __; __; __; __Haliscomenobacter; __Haliscomenobacter hydrossis	Bacteria	__Bacteroidetes	__	__	__	__Haliscomenobacter	__Haliscomenobacter hydrossis	1	1	NR_074420.1	NA	NA	9	0	0	46	1	0
denovo156	Bacteria; __Proteobacteria; __Alphaproteobacteria; __Rhodobacterales; __Rhodobacteraceae; __Rhodobacter; __Rhodobacter blasticus	Bacteria	__Proteobacteria	__Alphaproteobacteria	__Rhodobacterales	__Rhodobacteraceae	__Rhodobacter	__Rhodobacter blasticus	1	1	NR_043735.1	NA	NA	2	2	1	13	6	11
denovo157	Bacteria; __Planctomycetes; __; __Planctomycetales; __; __; __Fimbriiglobus ruber	Bacteria	__Planctomycetes	__	__Planctomycetales	__	__	__Fimbriiglobus ruber	1	1	NR_148575.1	NA	NA	0	3	9	10	30	26
denovo158	Bacteria; __Actinobacteria; __; __Acidimicrobiales; __Acidimicrobiaceae; __; __Aciditerrimonas ferrireducens	Bacteria	__Actinobacteria	__	__Acidimicrobiales	__Acidimicrobiaceae	__	__Aciditerrimonas ferrireducens	1	1	NR_112972.1	NA	NA	0	6	7	8	29	15
denovo159	Bacteria; __Chloroflexi; __; __Chloroflexales; __Oscillochloridaceae; __Oscillochloris; __Oscillochloris trichoides	Bacteria	__Chloroflexi	__	__Chloroflexales	__Oscillochloridaceae	__Oscillochloris	__Oscillochloris trichoides	1	1	NR_114470.1	NA	NA	0	0	0	2	6	5
denovo160	Bacteria; __Planctomycetes; __; __Planctomycetales; __Planctomycetaceae; __Rhodopirellula; __Rhodopirellula rosea	Bacteria	__Planctomycetes	__	__Planctomycetales	__Planctomycetaceae	__Rhodopirellula	__Rhodopirellula rosea	1	1	NR_132692.1	NA	NA	11	21	4	2	9	5
denovo161	Bacteria; __Planctomycetes; __; __Planctomycetales; __; __Gemmata; __Gemmata massiliana	Bacteria	__Planctomycetes	__	__Planctomycetales	__	__Gemmata	__Gemmata massiliana	1	1	NR_148576.1	NA	NA	1	8	20	30	29	12
denovo162	; __; __; __; __; __; __		__	__	__	__	__	__	1	1	NA	NA	NA	0	33	0	0	5	0
denovo163	Bacteria; __Cyanobacteria; __; __Oscillatoriales; __; __; __Aerosakkonema funiforme	Bacteria	__Cyanobacteria	__	__Oscillatoriales	__	__	__Aerosakkonema funiforme	1	1	NR_114306.1	NA	NA	3	11	18	0	0	0
denovo164	; __; __; __; __; __; __		__	__	__	__	__	__	1	1	NA	NA	NA	0	7	3	0	21	1
denovo165	Bacteria; __Proteobacteria; __Alphaproteobacteria; __Rhodobacterales; __Rhodobacteraceae; __Rubribacterium; __Rubribacterium polymorphum	Bacteria	__Proteobacteria	__Alphaproteobacteria	__Rhodobacterales	__Rhodobacteraceae	__Rubribacterium	__Rubribacterium polymorphum	1	1	NR_116472.1	NA	NA	0	0	3	8	5	17
denovo166	Bacteria; __Proteobacteria; __; __Bdellovibrionales; __Bdellovibrionaceae; __Bdellovibrio; __Bdellovibrio bacteriovorus	Bacteria	__Proteobacteria	__	__Bdellovibrionales	__Bdellovibrionaceae	__Bdellovibrio	__Bdellovibrio bacteriovorus	1	1	NR_027553.1	NA	NA	7	0	0	45	0	0
denovo167	Bacteria; __Actinobacteria; __; __; __Acidothermaceae; __Acidothermus; __Acidothermus cellulolyticus	Bacteria	__Actinobacteria	__	__	__Acidothermaceae	__Acidothermus	__Acidothermus cellulolyticus	1	1	NR_074501.1	NA	NA	10	15	1	13	11	15
denovo168	Bacteria; __Gemmatimonadetes; __; __Gemmatimonadales; __Gemmatimonadaceae; __Gemmatimonas; __Gemmatimonas phototrophica	Bacteria	__Gemmatimonadetes	__	__Gemmatimonadales	__Gemmatimonadaceae	__Gemmatimonas	__Gemmatimonas phototrophica	1	1	NR_136770.1	NA	NA	1	2	1	26	8	2
denovo169	Bacteria; __Proteobacteria; __Deltaproteobacteria; __Myxococcales; __; __; __Labilithrix luteola	Bacteria	__Proteobacteria	__Deltaproteobacteria	__Myxococcales	__	__	__Labilithrix luteola	1	1	NR_126182.1	NA	NA	7	4	5	7	17	2
denovo170	Bacteria; __Cyanobacteria; __; __Chroococcales; __; __Microcystis; __Microcystis aeruginosa	Bacteria	__Cyanobacteria	__	__Chroococcales	__	__Microcystis	__Microcystis aeruginosa	1	1	NR_074314.1	NA	NA	2	23	30	0	4	0
denovo171	Bacteria; __Bacteroidetes; __; __; __; __Niabella; __Niabella pedocola	Bacteria	__Bacteroidetes	__	__	__	__Niabella	__Niabella pedocola	1	1	NR_149797.1	NA	NA	1	2	2	41	17	10
denovo172	Bacteria; __Actinobacteria; __; __Acidimicrobiales; __Acidimicrobiaceae; __Ilumatobacter; __Ilumatobacter fluminis	Bacteria	__Actinobacteria	__	__Acidimicrobiales	__Acidimicrobiaceae	__Ilumatobacter	__Ilumatobacter fluminis	1	1	NR_041633.1	NA	NA	0	0	5	5	15	18
denovo173	Bacteria; __Proteobacteria; __Alphaproteobacteria; __Rhodospirillales; __Acetobacteraceae; __Roseomonas; __Roseomonas frigidaquae	Bacteria	__Proteobacteria	__Alphaproteobacteria	__Rhodospirillales	__Acetobacteraceae	__Roseomonas	__Roseomonas frigidaquae	1	1	NR_044455.1	NA	NA	0	0	4	4	5	2
denovo174	Bacteria; __Planctomycetes; __; __Planctomycetales; __; __Singulisphaera; __Singulisphaera rosea	Bacteria	__Planctomycetes	__	__Planctomycetales	__	__Singulisphaera	__Singulisphaera rosea	1	1	NR_116969.1	NA	NA	1	0	0	34	6	13
denovo175	Bacteria; __Planctomycetes; __; __Planctomycetales; __Planctomycetaceae; __Pirellula; __Pirellula staleyi	Bacteria	__Planctomycetes	__	__Planctomycetales	__Planctomycetaceae	__Pirellula	__Pirellula staleyi	1	1	NR_074521.1	NA	NA	1	0	3	3	20	20
denovo176	; __; __; __; __; __; __		__	__	__	__	__	__	1	1	NA	NA	NA	0	0	0	27	3	0
denovo177	; __; __; __; __; __; __		__	__	__	__	__	__	1	1	NA	NA	NA	0	1	1	2	19	6
denovo178	Bacteria; __Chloroflexi; __; __Chloroflexales; __Oscillochloridaceae; __Oscillochloris; __Oscillochloris trichoides	Bacteria	__Chloroflexi	__	__Chloroflexales	__Oscillochloridaceae	__Oscillochloris	__Oscillochloris trichoides	1	1	NR_114470.1	NA	NA	0	3	3	12	19	32
denovo179	Bacteria; __Planctomycetes; __; __Planctomycetales; __Planctomycetaceae; __; __Bythopirellula goksoyri	Bacteria	__Planctomycetes	__	__Planctomycetales	__Planctomycetaceae	__	__Bythopirellula goksoyri	1	1	NR_118636.1	NA	NA	0	4	33	0	0	0
denovo180	; __; __; __; __; __; __		__	__	__	__	__	__	1	1	NA	NA	NA	0	0	0	18	0	0
denovo181	; __; __; __; __; __; __		__	__	__	__	__	__	1	1	NA	NA	NA	3	1	2	32	1	0
denovo182	Bacteria; __Actinobacteria; __; __Acidimicrobiales; __Acidimicrobiaceae; __Ilumatobacter; __Ilumatobacter nonamiensis	Bacteria	__Actinobacteria	__	__Acidimicrobiales	__Acidimicrobiaceae	__Ilumatobacter	__Ilumatobacter nonamiensis	1	1	NR_112713.1	NA	NA	0	3	3	6	3	0
denovo183	Bacteria; __Acidobacteria; __Solibacteres; __Solibacterales; __; __; __Paludibaculum fermentans	Bacteria	__Acidobacteria	__Solibacteres	__Solibacterales	__	__	__Paludibaculum fermentans	1	1	NR_134120.1	NA	NA	26	1	0	0	0	0
denovo184	Bacteria; __Cyanobacteria; __; __Pleurocapsales; __; __; __Foliisarcina bertiogensis	Bacteria	__Cyanobacteria	__	__Pleurocapsales	__	__	__Foliisarcina bertiogensis	1	1	NR_148664.1	NA	NA	0	21	0	0	2	1
denovo185	Bacteria; __Chloroflexi; __Caldilineae; __Caldilineales; __Caldilineaceae; __; __Litorilinea aerophila	Bacteria	__Chloroflexi	__Caldilineae	__Caldilineales	__Caldilineaceae	__	__Litorilinea aerophila	1	1	NR_132330.1	NA	NA	0	5	2	47	37	38
denovo186	Bacteria; __Actinobacteria; __; __Solirubrobacterales; __Patulibacteraceae; __Patulibacter; __Patulibacter medicamentivorans	Bacteria	__Actinobacteria	__	__Solirubrobacterales	__Patulibacteraceae	__Patulibacter	__Patulibacter medicamentivorans	1	1	NR_121691.1	NA	NA	6	7	8	17	12	25
denovo187	; __; __; __; __; __; __		__	__	__	__	__	__	1	1	NA	NA	NA	0	0	0	0	27	2
denovo188	Bacteria; __Cyanobacteria; __; __; __; __Tapinothrix; __Tapinothrix clintonii	Bacteria	__Cyanobacteria	__	__	__	__Tapinothrix	__Tapinothrix clintonii	1	1	NR_125576.1	NA	NA	4	4	14	4	16	14
denovo189	; __; __; __; __; __; __		__	__	__	__	__	__	1	1	NA	NA	NA	0	0	0	0	0	44
denovo190	; __; __; __; __; __; __		__	__	__	__	__	__	1	1	NA	NA	NA	5	5	0	1	0	0
denovo191	Bacteria; __Proteobacteria; __Alphaproteobacteria; __Rhizobiales; __Beijerinckiaceae; __Methylocapsa; __Methylocapsa aurea	Bacteria	__Proteobacteria	__Alphaproteobacteria	__Rhizobiales	__Beijerinckiaceae	__Methylocapsa	__Methylocapsa aurea	1	1	NR_116996.1	NA	NA	0	1	4	5	17	10
denovo192	Bacteria; __Proteobacteria; __Alphaproteobacteria; __Rhizobiales; __Hyphomicrobiaceae; __Devosia; __Devosia lucknowensis	Bacteria	__Proteobacteria	__Alphaproteobacteria	__Rhizobiales	__Hyphomicrobiaceae	__Devosia	__Devosia lucknowensis	1	1	NR_132697.1	NA	NA	0	0	0	0	0	29
denovo193	Bacteria; __Bacteroidetes; __Bacteroidia; __Bacteroidales; __; __; __Lentimicrobium saccharophilum	Bacteria	__Bacteroidetes	__Bacteroidia	__Bacteroidales	__	__	__Lentimicrobium saccharophilum	1	1	NR_149795.1	NA	NA	0	20	0	36	4	1
denovo194	Bacteria; __Actinobacteria; __; __Acidimicrobiales; __Acidimicrobiaceae; __Acidimicrobium; __Acidimicrobium ferrooxidans	Bacteria	__Actinobacteria	__	__Acidimicrobiales	__Acidimicrobiaceae	__Acidimicrobium	__Acidimicrobium ferrooxidans	1	1	NR_074390.1	NA	NA	1	0	1	4	15	17
denovo195	Bacteria; __Proteobacteria; __Betaproteobacteria; __Burkholderiales; __; __Inhella; __Inhella inkyongensis	Bacteria	__Proteobacteria	__Betaproteobacteria	__Burkholderiales	__	__Inhella	__Inhella inkyongensis	1	1	NR_114244.1	NA	NA	0	1	0	4	20	5
denovo196	; __; __; __; __; __; __		__	__	__	__	__	__	1	1	NA	NA	NA	0	0	2	0	0	18
denovo197	Bacteria; __Proteobacteria; __Alphaproteobacteria; __; __; __Geminicoccus; __Geminicoccus roseus	Bacteria	__Proteobacteria	__Alphaproteobacteria	__	__	__Geminicoccus	__Geminicoccus roseus	1	1	NR_042567.1	NA	NA	6	2	29	1	3	0
denovo198	Bacteria; __Planctomycetes; __; __Planctomycetales; __; __; __Aquisphaera giovannonii	Bacteria	__Planctomycetes	__	__Planctomycetales	__	__	__Aquisphaera giovannonii	1	1	NR_122081.1	NA	NA	2	7	1	33	18	17
denovo199	Bacteria; __Proteobacteria; __Deltaproteobacteria; __Myxococcales; __; __; __Labilithrix luteola	Bacteria	__Proteobacteria	__Deltaproteobacteria	__Myxococcales	__	__	__Labilithrix luteola	1	1	NR_126182.1	NA	NA	4	2	1	24	6	0
denovo200	Bacteria; __Proteobacteria; __Betaproteobacteria; __Burkholderiales; __; __Rubrivivax; __Rubrivivax gelatinosus	Bacteria	__Proteobacteria	__Betaproteobacteria	__Burkholderiales	__	__Rubrivivax	__Rubrivivax gelatinosus	1	1	NR_025841.1	NA	NA	6	11	19	5	37	21
denovo201	Bacteria; __Proteobacteria; __; __Bdellovibrionales; __Bdellovibrionaceae; __Bdellovibrio; __Bdellovibrio exovorus	Bacteria	__Proteobacteria	__	__Bdellovibrionales	__Bdellovibrionaceae	__Bdellovibrio	__Bdellovibrio exovorus	1	1	NR_102876.1	NA	NA	9	0	0	13	8	0
denovo202	Bacteria; __Proteobacteria; __Alphaproteobacteria; __Caulobacterales; __Caulobacteraceae; __Phenylobacterium; __Phenylobacterium falsum	Bacteria	__Proteobacteria	__Alphaproteobacteria	__Caulobacterales	__Caulobacteraceae	__Phenylobacterium	__Phenylobacterium falsum	1	1	NR_042277.1	NA	NA	0	0	0	3	8	10
denovo203	Bacteria; __Proteobacteria; __Alphaproteobacteria; __Rhodospirillales; __Acetobacteraceae; __Roseomonas; __Roseomonas alkaliterrae	Bacteria	__Proteobacteria	__Alphaproteobacteria	__Rhodospirillales	__Acetobacteraceae	__Roseomonas	__Roseomonas alkaliterrae	1	1	NR_134161.1	NA	NA	1	5	5	5	20	5
denovo204	; __; __; __; __; __; __		__	__	__	__	__	__	1	1	NA	NA	NA	0	0	51	0	0	0
denovo205	Bacteria; __Actinobacteria; __; __Acidimicrobiales; __Acidimicrobiaceae; __; __Aciditerrimonas ferrireducens	Bacteria	__Actinobacteria	__	__Acidimicrobiales	__Acidimicrobiaceae	__	__Aciditerrimonas ferrireducens	1	1	NR_112972.1	NA	NA	0	2	0	8	12	2
denovo206	Bacteria; __Actinobacteria; __; __Acidimicrobiales; __Acidimicrobiaceae; __Acidimicrobium; __Acidimicrobium ferrooxidans	Bacteria	__Actinobacteria	__	__Acidimicrobiales	__Acidimicrobiaceae	__Acidimicrobium	__Acidimicrobium ferrooxidans	1	1	NR_074390.1	NA	NA	0	0	0	44	12	3
denovo207	; __; __; __; __; __; __		__	__	__	__	__	__	1	1	NA	NA	NA	1	0	0	23	10	0
denovo208	Bacteria; __Planctomycetes; __; __Planctomycetales; __; __; __Fimbriiglobus ruber	Bacteria	__Planctomycetes	__	__Planctomycetales	__	__	__Fimbriiglobus ruber	1	1	NR_148575.1	NA	NA	0	1	5	5	13	5
denovo209	Bacteria; __Cyanobacteria; __; __Nostocales; __; __Loriellopsis; __Loriellopsis cavernicola	Bacteria	__Cyanobacteria	__	__Nostocales	__	__Loriellopsis	__Loriellopsis cavernicola	1	1	NR_117881.1	NA	NA	0	0	0	0	5	24
denovo210	; __; __; __; __; __; __		__	__	__	__	__	__	1	1	NA	NA	NA	20	5	0	13	14	2
denovo211	Bacteria; __Proteobacteria; __Deltaproteobacteria; __Myxococcales; __; __; __Labilithrix luteola	Bacteria	__Proteobacteria	__Deltaproteobacteria	__Myxococcales	__	__	__Labilithrix luteola	1	1	NR_126182.1	NA	NA	1	0	0	28	0	0
denovo212	Bacteria; __Proteobacteria; __Alphaproteobacteria; __Rhodospirillales; __Acetobacteraceae; __Rhodovastum; __Rhodovastum atsumiense	Bacteria	__Proteobacteria	__Alphaproteobacteria	__Rhodospirillales	__Acetobacteraceae	__Rhodovastum	__Rhodovastum atsumiense	1	1	NR_112776.1	NA	NA	1	1	4	8	15	6
denovo213	Bacteria; __Proteobacteria; __Gammaproteobacteria; __Pseudomonadales; __Moraxellaceae; __; __Cavicella subterranea	Bacteria	__Proteobacteria	__Gammaproteobacteria	__Pseudomonadales	__Moraxellaceae	__	__Cavicella subterranea	1	1	NR_145637.1	NA	NA	0	0	6	0	50	2
denovo214	Bacteria; __Proteobacteria; __Alphaproteobacteria; __Rhodospirillales; __Rhodospirillaceae; __; __Lacibacterium aquatile	Bacteria	__Proteobacteria	__Alphaproteobacteria	__Rhodospirillales	__Rhodospirillaceae	__	__Lacibacterium aquatile	1	1	NR_125556.1	NA	NA	8	0	0	31	0	0
denovo215	; __; __; __; __; __; __		__	__	__	__	__	__	1	1	NA	NA	NA	0	0	2	3	6	15
denovo216	Bacteria; __Proteobacteria; __; __Bdellovibrionales; __Bdellovibrionaceae; __Bdellovibrio; __Bdellovibrio bacteriovorus	Bacteria	__Proteobacteria	__	__Bdellovibrionales	__Bdellovibrionaceae	__Bdellovibrio	__Bdellovibrio bacteriovorus	1	1	NR_027553.1	NA	NA	0	0	1	13	5	0
denovo217	Bacteria; __Planctomycetes; __; __Planctomycetales; __Planctomycetaceae; __; __Thermostilla marina	Bacteria	__Planctomycetes	__	__Planctomycetales	__Planctomycetaceae	__	__Thermostilla marina	1	1	NR_148598.1	NA	NA	7	17	25	6	1	1
denovo218	Bacteria; __Proteobacteria; __; __Bdellovibrionales; __Bdellovibrionaceae; __Bdellovibrio; __Bdellovibrio bacteriovorus	Bacteria	__Proteobacteria	__	__Bdellovibrionales	__Bdellovibrionaceae	__Bdellovibrio	__Bdellovibrio bacteriovorus	1	1	NR_027553.1	NA	NA	2	0	7	22	7	6
denovo219	Bacteria; __Proteobacteria; __Deltaproteobacteria; __Myxococcales; __Polyangiaceae; __Byssovorax; __Byssovorax cruenta	Bacteria	__Proteobacteria	__Deltaproteobacteria	__Myxococcales	__Polyangiaceae	__Byssovorax	__Byssovorax cruenta	1	1	NR_042341.1	NA	NA	0	2	0	0	5	0
denovo220	Bacteria; __Proteobacteria; __Betaproteobacteria; __Rhodocyclales; __; __Azoarcus; __Azoarcus olearius	Bacteria	__Proteobacteria	__Betaproteobacteria	__Rhodocyclales	__	__Azoarcus	__Azoarcus olearius	1	1	NR_108183.1	NA	NA	0	0	0	0	0	42
denovo221	Bacteria; __Proteobacteria; __Betaproteobacteria; __Burkholderiales; __Comamonadaceae; __; __Zhizhongheella caldifontis	Bacteria	__Proteobacteria	__Betaproteobacteria	__Burkholderiales	__Comamonadaceae	__	__Zhizhongheella caldifontis	1	1	NR_134232.1	NA	NA	22	2	2	7	14	2
denovo222	Bacteria; __Cyanobacteria; __; __Nostocales; __; __Chlorogloeopsis; __Chlorogloeopsis fritschii	Bacteria	__Cyanobacteria	__	__Nostocales	__	__Chlorogloeopsis	__Chlorogloeopsis fritschii	1	1	NR_112176.1	NA	NA	8	3	8	3	4	4
denovo223	; __; __; __; __; __; __		__	__	__	__	__	__	1	1	NA	NA	NA	2	1	1	15	20	0
denovo224	Bacteria; __Cyanobacteria; __; __Nostocales; __Rivulariaceae; __Calothrix; __Calothrix desertica	Bacteria	__Cyanobacteria	__	__Nostocales	__Rivulariaceae	__Calothrix	__Calothrix desertica	1	1	NR_114995.1	NA	NA	0	0	0	10	6	30
denovo225	Bacteria; __Proteobacteria; __Alphaproteobacteria; __Rhizobiales; __Rhizobiaceae; __Carbophilus; __Carbophilus carboxidus	Bacteria	__Proteobacteria	__Alphaproteobacteria	__Rhizobiales	__Rhizobiaceae	__Carbophilus	__Carbophilus carboxidus	1	1	NR_104931.1	NA	NA	0	0	3	4	14	8
denovo226	; __; __; __; __; __; __		__	__	__	__	__	__	1	1	NA	NA	NA	1	0	1	4	6	14
denovo227	Bacteria; __Proteobacteria; __Gammaproteobacteria; __Oceanospirillales; __; __Kangiella; __Kangiella japonica	Bacteria	__Proteobacteria	__Gammaproteobacteria	__Oceanospirillales	__	__Kangiella	__Kangiella japonica	1	1	NR_112923.1	NA	NA	0	8	0	24	4	9
denovo228	; __; __; __; __; __; __		__	__	__	__	__	__	1	1	NA	NA	NA	3	0	3	9	0	0
denovo229	Bacteria; __Cyanobacteria; __; __; __; __Halomicronema; __Halomicronema excentricum	Bacteria	__Cyanobacteria	__	__	__	__Halomicronema	__Halomicronema excentricum	1	1	NR_114591.1	NA	NA	1	1	13	2	21	9
denovo230	Bacteria; __Cyanobacteria; __; __; __; __Halospirulina; __Halospirulina tapeticola	Bacteria	__Cyanobacteria	__	__	__	__Halospirulina	__Halospirulina tapeticola	1	1	NR_026510.1	NA	NA	0	0	0	7	3	4
denovo231	; __; __; __; __; __; __		__	__	__	__	__	__	1	1	NA	NA	NA	0	0	0	8	26	4
denovo232	Bacteria; __Chloroflexi; __; __Chloroflexales; __Oscillochloridaceae; __Oscillochloris; __Oscillochloris trichoides	Bacteria	__Chloroflexi	__	__Chloroflexales	__Oscillochloridaceae	__Oscillochloris	__Oscillochloris trichoides	1	1	NR_114470.1	NA	NA	0	0	0	10	7	13
denovo233	; __; __; __; __; __; __		__	__	__	__	__	__	1	1	NA	NA	NA	0	0	0	0	17	19
denovo234	Bacteria; __Planctomycetes; __; __Planctomycetales; __Planctomycetaceae; __; __Planctomyces maris	Bacteria	__Planctomycetes	__	__Planctomycetales	__Planctomycetaceae	__	__Planctomyces maris	1	1	NR_025327.1	NA	NA	0	6	3	16	20	7
denovo235	Bacteria; __Bacteroidetes; __; __Flavobacteriales; __Flavobacteriaceae; __Flavobacterium; __Flavobacterium fontis	Bacteria	__Bacteroidetes	__	__Flavobacteriales	__Flavobacteriaceae	__Flavobacterium	__Flavobacterium fontis	1	1	NR_109522.1	NA	NA	0	10	9	9	1	18
denovo236	; __; __; __; __; __; __		__	__	__	__	__	__	1	1	NA	NA	NA	0	0	0	3	11	0
denovo237	Bacteria; __Cyanobacteria; __; __Chroococcales; __; __Crocosphaera; __Crocosphaera watsonii	Bacteria	__Cyanobacteria	__	__Chroococcales	__	__Crocosphaera	__Crocosphaera watsonii	1	1	NR_115288.1	NA	NA	2	1	6	6	6	2
denovo238	Bacteria; __Planctomycetes; __; __Planctomycetales; __Planctomycetaceae; __; __Roseimaritima ulvae	Bacteria	__Planctomycetes	__	__Planctomycetales	__Planctomycetaceae	__	__Roseimaritima ulvae	1	1	NR_146676.1	NA	NA	0	0	4	2	6	39
denovo239	Bacteria; __Planctomycetes; __Phycisphaerae; __; __; __; __Tepidisphaera mucosa	Bacteria	__Planctomycetes	__Phycisphaerae	__	__	__	__Tepidisphaera mucosa	1	1	NR_148582.1	NA	NA	0	2	0	0	17	1
denovo240	Bacteria; __Proteobacteria; __Alphaproteobacteria; __Rhodobacterales; __Rhodobacteraceae; __; __Tabrizicola aquatica	Bacteria	__Proteobacteria	__Alphaproteobacteria	__Rhodobacterales	__Rhodobacteraceae	__	__Tabrizicola aquatica	1	1	NR_117979.1	NA	NA	0	0	7	3	6	31
denovo241	; __; __; __; __; __; __		__	__	__	__	__	__	1	1	NA	NA	NA	0	0	0	4	2	0
denovo242	Bacteria; __Proteobacteria; __Betaproteobacteria; __Burkholderiales; __; __; __Rivibacter subsaxonicus	Bacteria	__Proteobacteria	__Betaproteobacteria	__Burkholderiales	__	__	__Rivibacter subsaxonicus	1	1	NR_042651.1	NA	NA	0	2	3	6	26	2
denovo243	Bacteria; __Bacteroidetes; __; __Sphingobacteriales; __Sphingobacteriaceae; __Solitalea; __Solitalea canadensis	Bacteria	__Bacteroidetes	__	__Sphingobacteriales	__Sphingobacteriaceae	__Solitalea	__Solitalea canadensis	1	1	NR_074099.1	NA	NA	0	23	0	0	0	0
denovo244	Bacteria; __Proteobacteria; __Betaproteobacteria; __Burkholderiales; __Comamonadaceae; __Rhodoferax; __Rhodoferax antarcticus	Bacteria	__Proteobacteria	__Betaproteobacteria	__Burkholderiales	__Comamonadaceae	__Rhodoferax	__Rhodoferax antarcticus	1	1	NR_104835.1	NA	NA	0	13	7	1	3	0
denovo245	Bacteria; __Proteobacteria; __Deltaproteobacteria; __Myxococcales; __Archangiaceae; __Cystobacter; __Cystobacter velatus	Bacteria	__Proteobacteria	__Deltaproteobacteria	__Myxococcales	__Archangiaceae	__Cystobacter	__Cystobacter velatus	1	1	NR_043944.1	NA	NA	2	2	0	0	5	0
denovo246	Bacteria; __Proteobacteria; __Alphaproteobacteria; __Rhodospirillales; __Rhodospirillaceae; __; __Haematospirillum jordaniae	Bacteria	__Proteobacteria	__Alphaproteobacteria	__Rhodospirillales	__Rhodospirillaceae	__	__Haematospirillum jordaniae	1	1	NR_145529.1	NA	NA	11	0	0	0	5	0
denovo247	Bacteria; __Acidobacteria; __; __; __; __; __Stenotrophobacter terrae	Bacteria	__Acidobacteria	__	__	__	__	__Stenotrophobacter terrae	1	1	NR_146023.1	NA	NA	0	2	9	0	0	0
denovo248	; __; __; __; __; __; __		__	__	__	__	__	__	1	1	NA	NA	NA	1	0	0	3	0	1
denovo249	Bacteria; __Proteobacteria; __Alphaproteobacteria; __Rhodobacterales; __Rhodobacteraceae; __Pelagibaca; __Pelagibaca bermudensis	Bacteria	__Proteobacteria	__Alphaproteobacteria	__Rhodobacterales	__Rhodobacteraceae	__Pelagibaca	__Pelagibaca bermudensis	1	1	NR_043611.1	NA	NA	0	4	3	9	22	3
denovo250	Bacteria; __Chloroflexi; __; __Chloroflexales; __Oscillochloridaceae; __Oscillochloris; __Oscillochloris trichoides	Bacteria	__Chloroflexi	__	__Chloroflexales	__Oscillochloridaceae	__Oscillochloris	__Oscillochloris trichoides	1	1	NR_114470.1	NA	NA	1	0	0	15	12	19
denovo251	Bacteria; __Proteobacteria; __Alphaproteobacteria; __Rhodobacterales; __Rhodobacteraceae; __Rhodobacter; __Rhodobacter blasticus	Bacteria	__Proteobacteria	__Alphaproteobacteria	__Rhodobacterales	__Rhodobacteraceae	__Rhodobacter	__Rhodobacter blasticus	1	1	NR_043735.1	NA	NA	0	1	0	8	4	9
denovo252	Bacteria; __Bacteroidetes; __Bacteroidia; __Bacteroidales; __; __; __Lentimicrobium saccharophilum	Bacteria	__Bacteroidetes	__Bacteroidia	__Bacteroidales	__	__	__Lentimicrobium saccharophilum	1	1	NR_149795.1	NA	NA	10	15	0	4	5	1
denovo253	Bacteria; __Bacteroidetes; __; __; __; __Niastella; __Niastella gongjuensis	Bacteria	__Bacteroidetes	__	__	__	__Niastella	__Niastella gongjuensis	1	1	NR_137250.1	NA	NA	0	8	0	2	5	0
denovo254	Bacteria; __Cyanobacteria; __; __Chroococcales; __; __Cyanobacterium; __Cyanobacterium aponinum	Bacteria	__Cyanobacteria	__	__Chroococcales	__	__Cyanobacterium	__Cyanobacterium aponinum	1	1	NR_102443.1	NA	NA	0	8	0	0	0	0
denovo255	Bacteria; __Bacteroidetes; __; __; __; __; __Flavihumibacter stibioxidans	Bacteria	__Bacteroidetes	__	__	__	__	__Flavihumibacter stibioxidans	1	1	NR_152673.1	NA	NA	0	1	0	0	0	22
denovo256	Bacteria; __Bacteroidetes; __; __Flavobacteriales; __Cryomorphaceae; __; __Owenweeksia hongkongensis	Bacteria	__Bacteroidetes	__	__Flavobacteriales	__Cryomorphaceae	__	__Owenweeksia hongkongensis	1	1	NR_074100.1	NA	NA	11	2	0	17	2	0
denovo257	Bacteria; __Cyanobacteria; __; __Nostocales; __Rivulariaceae; __Calothrix; __Calothrix desertica	Bacteria	__Cyanobacteria	__	__Nostocales	__Rivulariaceae	__Calothrix	__Calothrix desertica	1	1	NR_114995.1	NA	NA	1	0	5	2	7	8
denovo258	Bacteria; __Deinococcus-Thermus; __Deinococci; __Deinococcales; __Deinococcaceae; __Deinococcus; __Deinococcus roseus	Bacteria	__Deinococcus-Thermus	__Deinococci	__Deinococcales	__Deinococcaceae	__Deinococcus	__Deinococcus roseus	1	1	NR_041481.1	NA	NA	1	0	0	8	19	0
denovo259	Bacteria; __Verrucomicrobia; __Verrucomicrobiae; __Verrucomicrobiales; __Verrucomicrobiaceae; __Roseibacillus; __Roseibacillus ponti	Bacteria	__Verrucomicrobia	__Verrucomicrobiae	__Verrucomicrobiales	__Verrucomicrobiaceae	__Roseibacillus	__Roseibacillus ponti	1	1	NR_041622.1	NA	NA	3	1	0	11	3	4
denovo260	Bacteria; __Bacteroidetes; __; __Flavobacteriales; __Flavobacteriaceae; __Flavobacterium; __Flavobacterium suaedae	Bacteria	__Bacteroidetes	__	__Flavobacteriales	__Flavobacteriaceae	__Flavobacterium	__Flavobacterium suaedae	1	1	NR_149247.1	NA	NA	2	0	0	28	1	6
denovo261	Bacteria; __Chloroflexi; __Caldilineae; __Caldilineales; __Caldilineaceae; __; __Litorilinea aerophila	Bacteria	__Chloroflexi	__Caldilineae	__Caldilineales	__Caldilineaceae	__	__Litorilinea aerophila	1	1	NR_132330.1	NA	NA	1	1	0	7	2	0
denovo262	Bacteria; __Planctomycetes; __Phycisphaerae; __; __; __; __Tepidisphaera mucosa	Bacteria	__Planctomycetes	__Phycisphaerae	__	__	__	__Tepidisphaera mucosa	1	1	NR_148582.1	NA	NA	0	1	27	0	0	0
denovo263	Bacteria; __Proteobacteria; __Alphaproteobacteria; __Sphingomonadales; __Sphingomonadaceae; __; __Polymorphobacter fuscus	Bacteria	__Proteobacteria	__Alphaproteobacteria	__Sphingomonadales	__Sphingomonadaceae	__	__Polymorphobacter fuscus	1	1	NR_145642.1	NA	NA	0	1	0	0	4	13
denovo264	Bacteria; __Proteobacteria; __Gammaproteobacteria; __Chromatiales; __Ectothiorhodospiraceae; __Thioalkalivibrio; __Thioalkalivibrio nitratireducens	Bacteria	__Proteobacteria	__Gammaproteobacteria	__Chromatiales	__Ectothiorhodospiraceae	__Thioalkalivibrio	__Thioalkalivibrio nitratireducens	1	1	NR_102486.1	NA	NA	0	1	1	5	10	0
denovo265	Bacteria; __Proteobacteria; __Alphaproteobacteria; __Rhizobiales; __Aurantimonadaceae; __Aureimonas; __Aureimonas ferruginea	Bacteria	__Proteobacteria	__Alphaproteobacteria	__Rhizobiales	__Aurantimonadaceae	__Aureimonas	__Aureimonas ferruginea	1	1	NR_118423.1	NA	NA	0	0	0	0	5	0
denovo266	Bacteria; __Proteobacteria; __; __Bdellovibrionales; __Bdellovibrionaceae; __Bdellovibrio; __Bdellovibrio bacteriovorus	Bacteria	__Proteobacteria	__	__Bdellovibrionales	__Bdellovibrionaceae	__Bdellovibrio	__Bdellovibrio bacteriovorus	1	1	NR_027553.1	NA	NA	0	1	1	26	5	1
denovo267	Bacteria; __Proteobacteria; __Alphaproteobacteria; __Rhizobiales; __Beijerinckiaceae; __; __Methylovirgula ligni	Bacteria	__Proteobacteria	__Alphaproteobacteria	__Rhizobiales	__Beijerinckiaceae	__	__Methylovirgula ligni	1	1	NR_044611.1	NA	NA	0	1	0	4	9	2
denovo268	Bacteria; __Cyanobacteria; __; __Oscillatoriales; __; __Planktothrix; __Planktothrix spiroides	Bacteria	__Cyanobacteria	__	__Oscillatoriales	__	__Planktothrix	__Planktothrix spiroides	1	1	NR_118104.1	NA	NA	0	0	0	3	10	9
denovo269	Bacteria; __Proteobacteria; __Deltaproteobacteria; __Myxococcales; __Nannocystaceae; __Nannocystis; __Nannocystis pusilla	Bacteria	__Proteobacteria	__Deltaproteobacteria	__Myxococcales	__Nannocystaceae	__Nannocystis	__Nannocystis pusilla	1	1	NR_104789.1	NA	NA	2	0	0	16	1	0
denovo270	Bacteria; __Planctomycetes; __Phycisphaerae; __Phycisphaerales; __Phycisphaeraceae; __; __Algisphaera agarilytica	Bacteria	__Planctomycetes	__Phycisphaerae	__Phycisphaerales	__Phycisphaeraceae	__	__Algisphaera agarilytica	1	1	NR_125472.1	NA	NA	2	3	5	2	6	2
denovo271	Bacteria; __Cyanobacteria; __; __; __; __Tapinothrix; __Tapinothrix clintonii	Bacteria	__Cyanobacteria	__	__	__	__Tapinothrix	__Tapinothrix clintonii	1	1	NR_125576.1	NA	NA	3	8	8	8	15	4
denovo272	Bacteria; __Proteobacteria; __Alphaproteobacteria; __Rhodospirillales; __Acetobacteraceae; __Roseomonas; __Roseomonas arcticisoli	Bacteria	__Proteobacteria	__Alphaproteobacteria	__Rhodospirillales	__Acetobacteraceae	__Roseomonas	__Roseomonas arcticisoli	1	1	NR_152079.1	NA	NA	0	2	1	2	2	1
denovo273	; __; __; __; __; __; __		__	__	__	__	__	__	1	1	NA	NA	NA	1	1	3	6	15	4
denovo274	Bacteria; __Bacteroidetes; __; __Sphingobacteriales; __Sphingobacteriaceae; __Mucilaginibacter; __Mucilaginibacter daejeonensis	Bacteria	__Bacteroidetes	__	__Sphingobacteriales	__Sphingobacteriaceae	__Mucilaginibacter	__Mucilaginibacter daejeonensis	1	1	NR_041505.1	NA	NA	0	3	0	8	1	0
denovo275	Bacteria; __Proteobacteria; __Alphaproteobacteria; __Rhizobiales; __Rhizobiaceae; __; __Pararhizobium polonicum	Bacteria	__Proteobacteria	__Alphaproteobacteria	__Rhizobiales	__Rhizobiaceae	__	__Pararhizobium polonicum	1	1	NR_136870.1	NA	NA	0	1	0	0	6	1
denovo276	Bacteria; __Acidobacteria; __; __; __; __; __Stenotrophobacter terrae	Bacteria	__Acidobacteria	__	__	__	__	__Stenotrophobacter terrae	1	1	NR_146023.1	NA	NA	3	2	0	0	1	2
denovo277	Bacteria; __Bacteroidetes; __; __; __; __Terrimonas; __Terrimonas lutea	Bacteria	__Bacteroidetes	__	__	__	__Terrimonas	__Terrimonas lutea	1	1	NR_041250.1	NA	NA	0	6	18	3	8	1
denovo278	Bacteria; __Verrucomicrobia; __Verrucomicrobiae; __Verrucomicrobiales; __Verrucomicrobiaceae; __Luteolibacter; __Luteolibacter arcticus	Bacteria	__Verrucomicrobia	__Verrucomicrobiae	__Verrucomicrobiales	__Verrucomicrobiaceae	__Luteolibacter	__Luteolibacter arcticus	1	1	NR_135889.1	NA	NA	1	0	4	7	3	7
denovo279	; __; __; __; __; __; __		__	__	__	__	__	__	1	1	NA	NA	NA	0	4	0	9	8	2
denovo280	Bacteria; __Proteobacteria; __Betaproteobacteria; __Burkholderiales; __Comamonadaceae; __Hydrogenophaga; __Hydrogenophaga caeni	Bacteria	__Proteobacteria	__Betaproteobacteria	__Burkholderiales	__Comamonadaceae	__Hydrogenophaga	__Hydrogenophaga caeni	1	1	NR_043769.1	NA	NA	0	0	15	0	0	3
denovo281	Bacteria; __Proteobacteria; __Alphaproteobacteria; __Rhodobacterales; __Rhodobacteraceae; __Paracoccus; __Paracoccus carotinifaciens	Bacteria	__Proteobacteria	__Alphaproteobacteria	__Rhodobacterales	__Rhodobacteraceae	__Paracoccus	__Paracoccus carotinifaciens	1	1	NR_024658.1	NA	NA	0	1	0	1	1	5
denovo282	; __; __; __; __; __; __		__	__	__	__	__	__	1	1	NA	NA	NA	0	4	0	3	1	0
denovo283	Bacteria; __Proteobacteria; __Gammaproteobacteria; __Aeromonadales; __Aeromonadaceae; __Aeromonas; __Aeromonas popoffii	Bacteria	__Proteobacteria	__Gammaproteobacteria	__Aeromonadales	__Aeromonadaceae	__Aeromonas	__Aeromonas popoffii	1	1	NR_025317.1	NA	NA	2	2	1	4	10	4
denovo284	Bacteria; __; __; __; __; __; __Fimbriimonas ginsengisoli	Bacteria	__	__	__	__	__	__Fimbriimonas ginsengisoli	1	1	NR_121726.1	NA	NA	1	0	2	1	13	1
denovo285	; __; __; __; __; __; __		__	__	__	__	__	__	1	1	NA	NA	NA	8	0	1	5	0	0
denovo286	; __; __; __; __; __; __		__	__	__	__	__	__	1	1	NA	NA	NA	6	0	0	6	1	0
denovo287	Bacteria; __Verrucomicrobia; __Spartobacteria; __; __; __Chthoniobacter; __Chthoniobacter flavus	Bacteria	__Verrucomicrobia	__Spartobacteria	__	__	__Chthoniobacter	__Chthoniobacter flavus	1	1	NR_115225.1	NA	NA	0	0	12	1	11	2
denovo288	Bacteria; __Proteobacteria; __Betaproteobacteria; __Burkholderiales; __Comamonadaceae; __Diaphorobacter; __Diaphorobacter oryzae	Bacteria	__Proteobacteria	__Betaproteobacteria	__Burkholderiales	__Comamonadaceae	__Diaphorobacter	__Diaphorobacter oryzae	1	1	NR_044472.1	NA	NA	1	0	1	0	2	0
denovo289	Bacteria; __Proteobacteria; __Alphaproteobacteria; __Rhizobiales; __Hyphomicrobiaceae; __Devosia; __Devosia pacifica	Bacteria	__Proteobacteria	__Alphaproteobacteria	__Rhizobiales	__Hyphomicrobiaceae	__Devosia	__Devosia pacifica	1	1	NR_134018.1	NA	NA	0	0	0	0	7	0
denovo290	Bacteria; __Chloroflexi; __; __Sphaerobacterales; __Sphaerobacteraceae; __Sphaerobacter; __Sphaerobacter thermophilus	Bacteria	__Chloroflexi	__	__Sphaerobacterales	__Sphaerobacteraceae	__Sphaerobacter	__Sphaerobacter thermophilus	1	1	NR_074379.1	NA	NA	0	1	0	4	6	8
denovo291	Bacteria; __Proteobacteria; __Alphaproteobacteria; __Rhodobacterales; __Rhodobacteraceae; __Rubellimicrobium; __Rubellimicrobium thermophilum	Bacteria	__Proteobacteria	__Alphaproteobacteria	__Rhodobacterales	__Rhodobacteraceae	__Rubellimicrobium	__Rubellimicrobium thermophilum	1	1	NR_042346.1	NA	NA	0	0	0	1	3	0
denovo292	Bacteria; __Chloroflexi; __; __Chloroflexales; __Oscillochloridaceae; __Oscillochloris; __Oscillochloris trichoides	Bacteria	__Chloroflexi	__	__Chloroflexales	__Oscillochloridaceae	__Oscillochloris	__Oscillochloris trichoides	1	1	NR_114470.1	NA	NA	0	0	0	7	0	9
denovo293	Bacteria; __Proteobacteria; __Alphaproteobacteria; __Sphingomonadales; __Sphingomonadaceae; __Sandaracinobacter; __Sandaracinobacter sibiricus	Bacteria	__Proteobacteria	__Alphaproteobacteria	__Sphingomonadales	__Sphingomonadaceae	__Sandaracinobacter	__Sandaracinobacter sibiricus	1	1	NR_026382.1	NA	NA	0	0	0	1	0	3
denovo294	; __; __; __; __; __; __		__	__	__	__	__	__	1	1	NA	NA	NA	0	0	0	6	1	0
denovo295	; __; __; __; __; __; __		__	__	__	__	__	__	1	1	NA	NA	NA	0	0	1	1	1	1
denovo296	Bacteria; __Actinobacteria; __; __; __Streptomycetaceae; __Streptomyces; __Streptomyces scabrisporus	Bacteria	__Actinobacteria	__	__	__Streptomycetaceae	__Streptomyces	__Streptomyces scabrisporus	1	1	NR_112597.1	NA	NA	2	0	1	2	7	2
denovo297	; __; __; __; __; __; __		__	__	__	__	__	__	1	1	NA	NA	NA	0	4	0	3	0	0
denovo298	; __; __; __; __; __; __		__	__	__	__	__	__	1	1	NA	NA	NA	3	1	0	0	0	0
denovo299	Bacteria; __Proteobacteria; __Betaproteobacteria; __Burkholderiales; __Oxalobacteraceae; __; __Herbaspirillum massiliense	Bacteria	__Proteobacteria	__Betaproteobacteria	__Burkholderiales	__Oxalobacteraceae	__	__Herbaspirillum massiliense	1	1	NR_125602.1	NA	NA	0	1	1	8	13	3
denovo300	Bacteria; __Verrucomicrobia; __Verrucomicrobiae; __Verrucomicrobiales; __Verrucomicrobiaceae; __Luteolibacter; __Luteolibacter arcticus	Bacteria	__Verrucomicrobia	__Verrucomicrobiae	__Verrucomicrobiales	__Verrucomicrobiaceae	__Luteolibacter	__Luteolibacter arcticus	1	1	NR_135889.1	NA	NA	0	14	0	0	0	0
denovo301	; __; __; __; __; __; __		__	__	__	__	__	__	1	1	NA	NA	NA	1	6	3	0	0	0
denovo302	Bacteria; __Chloroflexi; __; __Chloroflexales; __Oscillochloridaceae; __Oscillochloris; __Oscillochloris trichoides	Bacteria	__Chloroflexi	__	__Chloroflexales	__Oscillochloridaceae	__Oscillochloris	__Oscillochloris trichoides	1	1	NR_114470.1	NA	NA	0	0	0	2	1	1
denovo303	Bacteria; __Acidobacteria; __Solibacteres; __Solibacterales; __; __; __Paludibaculum fermentans	Bacteria	__Acidobacteria	__Solibacteres	__Solibacterales	__	__	__Paludibaculum fermentans	1	1	NR_134120.1	NA	NA	0	2	0	2	3	0
denovo304	Bacteria; __Proteobacteria; __Alphaproteobacteria; __Rhizobiales; __Hyphomicrobiaceae; __Pedomicrobium; __Pedomicrobium ferrugineum	Bacteria	__Proteobacteria	__Alphaproteobacteria	__Rhizobiales	__Hyphomicrobiaceae	__Pedomicrobium	__Pedomicrobium ferrugineum	1	1	NR_104840.1	NA	NA	0	0	10	0	0	0
denovo305	Bacteria; __Proteobacteria; __Deltaproteobacteria; __Desulfobacterales; __Desulfobulbaceae; __Desulfobulbus; __Desulfobulbus propionicus	Bacteria	__Proteobacteria	__Deltaproteobacteria	__Desulfobacterales	__Desulfobulbaceae	__Desulfobulbus	__Desulfobulbus propionicus	1	1	NR_074930.1	NA	NA	0	0	2	3	9	0
denovo306	Bacteria; __Firmicutes; __Clostridia; __Clostridiales; __Eubacteriaceae; __; __Irregularibacter muris	Bacteria	__Firmicutes	__Clostridia	__Clostridiales	__Eubacteriaceae	__	__Irregularibacter muris	1	1	NR_144613.1	NA	NA	1	0	0	2	4	0
denovo307	Bacteria; __Planctomycetes; __; __Planctomycetales; __Planctomycetaceae; __Blastopirellula; __Blastopirellula cremea	Bacteria	__Planctomycetes	__	__Planctomycetales	__Planctomycetaceae	__Blastopirellula	__Blastopirellula cremea	1	1	NR_118153.1	NA	NA	0	2	5	0	0	0
denovo308	Bacteria; __Planctomycetes; __; __Planctomycetales; __Planctomycetaceae; __; __Planctopirus limnophila	Bacteria	__Planctomycetes	__	__Planctomycetales	__Planctomycetaceae	__	__Planctopirus limnophila	1	1	NR_074670.1	NA	NA	0	0	0	0	3	1
denovo309	Bacteria; __Cyanobacteria; __; __Pleurocapsales; __; __; __Foliisarcina bertiogensis	Bacteria	__Cyanobacteria	__	__Pleurocapsales	__	__	__Foliisarcina bertiogensis	1	1	NR_148664.1	NA	NA	2	3	2	0	0	0
denovo310	Bacteria; __Proteobacteria; __Alphaproteobacteria; __Sphingomonadales; __Sphingomonadaceae; __Novosphingobium; __Novosphingobium endophyticum	Bacteria	__Proteobacteria	__Alphaproteobacteria	__Sphingomonadales	__Sphingomonadaceae	__Novosphingobium	__Novosphingobium endophyticum	1	1	NR_145944.2	NA	NA	1	1	1	5	16	8
denovo311	Bacteria; __Cyanobacteria; __; __Oscillatoriales; __; __Planktothrix; __Planktothrix spiroides	Bacteria	__Cyanobacteria	__	__Oscillatoriales	__	__Planktothrix	__Planktothrix spiroides	1	1	NR_118104.1	NA	NA	1	4	1	2	2	0
denovo312	Bacteria; __Proteobacteria; __Alphaproteobacteria; __Rhodospirillales; __Acetobacteraceae; __Roseomonas; __Roseomonas riguiloci	Bacteria	__Proteobacteria	__Alphaproteobacteria	__Rhodospirillales	__Acetobacteraceae	__Roseomonas	__Roseomonas riguiloci	1	1	NR_109149.1	NA	NA	0	0	4	3	2	1
denovo313	Bacteria; __Proteobacteria; __Betaproteobacteria; __Burkholderiales; __Comamonadaceae; __Acidovorax; __Acidovorax radicis	Bacteria	__Proteobacteria	__Betaproteobacteria	__Burkholderiales	__Comamonadaceae	__Acidovorax	__Acidovorax radicis	1	1	NR_117776.1	NA	NA	0	0	0	0	0	4
denovo314	; __; __; __; __; __; __		__	__	__	__	__	__	1	1	NA	NA	NA	0	2	0	2	4	2
denovo315	; __; __; __; __; __; __		__	__	__	__	__	__	1	1	NA	NA	NA	1	0	0	2	2	2
denovo316	Bacteria; __Verrucomicrobia; __Verrucomicrobiae; __Verrucomicrobiales; __Verrucomicrobia subdivision 3; __; __Limisphaera ngatamarikiensis	Bacteria	__Verrucomicrobia	__Verrucomicrobiae	__Verrucomicrobiales	__Verrucomicrobia subdivision 3	__	__Limisphaera ngatamarikiensis	1	1	NR_134756.1	NA	NA	0	0	0	13	5	0
denovo317	Bacteria; __Firmicutes; __Bacilli; __Bacillales; __; __Exiguobacterium; __Exiguobacterium aestuarii	Bacteria	__Firmicutes	__Bacilli	__Bacillales	__	__Exiguobacterium	__Exiguobacterium aestuarii	1	1	NR_043005.1	NA	NA	0	0	1	0	0	3
denovo318	Bacteria; __Proteobacteria; __Alphaproteobacteria; __Rhizobiales; __; __Chelatococcus; __Chelatococcus reniformis	Bacteria	__Proteobacteria	__Alphaproteobacteria	__Rhizobiales	__	__Chelatococcus	__Chelatococcus reniformis	1	1	NR_152704.1	NA	NA	0	2	0	1	1	6
denovo319	Bacteria; __Gemmatimonadetes; __; __Gemmatimonadales; __Gemmatimonadaceae; __Gemmatimonas; __Gemmatimonas aurantiaca	Bacteria	__Gemmatimonadetes	__	__Gemmatimonadales	__Gemmatimonadaceae	__Gemmatimonas	__Gemmatimonas aurantiaca	1	1	NR_074708.2	NA	NA	1	0	0	7	3	0
denovo320	Bacteria; __Actinobacteria; __; __; __Microbacteriaceae; __Labedella; __Labedella gwakjiensis	Bacteria	__Actinobacteria	__	__	__Microbacteriaceae	__Labedella	__Labedella gwakjiensis	1	1	NR_043900.1	NA	NA	0	0	1	0	3	3
denovo321	Bacteria; __Bacteroidetes; __; __Flavobacteriales; __Cryomorphaceae; __; __Owenweeksia hongkongensis	Bacteria	__Bacteroidetes	__	__Flavobacteriales	__Cryomorphaceae	__	__Owenweeksia hongkongensis	1	1	NR_074100.1	NA	NA	3	1	0	2	1	0
denovo322	Bacteria; __Proteobacteria; __Alphaproteobacteria; __Rhizobiales; __; __; __Methyloligella halotolerans	Bacteria	__Proteobacteria	__Alphaproteobacteria	__Rhizobiales	__	__	__Methyloligella halotolerans	1	1	NR_125613.1	NA	NA	3	3	0	0	1	0
denovo323	Bacteria; __Proteobacteria; __Alphaproteobacteria; __Rhizobiales; __Phyllobacteriaceae; __Aminobacter; __Aminobacter anthyllidis	Bacteria	__Proteobacteria	__Alphaproteobacteria	__Rhizobiales	__Phyllobacteriaceae	__Aminobacter	__Aminobacter anthyllidis	1	1	NR_108530.1	NA	NA	0	0	2	7	3	1
denovo324	Bacteria; __Proteobacteria; __Gammaproteobacteria; __; __; __; __Acidibacter ferrireducens	Bacteria	__Proteobacteria	__Gammaproteobacteria	__	__	__	__Acidibacter ferrireducens	1	1	NR_126260.1	NA	NA	0	0	3	1	8	1
denovo325	; __; __; __; __; __; __		__	__	__	__	__	__	1	1	NA	NA	NA	0	0	0	9	1	0
denovo326	Bacteria; __Proteobacteria; __Alphaproteobacteria; __Rhizobiales; __Bradyrhizobiaceae; __Salinarimonas; __Salinarimonas ramus	Bacteria	__Proteobacteria	__Alphaproteobacteria	__Rhizobiales	__Bradyrhizobiaceae	__Salinarimonas	__Salinarimonas ramus	1	1	NR_108683.1	NA	NA	0	0	0	2	0	5
denovo327	Bacteria; __Cyanobacteria; __; __Chroococcales; __; __Microcystis; __Microcystis aeruginosa	Bacteria	__Cyanobacteria	__	__Chroococcales	__	__Microcystis	__Microcystis aeruginosa	1	1	NR_074314.1	NA	NA	2	3	9	1	1	0
denovo328	Bacteria; __Cyanobacteria; __; __Nostocales; __Rivulariaceae; __Calothrix; __Calothrix desertica	Bacteria	__Cyanobacteria	__	__Nostocales	__Rivulariaceae	__Calothrix	__Calothrix desertica	1	1	NR_114995.1	NA	NA	0	0	0	1	5	4
denovo329	Bacteria; __Proteobacteria; __Betaproteobacteria; __Burkholderiales; __; __Aquincola; __Aquincola tertiaricarbonis	Bacteria	__Proteobacteria	__Betaproteobacteria	__Burkholderiales	__	__Aquincola	__Aquincola tertiaricarbonis	1	1	NR_043913.1	NA	NA	0	0	0	3	2	2
denovo330	; __; __; __; __; __; __		__	__	__	__	__	__	1	1	NA	NA	NA	5	1	0	0	7	0
denovo331	Bacteria; __Deinococcus-Thermus; __Deinococci; __Thermales; __Thermaceae; __Meiothermus; __Meiothermus cateniformans	Bacteria	__Deinococcus-Thermus	__Deinococci	__Thermales	__Thermaceae	__Meiothermus	__Meiothermus cateniformans	1	1	NR_116252.1	NA	NA	0	0	0	0	1	3
denovo332	Bacteria; __Chlamydiae; __; __; __Parachlamydiaceae; __Neochlamydia; __Neochlamydia hartmannellae	Bacteria	__Chlamydiae	__	__	__Parachlamydiaceae	__Neochlamydia	__Neochlamydia hartmannellae	1	1	NR_025037.1	NA	NA	0	0	0	1	14	1
denovo333	Bacteria; __Cyanobacteria; __; __Chroococcales; __; __Cyanobacterium; __Cyanobacterium aponinum	Bacteria	__Cyanobacteria	__	__Chroococcales	__	__Cyanobacterium	__Cyanobacterium aponinum	1	1	NR_102443.1	NA	NA	1	1	0	1	1	0
denovo334	Bacteria; __Proteobacteria; __Alphaproteobacteria; __Rhizobiales; __Hyphomicrobiaceae; __Pedomicrobium; __Pedomicrobium manganicum	Bacteria	__Proteobacteria	__Alphaproteobacteria	__Rhizobiales	__Hyphomicrobiaceae	__Pedomicrobium	__Pedomicrobium manganicum	1	1	NR_104841.1	NA	NA	0	0	1	1	0	5
denovo335	Bacteria; __Acidobacteria; __Solibacteres; __Solibacterales; __; __; __Paludibaculum fermentans	Bacteria	__Acidobacteria	__Solibacteres	__Solibacterales	__	__	__Paludibaculum fermentans	1	1	NR_134120.1	NA	NA	0	1	0	2	4	0
denovo336	Bacteria; __Proteobacteria; __Alphaproteobacteria; __Sphingomonadales; __Sphingomonadaceae; __Novosphingobium; __Novosphingobium ginsenosidimutans	Bacteria	__Proteobacteria	__Alphaproteobacteria	__Sphingomonadales	__Sphingomonadaceae	__Novosphingobium	__Novosphingobium ginsenosidimutans	1	1	NR_133800.1	NA	NA	0	0	1	0	1	5
denovo337	Bacteria; __Proteobacteria; __Alphaproteobacteria; __Rhodospirillales; __Rhodospirillaceae; __Novispirillum; __Novispirillum itersonii	Bacteria	__Proteobacteria	__Alphaproteobacteria	__Rhodospirillales	__Rhodospirillaceae	__Novispirillum	__Novispirillum itersonii	1	1	NR_113793.1	NA	NA	0	1	0	6	0	0
denovo338	; __; __; __; __; __; __		__	__	__	__	__	__	1	1	NA	NA	NA	2	0	0	9	2	0
denovo339	Bacteria; __Actinobacteria; __; __; __Kineosporiaceae; __; __Angustibacter luteus	Bacteria	__Actinobacteria	__	__	__Kineosporiaceae	__	__Angustibacter luteus	1	1	NR_112956.1	NA	NA	0	0	0	7	0	0
denovo340	; __; __; __; __; __; __		__	__	__	__	__	__	1	1	NA	NA	NA	0	0	0	9	2	3
denovo341	Bacteria; __Gemmatimonadetes; __; __Gemmatimonadales; __Gemmatimonadaceae; __Gemmatimonas; __Gemmatimonas aurantiaca	Bacteria	__Gemmatimonadetes	__	__Gemmatimonadales	__Gemmatimonadaceae	__Gemmatimonas	__Gemmatimonas aurantiaca	1	1	NR_074708.2	NA	NA	4	2	2	5	3	0
denovo342	Bacteria; __Proteobacteria; __Alphaproteobacteria; __Rhodospirillales; __Rhodospirillaceae; __Azospirillum; __Azospirillum agricola	Bacteria	__Proteobacteria	__Alphaproteobacteria	__Rhodospirillales	__Rhodospirillaceae	__Azospirillum	__Azospirillum agricola	1	1	NR_148768.1	NA	NA	0	0	0	3	1	0
denovo343	Bacteria; __Bacteroidetes; __Cytophagia; __Cytophagales; __Cytophagaceae; __Cytophaga; __Cytophaga xylanolytica	Bacteria	__Bacteroidetes	__Cytophagia	__Cytophagales	__Cytophagaceae	__Cytophaga	__Cytophaga xylanolytica	1	1	NR_117112.1	NA	NA	5	1	0	7	0	0
denovo344	Bacteria; __Cyanobacteria; __; __Oscillatoriales; __; __Planktothrix; __Planktothrix spiroides	Bacteria	__Cyanobacteria	__	__Oscillatoriales	__	__Planktothrix	__Planktothrix spiroides	1	1	NR_118104.1	NA	NA	3	0	1	0	0	0
denovo345	Bacteria; __Proteobacteria; __Alphaproteobacteria; __Sneathiellales; __Sneathiellaceae; __Sneathiella; __Sneathiella chinensis	Bacteria	__Proteobacteria	__Alphaproteobacteria	__Sneathiellales	__Sneathiellaceae	__Sneathiella	__Sneathiella chinensis	1	1	NR_114245.1	NA	NA	2	0	0	11	0	0
denovo346	Bacteria; __Bacteroidetes; __; __Sphingobacteriales; __Sphingobacteriaceae; __Mucilaginibacter; __Mucilaginibacter daejeonensis	Bacteria	__Bacteroidetes	__	__Sphingobacteriales	__Sphingobacteriaceae	__Mucilaginibacter	__Mucilaginibacter daejeonensis	1	1	NR_041505.1	NA	NA	0	2	1	1	9	0
denovo347	Bacteria; __Proteobacteria; __Alphaproteobacteria; __Rhodospirillales; __Rhodospirillaceae; __Phaeospirillum; __Phaeospirillum molischianum	Bacteria	__Proteobacteria	__Alphaproteobacteria	__Rhodospirillales	__Rhodospirillaceae	__Phaeospirillum	__Phaeospirillum molischianum	1	1	NR_104755.1	NA	NA	0	0	0	8	6	2
denovo348	Bacteria; __Proteobacteria; __; __; __Bacteriovoracaceae; __Bacteriovorax; __Bacteriovorax stolpii	Bacteria	__Proteobacteria	__	__	__Bacteriovoracaceae	__Bacteriovorax	__Bacteriovorax stolpii	1	1	NR_042023.1	NA	NA	13	0	0	0	0	0
denovo349	; __; __; __; __; __; __		__	__	__	__	__	__	1	1	NA	NA	NA	1	0	2	1	0	0
denovo350	Bacteria; __Acidobacteria; __; __; __; __; __Vicinamibacter silvestris	Bacteria	__Acidobacteria	__	__	__	__	__Vicinamibacter silvestris	1	1	NR_151905.1	NA	NA	1	0	0	1	5	0
denovo351	; __; __; __; __; __; __		__	__	__	__	__	__	1	1	NA	NA	NA	0	0	0	4	0	0
denovo352	Bacteria; __Planctomycetes; __Phycisphaerae; __; __; __; __Tepidisphaera mucosa	Bacteria	__Planctomycetes	__Phycisphaerae	__	__	__	__Tepidisphaera mucosa	1	1	NR_148582.1	NA	NA	1	1	0	7	1	0
denovo353	Bacteria; __Proteobacteria; __Deltaproteobacteria; __Desulfobacterales; __Desulfobulbaceae; __Desulfotalea; __Desulfotalea psychrophila	Bacteria	__Proteobacteria	__Deltaproteobacteria	__Desulfobacterales	__Desulfobulbaceae	__Desulfotalea	__Desulfotalea psychrophila	1	1	NR_074331.1	NA	NA	0	0	0	0	7	0
denovo354	Bacteria; __Proteobacteria; __Alphaproteobacteria; __Rhizobiales; __; __; __Hartmannibacter diazotrophicus	Bacteria	__Proteobacteria	__Alphaproteobacteria	__Rhizobiales	__	__	__Hartmannibacter diazotrophicus	1	1	NR_134057.1	NA	NA	0	0	4	0	3	0
denovo355	; __; __; __; __; __; __		__	__	__	__	__	__	1	1	NA	NA	NA	0	0	12	0	0	1
denovo356	Bacteria; __Planctomycetes; __; __Planctomycetales; __; __Gemmata; __Gemmata massiliana	Bacteria	__Planctomycetes	__	__Planctomycetales	__	__Gemmata	__Gemmata massiliana	1	1	NR_148576.1	NA	NA	0	0	4	1	5	0
denovo357	Bacteria; __Bacteroidetes; __; __Flavobacteriales; __Flavobacteriaceae; __Riemerella; __Riemerella anatipestifer	Bacteria	__Bacteroidetes	__	__Flavobacteriales	__Flavobacteriaceae	__Riemerella	__Riemerella anatipestifer	1	1	NR_074429.1	NA	NA	0	0	0	3	0	3
denovo358	Bacteria; __Proteobacteria; __Alphaproteobacteria; __Rhodobacterales; __Rhodobacteraceae; __Rubrimonas; __Rubrimonas cliftonensis	Bacteria	__Proteobacteria	__Alphaproteobacteria	__Rhodobacterales	__Rhodobacteraceae	__Rubrimonas	__Rubrimonas cliftonensis	1	1	NR_037114.1	NA	NA	0	0	0	2	3	4
denovo359	Bacteria; __Proteobacteria; __; __Bdellovibrionales; __Bdellovibrionaceae; __Bdellovibrio; __Bdellovibrio exovorus	Bacteria	__Proteobacteria	__	__Bdellovibrionales	__Bdellovibrionaceae	__Bdellovibrio	__Bdellovibrio exovorus	1	1	NR_102876.1	NA	NA	0	0	0	0	3	0
denovo360	Bacteria; __Bacteroidetes; __Cytophagia; __Cytophagales; __Flammeovirgaceae; __Fulvivirga; __Fulvivirga lutimaris	Bacteria	__Bacteroidetes	__Cytophagia	__Cytophagales	__Flammeovirgaceae	__Fulvivirga	__Fulvivirga lutimaris	1	1	NR_149792.1	NA	NA	0	0	0	0	3	0
denovo361	Bacteria; __Bacteroidetes; __Bacteroidia; __Bacteroidales; __; __; __Lentimicrobium saccharophilum	Bacteria	__Bacteroidetes	__Bacteroidia	__Bacteroidales	__	__	__Lentimicrobium saccharophilum	1	1	NR_149795.1	NA	NA	0	0	0	9	0	0
denovo362	Bacteria; __Proteobacteria; __Alphaproteobacteria; __Rhodobacterales; __Rhodobacteraceae; __Rubrimonas; __Rubrimonas shengliensis	Bacteria	__Proteobacteria	__Alphaproteobacteria	__Rhodobacterales	__Rhodobacteraceae	__Rubrimonas	__Rubrimonas shengliensis	1	1	NR_133044.1	NA	NA	0	0	0	3	0	0
denovo363	; __; __; __; __; __; __		__	__	__	__	__	__	1	1	NA	NA	NA	0	3	0	0	0	0
denovo364	Bacteria; __Bacteroidetes; __Cytophagia; __Cytophagales; __; __; __Chryseolinea serpens	Bacteria	__Bacteroidetes	__Cytophagia	__Cytophagales	__	__	__Chryseolinea serpens	1	1	NR_108511.1	NA	NA	3	0	0	0	0	0
denovo365	; __; __; __; __; __; __		__	__	__	__	__	__	1	1	NA	NA	NA	0	0	0	3	0	3
denovo366	Bacteria; __Proteobacteria; __Betaproteobacteria; __Burkholderiales; __Comamonadaceae; __Caldimonas; __Caldimonas manganoxidans	Bacteria	__Proteobacteria	__Betaproteobacteria	__Burkholderiales	__Comamonadaceae	__Caldimonas	__Caldimonas manganoxidans	1	1	NR_113844.1	NA	NA	0	3	0	0	0	0
denovo367	Bacteria; __Proteobacteria; __Betaproteobacteria; __Burkholderiales; __Comamonadaceae; __Hydrogenophaga; __Hydrogenophaga laconesensis	Bacteria	__Proteobacteria	__Betaproteobacteria	__Burkholderiales	__Comamonadaceae	__Hydrogenophaga	__Hydrogenophaga laconesensis	1	1	NR_149183.1	NA	NA	0	0	0	3	0	0
denovo368	Bacteria; __; __; __; __; __; __Fimbriimonas ginsengisoli	Bacteria	__	__	__	__	__	__Fimbriimonas ginsengisoli	1	1	NR_121726.1	NA	NA	0	0	0	0	3	0
denovo369	Bacteria; __Proteobacteria; __Gammaproteobacteria; __Xanthomonadales; __; __; __Mizugakiibacter sediminis	Bacteria	__Proteobacteria	__Gammaproteobacteria	__Xanthomonadales	__	__	__Mizugakiibacter sediminis	1	1	NR_126196.1	NA	NA	0	0	1	2	2	4
denovo370	Bacteria; __Verrucomicrobia; __Spartobacteria; __; __; __; __Terrimicrobium sacchariphilum	Bacteria	__Verrucomicrobia	__Spartobacteria	__	__	__	__Terrimicrobium sacchariphilum	1	1	NR_133878.1	NA	NA	0	0	0	1	3	2
denovo371	; __; __; __; __; __; __		__	__	__	__	__	__	1	1	NA	NA	NA	0	0	0	0	1	2
denovo372	Bacteria; __Actinobacteria; __; __; __Streptomycetaceae; __Streptomyces; __Streptomyces aomiensis	Bacteria	__Actinobacteria	__	__	__Streptomycetaceae	__Streptomyces	__Streptomyces aomiensis	1	1	NR_112998.1	NA	NA	0	0	1	0	0	2
denovo373	; __; __; __; __; __; __		__	__	__	__	__	__	1	1	NA	NA	NA	1	0	0	0	2	0
denovo374	Bacteria; __Proteobacteria; __; __Bdellovibrionales; __Bdellovibrionaceae; __Bdellovibrio; __Bdellovibrio exovorus	Bacteria	__Proteobacteria	__	__Bdellovibrionales	__Bdellovibrionaceae	__Bdellovibrio	__Bdellovibrio exovorus	1	1	NR_102876.1	NA	NA	0	0	0	0	2	1
denovo375	; __; __; __; __; __; __		__	__	__	__	__	__	1	1	NA	NA	NA	0	3	0	1	5	0
denovo376	Bacteria; __Proteobacteria; __Alphaproteobacteria; __Rhizobiales; __; __; __Bauldia litoralis	Bacteria	__Proteobacteria	__Alphaproteobacteria	__Rhizobiales	__	__	__Bauldia litoralis	1	1	NR_117251.1	NA	NA	0	0	3	0	0	0
denovo377	Bacteria; __Proteobacteria; __Gammaproteobacteria; __Xanthomonadales; __Xanthomonadaceae; __Lysobacter; __Lysobacter brunescens	Bacteria	__Proteobacteria	__Gammaproteobacteria	__Xanthomonadales	__Xanthomonadaceae	__Lysobacter	__Lysobacter brunescens	1	1	NR_041004.1	NA	NA	1	3	0	6	6	2
denovo378	; __; __; __; __; __; __		__	__	__	__	__	__	1	1	NA	NA	NA	3	0	0	0	0	0
denovo379	Bacteria; __Actinobacteria; __; __; __Streptomycetaceae; __Streptomyces; __Streptomyces aomiensis	Bacteria	__Actinobacteria	__	__	__Streptomycetaceae	__Streptomyces	__Streptomyces aomiensis	1	1	NR_112998.1	NA	NA	0	0	1	0	7	1
denovo380	Bacteria; __Proteobacteria; __Betaproteobacteria; __Burkholderiales; __Alcaligenaceae; __Azohydromonas; __Azohydromonas riparia	Bacteria	__Proteobacteria	__Betaproteobacteria	__Burkholderiales	__Alcaligenaceae	__Azohydromonas	__Azohydromonas riparia	1	1	NR_149203.1	NA	NA	4	0	0	0	2	0
denovo381	Bacteria; __Cyanobacteria; __; __; __; __Chamaesiphon; __Chamaesiphon minutus	Bacteria	__Cyanobacteria	__	__	__	__Chamaesiphon	__Chamaesiphon minutus	1	1	NR_102459.1	NA	NA	1	2	0	0	0	0
denovo382	Bacteria; __Proteobacteria; __Alphaproteobacteria; __Rhodospirillales; __Rhodospirillaceae; __Rhodospirillum; __Rhodospirillum rubrum	Bacteria	__Proteobacteria	__Alphaproteobacteria	__Rhodospirillales	__Rhodospirillaceae	__Rhodospirillum	__Rhodospirillum rubrum	1	1	NR_074249.1	NA	NA	0	0	1	0	0	2
denovo383	Bacteria; __Bacteroidetes; __Cytophagia; __Cytophagales; __Flammeovirgaceae; __; __Cesiribacter andamanensis	Bacteria	__Bacteroidetes	__Cytophagia	__Cytophagales	__Flammeovirgaceae	__	__Cesiribacter andamanensis	1	1	NR_116974.1	NA	NA	0	3	0	0	0	0
denovo384	; __; __; __; __; __; __		__	__	__	__	__	__	1	1	NA	NA	NA	0	0	0	0	3	0
denovo385	Bacteria; __Cyanobacteria; __; __; __; __; __Spirulina major	Bacteria	__Cyanobacteria	__	__	__	__	__Spirulina major	1	1	NR_125712.1	NA	NA	0	3	0	0	0	0
denovo386	Bacteria; __; __; __; __; __; __Fimbriimonas ginsengisoli	Bacteria	__	__	__	__	__	__Fimbriimonas ginsengisoli	1	1	NR_121726.1	NA	NA	0	0	3	0	0	0
denovo387	Bacteria; __Cyanobacteria; __; __; __; __Cyanobium; __Cyanobium gracile	Bacteria	__Cyanobacteria	__	__	__	__Cyanobium	__Cyanobium gracile	1	1	NR_102447.1	NA	NA	0	0	0	0	3	0
denovo388	Bacteria; __Firmicutes; __Clostridia; __Clostridiales; __Clostridiaceae; __; __Proteiniclasticum ruminis	Bacteria	__Firmicutes	__Clostridia	__Clostridiales	__Clostridiaceae	__	__Proteiniclasticum ruminis	1	1	NR_115875.1	NA	NA	0	0	0	3	0	0
denovo389	Bacteria; __Cyanobacteria; __; __Pleurocapsales; __; __; __Foliisarcina bertiogensis	Bacteria	__Cyanobacteria	__	__Pleurocapsales	__	__	__Foliisarcina bertiogensis	1	1	NR_148664.1	NA	NA	0	2	1	0	0	0
denovo390	Bacteria; __Cyanobacteria; __; __; __; __Cyanobium; __Cyanobium gracile	Bacteria	__Cyanobacteria	__	__	__	__Cyanobium	__Cyanobium gracile	1	1	NR_102447.1	NA	NA	1	0	0	0	2	0
denovo391	Bacteria; __Cyanobacteria; __; __; __; __; __Spirulina major	Bacteria	__Cyanobacteria	__	__	__	__	__Spirulina major	1	1	NR_125712.1	NA	NA	3	0	0	0	0	0
denovo392	; __; __; __; __; __; __		__	__	__	__	__	__	1	1	NA	NA	NA	0	0	1	0	2	0
denovo393	Bacteria; __; __; __; __; __Vampirovibrio; __Vampirovibrio chlorellavorus	Bacteria	__	__	__	__	__Vampirovibrio	__Vampirovibrio chlorellavorus	1	1	NR_104911.1	NA	NA	0	0	0	2	1	0
denovo394	Bacteria; __Planctomycetes; __; __Planctomycetales; __Planctomycetaceae; __; __Planctopirus limnophila	Bacteria	__Planctomycetes	__	__Planctomycetales	__Planctomycetaceae	__	__Planctopirus limnophila	1	1	NR_074670.1	NA	NA	0	3	1	0	0	2
denovo395	; __; __; __; __; __; __		__	__	__	__	__	__	1	1	NA	NA	NA	0	0	3	0	0	0
denovo396	Bacteria; __Cyanobacteria; __; __; __; __Tapinothrix; __Tapinothrix clintonii	Bacteria	__Cyanobacteria	__	__	__	__Tapinothrix	__Tapinothrix clintonii	1	1	NR_125576.1	NA	NA	3	0	0	0	0	0
denovo397	Bacteria; __Proteobacteria; __Deltaproteobacteria; __Myxococcales; __Nannocystaceae; __Nannocystis; __Nannocystis pusilla	Bacteria	__Proteobacteria	__Deltaproteobacteria	__Myxococcales	__Nannocystaceae	__Nannocystis	__Nannocystis pusilla	1	1	NR_104789.1	NA	NA	0	0	3	0	0	0
denovo398	Bacteria; __Proteobacteria; __Alphaproteobacteria; __Rhizobiales; __Beijerinckiaceae; __Methylocapsa; __Methylocapsa aurea	Bacteria	__Proteobacteria	__Alphaproteobacteria	__Rhizobiales	__Beijerinckiaceae	__Methylocapsa	__Methylocapsa aurea	1	1	NR_116996.1	NA	NA	0	0	0	0	0	3
denovo399	Bacteria; __Proteobacteria; __Alphaproteobacteria; __Rhodobacterales; __Rhodobacteraceae; __Rhodobacter; __Rhodobacter blasticus	Bacteria	__Proteobacteria	__Alphaproteobacteria	__Rhodobacterales	__Rhodobacteraceae	__Rhodobacter	__Rhodobacter blasticus	1	1	NR_043735.1	NA	NA	0	0	0	0	0	3
denovo400	Bacteria; __Planctomycetes; __; __Planctomycetales; __; __Singulisphaera; __Singulisphaera rosea	Bacteria	__Planctomycetes	__	__Planctomycetales	__	__Singulisphaera	__Singulisphaera rosea	1	1	NR_116969.1	NA	NA	0	0	1	2	2	1
denovo401	Bacteria; __Chloroflexi; __Caldilineae; __Caldilineales; __Caldilineaceae; __; __Litorilinea aerophila	Bacteria	__Chloroflexi	__Caldilineae	__Caldilineales	__Caldilineaceae	__	__Litorilinea aerophila	1	1	NR_132330.1	NA	NA	0	0	0	1	4	4
denovo402	Bacteria; __Bacteroidetes; __Cytophagia; __Cytophagales; __; __; __Flexibacter ruber	Bacteria	__Bacteroidetes	__Cytophagia	__Cytophagales	__	__	__Flexibacter ruber	1	1	NR_113860.1	NA	NA	2	0	0	1	0	0
denovo403	Bacteria; __Proteobacteria; __Betaproteobacteria; __Rhodocyclales; __; __Zoogloea; __Zoogloea ramigera	Bacteria	__Proteobacteria	__Betaproteobacteria	__Rhodocyclales	__	__Zoogloea	__Zoogloea ramigera	1	1	NR_113749.1	NA	NA	0	3	0	0	0	0
denovo404	Bacteria; __Proteobacteria; __Betaproteobacteria; __Rhodocyclales; __; __Zoogloea; __Zoogloea ramigera	Bacteria	__Proteobacteria	__Betaproteobacteria	__Rhodocyclales	__	__Zoogloea	__Zoogloea ramigera	1	1	NR_113749.1	NA	NA	0	0	0	0	3	0
denovo405	Bacteria; __Actinobacteria; __; __Acidimicrobiales; __Iamiaceae; __; __Aquihabitans daechungensis	Bacteria	__Actinobacteria	__	__Acidimicrobiales	__Iamiaceae	__	__Aquihabitans daechungensis	1	1	NR_132289.1	NA	NA	0	1	0	0	0	2
denovo406	Bacteria; __Cyanobacteria; __; __; __; __Chamaesiphon; __Chamaesiphon minutus	Bacteria	__Cyanobacteria	__	__	__	__Chamaesiphon	__Chamaesiphon minutus	1	1	NR_102459.1	NA	NA	0	3	0	0	0	0
denovo407	Bacteria; __Proteobacteria; __Gammaproteobacteria; __Xanthomonadales; __Xanthomonadaceae; __Lysobacter; __Lysobacter ginsengisoli	Bacteria	__Proteobacteria	__Gammaproteobacteria	__Xanthomonadales	__Xanthomonadaceae	__Lysobacter	__Lysobacter ginsengisoli	1	1	NR_112563.1	NA	NA	0	0	3	0	0	0
denovo408	Bacteria; __Cyanobacteria; __; __Nostocales; __Rivulariaceae; __Calothrix; __Calothrix desertica	Bacteria	__Cyanobacteria	__	__Nostocales	__Rivulariaceae	__Calothrix	__Calothrix desertica	1	1	NR_114995.1	NA	NA	0	0	3	0	0	0
denovo409	Bacteria; __Bacteroidetes; __Cytophagia; __Cytophagales; __Cytophagaceae; __; __Lacihabitans soyangensis	Bacteria	__Bacteroidetes	__Cytophagia	__Cytophagales	__Cytophagaceae	__	__Lacihabitans soyangensis	1	1	NR_134064.1	NA	NA	0	3	0	0	0	0
denovo410	Bacteria; __Proteobacteria; __Alphaproteobacteria; __Rhodospirillales; __Acetobacteraceae; __Roseomonas; __Roseomonas arcticisoli	Bacteria	__Proteobacteria	__Alphaproteobacteria	__Rhodospirillales	__Acetobacteraceae	__Roseomonas	__Roseomonas arcticisoli	1	1	NR_152079.1	NA	NA	2	2	2	2	1	0
denovo411	Bacteria; __Proteobacteria; __Alphaproteobacteria; __Rhodobacterales; __Rhodobacteraceae; __Rhodobacter; __Rhodobacter ovatus	Bacteria	__Proteobacteria	__Alphaproteobacteria	__Rhodobacterales	__Rhodobacteraceae	__Rhodobacter	__Rhodobacter ovatus	1	1	NR_115057.1	NA	NA	0	0	0	0	5	1
denovo412	Bacteria; __Proteobacteria; __Betaproteobacteria; __Burkholderiales; __Comamonadaceae; __Variovorax; __Variovorax dokdonensis	Bacteria	__Proteobacteria	__Betaproteobacteria	__Burkholderiales	__Comamonadaceae	__Variovorax	__Variovorax dokdonensis	1	1	NR_043615.1	NA	NA	0	4	0	2	0	0
denovo413	Bacteria; __Planctomycetes; __; __Planctomycetales; __; __Gemmata; __Gemmata massiliana	Bacteria	__Planctomycetes	__	__Planctomycetales	__	__Gemmata	__Gemmata massiliana	1	1	NR_148576.1	NA	NA	0	0	1	1	1	0
denovo414	Bacteria; __Verrucomicrobia; __Opitutae; __; __Opitutaceae; __; __Lacunisphaera parvula	Bacteria	__Verrucomicrobia	__Opitutae	__	__Opitutaceae	__	__Lacunisphaera parvula	1	1	NR_146378.1	NA	NA	0	3	0	0	0	0
denovo415	Bacteria; __Actinobacteria; __; __; __Intrasporangiaceae; __Tetrasphaera; __Tetrasphaera duodecadis	Bacteria	__Actinobacteria	__	__	__Intrasporangiaceae	__Tetrasphaera	__Tetrasphaera duodecadis	1	1	NR_040880.1	NA	NA	0	0	0	3	0	0
denovo416	Bacteria; __Planctomycetes; __; __Planctomycetales; __Planctomycetaceae; __; __Bythopirellula goksoyri	Bacteria	__Planctomycetes	__	__Planctomycetales	__Planctomycetaceae	__	__Bythopirellula goksoyri	1	1	NR_118636.1	NA	NA	1	0	8	3	0	0
denovo417	; __; __; __; __; __; __		__	__	__	__	__	__	1	1	NA	NA	NA	0	0	3	0	0	0
denovo418	; __; __; __; __; __; __		__	__	__	__	__	__	1	1	NA	NA	NA	0	2	0	0	0	1
denovo419	Bacteria; __Bacteroidetes; __; __; __; __Segetibacter; __Segetibacter koreensis	Bacteria	__Bacteroidetes	__	__	__	__Segetibacter	__Segetibacter koreensis	1	1	NR_041501.1	NA	NA	0	0	0	0	0	3
denovo420	Bacteria; __Planctomycetes; __; __Planctomycetales; __Planctomycetaceae; __; __Planctopirus limnophila	Bacteria	__Planctomycetes	__	__Planctomycetales	__Planctomycetaceae	__	__Planctopirus limnophila	1	1	NR_074670.1	NA	NA	0	0	3	1	5	0
denovo421	Bacteria; __Chloroflexi; __Anaerolineae; __Anaerolineales; __Anaerolineaceae; __Bellilinea; __Bellilinea caldifistulae	Bacteria	__Chloroflexi	__Anaerolineae	__Anaerolineales	__Anaerolineaceae	__Bellilinea	__Bellilinea caldifistulae	1	1	NR_041354.1	NA	NA	0	0	0	2	0	1
denovo422	Bacteria; __Firmicutes; __Clostridia; __Thermoanaerobacterales; __Thermoanaerobacteraceae; __Thermoanaerobacter; __Thermoanaerobacter uzonensis	Bacteria	__Firmicutes	__Clostridia	__Thermoanaerobacterales	__Thermoanaerobacteraceae	__Thermoanaerobacter	__Thermoanaerobacter uzonensis	1	1	NR_044266.1	NA	NA	0	3	0	0	0	0
denovo423	Bacteria; __Proteobacteria; __Alphaproteobacteria; __Rhizobiales; __Methylobacteriaceae; __Methylobacterium; __Methylobacterium bullatum	Bacteria	__Proteobacteria	__Alphaproteobacteria	__Rhizobiales	__Methylobacteriaceae	__Methylobacterium	__Methylobacterium bullatum	1	1	NR_117561.1	NA	NA	0	0	0	0	0	3
denovo424	; __; __; __; __; __; __		__	__	__	__	__	__	1	1	NA	NA	NA	3	0	0	0	0	0
denovo425	Bacteria; __Bacteroidetes; __; __Flavobacteriales; __Cryomorphaceae; __; __Phaeocystidibacter luteus	Bacteria	__Bacteroidetes	__	__Flavobacteriales	__Cryomorphaceae	__	__Phaeocystidibacter luteus	1	1	NR_132329.1	NA	NA	0	0	0	1	0	2
denovo426	Bacteria; __Proteobacteria; __Alphaproteobacteria; __Rhizobiales; __Phyllobacteriaceae; __Phyllobacterium; __Phyllobacterium leguminum	Bacteria	__Proteobacteria	__Alphaproteobacteria	__Rhizobiales	__Phyllobacteriaceae	__Phyllobacterium	__Phyllobacterium leguminum	1	1	NR_042396.1	NA	NA	0	0	1	0	1	1
denovo427	Bacteria; __Deinococcus-Thermus; __Deinococci; __Deinococcales; __Trueperaceae; __Truepera; __Truepera radiovictrix	Bacteria	__Deinococcus-Thermus	__Deinococci	__Deinococcales	__Trueperaceae	__Truepera	__Truepera radiovictrix	1	1	NR_074381.1	NA	NA	3	2	2	3	2	0
denovo428	Bacteria; __Proteobacteria; __Betaproteobacteria; __Burkholderiales; __; __Ideonella; __Ideonella paludis	Bacteria	__Proteobacteria	__Betaproteobacteria	__Burkholderiales	__	__Ideonella	__Ideonella paludis	1	1	NR_148652.1	NA	NA	0	0	0	0	0	6
denovo429	Bacteria; __Acidobacteria; __; __; __; __; __Stenotrophobacter terrae	Bacteria	__Acidobacteria	__	__	__	__	__Stenotrophobacter terrae	1	1	NR_146023.1	NA	NA	0	0	3	0	0	0
denovo430	Bacteria; __Proteobacteria; __Gammaproteobacteria; __; __; __; __Thiohalobacter thiocyanaticus	Bacteria	__Proteobacteria	__Gammaproteobacteria	__	__	__	__Thiohalobacter thiocyanaticus	1	1	NR_116699.1	NA	NA	0	0	0	0	3	0
denovo431	Bacteria; __Cyanobacteria; __; __; __; __Chamaesiphon; __Chamaesiphon minutus	Bacteria	__Cyanobacteria	__	__	__	__Chamaesiphon	__Chamaesiphon minutus	1	1	NR_102459.1	NA	NA	0	3	0	0	0	0
denovo432	; __; __; __; __; __; __		__	__	__	__	__	__	1	1	NA	NA	NA	0	3	0	0	0	0
denovo433	Bacteria; __Chlamydiae; __; __; __Parachlamydiaceae; __Candidatus Protochlamydia; __Protochlamydia naegleriophila	Bacteria	__Chlamydiae	__	__	__Parachlamydiaceae	__Candidatus Protochlamydia	__Protochlamydia naegleriophila	1	1	NR_115817.1	NA	NA	0	0	0	0	4	5
denovo434	Bacteria; __Proteobacteria; __Alphaproteobacteria; __; __; __; __Phreatobacter oligotrophus	Bacteria	__Proteobacteria	__Alphaproteobacteria	__	__	__	__Phreatobacter oligotrophus	1	1	NR_133817.1	NA	NA	0	0	3	0	0	0
denovo435	; __; __; __; __; __; __		__	__	__	__	__	__	1	1	NA	NA	NA	3	0	0	0	0	0
denovo436	; __; __; __; __; __; __		__	__	__	__	__	__	1	1	NA	NA	NA	1	0	0	5	1	2
denovo437	; __; __; __; __; __; __		__	__	__	__	__	__	1	1	NA	NA	NA	3	0	0	0	0	0
denovo438	Bacteria; __Cyanobacteria; __; __Pleurocapsales; __; __; __Foliisarcina bertiogensis	Bacteria	__Cyanobacteria	__	__Pleurocapsales	__	__	__Foliisarcina bertiogensis	1	1	NR_148664.1	NA	NA	0	3	0	0	0	0
denovo439	Bacteria; __Proteobacteria; __Betaproteobacteria; __Burkholderiales; __Comamonadaceae; __Hydrogenophaga; __Hydrogenophaga pseudoflava	Bacteria	__Proteobacteria	__Betaproteobacteria	__Burkholderiales	__Comamonadaceae	__Hydrogenophaga	__Hydrogenophaga pseudoflava	1	1	NR_114130.1	NA	NA	0	2	0	1	0	3
denovo440	Bacteria; __Verrucomicrobia; __Verrucomicrobiae; __Verrucomicrobiales; __Verrucomicrobiaceae; __Luteolibacter; __Luteolibacter algae	Bacteria	__Verrucomicrobia	__Verrucomicrobiae	__Verrucomicrobiales	__Verrucomicrobiaceae	__Luteolibacter	__Luteolibacter algae	1	1	NR_041624.1	NA	NA	0	0	0	1	2	0
denovo441	Bacteria; __Proteobacteria; __Alphaproteobacteria; __Rhizobiales; __; __; __Qingshengfania soli	Bacteria	__Proteobacteria	__Alphaproteobacteria	__Rhizobiales	__	__	__Qingshengfania soli	1	1	NR_145885.1	NA	NA	0	0	3	0	0	0
denovo442	Bacteria; __Cyanobacteria; __; __Chroococcales; __; __Cyanobacterium; __Cyanobacterium aponinum	Bacteria	__Cyanobacteria	__	__Chroococcales	__	__Cyanobacterium	__Cyanobacterium aponinum	1	1	NR_102443.1	NA	NA	0	3	0	0	0	0
denovo443	Bacteria; __Bacteroidetes; __Cytophagia; __Cytophagales; __Cyclobacteriaceae; __; __Mariniradius saccharolyticus	Bacteria	__Bacteroidetes	__Cytophagia	__Cytophagales	__Cyclobacteriaceae	__	__Mariniradius saccharolyticus	1	1	NR_117078.1	NA	NA	0	2	1	0	0	0
denovo444	Bacteria; __Chloroflexi; __Caldilineae; __Caldilineales; __Caldilineaceae; __; __Litorilinea aerophila	Bacteria	__Chloroflexi	__Caldilineae	__Caldilineales	__Caldilineaceae	__	__Litorilinea aerophila	1	1	NR_132330.1	NA	NA	2	0	0	0	0	1
denovo445	; __; __; __; __; __; __		__	__	__	__	__	__	1	1	NA	NA	NA	0	0	0	0	3	0
denovo446	Bacteria; __Proteobacteria; __Alphaproteobacteria; __Rhizobiales; __; __; __Alsobacter metallidurans	Bacteria	__Proteobacteria	__Alphaproteobacteria	__Rhizobiales	__	__	__Alsobacter metallidurans	1	1	NR_125447.1	NA	NA	0	0	0	0	0	3
denovo447	Bacteria; __Cyanobacteria; __; __; __; __; __Spirulina major	Bacteria	__Cyanobacteria	__	__	__	__	__Spirulina major	1	1	NR_125712.1	NA	NA	3	0	0	0	0	0
denovo448	Bacteria; __Proteobacteria; __Alphaproteobacteria; __Sphingomonadales; __Sphingomonadaceae; __Sphingobium; __Sphingobium endophyticum	Bacteria	__Proteobacteria	__Alphaproteobacteria	__Sphingomonadales	__Sphingomonadaceae	__Sphingobium	__Sphingobium endophyticum	1	1	NR_136450.1	NA	NA	0	0	0	1	2	0
denovo449	; __; __; __; __; __; __		__	__	__	__	__	__	1	1	NA	NA	NA	0	0	0	0	3	0
denovo450	Bacteria; __Proteobacteria; __Alphaproteobacteria; __Rhizobiales; __Rhodobiaceae; __Rhodobium; __Rhodobium orientis	Bacteria	__Proteobacteria	__Alphaproteobacteria	__Rhizobiales	__Rhodobiaceae	__Rhodobium	__Rhodobium orientis	1	1	NR_029128.1	NA	NA	0	0	0	0	0	3
denovo451	Bacteria; __Planctomycetes; __; __Planctomycetales; __Planctomycetaceae; __Blastopirellula; __Blastopirellula cremea	Bacteria	__Planctomycetes	__	__Planctomycetales	__Planctomycetaceae	__Blastopirellula	__Blastopirellula cremea	1	1	NR_118153.1	NA	NA	0	0	2	0	1	0
denovo452	Bacteria; __Proteobacteria; __Alphaproteobacteria; __Rhodospirillales; __Rhodospirillaceae; __Inquilinus; __Inquilinus ginsengisoli	Bacteria	__Proteobacteria	__Alphaproteobacteria	__Rhodospirillales	__Rhodospirillaceae	__Inquilinus	__Inquilinus ginsengisoli	1	1	NR_112560.1	NA	NA	0	0	3	0	0	0
denovo453	Bacteria; __Proteobacteria; __Betaproteobacteria; __Burkholderiales; __; __Aquabacterium; __Aquabacterium fontiphilum	Bacteria	__Proteobacteria	__Betaproteobacteria	__Burkholderiales	__	__Aquabacterium	__Aquabacterium fontiphilum	1	1	NR_044322.1	NA	NA	0	0	0	0	3	0
denovo454	Bacteria; __Actinobacteria; __; __Acidimicrobiales; __Iamiaceae; __; __Aquihabitans daechungensis	Bacteria	__Actinobacteria	__	__Acidimicrobiales	__Iamiaceae	__	__Aquihabitans daechungensis	1	1	NR_132289.1	NA	NA	0	0	1	2	0	0
denovo455	Bacteria; __Cyanobacteria; __; __Chroococcales; __; __Microcystis; __Microcystis aeruginosa	Bacteria	__Cyanobacteria	__	__Chroococcales	__	__Microcystis	__Microcystis aeruginosa	1	1	NR_074314.1	NA	NA	0	0	3	0	0	0
denovo456	; __; __; __; __; __; __		__	__	__	__	__	__	1	1	NA	NA	NA	0	0	0	0	2	1
denovo457	Bacteria; __Cyanobacteria; __; __Pleurocapsales; __; __Stanieria; __Stanieria cyanosphaera	Bacteria	__Cyanobacteria	__	__Pleurocapsales	__	__Stanieria	__Stanieria cyanosphaera	1	1	NR_102468.1	NA	NA	0	0	0	0	3	0
denovo458	Bacteria; __Proteobacteria; __Alphaproteobacteria; __Rhodobacterales; __Rhodobacteraceae; __Rhodobacter; __Rhodobacter blasticus	Bacteria	__Proteobacteria	__Alphaproteobacteria	__Rhodobacterales	__Rhodobacteraceae	__Rhodobacter	__Rhodobacter blasticus	1	1	NR_043735.1	NA	NA	0	0	0	0	1	2
denovo459	Bacteria; __Proteobacteria; __Gammaproteobacteria; __Xanthomonadales; __; __Aquimonas; __Aquimonas voraii	Bacteria	__Proteobacteria	__Gammaproteobacteria	__Xanthomonadales	__	__Aquimonas	__Aquimonas voraii	1	1	NR_042968.1	NA	NA	0	0	0	0	3	0
denovo460	Bacteria; __Actinobacteria; __; __; __Streptomycetaceae; __Streptomyces; __Streptomyces xanthophaeus	Bacteria	__Actinobacteria	__	__	__Streptomycetaceae	__Streptomyces	__Streptomyces xanthophaeus	1	1	NR_043848.1	NA	NA	1	1	2	0	8	0
denovo461	Bacteria; __Proteobacteria; __Betaproteobacteria; __Burkholderiales; __Comamonadaceae; __Caldimonas; __Caldimonas manganoxidans	Bacteria	__Proteobacteria	__Betaproteobacteria	__Burkholderiales	__Comamonadaceae	__Caldimonas	__Caldimonas manganoxidans	1	1	NR_113844.1	NA	NA	0	3	0	0	0	0
denovo462	Bacteria; __Actinobacteria; __; __; __Geodermatophilaceae; __Geodermatophilus; __Geodermatophilus normandii	Bacteria	__Actinobacteria	__	__	__Geodermatophilaceae	__Geodermatophilus	__Geodermatophilus normandii	1	1	NR_108879.1	NA	NA	0	0	0	2	3	4
denovo463	; __; __; __; __; __; __		__	__	__	__	__	__	1	1	NA	NA	NA	0	1	0	0	2	0
denovo464	Bacteria; __Cyanobacteria; __; __Pleurocapsales; __; __; __Foliisarcina bertiogensis	Bacteria	__Cyanobacteria	__	__Pleurocapsales	__	__	__Foliisarcina bertiogensis	1	1	NR_148664.1	NA	NA	0	3	0	0	0	0
denovo465	; __; __; __; __; __; __		__	__	__	__	__	__	1	1	NA	NA	NA	0	0	3	0	0	0
denovo466	Bacteria; __Proteobacteria; __Betaproteobacteria; __Rhodocyclales; __Rhodocyclaceae; __Azospira; __Azospira restricta	Bacteria	__Proteobacteria	__Betaproteobacteria	__Rhodocyclales	__Rhodocyclaceae	__Azospira	__Azospira restricta	1	1	NR_044023.1	NA	NA	0	0	0	3	0	0
denovo467	Bacteria; __Firmicutes; __Clostridia; __Clostridiales; __Peptostreptococcaceae; __; __Terrisporobacter petrolearius	Bacteria	__Firmicutes	__Clostridia	__Clostridiales	__Peptostreptococcaceae	__	__Terrisporobacter petrolearius	1	1	NR_137408.1	NA	NA	0	0	0	1	1	1
denovo468	Bacteria; __Proteobacteria; __Gammaproteobacteria; __Xanthomonadales; __; __Dokdonella; __Dokdonella soli	Bacteria	__Proteobacteria	__Gammaproteobacteria	__Xanthomonadales	__	__Dokdonella	__Dokdonella soli	1	1	NR_044554.1	NA	NA	3	0	0	0	0	0
denovo469	Bacteria; __Bacteroidetes; __; __Flavobacteriales; __Cryomorphaceae; __; __Owenweeksia hongkongensis	Bacteria	__Bacteroidetes	__	__Flavobacteriales	__Cryomorphaceae	__	__Owenweeksia hongkongensis	1	1	NR_074100.1	NA	NA	3	0	0	0	0	0
denovo470	Bacteria; __Cyanobacteria; __; __Chroococcales; __; __Cyanobacterium; __Cyanobacterium stanieri	Bacteria	__Cyanobacteria	__	__Chroococcales	__	__Cyanobacterium	__Cyanobacterium stanieri	1	1	NR_102450.1	NA	NA	0	1	0	0	2	0
denovo471	Bacteria; __Chlamydiae; __; __; __Parachlamydiaceae; __Parachlamydia; __Parachlamydia acanthamoebae	Bacteria	__Chlamydiae	__	__	__Parachlamydiaceae	__Parachlamydia	__Parachlamydia acanthamoebae	1	1	NR_026357.1	NA	NA	0	0	0	0	3	0
denovo472	Bacteria; __Cyanobacteria; __; __; __; __Cyanobium; __Cyanobium gracile	Bacteria	__Cyanobacteria	__	__	__	__Cyanobium	__Cyanobium gracile	1	1	NR_102447.1	NA	NA	0	0	0	1	0	2
denovo473	Bacteria; __Proteobacteria; __Alphaproteobacteria; __Sphingomonadales; __Sphingomonadaceae; __Sandaracinobacter; __Sandaracinobacter sibiricus	Bacteria	__Proteobacteria	__Alphaproteobacteria	__Sphingomonadales	__Sphingomonadaceae	__Sandaracinobacter	__Sandaracinobacter sibiricus	1	1	NR_026382.1	NA	NA	0	0	0	0	3	0
denovo474	Bacteria; __Proteobacteria; __Alphaproteobacteria; __Rhizobiales; __; __; __Hartmannibacter diazotrophicus	Bacteria	__Proteobacteria	__Alphaproteobacteria	__Rhizobiales	__	__	__Hartmannibacter diazotrophicus	1	1	NR_134057.1	NA	NA	0	0	0	0	3	0
denovo475	Bacteria; __Cyanobacteria; __; __; __; __Synechococcus; __Synechococcus elongatus	Bacteria	__Cyanobacteria	__	__	__	__Synechococcus	__Synechococcus elongatus	1	1	NR_074309.1	NA	NA	0	3	0	0	0	0
denovo476	Bacteria; __Chloroflexi; __Anaerolineae; __Anaerolineales; __Anaerolineaceae; __Anaerolinea; __Anaerolinea thermophila	Bacteria	__Chloroflexi	__Anaerolineae	__Anaerolineales	__Anaerolineaceae	__Anaerolinea	__Anaerolinea thermophila	1	1	NR_074383.1	NA	NA	0	3	0	0	0	0
denovo477	Bacteria; __Proteobacteria; __Alphaproteobacteria; __Rickettsiales; __Rickettsiaceae; __Rickettsia; __Rickettsia japonica	Bacteria	__Proteobacteria	__Alphaproteobacteria	__Rickettsiales	__Rickettsiaceae	__Rickettsia	__Rickettsia japonica	1	1	NR_074459.2	NA	NA	3	0	0	0	0	0
denovo478	Bacteria; __Proteobacteria; __Betaproteobacteria; __Burkholderiales; __Comamonadaceae; __Comamonas; __Comamonas zonglianii	Bacteria	__Proteobacteria	__Betaproteobacteria	__Burkholderiales	__Comamonadaceae	__Comamonas	__Comamonas zonglianii	1	1	NR_117265.1	NA	NA	0	1	1	0	0	1
denovo479	Bacteria; __Proteobacteria; __Gammaproteobacteria; __Xanthomonadales; __Xanthomonadaceae; __Silanimonas; __Silanimonas lenta	Bacteria	__Proteobacteria	__Gammaproteobacteria	__Xanthomonadales	__Xanthomonadaceae	__Silanimonas	__Silanimonas lenta	1	1	NR_025815.1	NA	NA	0	0	0	0	3	0
denovo480	Bacteria; __Proteobacteria; __Gammaproteobacteria; __Xanthomonadales; __Xanthomonadaceae; __Arenimonas; __Arenimonas taoyuanensis	Bacteria	__Proteobacteria	__Gammaproteobacteria	__Xanthomonadales	__Xanthomonadaceae	__Arenimonas	__Arenimonas taoyuanensis	1	1	NR_146033.1	NA	NA	0	0	0	0	6	0
denovo481	Bacteria; __Proteobacteria; __Alphaproteobacteria; __Rhizobiales; __; __; __Pseudorhodoplanes sinuspersici	Bacteria	__Proteobacteria	__Alphaproteobacteria	__Rhizobiales	__	__	__Pseudorhodoplanes sinuspersici	1	1	NR_145909.1	NA	NA	0	0	0	0	0	3
denovo482	Bacteria; __Chlamydiae; __; __; __Parachlamydiaceae; __Neochlamydia; __Neochlamydia hartmannellae	Bacteria	__Chlamydiae	__	__	__Parachlamydiaceae	__Neochlamydia	__Neochlamydia hartmannellae	1	1	NR_025037.1	NA	NA	0	0	3	0	0	0
denovo483	Bacteria; __Planctomycetes; __; __Planctomycetales; __; __; __Fimbriiglobus ruber	Bacteria	__Planctomycetes	__	__Planctomycetales	__	__	__Fimbriiglobus ruber	1	1	NR_148575.1	NA	NA	0	0	3	0	0	0
denovo484	Bacteria; __Planctomycetes; __Phycisphaerae; __Phycisphaerales; __Phycisphaeraceae; __; __Algisphaera agarilytica	Bacteria	__Planctomycetes	__Phycisphaerae	__Phycisphaerales	__Phycisphaeraceae	__	__Algisphaera agarilytica	1	1	NR_125472.1	NA	NA	0	0	0	1	2	0
denovo485	Bacteria; __Proteobacteria; __Alphaproteobacteria; __Rhodospirillales; __Acetobacteraceae; __Stella; __Stella vacuolata	Bacteria	__Proteobacteria	__Alphaproteobacteria	__Rhodospirillales	__Acetobacteraceae	__Stella	__Stella vacuolata	1	1	NR_025583.1	NA	NA	0	0	0	2	1	0
denovo486	Bacteria; __Proteobacteria; __Alphaproteobacteria; __Rhodobacterales; __Rhodobacteraceae; __Albidovulum; __Albidovulum xiamenense	Bacteria	__Proteobacteria	__Alphaproteobacteria	__Rhodobacterales	__Rhodobacteraceae	__Albidovulum	__Albidovulum xiamenense	1	1	NR_118031.1	NA	NA	3	0	0	0	0	0
denovo487	Bacteria; __Bacteroidetes; __; __Flavobacteriales; __Flavobacteriaceae; __Flavobacterium; __Flavobacterium aquatile	Bacteria	__Bacteroidetes	__	__Flavobacteriales	__Flavobacteriaceae	__Flavobacterium	__Flavobacterium aquatile	1	1	NR_118482.1	NA	NA	0	2	1	0	0	0
denovo488	Bacteria; __; __; __; __; __; __Fimbriimonas ginsengisoli	Bacteria	__	__	__	__	__	__Fimbriimonas ginsengisoli	1	1	NR_121726.1	NA	NA	0	1	0	0	2	0
denovo489	Bacteria; __Cyanobacteria; __; __; __; __Synechococcus; __Synechococcus elongatus	Bacteria	__Cyanobacteria	__	__	__	__Synechococcus	__Synechococcus elongatus	1	1	NR_074309.1	NA	NA	0	3	0	0	0	0
denovo490	; __; __; __; __; __; __		__	__	__	__	__	__	1	1	NA	NA	NA	0	0	0	3	0	0
denovo491	Bacteria; __Firmicutes; __Clostridia; __Clostridiales; __Heliobacteriaceae; __Heliobacterium; __Heliobacterium chlorum	Bacteria	__Firmicutes	__Clostridia	__Clostridiales	__Heliobacteriaceae	__Heliobacterium	__Heliobacterium chlorum	1	1	NR_025932.1	NA	NA	0	0	3	0	0	0
denovo492	; __; __; __; __; __; __		__	__	__	__	__	__	1	1	NA	NA	NA	0	0	0	0	2	1
denovo493	Bacteria; __Proteobacteria; __Deltaproteobacteria; __Myxococcales; __; __; __Vulgatibacter incomptus	Bacteria	__Proteobacteria	__Deltaproteobacteria	__Myxococcales	__	__	__Vulgatibacter incomptus	1	1	NR_126181.1	NA	NA	1	0	2	0	0	0
denovo494	Bacteria; __Cyanobacteria; __; __; __; __; __Aliterella antarctica	Bacteria	__Cyanobacteria	__	__	__	__	__Aliterella antarctica	1	1	NR_151904.1	NA	NA	0	3	0	0	0	0
denovo495	Bacteria; __Cyanobacteria; __; __Chroococcales; __; __Cyanobacterium; __Cyanobacterium aponinum	Bacteria	__Cyanobacteria	__	__Chroococcales	__	__Cyanobacterium	__Cyanobacterium aponinum	1	1	NR_102443.1	NA	NA	0	3	0	0	0	0
denovo496	Bacteria; __Proteobacteria; __Gammaproteobacteria; __Xanthomonadales; __Xanthomonadaceae; __Pseudoxanthomonas; __Pseudoxanthomonas koreensis	Bacteria	__Proteobacteria	__Gammaproteobacteria	__Xanthomonadales	__Xanthomonadaceae	__Pseudoxanthomonas	__Pseudoxanthomonas koreensis	1	1	NR_113985.1	NA	NA	0	0	0	0	0	3
denovo497	Bacteria; __Planctomycetes; __; __Planctomycetales; __Planctomycetaceae; __Blastopirellula; __Blastopirellula cremea	Bacteria	__Planctomycetes	__	__Planctomycetales	__Planctomycetaceae	__Blastopirellula	__Blastopirellula cremea	1	1	NR_118153.1	NA	NA	0	1	2	0	0	0
denovo498	Bacteria; __Chloroflexi; __; __Chloroflexales; __Oscillochloridaceae; __Oscillochloris; __Oscillochloris trichoides	Bacteria	__Chloroflexi	__	__Chloroflexales	__Oscillochloridaceae	__Oscillochloris	__Oscillochloris trichoides	1	1	NR_114470.1	NA	NA	0	1	0	1	1	0
denovo499	Bacteria; __Cyanobacteria; __; __Chroococcales; __; __Cyanobacterium; __Cyanobacterium aponinum	Bacteria	__Cyanobacteria	__	__Chroococcales	__	__Cyanobacterium	__Cyanobacterium aponinum	1	1	NR_102443.1	NA	NA	0	2	0	0	1	0
denovo500	Bacteria; __Proteobacteria; __Gammaproteobacteria; __; __; __; __Thiohalobacter thiocyanaticus	Bacteria	__Proteobacteria	__Gammaproteobacteria	__	__	__	__Thiohalobacter thiocyanaticus	1	1	NR_116699.1	NA	NA	0	3	0	0	0	0
denovo501	Bacteria; __Chlamydiae; __; __; __Parachlamydiaceae; __Parachlamydia; __Parachlamydia acanthamoebae	Bacteria	__Chlamydiae	__	__	__Parachlamydiaceae	__Parachlamydia	__Parachlamydia acanthamoebae	1	1	NR_026357.1	NA	NA	0	0	2	1	0	0
denovo502	; __; __; __; __; __; __		__	__	__	__	__	__	1	1	NA	NA	NA	0	0	3	0	3	0
denovo503	Bacteria; __Proteobacteria; __Deltaproteobacteria; __Myxococcales; __Polyangiaceae; __Byssovorax; __Byssovorax cruenta	Bacteria	__Proteobacteria	__Deltaproteobacteria	__Myxococcales	__Polyangiaceae	__Byssovorax	__Byssovorax cruenta	1	1	NR_042341.1	NA	NA	2	1	0	0	0	0
denovo504	; __; __; __; __; __; __		__	__	__	__	__	__	1	1	NA	NA	NA	0	0	3	0	0	0
denovo505	; __; __; __; __; __; __		__	__	__	__	__	__	1	1	NA	NA	NA	3	0	0	0	0	0
denovo506	Bacteria; __Planctomycetes; __; __Planctomycetales; __Planctomycetaceae; __Rhodopirellula; __Rhodopirellula caenicola	Bacteria	__Planctomycetes	__	__Planctomycetales	__Planctomycetaceae	__Rhodopirellula	__Rhodopirellula caenicola	1	1	NR_136448.1	NA	NA	1	0	0	2	0	0
denovo507	Bacteria; __Verrucomicrobia; __Opitutae; __; __Opitutaceae; __; __Lacunisphaera anatis	Bacteria	__Verrucomicrobia	__Opitutae	__	__Opitutaceae	__	__Lacunisphaera anatis	1	1	NR_146377.1	NA	NA	0	0	1	0	2	0
denovo508	; __; __; __; __; __; __		__	__	__	__	__	__	1	1	NA	NA	NA	0	3	0	0	0	0
denovo509	; __; __; __; __; __; __		__	__	__	__	__	__	1	1	NA	NA	NA	1	0	0	1	1	0
denovo510	Bacteria; __Proteobacteria; __Alphaproteobacteria; __Rhodobacterales; __Rhodobacteraceae; __Rhodobacter; __Rhodobacter blasticus	Bacteria	__Proteobacteria	__Alphaproteobacteria	__Rhodobacterales	__Rhodobacteraceae	__Rhodobacter	__Rhodobacter blasticus	1	1	NR_043735.1	NA	NA	0	0	0	1	1	1
denovo511	Bacteria; __Proteobacteria; __Alphaproteobacteria; __Rhizobiales; __Rhizobiaceae; __Rhizobium; __Rhizobium rhizoryzae	Bacteria	__Proteobacteria	__Alphaproteobacteria	__Rhizobiales	__Rhizobiaceae	__Rhizobium	__Rhizobium rhizoryzae	1	1	NR_133844.1	NA	NA	0	0	0	0	0	3
denovo512	Bacteria; __Proteobacteria; __Gammaproteobacteria; __; __; __; __Thiohalobacter thiocyanaticus	Bacteria	__Proteobacteria	__Gammaproteobacteria	__	__	__	__Thiohalobacter thiocyanaticus	1	1	NR_116699.1	NA	NA	2	1	0	0	0	0
denovo513	Bacteria; __Cyanobacteria; __; __Chroococcales; __; __Cyanobacterium; __Cyanobacterium aponinum	Bacteria	__Cyanobacteria	__	__Chroococcales	__	__Cyanobacterium	__Cyanobacterium aponinum	1	1	NR_102443.1	NA	NA	0	0	3	0	0	0
denovo514	Bacteria; __Proteobacteria; __Betaproteobacteria; __Neisseriales; __; __Chitinibacter; __Chitinibacter fontanus	Bacteria	__Proteobacteria	__Betaproteobacteria	__Neisseriales	__	__Chitinibacter	__Chitinibacter fontanus	1	1	NR_152091.1	NA	NA	0	0	1	2	0	0
denovo515	Bacteria; __Cyanobacteria; __; __Pleurocapsales; __; __; __Foliisarcina bertiogensis	Bacteria	__Cyanobacteria	__	__Pleurocapsales	__	__	__Foliisarcina bertiogensis	1	1	NR_148664.1	NA	NA	0	0	3	0	0	0
denovo516	Bacteria; __Proteobacteria; __Alphaproteobacteria; __Rhodobacterales; __Rhodobacteraceae; __; __Aquimixticola soesokkakensis	Bacteria	__Proteobacteria	__Alphaproteobacteria	__Rhodobacterales	__Rhodobacteraceae	__	__Aquimixticola soesokkakensis	1	1	NR_145532.1	NA	NA	0	0	0	0	3	0
denovo517	Bacteria; __Proteobacteria; __Alphaproteobacteria; __Rhodospirillales; __Acetobacteraceae; __; __Humitalea rosea	Bacteria	__Proteobacteria	__Alphaproteobacteria	__Rhodospirillales	__Acetobacteraceae	__	__Humitalea rosea	1	1	NR_118089.1	NA	NA	0	0	0	3	0	0
denovo518	Bacteria; __Bacteroidetes; __; __; __; __; __Ferruginibacter profundus	Bacteria	__Bacteroidetes	__	__	__	__	__Ferruginibacter profundus	1	1	NR_148259.1	NA	NA	0	3	0	0	0	0
denovo519	Bacteria; __Proteobacteria; __Alphaproteobacteria; __Rhodospirillales; __Rhodospirillaceae; __; __Dongia soli	Bacteria	__Proteobacteria	__Alphaproteobacteria	__Rhodospirillales	__Rhodospirillaceae	__	__Dongia soli	1	1	NR_146690.1	NA	NA	0	0	0	0	0	3
denovo520	Bacteria; __Proteobacteria; __Betaproteobacteria; __Rhodocyclales; __; __Thauera; __Thauera linaloolentis	Bacteria	__Proteobacteria	__Betaproteobacteria	__Rhodocyclales	__	__Thauera	__Thauera linaloolentis	1	1	NR_114137.1	NA	NA	0	0	0	0	1	2
denovo521	Bacteria; __Cyanobacteria; __; __Nostocales; __; __Chlorogloeopsis; __Chlorogloeopsis fritschii	Bacteria	__Cyanobacteria	__	__Nostocales	__	__Chlorogloeopsis	__Chlorogloeopsis fritschii	1	1	NR_112176.1	NA	NA	0	0	3	0	0	0
denovo522	Bacteria; __Bacteroidetes; __; __Flavobacteriales; __; __; __Salinirepens amamiensis	Bacteria	__Bacteroidetes	__	__Flavobacteriales	__	__	__Salinirepens amamiensis	1	1	NR_112980.1	NA	NA	0	1	0	2	0	0
denovo523	Bacteria; __Actinobacteria; __; __Acidimicrobiales; __Acidimicrobiaceae; __; __Aciditerrimonas ferrireducens	Bacteria	__Actinobacteria	__	__Acidimicrobiales	__Acidimicrobiaceae	__	__Aciditerrimonas ferrireducens	1	1	NR_112972.1	NA	NA	0	1	0	2	0	0
denovo524	Bacteria; __Cyanobacteria; __; __Oscillatoriales; __; __Lyngbya; __Lyngbya aestuarii	Bacteria	__Cyanobacteria	__	__Oscillatoriales	__	__Lyngbya	__Lyngbya aestuarii	1	1	NR_112179.1	NA	NA	0	2	1	0	0	0
denovo525	Bacteria; __Planctomycetes; __; __Planctomycetales; __Planctomycetaceae; __Pirellula; __Pirellula staleyi	Bacteria	__Planctomycetes	__	__Planctomycetales	__Planctomycetaceae	__Pirellula	__Pirellula staleyi	1	1	NR_074521.1	NA	NA	1	0	1	3	1	0
denovo526	; __; __; __; __; __; __		__	__	__	__	__	__	1	1	NA	NA	NA	3	0	0	0	0	0
denovo527	; __; __; __; __; __; __		__	__	__	__	__	__	1	1	NA	NA	NA	0	1	0	2	0	0
denovo528	Bacteria; __Cyanobacteria; __; __Chroococcales; __; __Microcystis; __Microcystis aeruginosa	Bacteria	__Cyanobacteria	__	__Chroococcales	__	__Microcystis	__Microcystis aeruginosa	1	1	NR_074314.1	NA	NA	0	0	2	1	0	0
denovo529	Bacteria; __Bacteroidetes; __; __; __; __; __Hydrobacter penzbergensis	Bacteria	__Bacteroidetes	__	__	__	__	__Hydrobacter penzbergensis	1	1	NR_134746.1	NA	NA	0	0	0	0	0	3
denovo530	; __; __; __; __; __; __		__	__	__	__	__	__	1	1	NA	NA	NA	0	0	1	2	0	0
denovo531	; __; __; __; __; __; __		__	__	__	__	__	__	1	1	NA	NA	NA	0	0	3	0	0	0
denovo532	Bacteria; __Proteobacteria; __Alphaproteobacteria; __Rhizobiales; __Hyphomicrobiaceae; __Prosthecomicrobium; __Prosthecomicrobium hirschii	Bacteria	__Proteobacteria	__Alphaproteobacteria	__Rhizobiales	__Hyphomicrobiaceae	__Prosthecomicrobium	__Prosthecomicrobium hirschii	1	1	NR_104906.1	NA	NA	0	0	1	0	0	2
denovo533	; __; __; __; __; __; __		__	__	__	__	__	__	1	1	NA	NA	NA	0	2	0	0	0	1
denovo534	Bacteria; __Chloroflexi; __Caldilineae; __Caldilineales; __Caldilineaceae; __; __Litorilinea aerophila	Bacteria	__Chloroflexi	__Caldilineae	__Caldilineales	__Caldilineaceae	__	__Litorilinea aerophila	1	1	NR_132330.1	NA	NA	0	3	0	0	0	0
denovo535	; __; __; __; __; __; __		__	__	__	__	__	__	1	1	NA	NA	NA	0	0	0	0	3	0
denovo536	Bacteria; __Proteobacteria; __Gammaproteobacteria; __; __Sinobacteraceae; __; __Povalibacter uvarum	Bacteria	__Proteobacteria	__Gammaproteobacteria	__	__Sinobacteraceae	__	__Povalibacter uvarum	1	1	NR_126172.1	NA	NA	1	0	2	0	0	0
denovo537	Bacteria; __Bacteroidetes; __Bacteroidia; __; __; __; __Marinifilum albidiflavum	Bacteria	__Bacteroidetes	__Bacteroidia	__	__	__	__Marinifilum albidiflavum	1	1	NR_152671.1	NA	NA	0	0	0	3	0	0
denovo538	; __; __; __; __; __; __		__	__	__	__	__	__	1	1	NA	NA	NA	0	3	0	0	0	0
denovo539	Bacteria; __Planctomycetes; __; __Planctomycetales; __Planctomycetaceae; __; __Planctomyces maris	Bacteria	__Planctomycetes	__	__Planctomycetales	__Planctomycetaceae	__	__Planctomyces maris	1	1	NR_025327.1	NA	NA	0	0	3	0	0	0
denovo540	Bacteria; __Cyanobacteria; __; __; __; __Cyanobium; __Cyanobium gracile	Bacteria	__Cyanobacteria	__	__	__	__Cyanobium	__Cyanobium gracile	1	1	NR_102447.1	NA	NA	3	0	0	0	0	0
denovo541	Bacteria; __Cyanobacteria; __; __Chroococcales; __; __Cyanobacterium; __Cyanobacterium aponinum	Bacteria	__Cyanobacteria	__	__Chroococcales	__	__Cyanobacterium	__Cyanobacterium aponinum	1	1	NR_102443.1	NA	NA	0	3	0	0	0	0
denovo542	Bacteria; __Planctomycetes; __; __Planctomycetales; __Planctomycetaceae; __Rhodopirellula; __Rhodopirellula rubra	Bacteria	__Planctomycetes	__	__Planctomycetales	__Planctomycetaceae	__Rhodopirellula	__Rhodopirellula rubra	1	1	NR_126223.1	NA	NA	0	3	0	0	0	0
denovo543	Bacteria; __Proteobacteria; __Betaproteobacteria; __Burkholderiales; __Comamonadaceae; __Curvibacter; __Curvibacter delicatus	Bacteria	__Proteobacteria	__Betaproteobacteria	__Burkholderiales	__Comamonadaceae	__Curvibacter	__Curvibacter delicatus	1	1	NR_113696.1	NA	NA	0	0	3	0	0	0
denovo544	; __; __; __; __; __; __		__	__	__	__	__	__	1	1	NA	NA	NA	0	0	0	0	3	0
denovo545	; __; __; __; __; __; __		__	__	__	__	__	__	1	1	NA	NA	NA	0	0	0	0	0	3
denovo546	; __; __; __; __; __; __		__	__	__	__	__	__	1	1	NA	NA	NA	0	0	0	0	3	0
denovo547	Bacteria; __Verrucomicrobia; __Spartobacteria; __; __; __; __Terrimicrobium sacchariphilum	Bacteria	__Verrucomicrobia	__Spartobacteria	__	__	__	__Terrimicrobium sacchariphilum	1	1	NR_133878.1	NA	NA	0	0	0	0	2	1
denovo548	Bacteria; __Actinobacteria; __; __; __Streptomycetaceae; __Streptomyces; __Streptomyces aomiensis	Bacteria	__Actinobacteria	__	__	__Streptomycetaceae	__Streptomyces	__Streptomyces aomiensis	1	1	NR_112998.1	NA	NA	0	0	0	1	0	2
denovo549	Bacteria; __Proteobacteria; __Betaproteobacteria; __Rhodocyclales; __Rhodocyclaceae; __Azospira; __Azospira restricta	Bacteria	__Proteobacteria	__Betaproteobacteria	__Rhodocyclales	__Rhodocyclaceae	__Azospira	__Azospira restricta	1	1	NR_044023.1	NA	NA	0	0	0	3	0	0
denovo550	Bacteria; __Proteobacteria; __Alphaproteobacteria; __Rhodospirillales; __Rhodospirillaceae; __Skermanella; __Skermanella rubra	Bacteria	__Proteobacteria	__Alphaproteobacteria	__Rhodospirillales	__Rhodospirillaceae	__Skermanella	__Skermanella rubra	1	1	NR_148319.1	NA	NA	0	0	0	0	0	3
denovo551	Bacteria; __Cyanobacteria; __; __Chroococcales; __; __Cyanobacterium; __Cyanobacterium aponinum	Bacteria	__Cyanobacteria	__	__Chroococcales	__	__Cyanobacterium	__Cyanobacterium aponinum	1	1	NR_102443.1	NA	NA	0	3	0	0	0	0
